# Supplementary material for: Transcriptomic Analysis of Chicken Lungs Infected With Avian and Bovine Pasteurella multocida Serotype A
Source: Front Vet Sci. 2020 Aug 11;7:452. doi: 10.3389/fvets.2020.00452 (PMC7433353; doi:10.3389/fvets.2020.00452)
Supplement: Supplementary file 1 [file Data_Sheet_1.xlsx]

## Sheet: Sheet1
ID	NCBI_GI	Chromosome	Start	End	Length	Length	Name	GO	KEGG	Description
gene0	425783	NC_006088.4	117	2861	894	894	LOC425783	-	-	CLC2DL3;	C-type	lectin	domain	family	2	member	D-like	3
gene3	430443	NC_006088.4	9080	16180	2880	2880	LOC430443	-	K08328	guanylyl	cyclase-activating	protein	1-like
gene4	107053049	NC_006088.4	20935	25758	555	555	LOC107053049	-	-	guanylyl	cyclase-activating	protein	1-like
gene5	426868	NC_006088.4	31502	68660	11279	11279	GOLGB1	-	K20478	GOLGB1;	golgin	B1
gene6	426867	NC_006088.4	70083	82103	2574	2574	HCLS1	GO:0003779;GO:0030041;	K06106	HCLS1;	hematopoietic	cell-specific	Lyn	substrate	1
gene7	431295	NC_006088.4	84248	86273	2026	2026	OR9Q1	-	K04257	OR9Q1;	olfactory	receptor,	family	9,	subfamily	Q,	member	1
gene8	426866	NC_006088.4	95447	98723	1767	1767	NME6	-	K00940	NME6;	NME/NM23	nucleoside	diphosphate	kinase	6
gene9	426865	NC_006088.4	98771	102698	1040	1040	RABL2B	-	K07931	RABL2A,	RABL2B;	RAB,	member	of	RAS	oncogene	family-like	2A
gene10	426864	NC_006088.4	103643	106172	1315	1315	ACR	-	K01317	ACR,	acrosin-a;	acrosin
gene13	107053478	NC_006088.4	112848	115376	1315	1315	LOC107053478	-	K01317	acrosin-like
gene14	426863	NC_006088.4	116105	121720	3350	3350	ARSA	-	K01134	ARSA;	arylsulfatase	A
gene15	769176	NC_006088.4	123499	125343	1308	1308	LOC769176	-	-	ACRL,	ACR,	acrosin-b;	acrosin-like
gene16	101748950	NC_006088.4	141463	398198	3711	3711	SHANK3	-	-	SHANK3;	SH3	and	multiple	ankyrin	repeat	domains	3
gene19	101749001	NC_006088.4	401205	427063	3191	3191	LOC101749001	-	K15009	SH3	and	multiple	ankyrin	repeat	domains	protein	3-like
gene20	107054978	NC_006088.4	442349	446639	788	788	PAX4	-	-	PAX4;	paired	box	4
gene21	107055071	NC_006088.4	456164	463553	1098	1098	LOC107055071	-	-	ADP-ribosylation	factor	5-like
gene22	430581	NC_006088.4	463906	468791	3620	3620	GCC1	-	K20281	GCC1;	GRIP	and	coiled-coil	domain	containing	1
gene23	426252	NC_006088.4	469725	485807	3935	3935	DENND6B	-	-	DENND6B,	FAM116B;	DENN	domain	containing	6B
gene24	430580	NC_006088.4	494391	563530	4775	4775	PPP6R2	-	K15500	PPP6R2,	SAPS2;	protein	phosphatase	6,	regulatory	subunit	2
gene26	417071	NC_006088.4	575804	635127	7143	7143	SBF1	-	K18061	SBF1;	SET	binding	factor	1
gene27	107052518	NC_006088.4	641608	644959	1194	1194	MIOX	-	K00469	MIOX;	myo-inositol	oxygenase
gene28	429380	NC_006088.4	645079	651789	2614	2614	LMF2	-	-	LMF2;	lipase	maturation	factor	2
gene29	426276	NC_006088.4	651709	661438	3145	3145	NCAPH2	-	K11490	NCAPH2;	non-SMC	condensin	II	complex	subunit	H2
gene30	429671	NC_006088.4	661430	662717	968	968	SCO2	-	K07152	SCO2,	null;	SCO2,	cytochrome	c	oxidase	assembly	protein
gene31	107052555	NC_006088.4	664161	670373	1685	1685	LOC107052555	-	-	interferon	regulatory	factor	5-like
gene32	430409	NC_006088.4	672595	677898	1665	1665	IRF5	-	K09446	IRF5;	interferon	regulatory	factor	5
gene33	426277	NC_006088.4	678687	697699	3126	3126	TNPO3	-	K15436	TNPO3;	transportin	3
gene34	395949	NC_006088.4	704024	712547	3234	3234	SMO	-	K06226	SMO;	smoothened,	frizzled	class	receptor
gene35	416675	NC_006088.4	713454	757799	4065	4065	AHCYL2	-	K01251	AHCYL2;	adenosylhomocysteinase	like	2
gene37	416676	NC_006088.4	758387	773884	4268	4268	FAM40B	-	-	STRIP2,	FAM40B;	striatin	interacting	protein	2
gene40	416677	NC_006088.4	792667	839579	14387	14387	NRF1	GO:0000978;GO:0001046;GO:0001077;GO:0005634;GO:0005654;GO:0005829;GO:0006366;GO:0042803;GO:0045944;GO:0070062;	K11831	NRF1,	IBR/F;	nuclear	respiratory	factor	1
gene43	416678	NC_006088.4	856350	898286	2899	2899	UBE2H	GO:0000166;GO:0004842;GO:0005524;GO:0005737;GO:0006511;GO:0031625;GO:0043161;GO:0061630;GO:0061631;GO:0070936;GO:0070979;	K10576	UBE2H;	ubiquitin	conjugating	enzyme	E2	H
gene44	416679	NC_006088.4	899544	908528	1887	1887	ZC3HC1	GO:0005634;GO:0005634;GO:0005634;GO:0005634;GO:0008270;GO:0019901;GO:0031965;GO:2001240;	-	ZC3HC1;	zinc	finger	C3HC-type	containing	1
gene46	427683	NC_006088.4	908890	922276	1828	1828	KLHDC10	GO:0005654;	-	KLHDC10;	kelch	domain	containing	10
gene48	100859230	NC_006088.4	923642	931059	3858	3858	LOC100859230	-	-	putative	cation	exchanger	C521.04c-like
gene49	416681	NC_006088.4	934070	945407	2543	2543	TMEM209	GO:0016020;GO:0016021;	-	TMEM209;	transmembrane	protein	209
gene50	416682	NC_006088.4	948988	958470	2180	2180	CPA2	GO:0004180;GO:0004180;GO:0004180;GO:0004181;GO:0004181;GO:0004181;GO:0005576;GO:0005615;GO:0006508;GO:0006508;GO:0008233;GO:0008237;GO:0008270;GO:0008270;GO:0016787;GO:0046872;	K01298	CPA2;	carboxypeptidase	A2
gene51	416683	NC_006088.4	960181	964481	1334	1334	CPA5	GO:0004180;GO:0004180;GO:0004181;GO:0004181;GO:0005615;GO:0006508;GO:0006508;GO:0008233;GO:0008237;GO:0008270;GO:0016787;GO:0046872;	K08781	CPA5;	carboxypeptidase	A5
gene52	395276	NC_006088.4	965365	969129	1339	1339	CPA1	GO:0004180;GO:0004180;GO:0004181;GO:0004181;GO:0005615;GO:0005615;GO:0006508;GO:0006508;GO:0008233;GO:0008237;GO:0008270;GO:0016787;GO:0046872;	K08779	CPA1;	carboxypeptidase	A1
gene53	416684	NC_006088.4	970622	978956	1924	1924	CEP41	GO:0005737;GO:0005813;GO:0005814;GO:0005814;GO:0005814;GO:0005815;GO:0005856;GO:0005929;GO:0005929;GO:0005929;GO:0006810;GO:0015031;GO:0016020;GO:0018095;GO:0030030;GO:0036064;GO:0036064;GO:0036064;GO:0042995;GO:0060271;GO:0060271;GO:0060271;	K16455	CEP41,	TSGA14;	centrosomal	protein	41
gene54	427684	NC_006088.4	979083	984220	1767	1767	MEST	GO:0070062;	-	MEST;	mesoderm	specific	transcript
gene55	416685	NC_006088.4	984120	1003140	3169	3169	COPG2	GO:0000139;GO:0005198;GO:0005737;GO:0005794;GO:0006810;GO:0006886;GO:0006891;GO:0015031;GO:0016020;GO:0016192;GO:0016192;GO:0030117;GO:0030126;GO:0030126;GO:0030663;GO:0031410;	K17267	COPG2;	coatomer	protein	complex	subunit	gamma	2
gene56	416686	NC_006088.4	1014169	1019145	1934	1934	IL15RA	-	K05074	IL15RA;	interleukin	15	receptor,	alpha
gene57	416687	NC_006088.4	1020033	1044239	4007	4007	FBXO18	GO:0000166;GO:0000724;GO:0000737;GO:0000785;GO:0000785;GO:0001934;GO:0003677;GO:0003677;GO:0003678;GO:0003678;GO:0003690;GO:0003690;GO:0003697;GO:0003697;GO:0004003;GO:0004386;GO:0005524;GO:0005524;GO:0005634;GO:0005634;GO:0005694;GO:0006281;GO:0006974;GO:0006974;GO:0008219;GO:0008219;GO:0015616;GO:0016567;GO:0016567;GO:0016787;GO:0016787;GO:0019005;GO:0019005;GO:0031297;GO:0031297;GO:0031297;GO:…	K10300	FBXO18,	FBH1;	F-box	protein,	helicase,	18
gene58	416688	NC_006088.4	1044337	1060891	3603	3603	ANKRD16	-	-	ANKRD16;	ankyrin	repeat	domain	16
gene59	395854	NC_006088.4	1061974	1076763	2277	2277	GDI2	GO:0003723;GO:0005092;GO:0005093;GO:0005096;GO:0005096;GO:0005737;GO:0005794;GO:0005925;GO:0007264;GO:0007264;GO:0015031;GO:0016491;GO:0031982;GO:0043209;GO:0043547;GO:0050790;GO:0055114;GO:0070062;	K17255	GDI2,	GDI1;	GDP	dissociation	inhibitor	2
gene60	416689	NC_006088.4	1062869	1110883	11021	11021	FAM208B	-	-	FAM208B,	C1H10orf18;	family	with	sequence	similarity	208	member	B
gene62	416691	NC_006088.4	1116147	1127777	3031	3031	ASB13	GO:0005622;GO:0016567;GO:0035556;	K10335	ASB13;	ankyrin	repeat	and	SOCS	box	containing	13
gene63	416692	NC_006088.4	1133798	1134247	450	450	CALML3	GO:0005509;GO:0070062;	K02183	CALML3,	CALM3,	CCM1;	calmodulin	like	3
gene64	416693	NC_006088.4	1137274	1189213	3450	3450	NET1	GO:0005085;GO:0005085;GO:0005089;GO:0005634;GO:0005886;GO:0017049;GO:0035023;GO:0035556;GO:0043065;GO:0043547;GO:0051451;GO:0070301;GO:0071479;GO:1900026;	K20683	NET1;	neuroepithelial	cell	transforming	1
gene67	416694	NC_006088.4	1198475	1204985	1878	1878	TUBAL3	GO:0000166;GO:0003924;GO:0003924;GO:0005200;GO:0005525;GO:0005525;GO:0005737;GO:0005856;GO:0005874;GO:0005874;GO:0007010;GO:0007017;	K07374	TUBAL3,	TUBA1A,	TUBA3,	TUBA3C;	tubulin	alpha	like	3
gene68	416695	NC_006088.4	1207784	1213091	780	780	LOC416695	-	K07374	tubulin	alpha-3	chain-like
gene69	769274	NC_006088.4	1210217	1218082	4917	4917	UCN3	GO:0005179;GO:0005576;GO:0005615;GO:0006950;GO:0007189;GO:0007586;GO:0051431;	K05257	UCN3;	urocortin	3
gene70	416696	NC_006088.4	1259122	1322609	6864	6864	LOC416696	-	-	COL7A1;	collagen,	type	VII,	alpha	1-like
gene72	416698	NC_006088.4	1341905	1356647	3988	3988	SLC35B4	-	K15278	SLC35B4;	solute	carrier	family	35	member	B4
gene73	416699	NC_006088.4	1363097	1413282	4678	4678	LRGUK	-	-	LRGUK,	null;	leucine	rich	repeats	and	guanylate	kinase	domain	containing
gene74	416700	NC_006088.4	1421469	1841513	4262	4262	EXOC4	GO:0000145;GO:0000145;GO:0005737;GO:0005902;GO:0006612;GO:0006887;GO:0006893;GO:0006903;GO:0006904;GO:0007268;GO:0015031;GO:0016020;GO:0017160;GO:0030165;GO:0032584;GO:0032584;GO:0035748;GO:0045202;GO:0047485;GO:0048341;	K06111	EXOC4,	SEC8L1;	exocyst	complex	component	4
gene75	101749816	NC_006088.4	1630944	1636101	4335	4335	LOC101749816	-	-	G2/M	phase-specific	E3	ubiquitin-protein	ligase-like
gene76	101750035	NC_006088.4	1636714	1643824	5692	5692	LOC101750035	-	-	G2/M	phase-specific	E3	ubiquitin-protein	ligase-like
gene77	107053159	NC_006088.4	1645246	1648783	3156	3156	LOC107053159	-	-	putative	protein	TPRXL
gene80	101749355	NC_006088.4	1660593	1662455	1320	1320	LOC101749355	-	-	PHD	finger	protein	7-like
gene82	101752016	NC_006088.4	1848706	1850489	1180	1180	LOC101752016	-	-	G2/M	phase-specific	E3	ubiquitin-protein	ligase-like
gene83	107053683	NC_006088.4	1869898	1871678	1184	1184	LOC107053683	-	-	G2/M	phase-specific	E3	ubiquitin-protein	ligase-like
gene84	107049180	NC_006088.4	1877557	1880154	1673	1673	LOC107049180	-	-	serine/arginine	repetitive	matrix	protein	2-like
gene85	107053663	NC_006088.4	1898694	1899935	1077	1077	LOC107053663	-	-	serine/arginine	repetitive	matrix	protein	2-like
gene86	107053764	NC_006088.4	1916410	1918088	1363	1363	LOC107053764	-	-	serine/arginine	repetitive	matrix	protein	2-like
gene87	107053701	NC_006088.4	1921154	1923277	1612	1612	LOC107053701	-	-	G2/M	phase-specific	E3	ubiquitin-protein	ligase-like
gene88	107053749	NC_006088.4	1923259	1925100	1621	1621	LOC107053749	-	-	serine/arginine	repetitive	matrix	protein	2-like
gene89	101749970	NC_006088.4	1929773	1932616	1747	1747	LOC101749970	-	-	G2/M	phase-specific	E3	ubiquitin-protein	ligase-like
gene91	107053689	NC_006088.4	1943661	1946673	1384	1384	LOC107053689	-	-	serine/arginine	repetitive	matrix	protein	2-like
gene93	107053921	NC_006088.4	1954730	1957209	1878	1878	LOC107053921	-	-	G2/M	phase-specific	E3	ubiquitin-protein	ligase-like
gene94	107053908	NC_006088.4	1960042	1964573	2170	2170	LOC107053908	-	-	uncharacterized	LOC107053908
gene95	418435	NC_006088.4	2002502	2187494	1501	1501	CHCHD3	GO:0005739;GO:0005743;GO:0016020;GO:0061617;	K17563	CHCHD3;	coiled-coil-helix-coiled-coil-helix	domain	containing	3
gene96	101750196	NC_006088.4	2035400	2042315	6516	6516	LOC101750196	-	-	G2/M	phase-specific	E3	ubiquitin-protein	ligase-like
gene97	107054205	NC_006088.4	2046806	2048582	1621	1621	LOC107054205	-	-	pre-mRNA-splicing	factor	CWC22	homolog
gene98	107054335	NC_006088.4	2048592	2050795	1563	1563	LOC107054335	-	-	PHD	finger	protein	7-like
gene99	107054228	NC_006088.4	2058419	2061475	2901	2901	LOC107054228	-	-	pre-mRNA-splicing	factor	CWC22	homolog
gene100	107054320	NC_006088.4	2061483	2063072	858	858	LOC107054320	-	-	PHD	finger	protein	7-like
gene102	427941	NC_006088.4	2290782	2647135	7703	7703	PLXNA4B	-	K06820	PLXNA4,	PLXNA4B;	plexin	A4
gene104	101750753	NC_006088.4	2824494	2826713	2058	2058	LOC101750753	-	-	serine/arginine	repetitive	matrix	protein	2-like
gene107	107054362	NC_006088.4	2849511	2850914	1242	1242	LOC107054362	-	-	serine/arginine	repetitive	matrix	protein	2-like
gene108	101752068	NC_006088.4	2851454	2852712	1018	1018	LOC101752068	-	-	PHD	finger	protein	7-like
gene109	395755	NC_006088.4	3092427	3133147	5131	5131	PODXL	GO:0016020;GO:0016021;GO:0016477;GO:0022407;	K06817	PODXL,	MEP21,	PC,	PCLP-1;	podocalyxin	like
gene110	418250	NC_006088.4	3142580	3240472	2424	2424	MKLN1	-	-	MKLN1,	muskelin;	muskelin	1
gene117	395873	NC_006088.4	3463913	3476005	4726	4726	K123	GO:0003676;GO:0016787;GO:0046872;	-	K123;	K123	protein
gene118	395294	NC_006088.4	3482204	3498520	1027	1027	IL2RA	-	K05068	IL2RA;	interleukin	2	receptor	subunit	alpha
gene119	418248	NC_006088.4	3492391	3529173	1807	1807	RBM17	GO:0000166;GO:0000380;GO:0003676;GO:0003723;GO:0005634;GO:0005654;GO:0043234;	K12840	RBM17;	RNA	binding	motif	protein	17
gene120	418247	NC_006088.4	3542620	3582536	6056	6056	PFKFB3	-	K01103	PFKFB3;	6-phosphofructo-2-kinase/fructose-2,6-biphosphatase	3
gene122	776459	NC_006088.4	3663976	3718876	4873	4873	PRKCQ	-	K18052	PRKCQ;	protein	kinase	C	theta
gene123	425485	NC_006088.4	3928641	4037992	4114	4114	SFMBT2	GO:0005634;GO:0005634;GO:0006355;GO:0010629;GO:0016235;GO:0016607;GO:0042393;GO:0043231;	-	SFMBT2;	Scm-like	with	four	mbt	domains	2
gene127	419112	NC_006088.4	4120316	4150446	1510	1510	LOC419112	-	-	null;	transmembrane	protein	110-like
gene128	419111	NC_006088.4	4152211	4199566	5307	5307	ITIH5	GO:0004867;GO:0010951;GO:0030212;	-	ITIH5;	inter-alpha-trypsin	inhibitor	heavy	chain	family	member	5
gene129	419110	NC_006088.4	4206624	4231845	2911	2911	ITIH2	GO:0004867;GO:0010951;GO:0030212;GO:0070062;GO:0072562;	K19015	ITIH2;	inter-alpha-trypsin	inhibitor	heavy	chain	2
gene130	419109	NC_006088.4	4233531	4248380	2301	2301	KIN	-	K13102	KIN;	Kin17	DNA	and	RNA	binding	protein
gene131	419108	NC_006088.4	4248407	4255205	1124	1124	ATP5C1	GO:0003723;GO:0005739;GO:0005743;GO:0005753;GO:0006754;GO:0006810;GO:0006811;GO:0015986;GO:0015992;GO:0016020;GO:0016887;GO:0043209;GO:0045261;GO:0045261;GO:0046933;GO:0070062;GO:0099132;	K02136	ATP5C1;	ATP	synthase,	H+	transporting,	mitochondrial	F1	complex,	gamma	polypeptide	1
gene132	419107	NC_006088.4	4257756	4371456	4700	4700	TAF3	GO:0000122;GO:0000122;GO:0002039;GO:0005634;GO:0005634;GO:0005654;GO:0005669;GO:0008270;GO:0031965;GO:0043433;GO:0043433;GO:0046872;GO:0051457;	K14650	TAF3;	TATA-box	binding	protein	associated	factor	3
gene134	419106	NC_006088.4	4393443	4420572	3147	3147	GATA3	GO:0000122;GO:0000790;GO:0000790;GO:0000902;GO:0000976;GO:0000976;GO:0000977;GO:0000977;GO:0000979;GO:0000987;GO:0000987;GO:0001046;GO:0001071;GO:0001077;GO:0001078;GO:0001078;GO:0001085;GO:0001158;GO:0001228;GO:0001701;GO:0001709;GO:0001709;GO:0001764;GO:0001775;GO:0001819;GO:0001822;GO:0001822;GO:0001823;GO:0001823;GO:0002088;GO:0002572;GO:0003180;GO:0003180;GO:0003215;GO:0003215;GO:0003281;GO:…	K17895	GATA3,	cGATA-3;	GATA	binding	protein	3
gene142	374111	NC_006088.4	5778492	5974445	1850	1850	CELF2	-	K13207	CELF2,	CUGBP2;	CUGBP,	Elav-like	family	member	2
gene144	419104	NC_006088.4	6033346	6143958	5711	5711	USP6NL	-	K20133	USP6NL;	USP6	N-terminal	like
gene145	419098	NC_006088.4	6163731	6168480	1108	1108	ECHDC3	GO:0003824;GO:0008152;	-	ECHDC3;	enoyl-CoA	hydratase	domain	containing	3
gene147	419101	NC_006088.4	6186202	6211070	4584	4584	PROSER2	-	-	PROSER2,	C10orf47,	C1H10ORF47;	proline	and	serine	rich	2
gene148	419100	NC_006088.4	6216865	6273079	6738	6738	UPF2	-	K14327	UPF2;	UPF2	regulator	of	nonsense	transcripts	homolog	(yeast)
gene149	426076	NC_006088.4	6275924	6292998	3371	3371	DHTKD1	GO:0002244;GO:0004591;GO:0004591;GO:0005739;GO:0005739;GO:0006091;GO:0006099;GO:0006099;GO:0008152;GO:0016624;GO:0030976;GO:0045252;GO:0055114;	K15791	DHTKD1;	dehydrogenase	E1	and	transketolase	domain	containing	1
gene150	426369	NC_006088.4	6299356	6315142	2708	2708	SEC61A2	-	K10956	SEC61A2;	Sec61	translocon	alpha	2	subunit
gene151	426368	NC_006088.4	6315849	6327443	1251	1251	NUDT5	GO:0016787;GO:0016787;	K13987	NUDT5,	YSA1,	YSA1H,	YSAH1,	hYSAH1;	nudix	hydrolase	5
gene152	426366	NC_006088.4	6327484	6365137	4433	4433	CDC123	GO:0005737;GO:0005737;GO:0005737;GO:0006417;GO:0007049;GO:0007049;GO:0007050;GO:0051301;	-	CDC123,	C10orf7,	D123,	HT-1080,	PZ32;	cell	division	cycle	123
gene153	425522	NC_006088.4	6389236	6616257	11484	11484	CAMK1D	-	K08794	CAMK1D;	calcium/calmodulin	dependent	protein	kinase	ID
gene154	769832	NC_006088.4	6624858	6666319	3370	3370	CCDC3	-	-	CCDC3;	coiled-coil	domain	containing	3
gene155	374079	NC_006088.4	6693070	6711196	2528	2528	OPTN	GO:0000042;GO:0000042;GO:0001920;GO:0005634;GO:0005737;GO:0005776;GO:0005794;GO:0005794;GO:0005794;GO:0005794;GO:0005802;GO:0005829;GO:0006914;GO:0006914;GO:0007030;GO:0008022;GO:0016192;GO:0016236;GO:0017137;GO:0030674;GO:0031410;GO:0031410;GO:0031410;GO:0031593;GO:0034613;GO:0042802;GO:0043001;GO:0043122;GO:0043124;GO:0043130;GO:0046872;GO:0048471;GO:0050829;GO:0061734;GO:0070530;GO:0070530;GO:…	K19946	OPTN;	optineurin
gene156	429525	NC_006088.4	6714447	6730759	4247	4247	MCM10	-	K10736	MCM10;	minichromosome	maintenance	10	replication	initiation	factor
gene157	426601	NC_006088.4	6734017	6745767	2040	2040	PHYH	-	K00477	PHYH;	phytanoyl-CoA	2-hydroxylase
gene158	426612	NC_006088.4	6753307	6777219	3080	3080	SEPHS1	GO:0005524;GO:0042802;	K01008	SEPHS1,	SEPHS2;	selenophosphate	synthetase	1
gene159	419037	NC_006088.4	6790345	6838577	3417	3417	BEND7	GO:0070062;	-	BEND7,	C10orf30;	BEN	domain	containing	7
gene160	419036	NC_006088.4	6850095	6867320	2161	2161	RP11-295P9.13	-	K12817	PRPF18,	RP11-295P9.13;	pre-mRNA	processing	factor	18
gene161	419035	NC_006088.4	6869305	7226605	7892	7892	LOC419035	-	-	FRMD4A;	FERM	domain	containing	4A
gene164	426376	NC_006088.4	7291661	7413891	4304	4304	FAM107B	-	-	FAM107B;	family	with	sequence	similarity	107	member	B
gene165	418802	NC_006088.4	7436980	7447894	2165	2165	HSPA14	-	-	HSPA14;	heat	shock	protein	family	A	(Hsp70)	member	14
gene166	426314	NC_006088.4	7449344	7459103	4254	4254	SUV39H2	GO:0000122;GO:0000775;GO:0000785;GO:0005634;GO:0005634;GO:0005694;GO:0006333;GO:0006338;GO:0006351;GO:0006355;GO:0007049;GO:0008168;GO:0008270;GO:0008270;GO:0016569;GO:0016740;GO:0018024;GO:0018024;GO:0030154;GO:0032259;GO:0034968;GO:0046872;GO:0046974;GO:0051567;GO:0071456;GO:1904047;	K11419	SUV39H2;	suppressor	of	variegation	3-9	homolog	2
gene167	430764	NC_006088.4	7459373	7469951	3160	3160	DCLRE1C	GO:0000014;GO:0000723;GO:0005654;GO:0005794;GO:0006302;GO:0006310;GO:0008409;GO:0010212;GO:0030183;GO:0033151;GO:0051276;GO:0070419;GO:0090305;	K10887	DCLRE1C,	SNM1C,	artemis,	nuclease;	DNA	cross-link	repair	1C
gene168	769589	NC_006088.4	7470064	7475660	768	768	MEIG1	GO:0005634;GO:0005634;GO:0005634;	-	MEIG1;	meiosis/spermiogenesis	associated	1
gene169	418647	NC_006088.4	7487470	7494482	853	853	TMEM243	GO:0016020;GO:0016021;	-	TMEM243,	C1H7orf23,	C7ORF23,	MM-TRAG;	transmembrane	protein	243
gene170	418646	NC_006088.4	7494480	7523025	3712	3712	DMTF1	-	K21625	DMTF1;	cyclin	D	binding	myb	like	transcription	factor	1
gene171	418645	NC_006088.4	7556873	7650214	6008	6008	KIAA1324L	-	-	KIAA1324L;	KIAA1324	like
gene172	418644	NC_006088.4	7654820	7763564	4354	4354	GRM3	GO:0001641;GO:0004871;GO:0004930;GO:0004930;GO:0005246;GO:0005886;GO:0005886;GO:0005887;GO:0007165;GO:0007186;GO:0007186;GO:0007196;GO:0007216;GO:0008066;GO:0014069;GO:0016020;GO:0016021;GO:0016021;GO:0030424;GO:0042734;GO:0043005;GO:0043197;GO:0045211;GO:0051966;	K04605	GRM3;	glutamate	metabotropic	receptor	3
gene173	396332	NC_006088.4	8310274	8453106	3855	3855	SEMA3D	GO:0005576;GO:0005615;GO:0005615;GO:0007275;GO:0007399;GO:0030154;GO:0038191;	K06840	SEMA3D,	semaphorin-3D;	semaphorin	3D
gene174	395825	NC_006088.4	8709850	8998426	6051	6051	SEMA3A	GO:0001764;GO:0002027;GO:0005615;GO:0005615;GO:0007411;GO:0007413;GO:0008045;GO:0008045;GO:0010633;GO:0010977;GO:0021612;GO:0021637;GO:0021675;GO:0021772;GO:0021785;GO:0021828;GO:0030215;GO:0030517;GO:0036486;GO:0038191;GO:0038191;GO:0044297;GO:0045499;GO:0048813;GO:0048841;GO:0048841;GO:0048843;GO:0048846;GO:0050919;GO:0060385;GO:0060666;GO:0061549;GO:0061551;GO:0071526;GO:0097156;GO:0097490;GO:…	K06840	SEMA3A,	COLL-1,	semaphorin-3A;	semaphorin	3A
gene176	374089	NC_006088.4	9507267	9638061	2598	2598	SEMA3E	-	K06840	SEMA3E,	semaphorin-3E;	semaphorin	3E
gene177	395319	NC_006088.4	9732605	10062238	20757	20757	PCLO	-	K16882	PCLO,	ACZ;	piccolo	presynaptic	cytomatrix	protein
gene180	768444	NC_006088.4	10220631	10402198	485	485	CACNA2D1	GO:0005245;GO:0005891;GO:0006816;GO:0016529;GO:0030315;GO:0051924;GO:0051924;GO:0060307;GO:0070062;GO:0070588;GO:0086002;GO:0086048;GO:0086057;GO:0086091;GO:1990454;	K04858	CACNA2D1;	calcium	voltage-gated	channel	auxiliary	subunit	alpha2delta	1
gene181	768444	NC_006088.4	10427975	10584619	7235	7235	CACNA2D1	GO:0005245;GO:0005891;GO:0006816;GO:0016529;GO:0030315;GO:0051924;GO:0051924;GO:0060307;GO:0070062;GO:0070588;GO:0086002;GO:0086048;GO:0086057;GO:0086091;GO:1990454;	K04858	CACNA2D1;	calcium	voltage-gated	channel	auxiliary	subunit	alpha2delta	1
gene184	395941	NC_006088.4	10650355	10713363	6526	6526	HGF	-	K05460	HGF,	HGF/SF;	hepatocyte	growth	factor
gene185	374090	NC_006088.4	11040851	11162842	6066	6066	SEMA3C	-	K06840	SEMA3C,	semaphorin-3C;	semaphorin	3C
gene186	417730	NC_006088.4	11180362	11239813	4816	4816	CD36	GO:0006955;GO:0007166;GO:0016020;GO:0016020;GO:0016021;	K06259	CD36;	CD36	molecule
gene187	427851	NC_006088.4	11261662	11291903	1704	1704	GNAT3	GO:0000166;GO:0001580;GO:0001664;GO:0001750;GO:0001917;GO:0003924;GO:0003924;GO:0003924;GO:0004871;GO:0004871;GO:0004871;GO:0005525;GO:0005525;GO:0005737;GO:0005737;GO:0005834;GO:0007165;GO:0007165;GO:0007186;GO:0007186;GO:0007188;GO:0007188;GO:0019001;GO:0031683;GO:0031683;GO:0043234;GO:0050909;GO:0050913;GO:0050916;GO:0050916;GO:0050917;	K19729	GNAT3;	G	protein	subunit	alpha	transducin	3
gene188	396368	NC_006088.4	11368548	11403764	3805	3805	GNAI1	GO:0000166;GO:0003924;GO:0004871;GO:0004871;GO:0005525;GO:0005525;GO:0007165;GO:0007165;GO:0007186;GO:0007188;GO:0019001;GO:0031683;	K04630	GNAI1;	G	protein	subunit	alpha	i1
gene189	417729	NC_006088.4	11695397	12420711	7541	7541	MAGI2	-	K05629	MAGI2;	membrane	associated	guanylate	kinase,	WW	and	PDZ	domain	containing	2
gene190	417728	NC_006088.4	12441333	12504097	6154	6154	PHTF2	GO:0005783;GO:0016020;GO:0016021;	-	PHTF2;	putative	homeodomain	transcription	factor	2
gene191	417727	NC_006088.4	12504419	12508814	2471	2471	TMEM60	GO:0016020;GO:0016021;	-	TMEM60,	C7orf35;	transmembrane	protein	60
gene192	768780	NC_006088.4	12511595	12559936	7966	7966	RSBN1L	GO:0005634;	-	RSBN1L;	round	spermatid	basic	protein	1	like
gene194	417725	NC_006088.4	12571735	12642031	3855	3855	PTPN12	-	K18024	PTPN12;	protein	tyrosine	phosphatase,	non-receptor	type	12
gene196	417724	NC_006088.4	12676645	12724321	3748	3748	GSAP	GO:0001540;GO:0005802;GO:0030162;GO:1902004;GO:1902004;	-	GSAP,	PION;	gamma-secretase	activating	protein
gene197	417723	NC_006088.4	12724251	12796993	3448	3448	CCDC146	-	-	CCDC146;	coiled-coil	domain	containing	146
gene199	768821	NC_006088.4	12776938	12782948	3132	3132	FGL2	GO:0006508;GO:0008233;GO:0070062;	-	FGL2,	fibroleukin;	fibrinogen	like	2
gene200	417722	NC_006088.4	12797203	12836827	2567	2567	FAM185A	GO:0005829;	-	FAM185A;	family	with	sequence	similarity	185	member	A
gene201	417721	NC_006088.4	12837894	12916750	4229	4229	FBXL13	-	K10279	FBXL13;	F-box	and	leucine	rich	repeat	protein	13
gene202	395440	NC_006088.4	12868688	12887277	4225	4225	LRRC17	GO:0005615;GO:0045671;GO:0048539;	-	LRRC17,	P37NB;	leucine	rich	repeat	containing	17
gene203	417720	NC_006088.4	12916974	12927293	4622	4622	ARMC10	-	-	ARMC10;	armadillo	repeat	containing	10
gene204	417719	NC_006088.4	12927107	12946956	3126	3126	NAPEPLD	GO:0005829;GO:0070062;GO:0070290;	K13985	NAPEPLD;	N-acyl	phosphatidylethanolamine	phospholipase	D
gene205	417718	NC_006088.4	12968087	12977039	1746	1746	PMPCB	GO:0003824;GO:0004222;GO:0004222;GO:0005739;GO:0005739;GO:0005743;GO:0005750;GO:0006122;GO:0006508;GO:0008270;GO:0009060;GO:0016485;GO:0046872;	K17732	PMPCB;	peptidase,	mitochondrial	processing	beta	subunit
gene206	417717	NC_006088.4	12976973	12994206	1991	1991	DNAJC2	GO:0003677;GO:0003682;GO:0003723;GO:0005634;GO:0005634;GO:0005737;GO:0005829;GO:0006260;GO:0030544;GO:0031965;GO:0042393;GO:0043130;GO:0045893;GO:2000279;	K09522	DNAJC2,	ZRF1;	DnaJ	heat	shock	protein	family	(Hsp40)	member	C2
gene207	417716	NC_006088.4	12994460	13001483	1456	1456	PSMC2	GO:0000166;GO:0000502;GO:0000932;GO:0001649;GO:0005524;GO:0005524;GO:0005634;GO:0005737;GO:0005829;GO:0006511;GO:0008540;GO:0016020;GO:0016787;GO:0016887;GO:0017025;GO:0030163;GO:0030433;GO:0031595;GO:0031597;GO:0036402;GO:0045899;GO:1901800;	K03061	PSMC2;	proteasome	26S	subunit,	ATPase	2
gene208	417715	NC_006088.4	13005189	13038545	2591	2591	SLC26A5	GO:0005254;GO:0005886;GO:0005887;GO:0007605;GO:0007605;GO:0008271;GO:0008271;GO:0008272;GO:0015106;GO:0015116;GO:0015116;GO:0015301;GO:0015701;GO:0016020;GO:0016020;GO:0016021;GO:0016021;GO:0016323;GO:0016328;GO:0019531;GO:0019532;GO:0030507;GO:0042391;GO:0042391;GO:0051453;GO:0055085;GO:1902358;GO:1902476;	K14703	SLC26A5;	solute	carrier	family	26	member	5
gene209	427850	NC_006088.4	13046273	13318952	11495	11495	RELN	GO:0000904;GO:0001764;GO:0005578;GO:0005615;GO:0005737;GO:0005886;GO:0007411;GO:0007417;GO:0007420;GO:0007612;GO:0007616;GO:0008306;GO:0010001;GO:0010468;GO:0010976;GO:0014068;GO:0016020;GO:0016358;GO:0016477;GO:0018108;GO:0021511;GO:0021517;GO:0021766;GO:0021800;GO:0021819;GO:0021987;GO:0030425;GO:0030900;GO:0032008;GO:0032793;GO:0035418;GO:0038026;GO:0045860;GO:0048265;GO:0050731;GO:0050795;GO:…	K06249	RELN;	reelin
gene210	417714	NC_006088.4	13347695	13416586	3668	3668	ORC5	GO:0000784;GO:0000808;GO:0000808;GO:0003688;GO:0005634;GO:0005634;GO:0005664;GO:0005664;GO:0005829;GO:0006260;GO:0006270;	K02607	ORC5,	ORC5L;	origin	recognition	complex	subunit	5
gene212	100858127	NC_006088.4	13473692	13709420	3515	3515	LOC100858127	-	-	LHFPL3;	lipoma	HMGIC	fusion	partner-like	3
gene214	417712	NC_006088.4	13764678	13817455	6800	6800	KMT2E	-	K09189	KMT2E,	MLL5;	lysine	methyltransferase	2E
gene215	417711	NC_006088.4	13819140	13957608	4743	4743	SRPK2	GO:0000245;GO:0000245;GO:0000287;GO:0003723;GO:0004672;GO:0004674;GO:0004674;GO:0005524;GO:0005524;GO:0005634;GO:0005634;GO:0005654;GO:0005730;GO:0005737;GO:0005737;GO:0005829;GO:0006468;GO:0006468;GO:0008284;GO:0008380;GO:0035556;GO:0035556;GO:0045070;GO:0045071;GO:0050684;	K08831	SRPK2;	SRSF	protein	kinase	2
gene218	101752215	NC_006088.4	13971900	13978677	3952	3952	LOC101752215	-	-	uncharacterized	LOC101752215
gene219	417709	NC_006088.4	13977855	13999762	3263	3263	PUS7	GO:0001522;GO:0001522;GO:0003723;GO:0005634;GO:0009451;GO:0009982;GO:0009982;	K06176	PUS7;	pseudouridylate	synthase	7	(putative)
gene220	427848	NC_006088.4	14000109	14011966	3095	3095	RINT1	GO:0005783;GO:0005783;GO:0048193;GO:0060628;GO:0070939;GO:1902504;	K20474	RINT1;	RAD50	interactor	1
gene221	769240	NC_006088.4	14011546	14013700	745	745	EFCAB10	-	-	EFCAB10;	EF-hand	calcium	binding	domain	10
gene222	427847	NC_006088.4	14018564	14128854	6501	6501	ATXN7L1	-	K11318	ATXN7L1;	ataxin	7	like	1
gene223	427846	NC_006088.4	14128963	14183177	5122	5122	CDHR3	GO:0005509;GO:0005886;GO:0005886;GO:0007155;GO:0007156;GO:0016020;GO:0016020;GO:0016021;	K16503	CDHR3;	cadherin	related	family	member	3
gene224	417708	NC_006088.4	14192967	14199186	1906	1906	SYPL1	GO:0005215;GO:0006810;GO:0008021;GO:0016020;GO:0016020;GO:0016020;GO:0016021;GO:0030141;GO:0030285;GO:0070062;	-	SYPL1,	null;	synaptophysin	like	1
gene226	417707	NC_006088.4	14224726	14254091	4619	4619	NAMPT	GO:0004514;GO:0009435;	K03462	NAMPT,	NAMPTP1,	PBEF1,	visfatin;	nicotinamide	phosphoribosyltransferase
gene228	101750427	NC_006088.4	14379172	14384657	5486	5486	CCDC71L	-	-	CCDC71L;	coiled-coil	domain	containing	71-like
gene229	417706	NC_006088.4	14407291	14444299	7208	7208	PIK3CG	GO:0001932;GO:0005737;GO:0005886;GO:0005886;GO:0005942;GO:0005944;GO:0006468;GO:0007186;GO:0014065;GO:0016020;GO:0016301;GO:0016301;GO:0016301;GO:0016303;GO:0016310;GO:0016310;GO:0016740;GO:0035005;GO:0036092;GO:0043085;GO:0043406;GO:0046854;GO:0046875;GO:0046934;GO:0048015;GO:0048015;GO:0051897;GO:0071320;GO:1903169;GO:2000270;	K21289	PIK3CG;	phosphatidylinositol-4,5-bisphosphate	3-kinase	catalytic	subunit	gamma
gene230	769420	NC_006088.4	14466480	14549861	3423	3423	PRKAR2B	GO:0000166;GO:0001932;GO:0004862;GO:0005737;GO:0005813;GO:0005886;GO:0005952;GO:0006631;GO:0007612;GO:0008603;GO:0008603;GO:0008603;GO:0019901;GO:0030552;GO:0031625;GO:0034236;GO:0043197;GO:0043198;GO:0070062;GO:0097546;GO:2000480;	K04739	PRKAR2B;	protein	kinase	cAMP-dependent	type	II	regulatory	subunit	beta
gene231	417705	NC_006088.4	14555679	14570948	2664	2664	HBP1	GO:0003677;GO:0003723;GO:0005634;GO:0005654;GO:0016607;	K21644	HBP1;	HMG-box	transcription	factor	1
gene232	417704	NC_006088.4	14570254	14754203	4073	4073	COG5	-	K20292	COG5;	component	of	oligomeric	golgi	complex	5
gene233	769379	NC_006088.4	14715671	14721717	3071	3071	GPR22	GO:0004930;GO:0004930;GO:0005887;GO:0007186;GO:0016020;GO:0016021;GO:0016021;GO:0032870;GO:0042277;GO:1901652;	K04319	GPR22;	G	protein-coupled	receptor	22
gene234	769352	NC_006088.4	14754151	14765795	2142	2142	DUS4L	GO:0002943;GO:0003824;GO:0008033;GO:0008033;GO:0016491;GO:0017150;GO:0050660;GO:0055114;GO:0055114;	K05545	DUS4L;	dihydrouridine	synthase	4	like
gene236	417702	NC_006088.4	14768856	14792300	1945	1945	BCAP29	GO:0001649;GO:0005783;GO:0005789;GO:0006886;GO:0006888;GO:0006888;GO:0016020;GO:0016020;GO:0016021;GO:0016021;GO:0070973;GO:0070973;	-	BCAP29;	B-cell	receptor	associated	protein	29
gene237	427845	NC_006088.4	14798131	14820135	4547	4547	SLC26A4	GO:0005254;GO:0005887;GO:0006810;GO:0006885;GO:0008271;GO:0008271;GO:0008272;GO:0015106;GO:0015116;GO:0015116;GO:0015301;GO:0015701;GO:0016020;GO:0016020;GO:0016021;GO:0016021;GO:0016324;GO:0016324;GO:0019531;GO:0019532;GO:0031526;GO:0032880;GO:0042391;GO:0051453;GO:0055085;GO:0070062;GO:0098656;GO:1902358;GO:1902476;	K14702	SLC26A4;	solute	carrier	family	26	member	4
gene238	417701	NC_006088.4	14822453	14828993	2272	2272	CBLL1	GO:0003676;GO:0004842;GO:0007162;GO:0007162;GO:0008270;GO:0016567;GO:0016740;GO:0030155;GO:0030335;GO:0030335;GO:0042802;GO:0045807;GO:0045807;GO:0046872;GO:0061630;GO:0061630;	K15685	CBLL1,	null;	Cbl	proto-oncogene	like	1
gene239	417700	NC_006088.4	14828661	14844082	8264	8264	SLC26A3	GO:0005254;GO:0005887;GO:0005887;GO:0006810;GO:0006821;GO:0008271;GO:0008271;GO:0008272;GO:0015106;GO:0015106;GO:0015108;GO:0015116;GO:0015116;GO:0015297;GO:0015301;GO:0015301;GO:0015301;GO:0015701;GO:0015701;GO:0016020;GO:0016020;GO:0016020;GO:0016021;GO:0016021;GO:0019531;GO:0019532;GO:0042391;GO:0048240;GO:0051453;GO:0051454;GO:0055085;GO:0060081;GO:0071320;GO:0097225;GO:1902358;GO:1902476;	K14078	SLC26A3;	solute	carrier	family	26	member	3
gene240	417699	NC_006088.4	14867104	14880881	2552	2552	DLD	GO:0004148;GO:0004148;GO:0005739;GO:0016491;GO:0016491;GO:0016668;GO:0045454;GO:0050660;GO:0055114;GO:0055114;	K00382	DLD;	dihydrolipoamide	dehydrogenase
gene241	396478	NC_006088.4	14882269	14924062	6545	6545	LAMB1	-	K05636	LAMB1;	laminin	subunit	beta	1
gene242	396076	NC_006088.4	14926484	14978531	5636	5636	LAMB4	-	K06245	LAMB4;	laminin	subunit	beta	4
gene243	417697	NC_006088.4	14978559	15001585	3442	3442	ERGIC2	GO:0005634;GO:0005730;GO:0005737;GO:0006890;GO:0016020;GO:0043231;	K20366	ERGIC2;	ERGIC	and	golgi	2
gene244	427844	NC_006088.4	15006671	15072568	11331	11331	LRRK2	GO:0004672;GO:0004674;GO:0004871;GO:0005524;GO:0005525;GO:0005764;GO:0005768;GO:0005783;GO:0005794;GO:0005829;GO:0005886;GO:0006468;GO:0006468;GO:0007005;GO:0007264;GO:0017048;GO:0019722;GO:0031966;GO:0043005;GO:0045121;GO:0061001;GO:1902803;GO:1902902;GO:1905279;	K08844	LRRK2;	leucine-rich	repeat	kinase	2
gene245	769652	NC_006088.4	15117323	15253763	8083	8083	SLC2A13	-	K08150	SLC2A13;	solute	carrier	family	2	member	13
gene246	107049112	NC_006088.4	15258481	15262747	2191	2191	LOC107049112	-	-	uncharacterized	protein	C12orf40-like
gene248	101748677	NC_006088.4	15262877	15272992	2479	2479	C1H12ORF40	-	-	C12orf40,	C1H12ORF40;	chromosome	12	open	reading	frame	40
gene250	417694	NC_006088.4	15281148	15323045	2204	2204	ABCD2	-	K05676	ABCD2;	ATP	binding	cassette	subfamily	D	member	2
gene253	417692	NC_006088.4	15351052	15435480	6319	6319	KIF21A	GO:0000166;GO:0003774;GO:0003777;GO:0003777;GO:0005524;GO:0005524;GO:0005871;GO:0007018;GO:0007018;GO:0008017;GO:0016887;	K10395	KIF21A;	kinesin	family	member	21A
gene254	417691	NC_006088.4	15448324	15488300	2277	2277	LOC417691	-	K01187	sucrase-isomaltase,	intestinal-like
gene255	417690	NC_006088.4	15507104	15601794	2144	2144	CPNE8	GO:0070062;	-	CPNE8,	CPNE5,	copine-8;	copine	8
gene256	426734	NC_006088.4	15692128	15698629	1930	1930	ALG10	-	K03850	ALG10,	ALG10B,	KCR1;	ALG10,	alpha-1,2-glucosyltransferase
gene257	425906	NC_006088.4	15698689	15702690	1834	1834	TPRKB	GO:0005634;GO:0005634;GO:0005829;GO:0019901;	K15901	TPRKB;	TP53RK	binding	protein
gene259	425204	NC_006088.4	15710309	15721326	2539	2539	GTSE1	GO:0005881;GO:0016020;	K10129	GTSE1;	G2	and	S-phase	expressed	1
gene260	425909	NC_006088.4	15721903	15733541	2884	2884	TRMU	GO:0000049;GO:0000166;GO:0002143;GO:0003723;GO:0005524;GO:0005654;GO:0005739;GO:0005739;GO:0005739;GO:0005739;GO:0008033;GO:0008033;GO:0016740;GO:0016740;GO:0016783;GO:0070903;	K21027	TRMU;	tRNA	5-methylaminomethyl-2-thiouridylate	methyltransferase
gene261	426068	NC_006088.4	15738825	15899465	10376	10376	CELSR1	-	K04600	CELSR1,	Celsr,	FMI1,	c-fmi1;	cadherin	EGF	LAG	seven-pass	G-type	receptor	1
gene262	429558	NC_006088.4	15919466	15937893	4287	4287	HIST1H2B5L	-	K11252	HIST1H2B5L;	histone	cluster	1,	H2B-V-like	(similar	to	human	histone	cluster	1,	class	H2B	genes)
gene263	425953	NC_006088.4	15936926	16013860	5970	5970	GRAMD4	-	-	GRAMD4;	GRAM	domain	containing	4
gene264	107051636	NC_006088.4	16106612	16110126	3485	3485	LOC107051636	-	-	uncharacterized	LOC107051636
gene265	425523	NC_006088.4	16132581	16175969	4544	4544	CERK	GO:0000287;GO:0001729;GO:0001729;GO:0005739;GO:0006672;GO:0016021;GO:0016301;GO:0016310;GO:0046834;	K04715	CERK;	ceramide	kinase
gene266	428128	NC_006088.4	16200255	16355410	5055	5055	TBC1D22A	GO:0005096;GO:0005622;GO:0006886;GO:0012505;GO:0017137;GO:0031338;GO:0042803;GO:0071889;GO:0090630;	K20360	TBC1D22A;	TBC1	domain	family	member	22A
gene268	768638	NC_006088.4	17084225	17504584	3677	3677	FAM19A5	GO:0016020;GO:0016021;	-	FAM19A5;	family	with	sequence	similarity	19	member	A5,	C-C	motif	chemokine	like
gene272	417731	NC_006088.4	18745801	18815324	8463	8463	BRD1	-	K11349	BRD1;	bromodomain	containing	1
gene273	417734	NC_006088.4	18815682	18840096	5760	5760	ZBED4	-	-	ZBED4;	zinc	finger	BED-type	containing	4
gene274	417733	NC_006088.4	18849378	18865169	2784	2784	ALG12	GO:0000030;GO:0005783;GO:0005783;GO:0005789;GO:0006487;GO:0006487;GO:0006488;GO:0016020;GO:0016020;GO:0016021;GO:0016757;GO:0016757;GO:0097502;GO:0005783;GO:0005789;GO:0016020;GO:0016021;GO:0016757;GO:0016757;	K03847	ALG12,	6-mannosyltransferase),	alpha-1;	ALG12,	alpha-1,6-mannosyltransferase
gene275	417735	NC_006088.4	18865360	18876467	1695	1695	CRELD2	GO:0005509;GO:0005615;GO:0005783;GO:0005794;	-	CRELD2;	cysteine	rich	with	EGF	like	domains	2
gene278	768655	NC_006088.4	19164431	19168891	2706	2706	PIM3	GO:0000166;GO:0004672;GO:0004674;GO:0004674;GO:0004674;GO:0004674;GO:0005524;GO:0005524;GO:0005737;GO:0005829;GO:0006468;GO:0006468;GO:0007346;GO:0007346;GO:0043066;GO:0043066;GO:0043066;GO:0046777;GO:0061179;	K08807	PIM3;	pim-3	oncogene
gene285	769256	NC_006088.4	20028245	20070797	2503	2503	IL17REL	-	-	IL17REL;	interleukin	17	receptor	E	like
gene286	417737	NC_006088.4	20087827	20104925	2464	2464	MLC1	-	K20070	MLC1;	megalencephalic	leukoencephalopathy	with	subcortical	cysts	1
gene287	417738	NC_006088.4	20105955	20139084	5116	5116	MOV10L1	-	K13983	MOV10L1;	Mov10	RISC	complex	RNA	helicase	like	1
gene289	426934	NC_006088.4	20157988	20179163	4312	4312	PANX2	GO:0002931;GO:0005737;GO:0005886;GO:0005921;GO:0005921;GO:0006812;GO:0007267;GO:0012505;GO:0015267;GO:0016020;GO:0016021;GO:0022829;GO:0055085;	K20857	PANX2;	pannexin	2
gene290	429348	NC_006088.4	20209984	20212866	2883	2883	LOC429348	-	-	tetraspanin-7-like
gene291	417746	NC_006088.4	20223868	20256165	4153	4153	TRABD	-	-	TRABD;	TraB	domain	containing
gene292	417745	NC_006088.4	20290347	20303283	5097	5097	SELO	-	-	SELENOO,	SELO;	selenoprotein	O
gene293	769701	NC_006088.4	20305303	20328276	5785	5785	TUBGCP6	-	K16573	TUBGCP6;	tubulin	gamma	complex	associated	protein	6
gene294	417742	NC_006088.4	20328481	20344385	3102	3102	HDAC10	-	K18671	HDAC10;	histone	deacetylase	10
gene295	417741	NC_006088.4	20345884	20349549	1217	1217	LOC417741	GO:0007275;GO:0016055;	-	secreted	frizzled-related	protein	2-like
gene296	769763	NC_006088.4	20365372	20396584	3789	3789	MAPK12	GO:0000165;GO:0000166;GO:0000287;GO:0004672;GO:0004674;GO:0004674;GO:0004707;GO:0004707;GO:0004707;GO:0005524;GO:0005524;GO:0005634;GO:0005737;GO:0006468;GO:0010468;GO:0016301;GO:0016310;GO:0016740;GO:0018105;GO:0035556;GO:0045445;	K04441	MAPK12;	mitogen-activated	protein	kinase	12
gene297	417739	NC_006088.4	20405282	20435685	2701	2701	MAPK11	-	K04441	MAPK11;	mitogen-activated	protein	kinase	11
gene298	425938	NC_006088.4	20488409	20739387	8369	8369	PLXNB2	-	K06821	PLXNB2;	plexin	B2
gene302	417747	NC_006088.4	20866983	20887718	11789	11789	ZNF800	-	-	ZNF800;	zinc	finger	protein	800
gene303	427853	NC_006088.4	20922609	21247223	4519	4519	GRM8	-	K04608	GRM8;	glutamate	metabotropic	receptor	8
gene304	404538	NC_006088.4	21741937	21804751	4217	4217	POT1	GO:0000723;GO:0000781;GO:0000783;GO:0000784;GO:0000784;GO:0003677;GO:0005634;GO:0007004;GO:0010521;GO:0016233;GO:0017151;GO:0032202;GO:0032212;GO:0032357;GO:0032508;GO:0042162;GO:0043047;GO:0043047;GO:0051096;GO:0051880;GO:0051973;GO:0051974;GO:0060383;GO:0061820;GO:0061821;GO:0070187;GO:0070200;GO:0098505;GO:1905774;GO:1905776;GO:1990955;	K11109	POT1;	protection	of	telomeres	1
gene305	417748	NC_006088.4	21843141	21854971	1440	1440	GPR37	-	K04243	GPR37,	SCGPR1;	G	protein-coupled	receptor	37
gene306	769134	NC_006088.4	22062046	22089723	1076	1076	ARL8BL	GO:0000166;GO:0005525;GO:0005525;GO:0005622;GO:0007264;	-	ARL8BL;	ADP-ribosylation	factor-like	8B-like
gene307	417749	NC_006088.4	22096234	22113754	5654	5654	SPAM1	-	K01197	SPAM1;	sperm	adhesion	molecule	1
gene309	105667218	NC_006088.4	22165912	22185499	1908	1908	HYAL6	GO:0003824;GO:0004415;GO:0004415;GO:0005975;GO:0008152;GO:0016787;GO:0016798;	K01197	HYAL6;	hyaluronoglucosaminidase	6
gene311	417750	NC_006088.4	22209091	22259092	4520	4520	WASL	GO:0003779;GO:0007015;GO:2000601;	K05747	WASL;	Wiskott-Aldrich	syndrome	like
gene312	417751	NC_006088.4	22277626	22283778	2083	2083	LMOD2	GO:0003779;GO:0003779;GO:0003779;GO:0005523;GO:0005737;GO:0005856;GO:0005884;GO:0005884;GO:0030016;GO:0030016;GO:0030017;GO:0030017;GO:0030041;GO:0030041;GO:0030838;GO:0031430;GO:0031430;GO:0045010;GO:0045214;GO:0045214;GO:0051694;	K22030	LMOD2,	C-LMOD,	leiomodin-2;	leiomodin	2
gene313	417752	NC_006088.4	22292436	22303894	2435	2435	ASB15	GO:0000151;GO:0004842;GO:0005634;GO:0005737;GO:0016567;GO:0031625;GO:0035556;	K10337	ASB15;	ankyrin	repeat	and	SOCS	box	containing	15
gene314	417753	NC_006088.4	22307624	22312674	1126	1126	NDUFA5	GO:0005739;GO:0005743;GO:0005747;GO:0008137;GO:0016651;GO:0022904;GO:0022904;GO:0045271;	K03949	NDUFA5;	NADH:ubiquinone	oxidoreductase	subunit	A5
gene315	417754	NC_006088.4	22312763	22335195	4395	4395	IQUB	GO:0001669;GO:0007224;GO:0031514;GO:0060271;	-	IQUB;	IQ	motif	and	ubiquitin	domain	containing
gene316	427854	NC_006088.4	22343252	22397259	2281	2281	ATP6AP1	GO:0015991;GO:0016020;GO:0016021;GO:0017137;GO:0033180;GO:0045669;GO:0045780;GO:0045851;GO:0045921;GO:0046933;GO:0046961;GO:0051656;GO:0070062;GO:0070374;GO:2001206;	K03662	ATP6AP1;	ATPase	H+	transporting	accessory	protein	1
gene318	770198	NC_006088.4	22423953	22452896	6647	6647	SLC13A1	GO:0005215;GO:0005887;GO:0006814;GO:0008271;GO:0008272;GO:0008272;GO:0015382;GO:0016020;GO:0016020;GO:0016021;GO:0035725;GO:0055085;GO:1902358;	K14444	SLC13A1;	solute	carrier	family	13	member	1
gene319	417756	NC_006088.4	22528269	22830042	4848	4848	CADPS2	GO:0016079;GO:0045202;GO:0098793;GO:1990504;	K19933	CADPS2;	calcium	dependent	secretion	activator	2
gene320	100859279	NC_006088.4	22836968	22840171	2347	2347	FEZF1	GO:0000122;GO:0000978;GO:0001764;GO:0003676;GO:0005634;GO:0005829;GO:0007411;GO:0008285;GO:0021537;GO:0021772;GO:0021797;GO:0030900;GO:0045666;GO:0045893;GO:0046872;	-	FEZF1;	FEZ	family	zinc	finger	1
gene321	417757	NC_006088.4	22864571	22897849	8013	8013	AASS	GO:0016491;GO:0019477;GO:0047131;GO:0055114;	K14157	AASS;	aminoadipate-semialdehyde	synthase
gene322	396403	NC_006088.4	22901212	23034899	8349	8349	PTPRZ1	-	K08114	PTPRZ1;	protein	tyrosine	phosphatase,	receptor	type	Z1
gene324	417758	NC_006088.4	23210197	23239646	2851	2851	FAM3C	GO:0005615;GO:0070062;	-	FAM3C;	family	with	sequence	similarity	3,	member	C
gene325	427856	NC_006088.4	23245771	23256298	1747	1747	WNT16	GO:0005102;GO:0005109;GO:0005576;GO:0005576;GO:0005578;GO:0005615;GO:0007275;GO:0007275;GO:0016055;GO:0016055;GO:0016055;GO:0030182;GO:0045165;	K01558	WNT16,	null;	Wnt	family	member	16
gene326	417761	NC_006088.4	23271745	23413415	6297	6297	CPED1	-	-	CPED1,	C1H7orf58;	cadherin-like	and	PC-esterase	domain	containing	1
gene328	417762	NC_006088.4	23427323	23445724	2262	2262	ING3	GO:0000812;GO:0004402;GO:0005634;GO:0005634;GO:0008270;GO:0016569;GO:0032777;GO:0035064;GO:0035267;GO:0043065;GO:0043967;GO:0043968;GO:0046872;	K11319	ING3;	inhibitor	of	growth	family	member	3
gene329	417763	NC_006088.4	23467478	23513137	2711	2711	TSPAN12	GO:0001525;GO:0005886;GO:0005887;GO:0005887;GO:0005887;GO:0007166;GO:0007166;GO:0007166;GO:0010842;GO:0010842;GO:0016020;GO:0016021;GO:0016021;GO:0045765;GO:0045765;	K17355	TSPAN12,	TSPAN16,	tetraspanin-12;	tetraspanin	12
gene330	374143	NC_006088.4	23518399	23787753	5869	5869	KCND2	-	K04892	KCND2;	potassium	voltage-gated	channel	subfamily	D	member	2
gene332	417764	NC_006088.4	24294540	24342686	8865	8865	ANKRD26	-	-	ANKRD26,	ANKRD7;	ankyrin	repeat	domain	26
gene333	417765	NC_006088.4	24348924	24354638	640	640	LSM8	GO:0000398;GO:0000398;GO:0003723;GO:0003723;GO:0005688;GO:0030529;GO:0046540;GO:0046540;	K12627	LSM8;	LSM8	homolog,	U6	small	nuclear	RNA	associated
gene334	417766	NC_006088.4	24474948	24550085	5207	5207	CTTNBP2	-	-	CTTNBP2,	CORTBP2;	cortactin	binding	protein	2
gene335	100049619	NC_006088.4	24554655	24638964	5203	5203	CFTR	-	K05031	CFTR;	cystic	fibrosis	transmembrane	conductance	regulator
gene336	417768	NC_006088.4	24657952	24694939	3430	3430	ASZ1	GO:0005737;GO:0007140;GO:0007283;GO:0016020;GO:0016021;GO:0034587;GO:0043046;GO:0071546;	K18410	ASZ1,	GASZ;	ankyrin	repeat,	SAM	and	basic	leucine	zipper	domain	containing	1
gene337	417769	NC_006088.4	24698757	24714039	3200	3200	WNT2	-	K00182	WNT2,	null;	Wnt	family	member	2
gene338	417770	NC_006088.4	24716500	24853831	2818	2818	ST7	GO:0016020;GO:0016021;	-	ST7;	suppression	of	tumorigenicity	7
gene340	417771	NC_006088.4	24865850	24895577	2849	2849	CAPZA2	GO:0003779;GO:0005737;GO:0005829;GO:0008290;GO:0030018;GO:0051016;GO:0051693;	K10364	CAPZA2,	CapZ;	capping	actin	protein	of	muscle	Z-line	alpha	subunit	2
gene341	396134	NC_006088.4	24918549	25007308	7260	7260	MET	GO:0000166;GO:0001886;GO:0004672;GO:0004713;GO:0004713;GO:0004714;GO:0005524;GO:0005524;GO:0006468;GO:0007169;GO:0009925;GO:0009986;GO:0016020;GO:0016021;GO:0016021;GO:0016301;GO:0016310;GO:0016740;GO:0018108;GO:0019903;GO:0045944;GO:0048754;GO:0050918;GO:0071526;GO:1901299;GO:2001028;	K05099	MET,	C-MET;	MET	proto-oncogene,	receptor	tyrosine	kinase
gene342	373996	NC_006088.4	25060566	25074918	602	602	CAV1	GO:0000122;GO:0000139;GO:0000139;GO:0000165;GO:0000188;GO:0001525;GO:0001570;GO:0001666;GO:0001937;GO:0001960;GO:0002026;GO:0002080;GO:0002931;GO:0003057;GO:0005102;GO:0005198;GO:0005622;GO:0005768;GO:0005783;GO:0005783;GO:0005794;GO:0005794;GO:0005886;GO:0005886;GO:0005886;GO:0005887;GO:0005901;GO:0005901;GO:0005901;GO:0005925;GO:0005925;GO:0005929;GO:0005938;GO:0006641;GO:0006816;GO:0006874;GO:…	K06278	CAV1,	caveolin-1;	caveolin	1
gene343	417772	NC_006088.4	25082207	25090061	1361	1361	CAV2	-	K12958	CAV2,	caveolin-2;	caveolin	2
gene344	395332	NC_006088.4	25175209	25201316	2621	2621	TES	GO:0003723;GO:0005634;GO:0005737;GO:0005829;GO:0005886;GO:0005925;GO:0005925;GO:0008270;GO:0008270;GO:0008270;GO:0008285;GO:0030054;GO:0030054;GO:0042127;GO:0043234;GO:0045296;GO:0046872;	-	TES;	testin	LIM	domain	protein
gene346	417773	NC_006088.4	25289184	25351175	1447	1447	TFEC	-	K15591	TFEC;	transcription	factor	EC
gene348	417774	NC_006088.4	25764792	25813425	4215	4215	MDFIC	GO:0005634;GO:0005634;GO:0005730;GO:0005737;GO:0005737;GO:0008134;GO:0042308;GO:0045892;GO:0045892;GO:0050434;	-	MDFIC;	MyoD	family	inhibitor	domain	containing
gene349	769935	NC_006088.4	25907210	26319871	5458	5458	FOXP2	GO:0000122;GO:0000978;GO:0000981;GO:0001078;GO:0002053;GO:0003677;GO:0003677;GO:0003677;GO:0003700;GO:0003700;GO:0003700;GO:0005634;GO:0005634;GO:0006351;GO:0006355;GO:0007519;GO:0009791;GO:0021549;GO:0021757;GO:0021758;GO:0021987;GO:0030324;GO:0040007;GO:0042297;GO:0042803;GO:0042803;GO:0043010;GO:0043565;GO:0043565;GO:0045892;GO:0045892;GO:0046982;GO:0048286;GO:0048745;GO:0050679;GO:0060013;GO:…	K09409	FOXP2;	forkhead	box	P2
gene350	107052882	NC_006088.4	26354123	26355050	928	928	LOC107052882	-	-	fork	head	domain-containing	protein	FD5-like
gene351	101747406	NC_006088.4	26361962	26388835	4412	4412	PPP1R3A	GO:0016020;GO:0016021;	K07189	PPP1R3A,	null;	protein	phosphatase	1	regulatory	subunit	3A
gene353	417775	NC_006088.4	26676407	26682294	4468	4468	GPR85	GO:0004930;GO:0004930;GO:0005783;GO:0005886;GO:0005886;GO:0007186;GO:0016020;GO:0016021;GO:0016021;	K04302	GPR85;	G	protein-coupled	receptor	85
gene357	417776	NC_006088.4	26768477	26802395	3951	3951	C1H7ORF60	GO:0005730;GO:0008168;GO:0016433;GO:0016433;GO:0016740;GO:0031167;GO:0032259;	-	C1H7ORF60;	chromosome	1	open	reading	frame,	human	C7orf60
gene359	417777	NC_006088.4	26804256	26831373	8282	8282	TMEM168	GO:0016020;GO:0016021;	-	TMEM168;	transmembrane	protein	168
gene362	417778	NC_006088.4	26908207	26915573	1355	1355	LSMEM1	GO:0005829;GO:0016020;GO:0016021;	-	LSMEM1,	C1H7orf53,	C7ORF53;	leucine-rich	single-pass	membrane	protein	1
gene363	395226	NC_006088.4	26917108	26927701	2180	2180	IFRD1	GO:0005634;GO:0005737;GO:0014706;GO:0030517;GO:0042692;GO:0043403;GO:0048671;	-	IFRD1,	IFR1;	interferon	related	developmental	regulator	1
gene364	427859	NC_006088.4	26968441	27022165	1478	1478	ZNF277	GO:0000979;GO:0000979;GO:0046872;GO:0070301;GO:2000772;	-	ZNF277,	ZNF277P;	zinc	finger	protein	277
gene365	417779	NC_006088.4	27022416	27268885	8847	8847	DOCK4	-	K17697	DOCK4;	dedicator	of	cytokinesis	4
gene366	417780	NC_006088.4	27287244	27750490	1006	1006	IMMP2L	-	K09648	IMMP2L;	inner	mitochondrial	membrane	peptidase	subunit	2
gene367	770169	NC_006088.4	27489294	27526685	3874	3874	LRRN3	GO:0005578;GO:0005615;GO:0016020;GO:0016021;GO:0051965;	-	LRRN3;	leucine	rich	repeat	neuronal	3
gene368	417783	NC_006088.4	28437521	28446016	3213	3213	DNAJB9	GO:0005783;GO:0005783;GO:0030433;GO:0030433;GO:0051787;GO:0070062;	K09515	DNAJB9;	DnaJ	heat	shock	protein	family	(Hsp40)	member	B9
gene369	417784	NC_006088.4	28446232	28452655	1795	1795	THAP5	GO:0002020;GO:0003676;GO:0005634;GO:0045786;	-	THAP5;	THAP	domain	containing	5
gene370	427860	NC_006088.4	28501163	28508107	5862	5862	AVPR2	GO:0001992;GO:0004871;GO:0004888;GO:0004930;GO:0004930;GO:0004930;GO:0005000;GO:0005000;GO:0005622;GO:0005887;GO:0005887;GO:0007165;GO:0007186;GO:0007186;GO:0007249;GO:0016020;GO:0016021;GO:0016021;GO:0017046;GO:0019722;GO:0032609;GO:0032870;GO:0034097;GO:0042277;GO:0045907;GO:0048016;GO:1901652;	K04228	AVPR2;	arginine	vasopressin	receptor	2
gene371	417785	NC_006088.4	28525847	28562132	4785	4785	PNPLA8	GO:0001516;GO:0005622;GO:0005777;GO:0005778;GO:0006629;GO:0006629;GO:0006631;GO:0008152;GO:0008219;GO:0016020;GO:0019369;GO:0034638;GO:0043651;GO:0046338;GO:0047499;GO:0050482;	K16815	PNPLA8;	patatin	like	phospholipase	domain	containing	8
gene372	396202	NC_006088.4	28579134	28721527	8687	8687	NRCAM	GO:0016020;GO:0016021;	K06756	NRCAM;	neuronal	cell	adhesion	molecule
gene373	417786	NC_006088.4	28910398	28995706	4991	4991	CNTN1	GO:0005515;GO:0005886;GO:0005886;GO:0007155;GO:0007399;GO:0007411;GO:0016020;GO:0031175;GO:0031225;	K06759	CNTN1,	F11,	contactin-1;	contactin	1
gene374	417787	NC_006088.4	29040977	29294112	10129	10129	PDZRN4	-	K15682	PDZRN4;	PDZ	domain	containing	ring	finger	4
gene375	417789	NC_006088.4	29464170	29495248	3104	3104	GXYLT1	GO:0016266;GO:0016740;GO:0016757;GO:0035252;	K13676	GXYLT1,	GLT8D3;	glucoside	xylosyltransferase	1
gene376	417790	NC_006088.4	29508355	29535325	2543	2543	YAF2	GO:0003713;GO:0003713;GO:0003714;GO:0003714;GO:0005634;GO:0005634;GO:0005634;GO:0005654;GO:0005829;GO:0008270;GO:0045892;GO:0045892;GO:0045893;GO:0045893;GO:0046872;	K11468	YAF2;	YY1	associated	factor	2
gene377	417791	NC_006088.4	29565647	29577484	1463	1463	ZCRB1	GO:0000166;GO:0000398;GO:0003676;GO:0003723;GO:0003723;GO:0003723;GO:0005689;GO:0005689;GO:0008270;	K13154	ZCRB1;	zinc	finger	CCHC-type	and	RNA	binding	motif	containing	1
gene378	417792	NC_006088.4	29577495	29645842	3400	3400	PPHLN1	-	K21872	PPHLN1,	periphilin-1;	periphilin	1
gene380	417793	NC_006088.4	29648254	29708379	4572	4572	PRICKLE1	GO:0008270;GO:0046872;	K04511	PRICKLE1;	prickle	planar	cell	polarity	protein	1
gene381	417794	NC_006088.4	29921578	30007987	9488	9488	ADAMTS20	GO:0004175;GO:0004222;GO:0004222;GO:0005578;GO:0005615;GO:0006508;GO:0006508;GO:0008237;GO:0008270;GO:0009967;GO:0030198;GO:0031012;GO:0043066;GO:0045636;GO:0046872;GO:0048070;	K09609	ADAMTS20;	ADAM	metallopeptidase	with	thrombospondin	type	1	motif	20
gene382	417795	NC_006088.4	30057498	30069767	4395	4395	PUS7L	GO:0001522;GO:0001522;GO:0003723;GO:0009451;GO:0009982;GO:0009982;	K06176	PUS7L;	pseudouridylate	synthase	7	like
gene383	417796	NC_006088.4	30069761	30083570	4950	4950	IRAK4	GO:0000166;GO:0000287;GO:0004672;GO:0004674;GO:0005524;GO:0005524;GO:0006468;GO:0007165;GO:0000166;GO:0000287;GO:0001816;GO:0002224;GO:0002446;GO:0004672;GO:0004674;GO:0004674;GO:0005149;GO:0005524;GO:0005524;GO:0005634;GO:0005737;GO:0006468;GO:0007165;GO:0019221;GO:0035556;GO:0043123;GO:0043123;GO:0051092;GO:0070498;GO:1990266;	K04733	IRAK4;	interleukin	1	receptor	associated	kinase	4
gene384	417797	NC_006088.4	30082534	30100993	5226	5226	TWF1	GO:0003779;GO:0005622;GO:0015629;GO:0030837;	K08870	TWF1,	PTK9;	twinfilin	actin	binding	protein	1
gene386	417798	NC_006088.4	30107717	30309723	5914	5914	TMEM117	-	-	TMEM117;	transmembrane	protein	117
gene388	101752017	NC_006088.4	30316307	30326233	5965	5965	LOC101752017	-	-	ARRDC5,	ARRDC5L;	arrestin	domain	containing	5
gene389	417799	NC_006088.4	30341808	30485232	3561	3561	NELL2	GO:0005509;GO:0005623;	-	NELL2,	nel;	neural	EGFL	like	2
gene390	417800	NC_006088.4	30529790	30533660	1094	1094	LOC417800	GO:0005179;GO:0005179;GO:0005576;GO:0005576;GO:0031012;	-	prolactin-like	protein
gene391	417801	NC_006088.4	30540025	30560231	2225	2225	DBX2	GO:0003677;GO:0003677;GO:0005634;GO:0006355;GO:0043565;	-	DBX2,	CHoxE;	developing	brain	homeobox	2
gene393	417802	NC_006088.4	30599431	30669824	7136	7136	ANO6	GO:0002407;GO:0002407;GO:0002543;GO:0005227;GO:0005227;GO:0005229;GO:0005229;GO:0005244;GO:0005247;GO:0005622;GO:0005829;GO:0005886;GO:0006812;GO:0006821;GO:0006821;GO:0007596;GO:0007596;GO:0009986;GO:0016020;GO:0016020;GO:0016021;GO:0017121;GO:0017121;GO:0017128;GO:0030501;GO:0030501;GO:0030501;GO:0032060;GO:0032060;GO:0034707;GO:0034767;GO:0034767;GO:0034767;GO:0035590;GO:0035590;GO:0035630;GO:…	K19500	ANO6,	TMEM16F,	anoctamin-6;	anoctamin	6
gene395	417804	NC_006088.4	30749892	30857508	9642	9642	ARID2	-	K11765	ARID2;	AT-rich	interaction	domain	2
gene397	417805	NC_006088.4	30864009	30905505	7302	7302	SCAF11	GO:0008270;	-	SCAF11,	SFRS2IP,	SRSF2IP;	SR-related	CTD-associated	factor	11
gene399	417806	NC_006088.4	30930595	30969268	8158	8158	SLC38A1	GO:0003333;GO:0005886;GO:0005887;GO:0006868;GO:0015171;GO:0015186;GO:0016020;GO:0016020;GO:0016021;GO:0030424;	K14990	SLC38A1;	solute	carrier	family	38	member	1
gene402	417807	NC_006088.4	30985304	31000388	7028	7028	SLC38A2	GO:0003333;GO:0005886;GO:0006865;GO:0015171;GO:0016020;GO:0016021;	K14207	SLC38A2;	solute	carrier	family	38	member	2
gene403	417809	NC_006088.4	31101534	31132280	3319	3319	SLC38A4	GO:0003333;GO:0005887;GO:0015171;GO:0016020;GO:0016021;	K14991	SLC38A4;	solute	carrier	family	38	member	4
gene407	417810	NC_006088.4	31248889	31258419	2106	2106	AMIGO2	GO:0016020;GO:0016021;GO:0043066;GO:0051965;	-	AMIGO2;	adhesion	molecule	with	Ig	like	domain	2
gene408	417811	NC_006088.4	31426791	31441764	2539	2539	RPAP3	GO:0097255;	-	RPAP3;	RNA	polymerase	II	associated	protein	3
gene409	417812	NC_006088.4	31441843	31454984	7066	7066	XRCC6BP1	GO:0004222;GO:0005886;GO:0006508;GO:0043231;	K18156	ATP23,	XRCC6BP1;	ATP23	metallopeptidase	and	ATP	synthase	assembly	factor	homolog
gene410	417813	NC_006088.4	31717916	31765031	9010	9010	LRIG3	GO:0005615;GO:0016020;GO:0016021;GO:0032474;	-	LRIG3;	leucine	rich	repeats	and	immunoglobulin	like	domains	3
gene412	417815	NC_006088.4	32040996	32123391	5812	5812	SLC16A7	GO:0005887;GO:0005887;GO:0008028;GO:0015129;GO:0015718;GO:0016020;GO:0016021;GO:0016021;GO:0035873;GO:0050833;GO:0055085;GO:1901475;GO:1901475;	K08184	SLC16A7;	solute	carrier	family	16	member	7
gene413	107052719	NC_006088.4	32603302	32606376	3075	3075	LOC107052719	-	-	SE21Q1b,	gag;	uncharacterized	LOC107052719
gene414	107052718	NC_006088.4	32606383	32609430	3048	3048	LOC107052718	-	-	pol,	polymerase;	endogenous	retrovirus	group	K	member	11	Pol	protein
gene415	771745	NC_006088.4	32704275	32884563	5160	5160	FAM19A2	-	-	FAM19A2;	family	with	sequence	similarity	19	member	A2,	C-C	motif	chemokine	like
gene416	395644	NC_006088.4	32905460	32969236	4696	4696	USP15	-	K21343	USP15,	UNP;	ubiquitin	specific	peptidase	15
gene418	417818	NC_006088.4	32983617	33054255	6521	6521	MON2	GO:0070062;	-	MON2;	MON2	homolog,	regulator	of	endosome-to-Golgi	trafficking
gene421	771760	NC_006088.4	33087138	33218701	5126	5126	PPM1H	GO:0003824;GO:0004721;GO:0004722;GO:0005634;GO:0005654;GO:0005737;GO:0006470;	K17503	PPM1H;	protein	phosphatase,	Mg2+/Mn2+	dependent	1H
gene422	771773	NC_006088.4	33298676	33301273	1257	1257	AVPR1A	-	K04226	AVPR1A,	VT4,	VT4R;	arginine	vasopressin	receptor	1A
gene423	417820	NC_006088.4	33395407	33407028	2135	2135	TMEM5	GO:0005654;GO:0005794;GO:0005794;GO:0035269;	K21052	TMEM5;	transmembrane	protein	5
gene424	417821	NC_006088.4	33440188	33580652	6243	6243	SRGAP1	GO:0005096;GO:0005622;GO:0007165;GO:0007266;GO:0016477;GO:0017048;GO:0043547;	K07526	SRGAP1;	SLIT-ROBO	Rho	GTPase	activating	protein	1
gene425	417822	NC_006088.4	33593600	33602752	3256	3256	C1H12ORF66	-	-	C1H12ORF66;	chromosome	1	open	reading	frame,	human	C12orf66
gene426	417823	NC_006088.4	33603523	33606360	674	674	RPL18A	GO:0003735;GO:0003735;GO:0005840;GO:0005840;GO:0006412;GO:0006412;GO:0022625;GO:0030529;	K02882	RPL18A;	ribosomal	protein	L18a
gene427	417824	NC_006088.4	33606490	33632184	3822	3822	XPOT	GO:0000049;GO:0000049;GO:0005643;GO:0005643;GO:0005654;GO:0005737;GO:0005737;GO:0005829;GO:0006409;GO:0006886;GO:0008536;GO:0008536;GO:0015932;GO:0016363;GO:0071528;	K14288	XPOT,	exportin-T;	exportin	for	tRNA
gene428	107052586	NC_006088.4	33606519	33608774	942	942	LOC107052586	-	-	basic	salivary	proline-rich	protein	1-like
gene429	417825	NC_006088.4	33633511	33664801	9403	9403	TBK1	GO:0002218;GO:0002218;GO:0003676;GO:0004672;GO:0004674;GO:0004674;GO:0004674;GO:0005524;GO:0005575;GO:0005737;GO:0005737;GO:0006468;GO:0010629;GO:0010629;GO:0018105;GO:0018105;GO:0018105;GO:0032727;GO:0032728;GO:0043123;GO:0044565;GO:0045087;GO:0045359;GO:0045359;GO:0045944;GO:0050830;GO:0050830;GO:0051219;GO:0051219;GO:1904417;	K05410	TBK1;	TANK	binding	kinase	1
gene430	417828	NC_006088.4	33665460	33766960	4466	4466	RASSF3	GO:0005829;GO:0005886;GO:0007165;GO:0042802;GO:0042981;	K09852	RASSF3;	Ras	association	domain	family	member	3
gene431	417829	NC_006088.4	33772628	33793177	5275	5275	GNS	GO:0003824;GO:0005764;GO:0005764;GO:0008152;GO:0008449;GO:0008449;GO:0008484;GO:0008484;GO:0016787;GO:0030203;GO:0030203;GO:0046872;GO:0070062;	K01137	GNS,	N-acetylglucosamine-6-sulfatase;	glucosamine	(N-acetyl)-6-sulfatase
gene432	417830	NC_006088.4	33813480	33843957	4675	4675	TBC1D30	GO:0005096;GO:0005622;GO:0006886;GO:0012505;GO:0017137;GO:0031338;GO:0090630;	-	TBC1D30;	TBC1	domain	family	member	30
gene433	417831	NC_006088.4	33881874	33923658	1873	1873	WIF1	-	K01691	WIF1;	WNT	inhibitory	factor	1
gene434	417832	NC_006088.4	33937543	33986594	4984	4984	LEMD3	GO:0005637;GO:0005639;GO:0005639;GO:0006998;GO:0016020;GO:0016021;GO:0016021;GO:0030512;GO:0030514;GO:0030514;GO:0031490;GO:0031965;GO:0032926;GO:0070197;	K19410	LEMD3;	LEM	domain	containing	3
gene435	417833	NC_006088.4	33986641	34070695	4905	4905	MSRB3	GO:0005739;GO:0005783;GO:0006979;GO:0008270;GO:0016671;GO:0030091;GO:0030091;GO:0033743;GO:0033743;GO:0055114;	K07305	MSRB3,	MSRB2;	methionine	sulfoxide	reductase	B3
gene436	395851	NC_006088.4	34203096	34308540	1485	1485	HMGA2	GO:0000228;GO:0000785;GO:0000975;GO:0001077;GO:0003677;GO:0003680;GO:0005634;GO:0005634;GO:0006355;GO:0006366;GO:0007283;GO:0008283;GO:0008284;GO:0008584;GO:0010564;GO:0010564;GO:0010628;GO:0010628;GO:0021846;GO:0021983;GO:0030178;GO:0030325;GO:0035019;GO:0040018;GO:0045944;GO:0048712;GO:0060123;GO:0060428;GO:0060441;GO:0060501;GO:0060612;GO:0060613;GO:0090276;GO:2000648;	K09283	HMGA2,	HMGI-C;	high	mobility	group	AT-hook	2
gene437	771027	NC_006088.4	34366644	34369267	705	705	LLPH	GO:0001099;GO:0001099;GO:0003723;GO:0005634;GO:0005694;GO:0005694;GO:0005730;GO:0005730;GO:0005730;GO:0060999;GO:0060999;GO:0097484;GO:0097484;	-	LLPH,	C12orf31;	LLP	homolog,	long-term	synaptic	facilitation	(Aplysia)
gene438	771874	NC_006088.4	34370162	34377467	1154	1154	TMBIM4	GO:0016020;GO:0016021;	K06890	TMBIM4;	transmembrane	BAX	inhibitor	motif	containing	4
gene439	417836	NC_006088.4	34415721	34429813	4258	4258	HELB	GO:0004003;GO:0004003;GO:0004004;GO:0005634;GO:0005634;GO:0005658;GO:0005662;GO:0005737;GO:0005737;GO:0005737;GO:0006260;GO:0006261;GO:0006261;GO:0006269;GO:0006269;GO:0006396;GO:0006974;GO:0006974;GO:0017116;GO:0032508;GO:0035861;GO:0043141;GO:1903775;GO:1903775;GO:2000042;GO:2000042;	K15254	HELB;	DNA	helicase	B
gene440	427863	NC_006088.4	34429461	34736907	6557	6557	GRIP1	GO:0008104;GO:0016358;GO:0030159;GO:0045121;	K20251	GRIP1;	glutamate	receptor	interacting	protein	1
gene441	417837	NC_006088.4	34780198	34809433	4525	4525	CAND1	-	K17263	CAND1;	cullin	associated	and	neddylation	dissociated	1
gene442	427864	NC_006088.4	34898482	34912970	11374	11374	DYRK2	GO:0000151;GO:0000166;GO:0000287;GO:0000287;GO:0004672;GO:0004674;GO:0004674;GO:0004712;GO:0004713;GO:0004713;GO:0005524;GO:0005524;GO:0005524;GO:0005634;GO:0005634;GO:0005654;GO:0005737;GO:0005737;GO:0005829;GO:0006468;GO:0006468;GO:0006468;GO:0006915;GO:0006974;GO:0007224;GO:0016301;GO:0016310;GO:0016740;GO:0018108;GO:0030145;GO:0030145;GO:0030529;GO:0042771;GO:0042771;GO:0043130;GO:0045725;GO:…	K18669	DYRK2;	dual	specificity	tyrosine	phosphorylation	regulated	kinase	2
gene444	396054	NC_006088.4	35053221	35057368	1321	1321	IFNG	GO:0000060;GO:0001959;GO:0005125;GO:0005133;GO:0005576;GO:0005576;GO:0005576;GO:0005615;GO:0005615;GO:0005622;GO:0006915;GO:0006955;GO:0007050;GO:0009615;GO:0010508;GO:0010508;GO:0010628;GO:0010629;GO:0010634;GO:0032700;GO:0032735;GO:0032747;GO:0032834;GO:0033141;GO:0034393;GO:0040008;GO:0042116;GO:0042511;GO:0045429;GO:0045672;GO:0045918;GO:0048662;GO:0050796;GO:0051044;GO:0051607;GO:0051607;GO:…	K04687	IFNG;	interferon	gamma
gene445	417838	NC_006088.4	35101235	35103688	888	888	IL22	GO:0005576;	K05445	IL22,	IL-22,	interleukin-22;	interleukin	22
gene446	417839	NC_006088.4	35112853	35137249	3742	3742	MDM1	GO:0005634;GO:0005813;GO:0005814;GO:0005829;GO:0008017;GO:0008017;GO:0046600;GO:0046600;GO:0060041;	K17886	MDM1;	Mdm1	nuclear	protein
gene448	417840	NC_006088.4	35215581	35249143	4882	4882	AC113404.1	GO:0000166;GO:0005525;GO:0005525;GO:0005737;GO:0005829;GO:0005886;GO:0007165;GO:0007264;GO:0007264;GO:0008283;GO:0016020;GO:0016020;GO:0030054;GO:0045955;GO:0070374;GO:2000301;	K07836	RAP1B;	RAP1B,	member	of	RAS	oncogene	family
gene449	101751988	NC_006088.4	35250710	35276198	3200	3200	NUP107	GO:0000776;GO:0000973;GO:0005487;GO:0005487;GO:0005487;GO:0005643;GO:0005643;GO:0005643;GO:0005654;GO:0005813;GO:0006355;GO:0006406;GO:0006406;GO:0006406;GO:0006606;GO:0006810;GO:0016020;GO:0017056;GO:0017056;GO:0031080;GO:0031080;GO:0031965;GO:0034399;GO:0051292;	K14301	NUP107,	null;	nucleoporin	107
gene450	417842	NC_006088.4	35276896	35282437	3144	3144	SLC35E3	GO:0016020;GO:0016021;	K15285	SLC35E3;	solute	carrier	family	35	member	E3
gene452	395609	NC_006088.4	35297806	35313093	5652	5652	MDM2	GO:0000122;GO:0000122;GO:0001568;GO:0001974;GO:0002027;GO:0002039;GO:0002039;GO:0003170;GO:0003181;GO:0003203;GO:0003281;GO:0003283;GO:0004842;GO:0004842;GO:0005634;GO:0005634;GO:0005634;GO:0005654;GO:0005730;GO:0005730;GO:0005737;GO:0005737;GO:0006461;GO:0006977;GO:0007089;GO:0007507;GO:0008270;GO:0008270;GO:0010468;GO:0016567;GO:0016567;GO:0016604;GO:0016874;GO:0018205;GO:0019899;GO:0031625;GO:…	K06643	MDM2;	MDM2	proto-oncogene
gene453	417843	NC_006088.4	35315781	35347339	1729	1729	CPM	GO:0004181;GO:0004181;GO:0005615;GO:0006508;GO:0006518;GO:0008270;GO:0009986;GO:0009986;GO:0016485;GO:0070062;	K01296	CPM;	carboxypeptidase	M
gene454	417844	NC_006088.4	35386197	35415503	13350	13350	CPSF6	GO:0000166;GO:0003676;GO:0003723;GO:0003729;GO:0005634;GO:0005654;GO:0005849;GO:0006378;GO:0006397;GO:0016020;GO:0016607;GO:0030529;GO:0042382;GO:0051262;	K14398	CPSF6;	cleavage	and	polyadenylation	specific	factor	6
gene456	396218	NC_006088.4	35425914	35429601	584	584	LYZ	GO:0001895;GO:0003796;GO:0003796;GO:0003824;GO:0005515;GO:0005576;GO:0005615;GO:0005615;GO:0005783;GO:0008152;GO:0016231;GO:0016787;GO:0016798;GO:0019835;GO:0042742;GO:0042742;GO:0042802;GO:0042802;GO:0051672;GO:0070062;	K13915	LYZ,	LYZC;	lysozyme	(renal	amyloidosis)
gene457	771226	NC_006088.4	35429810	35432580	1104	1104	YEATS4	GO:0005634;GO:0005654;GO:0005654;GO:0006355;GO:0008022;GO:0031965;GO:0035267;GO:0043967;GO:0043968;	K11341	YEATS4,	GAS41;	YEATS	domain	containing	4
gene458	417845	NC_006088.4	35447938	35501010	9827	9827	FRS2	GO:0000187;GO:0001702;GO:0001759;GO:0002088;GO:0003281;GO:0005068;GO:0005104;GO:0005158;GO:0005168;GO:0005737;GO:0005886;GO:0005911;GO:0005913;GO:0007169;GO:0007405;GO:0008543;GO:0008543;GO:0008595;GO:0030900;GO:0042981;GO:0046619;GO:0050678;GO:0060527;GO:0070307;GO:0070372;GO:2000726;	K12461	FRS2;	fibroblast	growth	factor	receptor	substrate	2
gene459	417846	NC_006088.4	35503983	35515944	1965	1965	CCT2	GO:0000166;GO:0005524;GO:0005524;GO:0005737;GO:0005832;GO:0005832;GO:0006457;GO:0006458;GO:0044183;GO:0051082;GO:0051082;GO:0061077;	K09494	CCT2;	chaperonin	containing	TCP1	subunit	2
gene460	427865	NC_006088.4	35517128	35519048	1921	1921	LRRC10	GO:0003779;GO:0005634;GO:0005739;GO:0005856;GO:0030016;GO:0030017;GO:0051393;GO:0055013;	-	LRRC10;	leucine	rich	repeat	containing	10
gene461	417848	NC_006088.4	35522108	35530565	2159	2159	LOC417848	GO:0004190;GO:0004190;GO:0004190;GO:0006508;GO:0006508;GO:0006508;GO:0008233;GO:0016787;GO:0030163;	-	cathepsin	E-A-like
gene462	417849	NC_006088.4	35534374	35554698	2266	2266	BEST3	GO:0005254;GO:0005254;GO:0005886;GO:0006810;GO:0006811;GO:0006821;GO:0015698;GO:0016020;GO:0016021;GO:0034707;GO:0043271;GO:1902476;	K13880	BEST3,	VMD2L3,	bestrophin-3;	bestrophin	3
gene463	417850	NC_006088.4	35565026	35594366	1881	1881	AC025263.3	-	K16779	RAB3IP,	AC025263.3;	RAB3A	interacting	protein
gene464	100858458	NC_006088.4	35596745	35639816	3160	3160	MYRFL	GO:0003677;GO:0003677;GO:0003700;GO:0003700;GO:0006355;GO:0016020;GO:0016021;	-	MYRFL,	MYRF;	myelin	regulatory	factor-like
gene466	417851	NC_006088.4	35724872	35814528	2695	2695	CNOT2	GO:0000288;GO:0000932;GO:0005634;GO:0006355;GO:0017148;GO:0030015;GO:2000036;	K12605	CNOT2;	CCR4-NOT	transcription	complex	subunit	2
gene467	417852	NC_006088.4	35820990	35831958	1088	1088	KCNMB4	GO:0001508;GO:0005513;GO:0005513;GO:0005887;GO:0006813;GO:0006813;GO:0007268;GO:0008076;GO:0008076;GO:0008076;GO:0015269;GO:0015269;GO:0015269;GO:0015269;GO:0015459;GO:0016020;GO:0016020;GO:0016021;GO:0019228;GO:0071805;	K04941	KCNMB4;	potassium	calcium-activated	channel	subfamily	M	regulatory	beta	subunit	4
gene468	417853	NC_006088.4	35841486	35907487	11486	11486	PTPRB	GO:0004721;GO:0004725;GO:0006470;GO:0016020;GO:0016021;GO:0016311;GO:0016787;GO:0016791;GO:0035335;	K05694	PTPRB;	protein	tyrosine	phosphatase,	receptor	type	B
gene469	771985	NC_006088.4	35908157	36065249	3222	3222	PTPRR	-	K04458	PTPRR;	protein	tyrosine	phosphatase,	receptor	type	R
gene470	417854	NC_006088.4	36146151	36163273	1091	1091	TSPAN8	GO:0005887;GO:0007166;GO:0016020;GO:0016021;GO:0016021;GO:0070062;	K17349	TSPAN8,	TM4SF3,	tetraspanin-8;	tetraspanin	8
gene473	427867	NC_006088.4	36248469	36335443	5693	5693	LGR5	GO:0001942;GO:0004888;GO:0004888;GO:0004930;GO:0005887;GO:0007186;GO:0009994;GO:0016020;GO:0016021;GO:0016021;GO:0016500;GO:0032588;GO:0042127;GO:0048839;GO:0090263;GO:0090263;GO:2001013;	K04308	LGR5,	GPR49;	leucine	rich	repeat	containing	G	protein-coupled	receptor	5
gene474	417855	NC_006088.4	36350866	36388719	6916	6916	ZFC3H1	GO:0003723;GO:0005615;GO:0006396;	-	ZFC3H1,	CCDC131,	PSRC2;	zinc	finger	C3H1-type	containing
gene475	417856	NC_006088.4	36408921	36422116	2010	2010	TMEM19	-	-	TMEM19,	null;	transmembrane	protein	19
gene476	771383	NC_006088.4	36448003	36467263	9309	9309	RAB21	GO:0003924;GO:0005525;GO:0005525;GO:0005768;GO:0005769;GO:0005802;GO:0005925;GO:0007264;GO:0009898;GO:0012506;GO:0017157;GO:0019003;GO:0030100;GO:0032580;GO:0043005;GO:0048260;GO:0050775;GO:0070062;GO:0098559;GO:2000643;	K07890	RAB21;	RAB21,	member	RAS	oncogene	family
gene477	417857	NC_006088.4	36471480	36498543	3143	3143	TBC1D15	GO:0005096;GO:0005096;GO:0005576;GO:0005622;GO:0005737;GO:0005739;GO:0006886;GO:0012505;GO:0017137;GO:0031338;GO:0043087;GO:0070062;GO:0090630;	K20168	TBC1D15;	TBC1	domain	family	member	15
gene478	408026	NC_006088.4	36509695	36563986	2162	2162	TPH2	GO:0004497;GO:0004510;GO:0004510;GO:0005506;GO:0008152;GO:0009072;GO:0016597;GO:0016714;GO:0042427;GO:0043005;GO:0046872;GO:0055114;	K00502	TPH2;	tryptophan	hydroxylase	2
gene479	427868	NC_006088.4	36640178	36861001	9561	9561	TRHDE	GO:0004177;GO:0005737;GO:0006508;GO:0006508;GO:0007165;GO:0007267;GO:0008217;GO:0008237;GO:0008270;GO:0008270;GO:0016020;GO:0042277;GO:0043171;GO:0070006;GO:0070062;	K01306	TRHDE;	thyrotropin	releasing	hormone	degrading	enzyme
gene481	772061	NC_006088.4	37629146	37726368	5789	5789	KCNC2	GO:0005216;GO:0005244;GO:0005249;GO:0005249;GO:0005267;GO:0006810;GO:0006811;GO:0006811;GO:0006813;GO:0006813;GO:0008076;GO:0016020;GO:0016020;GO:0016021;GO:0016021;GO:0034765;GO:0051260;GO:0055085;GO:0071805;GO:0071805;	K04888	KCNC2;	potassium	voltage-gated	channel	subfamily	C	member	2
gene482	417859	NC_006088.4	37735335	37771859	5937	5937	CAPS2	GO:0005432;GO:0005509;GO:0005509;GO:0035725;GO:0055074;	-	CAPS2;	calcyphosine	2
gene483	417860	NC_006088.4	37772215	37779538	1540	1540	CCDC107	-	-	CCDC107;	coiled-coil	domain	containing	107
gene484	427869	NC_006088.4	37790678	37796472	1277	1277	GLIPR1	-	-	GLIPR1;	GLI	pathogenesis	related	1
gene485	417862	NC_006088.4	37799926	37807898	1624	1624	GLIPR1L	GO:0005576;GO:0016020;GO:0016021;	-	GLIPR1L;	GLI	pathogenesis-related	1-like
gene486	417863	NC_006088.4	37811550	37817047	1658	1658	KRR1	GO:0000462;GO:0003676;GO:0003723;GO:0003723;GO:0005634;GO:0005730;GO:0005730;GO:0006364;GO:0030529;GO:0032040;GO:0042254;	K06961	KRR1,	HRB2;	KRR1,	small	subunit	processome	component	homolog
gene487	107052797	NC_006088.4	37934706	37938765	4060	4060	PHLDA1	-	-	PHLDA1;	pleckstrin	homology	like	domain	family	A	member	1
gene488	417864	NC_006088.4	37945231	37973578	2223	2223	NAP1L1	GO:0005634;GO:0006334;	K11279	NAP1L1;	nucleosome	assembly	protein	1	like	1
gene491	417865	NC_006088.4	38032664	38034872	2136	2136	BBS10	-	K19401	BBS10;	Bardet-Biedl	syndrome	10
gene492	417866	NC_006088.4	38034962	38117761	8228	8228	OSBPL8	GO:0006810;GO:0006869;GO:0016020;GO:0016021;	K20464	OSBPL8;	oxysterol	binding	protein	like	8
gene493	417867	NC_006088.4	38168233	38234138	4907	4907	ZDHHC17	GO:0000139;GO:0004871;GO:0005794;GO:0005794;GO:0005829;GO:0007165;GO:0008270;GO:0015095;GO:0015095;GO:0016020;GO:0016021;GO:0016409;GO:0016409;GO:0016409;GO:0016740;GO:0016746;GO:0018345;GO:0018345;GO:0019706;GO:0019706;GO:0030660;GO:0042802;GO:0042953;GO:0043123;GO:0043231;GO:1903830;	K20032	ZDHHC17;	zinc	finger	DHHC-type	containing	17
gene494	396128	NC_006088.4	38237621	38245655	1179	1179	CSRP2	GO:0005634;GO:0007275;GO:0008270;GO:0030154;GO:0046872;	K09377	CSRP2,	BETA-CRP,	CRP2;	cysteine	and	glycine	rich	protein	2
gene495	417868	NC_006088.4	38290310	38309045	5810	5810	E2F7	-	K09391	E2F7;	E2F	transcription	factor	7
gene497	417869	NC_006088.4	38395636	38924294	11019	11019	NAV3	GO:0005524;	-	NAV3;	neuron	navigator	3
gene501	396083	NC_006088.4	39108395	39454261	4971	4971	SYT1	GO:0005509;GO:0005509;GO:0005544;GO:0005544;GO:0005544;GO:0005546;GO:0005737;GO:0005794;GO:0005886;GO:0006906;GO:0007269;GO:0007269;GO:0008021;GO:0008021;GO:0014059;GO:0016020;GO:0016020;GO:0016021;GO:0016079;GO:0017075;GO:0017158;GO:0017158;GO:0019905;GO:0030054;GO:0030141;GO:0030154;GO:0030276;GO:0030424;GO:0030658;GO:0030672;GO:0030672;GO:0030672;GO:0031045;GO:0031410;GO:0042584;GO:0042734;GO:…	K15290	SYT1,	synaptotagmin-1;	synaptotagmin	1
gene502	417870	NC_006088.4	39476452	39549684	6013	6013	PAWR	GO:0000122;GO:0000790;GO:0005634;GO:0005634;GO:0005737;GO:0005737;GO:0005737;GO:0006915;GO:0010628;GO:0010629;GO:0019899;GO:0030889;GO:0042094;GO:0042130;GO:0042986;GO:0043522;GO:0048147;GO:0050860;GO:0097190;GO:1901300;GO:2000774;	-	PAWR;	pro-apoptotic	WT1	regulator
gene503	396020	NC_006088.4	39561135	39685680	5768	5768	PPP1R12A	GO:0000776;GO:0004857;GO:0005737;GO:0005813;GO:0005829;GO:0005925;GO:0006470;GO:0006470;GO:0007067;GO:0007165;GO:0015629;GO:0019208;GO:0019208;GO:0019208;GO:0019901;GO:0019901;GO:0030018;GO:0030018;GO:0030155;GO:0030155;GO:0031672;GO:0031672;GO:0035507;GO:0035507;GO:0035508;GO:0035690;GO:0043086;GO:0043292;GO:0045944;GO:0046822;GO:0051297;GO:0071889;GO:0071889;GO:0072357;GO:0072357;GO:0005737;GO:…	K06270	PPP1R12A,	MBSP,	MYPT1;	protein	phosphatase	1	regulatory	subunit	12A
gene505	417871	NC_006088.4	39750586	39753559	596	596	RPS16	GO:0000462;GO:0003723;GO:0003735;GO:0003735;GO:0005840;GO:0005840;GO:0005925;GO:0006364;GO:0006412;GO:0006412;GO:0015935;GO:0016020;GO:0022627;GO:0022627;GO:0030529;GO:0031012;GO:0042274;GO:0070062;	K02960	RPS16,	null;	ribosomal	protein	S16
gene506	772154	NC_006088.4	39760746	39852667	8627	8627	OTOGL	GO:0005576;GO:0007605;GO:0046373;GO:0046556;	-	OTOGL;	otogelin-like
gene507	107052834	NC_006088.4	39859042	39868623	2078	2078	LOC107052834	-	-	uncharacterized	LOC107052834
gene508	107052588	NC_006088.4	39870587	39876612	809	809	LOC107052588	-	-	tenascin-R-like
gene509	772163	NC_006088.4	39878509	39981716	8448	8448	PTPRQ	GO:0002244;GO:0004721;GO:0004725;GO:0006470;GO:0016020;GO:0016021;GO:0016311;GO:0016787;GO:0016791;GO:0030154;GO:0032421;GO:0035335;GO:0042472;GO:0042472;GO:0046856;GO:0050885;GO:0050910;GO:0060116;	K16910	PTPRQ;	protein	tyrosine	phosphatase,	receptor	type	Q
gene511	417873	NC_006088.4	39997995	39999570	1244	1244	MYF6	GO:0000978;GO:0001228;GO:0001228;GO:0001756;GO:0003677;GO:0003677;GO:0003705;GO:0005634;GO:0005634;GO:0006355;GO:0006366;GO:0007275;GO:0007517;GO:0007517;GO:0007519;GO:0030154;GO:0035914;GO:0035914;GO:0042693;GO:0045663;GO:0045892;GO:0045893;GO:0045944;GO:0046982;GO:0046983;GO:0048743;GO:0060415;GO:0070888;GO:0090575;GO:1901741;	K18485	MYF6,	cMRF4;	myogenic	factor	6
gene512	395633	NC_006088.4	40002758	40003972	777	777	MYF5	GO:0001228;GO:0001502;GO:0001503;GO:0001756;GO:0001952;GO:0003677;GO:0003677;GO:0005634;GO:0005634;GO:0005654;GO:0006355;GO:0006366;GO:0007517;GO:0007517;GO:0007519;GO:0030198;GO:0035914;GO:0043010;GO:0043565;GO:0045944;GO:0046983;GO:0048644;GO:0048704;GO:0060415;	K18484	MYF5,	myf-5;	myogenic	factor	5
gene513	417874	NC_006088.4	40026055	40074823	3373	3373	LIN7A	-	K19931	LIN7A;	lin-7	homolog	A,	crumbs	cell	polarity	complex	component
gene514	417875	NC_006088.4	40117133	40202461	2296	2296	ACSS3	GO:0003824;GO:0008152;	K01908	ACSS3;	acyl-CoA	synthetase	short-chain	family	member	3
gene516	417877	NC_006088.4	40204791	40517083	6459	6459	PPFIA2	GO:0045202;	-	PPFIA2;	PTPRF	interacting	protein	alpha	2
gene519	417878	NC_006088.4	40702580	40708889	2677	2677	CCDC59	GO:0003723;	-	CCDC59,	null;	coiled-coil	domain	containing	59
gene520	417879	NC_006088.4	40708937	40764808	2034	2034	METTL25	-	-	METTL25,	C12orf26,	C1H12ORF26;	methyltransferase	like	25
gene521	417880	NC_006088.4	40829198	41088658	5186	5186	TMTC2	GO:0016020;GO:0016021;	-	TMTC2;	transmembrane	and	tetratricopeptide	repeat	containing	2
gene523	417881	NC_006088.4	41628233	41664415	5308	5308	SLC6A15	GO:0005298;GO:0005298;GO:0005328;GO:0005887;GO:0005887;GO:0006810;GO:0006836;GO:0015293;GO:0015804;GO:0015804;GO:0015820;GO:0015820;GO:0015824;GO:0016020;GO:0016020;GO:0016021;GO:0016021;GO:0035524;GO:0055085;	K05048	SLC6A15;	solute	carrier	family	6	member	15
gene525	100859115	NC_006088.4	41732048	41738987	714	714	TSPAN19	-	K17358	TSPAN19;	tetraspanin	19
gene526	417882	NC_006088.4	41739769	41825966	4635	4635	LRRIQ1	-	-	LRRIQ1;	leucine	rich	repeats	and	IQ	motif	containing	1
gene527	427871	NC_006088.4	41850128	41873707	5557	5557	ALX1	GO:0000122;GO:0000977;GO:0001228;GO:0001755;GO:0001843;GO:0003677;GO:0003677;GO:0003700;GO:0003700;GO:0005634;GO:0005634;GO:0005634;GO:0005654;GO:0005667;GO:0005794;GO:0006355;GO:0006366;GO:0007275;GO:0009952;GO:0010718;GO:0014031;GO:0016604;GO:0030326;GO:0043565;GO:0043565;GO:0045893;GO:0045944;GO:0045944;GO:0046982;GO:0048704;GO:0060021;	K09334	ALX1,	CART1;	ALX	homeobox	1
gene528	427872	NC_006088.4	42126305	42156030	8809	8809	RASSF9	GO:0005768;GO:0005829;GO:0007165;GO:0012510;GO:0016197;GO:0070062;	K09856	RASSF9,	PAMCI;	Ras	association	domain	family	member	9
gene529	417883	NC_006088.4	42173476	42186038	1454	1454	NTS	GO:0005184;GO:0005576;	K05235	NTS,	NT,	null;	neurotensin
gene530	427873	NC_006088.4	42213945	42226682	4707	4707	MGAT4C	GO:0005975;GO:0016020;GO:0016020;GO:0016021;GO:0016758;	K13748	MGAT4C,	GNT-VI,	gnT-IVc;	MGAT4	family	member	C
gene532	417885	NC_006088.4	42781477	42795697	2339	2339	C12ORF50	-	-	C1H12orf50,	C12ORF50;	chromosome	1	C12orf50	homolog
gene533	417886	NC_006088.4	42795843	42807632	5161	5161	C12ORF29	GO:0002244;	-	C12ORF29,	C1H12orf29;	chromosome	1	open	reading	frame,	human	C12orf29
gene534	417887	NC_006088.4	42802617	42853409	8497	8497	CEP290	GO:0005634;GO:0005813;GO:0060271;	K16533	CEP290;	centrosomal	protein	290
gene535	417888	NC_006088.4	42853462	42889751	3642	3642	TMTC3	-	-	TMTC3;	transmembrane	and	tetratricopeptide	repeat	containing	3
gene536	396028	NC_006088.4	42981399	43032887	1489	1489	KITLG	GO:0001755;GO:0002687;GO:0002763;GO:0005125;GO:0005173;GO:0005173;GO:0005576;GO:0005615;GO:0005737;GO:0005737;GO:0005856;GO:0005886;GO:0005886;GO:0005886;GO:0007155;GO:0007155;GO:0008083;GO:0008284;GO:0008584;GO:0016020;GO:0016020;GO:0016021;GO:0016021;GO:0030027;GO:0030027;GO:0030175;GO:0030175;GO:0033026;GO:0035162;GO:0035234;GO:0042995;GO:0043066;GO:0043406;GO:0045636;GO:0045740;GO:0046579;GO:…	K05461	KITLG;	KIT	ligand
gene538	374272	NC_006088.4	43288463	43293178	2880	2880	DUSP6	GO:0000188;GO:0001933;GO:0004721;GO:0004721;GO:0004725;GO:0005737;GO:0006470;GO:0006470;GO:0008138;GO:0009953;GO:0016301;GO:0016310;GO:0016311;GO:0016787;GO:0016791;GO:0017017;GO:0017017;GO:0035335;GO:0040036;GO:0042663;GO:0043065;GO:0043065;GO:0051409;GO:0060420;GO:0060420;GO:0070373;GO:0070373;	K21946	DUSP6;	dual	specificity	phosphatase	6
gene540	417889	NC_006088.4	43326701	43370334	3368	3368	POC1B	-	K16482	POC1B,	WDR51B;	POC1	centriolar	protein	B
gene541	374244	NC_006088.4	43397796	43455131	5564	5564	ATP2B1	-	K05850	ATP2B1;	ATPase	plasma	membrane	Ca2+	transporting	1
gene544	100858183	NC_006088.4	43644308	43649334	4010	4010	LOC100858183	-	-	uncharacterized	LOC100858183
gene547	417890	NC_006088.4	43925158	43947733	1675	1675	EPYC	GO:0005576;GO:0005578;GO:0005578;GO:0005615;GO:0007409;	K08127	EPYC,	DSPG3;	epiphycan
gene548	373995	NC_006088.4	43966142	43979647	6200	6200	KERA	GO:0005576;GO:0005578;GO:0005578;GO:0005615;GO:0061303;	K08123	KERA;	keratocan
gene549	417891	NC_006088.4	43987396	43999595	2266	2266	LUM	GO:0005518;GO:0005518;GO:0005576;GO:0005578;GO:0005578;GO:0005578;GO:0005578;GO:0005583;GO:0005615;GO:0005615;GO:0005615;GO:0007601;GO:0030199;GO:0031012;GO:0032914;GO:0045944;GO:0070062;	K08122	LUM;	lumican
gene550	417892	NC_006088.4	44020264	44058900	1522	1522	DCN	GO:0003723;GO:0005518;GO:0005539;GO:0005615;GO:0005615;GO:0010508;GO:0010596;GO:0014068;GO:0016239;GO:0016525;GO:0019800;GO:0031012;GO:0045944;GO:0050840;GO:0051901;GO:0090141;GO:1900747;	K04660	DCN;	decorin
gene554	396295	NC_006088.4	44398412	44400942	1537	1537	BTG1	GO:0005634;GO:0005634;GO:0005737;GO:0005737;GO:0008285;GO:0008285;GO:0019899;GO:0019899;GO:0045603;GO:0045603;GO:0045663;GO:0045766;GO:0045766;GO:2000271;GO:2000271;	K14443	BTG1;	BTG	anti-proliferation	factor	1
gene556	101750488	NC_006088.4	44585149	44588135	1882	1882	LOC101750488	-	-	C12orf74;	chromosome	12	open	reading	frame	74
gene557	417895	NC_006088.4	44597766	44618159	3500	3500	PLEKHG7	-	-	PLEKHG7;	pleckstrin	homology	and	RhoGEF	domain	containing	G7
gene558	417896	NC_006088.4	44618268	44689672	10324	10324	EEA1	GO:0046872;GO:0046872;	K12478	EEA1;	early	endosome	antigen	1
gene560	417897	NC_006088.4	44816343	44840242	9859	9859	NUDT4	GO:0000298;GO:0005634;GO:0005737;GO:0008486;GO:0016787;GO:0034431;GO:0034432;GO:0050072;GO:0071543;GO:1901907;GO:1901909;GO:1901911;	K07766	NUDT4;	nudix	hydrolase	4
gene561	417898	NC_006088.4	44841388	44860420	4227	4227	UBE2N	-	K10580	UBE2N;	ubiquitin	conjugating	enzyme	E2	N
gene562	417899	NC_006088.4	44870317	44877531	712	712	RP11-455G16.1	GO:0003723;GO:0005739;GO:0005739;GO:0005762;GO:0005763;GO:0005886;	K17423	MRPL42,	RP11-455G16.1;	mitochondrial	ribosomal	protein	L42
gene566	395219	NC_006088.4	44892703	44894378	1676	1676	SOCS2	-	K04695	SOCS2;	suppressor	of	cytokine	signaling	2
gene567	107052933	NC_006088.4	44901482	44905021	2079	2079	LOC107052933	-	-	translation	initiation	factor	IF-2-like
gene568	417900	NC_006088.4	44903727	44979578	8379	8379	CRADD	GO:0002020;GO:0005634;GO:0005737;GO:0006919;GO:0006977;GO:0007165;GO:0030674;GO:0042981;GO:0070513;GO:0071260;GO:2001235;	K02832	CRADD;	CASP2	and	RIPK1	domain	containing	adaptor	with	death	domain
gene570	417901	NC_006088.4	45063882	45133354	7412	7412	PLXNC1	GO:0007162;GO:0007165;GO:0008360;GO:0016020;GO:0016020;GO:0016020;GO:0016021;GO:0017154;GO:0043087;GO:0050772;GO:0071526;	K06572	PLXNC1;	plexin	C1
gene571	417904	NC_006088.4	45133308	45152944	3129	3129	CEP83	GO:0005814;GO:0005814;GO:0048278;GO:0051660;GO:0060271;GO:0060271;	K16754	CEP83,	CCDC41;	centrosomal	protein	83
gene572	417905	NC_006088.4	45161626	45287027	6218	6218	TMCC3	GO:0016020;GO:0016021;	-	MIR7844,	TMCC3;	microRNA	7844
gene573	768769	NC_006088.4	45241553	45243426	1874	1874	SNAPC3	GO:0005634;GO:0005654;GO:0005730;GO:0016604;	K15210	SNAPC3;	small	nuclear	RNA	activating	complex	polypeptide	3
gene574	417907	NC_006088.4	45308442	45315920	563	563	NDUFA12	GO:0005623;GO:0005739;GO:0005739;GO:0005743;GO:0005747;GO:0005747;GO:0005829;GO:0006979;GO:0006979;GO:0008137;GO:0009055;GO:0016020;GO:0016020;GO:0055114;GO:0070469;	K11352	NDUFA12;	NADH:ubiquinone	oxidoreductase	subunit	A12
gene575	373913	NC_006088.4	45323970	45368412	2314	2314	NR2C1	GO:0000122;GO:0000978;GO:0001078;GO:0003677;GO:0003677;GO:0003677;GO:0003700;GO:0003707;GO:0004879;GO:0005634;GO:0005634;GO:0005634;GO:0006351;GO:0006355;GO:0006355;GO:0008270;GO:0016605;GO:0030522;GO:0042803;GO:0042826;GO:0043401;GO:0043565;GO:0045892;GO:0046872;GO:0048386;	K08543	NR2C1;	nuclear	receptor	subfamily	2,	group	C,	member	1
gene576	417908	NC_006088.4	45371070	45438999	7655	7655	FGD6	GO:0005089;GO:0035023;GO:0043547;GO:0046872;GO:0046872;	K05724	FGD6;	FYVE,	RhoGEF	and	PH	domain	containing	6
gene578	417911	NC_006088.4	45439097	45489126	6449	6449	VEZT	GO:0005654;GO:0005829;GO:0016337;GO:0017022;	-	VEZT;	vezatin,	adherens	junctions	transmembrane	protein
gene580	417912	NC_006088.4	45535393	45550179	1940	1940	METAP2	GO:0003723;GO:0004177;GO:0004177;GO:0004177;GO:0005737;GO:0005737;GO:0005829;GO:0005886;GO:0006508;GO:0006508;GO:0008233;GO:0008235;GO:0008235;GO:0016485;GO:0016787;GO:0018206;GO:0031365;GO:0046872;GO:0070006;GO:0070084;	K01265	METAP2;	methionyl	aminopeptidase	2
gene581	417913	NC_006088.4	45552791	45570147	6960	6960	USP44	GO:0004843;GO:0005634;GO:0006508;GO:0006511;GO:0008233;GO:0008234;GO:0008270;GO:0016579;GO:0016579;GO:0016787;GO:0036459;GO:0036459;GO:0046872;GO:0090231;GO:1904667;	K11834	USP44;	ubiquitin	specific	peptidase	44
gene582	417914	NC_006088.4	45597984	45634269	3547	3547	NTN4	GO:0005576;GO:0005604;GO:0016322;GO:0043237;GO:0060668;	K06845	NTN4;	netrin	4
gene583	417916	NC_006088.4	45665323	45666646	412	412	SNRPF	GO:0000387;GO:0000387;GO:0000398;GO:0003723;GO:0003723;GO:0005634;GO:0005681;GO:0005681;GO:0005681;GO:0005683;GO:0005685;GO:0005687;GO:0005689;GO:0005732;GO:0005829;GO:0006397;GO:0008380;GO:0008380;GO:0030529;GO:0030532;GO:0034709;GO:0034715;GO:0034719;GO:0071013;	K11098	SNRPF;	small	nuclear	ribonucleoprotein	polypeptide	F
gene584	417917	NC_006088.4	45669067	45679558	4114	4114	AMDHD1	-	K01468	AMDHD1;	amidohydrolase	domain	containing	1
gene585	378924	NC_006088.4	45679230	45694836	5660	5660	HAL	GO:0003824;GO:0004397;GO:0004397;GO:0004397;GO:0005737;GO:0006547;GO:0006548;GO:0006548;GO:0016829;GO:0016841;GO:0019556;GO:0019557;	K01745	HAL;	histidine	ammonia-lyase
gene586	107052957	NC_006088.4	45694932	45698789	871	871	LOC107052957	-	-	leukotriene	A-4	hydrolase-like
gene587	417918	NC_006088.4	45703687	45718329	2253	2253	LTA4H	-	K01254	LTA4H;	leukotriene	A4	hydrolase
gene591	417919	NC_006088.4	45759159	45793337	2952	2952	ELK3	GO:0000978;GO:0000981;GO:0001077;GO:0001525;GO:0003677;GO:0003677;GO:0003700;GO:0003700;GO:0003714;GO:0005634;GO:0005634;GO:0005634;GO:0005654;GO:0005737;GO:0005739;GO:0006355;GO:0006355;GO:0006357;GO:0006366;GO:0030154;GO:0032422;GO:0042060;GO:0043565;GO:0043565;GO:0045892;GO:0045892;GO:0045893;GO:0045944;	K09430	ELK3;	ELK3,	ETS	transcription	factor
gene592	417920	NC_006088.4	45796319	45887288	5836	5836	CDK17	GO:0000166;GO:0004672;GO:0004674;GO:0004674;GO:0005524;GO:0005524;GO:0005634;GO:0005737;GO:0006468;	K15595	CDK17,	PCTK2;	cyclin	dependent	kinase	17
gene595	417921	NC_006088.4	45920347	46028422	13462	13462	C1H12ORF63	-	-	CFAP54,	C12orf63,	C1H12ORF63;	cilia	and	flagella	associated	protein	54
gene596	417922	NC_006088.4	46033709	46057314	4601	4601	NEDD1	GO:0000242;GO:0000242;GO:0000922;GO:0000922;GO:0005737;GO:0005813;GO:0005813;GO:0005814;GO:0005814;GO:0036064;GO:0036064;GO:0045177;GO:0071539;	K16547	NEDD1;	neural	precursor	cell	expressed,	developmentally	down-regulated	1
gene601	101747799	NC_006088.4	46516656	46518848	2057	2057	LOC101747799	-	-	E3	ubiquitin-protein	ligase	ICP0-like
gene605	417923	NC_006088.4	46669629	46691852	3222	3222	TMPO	GO:0003677;GO:0016020;GO:0016021;	-	TMPO;	thymopoietin
gene606	417924	NC_006088.4	46695788	46706502	4254	4254	SLC25A3	GO:0006810;GO:0016020;GO:0016021;	K15102	SLC25A3;	solute	carrier	family	25	member	3
gene607	417925	NC_006088.4	46708852	46717870	3730	3730	IKBIP	GO:0005783;GO:0016020;GO:0016020;GO:0016021;	-	IKBIP,	IKIP;	IKBKB	interacting	protein
gene608	417926	NC_006088.4	46718009	46745676	5461	5461	APAF1	GO:0000166;GO:0001843;GO:0005524;GO:0005634;GO:0005737;GO:0005829;GO:0006915;GO:0006919;GO:0006919;GO:0007275;GO:0007420;GO:0008635;GO:0008635;GO:0008656;GO:0008656;GO:0030900;GO:0042802;GO:0042981;GO:0043293;GO:0043293;GO:0043293;GO:0043531;GO:0051402;GO:0070059;GO:0070062;GO:0097190;GO:1902510;GO:2001235;	K02084	APAF1;	apoptotic	peptidase	activating	factor	1
gene609	417927	NC_006088.4	46756364	47168914	6483	6483	ANKS1B	GO:0005829;GO:0005886;GO:0043231;GO:0046875;GO:1900383;	K21413	ANKS1B;	ankyrin	repeat	and	sterile	alpha	motif	domain	containing	1B
gene610	417929	NC_006088.4	47184705	47253718	6542	6542	UHRF1BP1L	-	-	UHRF1BP1L;	UHRF1	binding	protein	1	like
gene611	395348	NC_006088.4	47257903	47266894	1461	1461	ACTR6	GO:0005515;GO:0005634;GO:0005634;GO:0005634;GO:0005737;GO:0005856;GO:0006338;	K11662	ACTR6,	GARPX;	ARP6	actin-related	protein	6	homolog
gene612	417930	NC_006088.4	47268071	47303053	8294	8294	SCYL2	GO:0004672;GO:0005524;GO:0005622;GO:0006468;	K17541	SCYL2;	SCY1	like	pseudokinase	2
gene613	427877	NC_006088.4	47308126	47336012	4000	4000	SLC17A8	-	K12302	SLC17A8,	VGLUT3;	solute	carrier	family	17	member	8
gene614	373902	NC_006088.4	47358279	47391069	1835	1835	NR1H4	GO:0000122;GO:0000977;GO:0000980;GO:0001077;GO:0001190;GO:0003677;GO:0003677;GO:0003700;GO:0003700;GO:0003705;GO:0003707;GO:0004879;GO:0004879;GO:0004887;GO:0005634;GO:0005634;GO:0005719;GO:0006351;GO:0006355;GO:0006355;GO:0006357;GO:0006366;GO:0007043;GO:0007219;GO:0008206;GO:0008270;GO:0010804;GO:0010988;GO:0030522;GO:0032052;GO:0032088;GO:0032689;GO:0032692;GO:0032703;GO:0032715;GO:0032720;GO:…	K08537	NR1H4;	nuclear	receptor	subfamily	1,	group	H,	member	4
gene615	417931	NC_006088.4	47391477	47410032	5704	5704	GAS2L3	GO:0000226;GO:0000226;GO:0003779;GO:0003779;GO:0005856;GO:0008017;GO:0008017;GO:0015629;GO:0015630;GO:0030036;GO:0030036;	-	GAS2L3,	null;	growth	arrest	specific	2	like	3
gene616	427878	NC_006088.4	47448637	47635438	7790	7790	ANO4	GO:0005229;GO:0005622;GO:0005886;GO:0006821;GO:0016020;GO:0016021;GO:0017128;GO:0046983;GO:0061588;GO:0061589;GO:0061590;GO:0061591;GO:1902476;	K19499	ANO4,	TMEM16D;	anoctamin	4
gene617	417932	NC_006088.4	47637574	47660753	2570	2570	SLC5A8	GO:0005215;GO:0006810;GO:0016020;GO:0016020;GO:0016021;GO:0055085;GO:0070062;	K14388	SLC5A8;	solute	carrier	family	5	member	8
gene618	417933	NC_006088.4	47672419	47732265	8667	8667	UTP20	GO:0000462;GO:0003723;GO:0005730;GO:0005730;GO:0005886;GO:0006364;GO:0030686;GO:0032040;	K14772	UTP20;	UTP20,	small	subunit	processome	component
gene619	417934	NC_006088.4	47732343	47737806	1447	1447	ARL1	GO:0000166;GO:0003924;GO:0003924;GO:0005525;GO:0005525;GO:0005525;GO:0005622;GO:0005737;GO:0005737;GO:0005794;GO:0005794;GO:0005802;GO:0005802;GO:0005829;GO:0007030;GO:0007264;GO:0008047;GO:0008047;GO:0009404;GO:0009404;GO:0019904;GO:0031584;GO:0031584;GO:0034067;GO:0034067;GO:0042147;GO:0042147;GO:0070062;	K07942	ARL1;	ADP	ribosylation	factor	like	GTPase	1
gene620	417935	NC_006088.4	47739208	47784761	6492	6492	NUP205	GO:0000059;GO:0005643;GO:0006999;GO:0017056;GO:0044611;	K14310	NUP205;	nucleoporin	205
gene621	417936	NC_006088.4	47800013	47871008	3638	3638	CNOT4	GO:0000166;GO:0003676;GO:0003723;GO:0003723;GO:0004842;GO:0004842;GO:0008270;GO:0030014;GO:0030014;GO:0046872;GO:0046872;GO:0051865;	K10643	CNOT4;	CCR4-NOT	transcription	complex	subunit	4
gene624	417937	NC_006088.4	47879257	47910134	7133	7133	LOC417937	GO:0005215;GO:0006810;GO:0016020;GO:0016020;GO:0016021;GO:0055085;	K14611	solute	carrier	family	23	member	1-like
gene625	417938	NC_006088.4	47913232	47928580	3236	3236	STRA8	GO:0005634;GO:0071300;GO:1903046;	-	STRA8;	stimulated	by	retinoic	acid	8
gene626	417939	NC_006088.4	47929076	47944079	2941	2941	WDR91	-	-	WDR91;	WD	repeat	domain	91
gene627	100857684	NC_006088.4	47945075	47946471	1194	1194	C7ORF49	-	-	C7orf49;	chromosome	7	open	reading	frame	49
gene628	417940	NC_006088.4	47946782	47951498	1769	1769	TMEM140	-	-	TMEM140,	null;	transmembrane	protein	140
gene630	769745	NC_006088.4	47952202	47976732	4960	4960	AGBL3	-	-	AGBL3;	ATP/GTP	binding	protein	like	3
gene631	378929	NC_006088.4	47991805	48000190	3491	3491	PDE6H	GO:0000187;GO:0004114;GO:0007601;GO:0030553;GO:0045742;GO:0045745;	K13760	PDE6H,	null;	phosphodiesterase	6H
gene632	417941	NC_006088.4	48011214	48019519	1328	1328	ARHGDIB	GO:0005094;GO:0005737;GO:0050790;	K12462	ARHGDIB;	Rho	GDP	dissociation	inhibitor	beta
gene633	417942	NC_006088.4	48020000	48037958	891	891	ERP27	-	K20355	ERP27;	endoplasmic	reticulum	protein	27
gene634	395912	NC_006088.4	48052905	48058138	674	674	MGP	GO:0001503;GO:0005201;GO:0005509;GO:0005576;GO:0005576;GO:0007275;GO:0030154;GO:0031012;GO:0031012;GO:0031012;GO:0051216;GO:0070062;	K19481	MGP;	matrix	Gla	protein
gene635	417943	NC_006088.4	48061738	48067660	971	971	OC3	GO:0005509;GO:0005576;	-	OC3;	osteocalcin-like	protein	OC3
gene636	427879	NC_006088.4	48069970	48074563	2958	2958	ART4	GO:0003956;GO:0003956;GO:0006471;GO:0016740;GO:0016757;	K06717	ART4;	ADP-ribosyltransferase	4	(Dombrock	blood	group)
gene637	769813	NC_006088.4	48074763	48078317	1628	1628	C1H12ORF69	GO:0016020;GO:0016021;	-	SMCO3,	C1H12ORF69;	single-pass	membrane	protein	with	coiled-coil	domains	3
gene638	427880	NC_006088.4	48080361	48089941	2803	2803	WBP11	GO:0005681;GO:0006396;GO:0045292;	K12866	WBP11;	WW	domain	binding	protein	11
gene639	427881	NC_006088.4	48091382	48091843	462	462	HIST1H2A3	-	K11251	HIST1H2A3,	H2A-III;	histone	cluster	1,	H2A,	III	(similar	to	human	histone	cluster	2,	class	H2A,	member	C)
gene640	427882	NC_006088.4	48093680	48094452	773	773	LOC427882	GO:0000786;GO:0003677;GO:0003677;GO:0005634;GO:0005634;GO:0005694;GO:0006334;	K11275	histone	H1
gene641	417956	NC_006088.4	48095494	48095874	381	381	HIST1H2B7	-	K11252	HIST1H2B7,	H2B-I,	H2B-II,	H2B-III,	H2B-IV,	H2B-VI,	H2B-VII;	histone	cluster	1,	H2B-VII	(similar	to	human	histone	cluster	1,	class	H2B,	member	N)
gene642	427884	NC_006088.4	48099152	48099715	564	564	HIST1H4D	-	K11254	HIST1H4D,	HIST1H46L1,	dJ221C16.9;	histone	cluster	1,	H4d
gene643	769809	NC_006088.4	48100497	48100907	411	411	LOC769809	-	K11253	HIST1H3G,	null;	histone	cluster	1	H3	family	member	g
gene644	100858049	NC_006088.4	48102824	48103259	436	436	HIST1H46L2	-	K11254	HIST1H46L2;	histone	cluster	1,	H4-IV,	germinal	H4-like	2	(similar	to	human	histone	cluster	1,	class	H4	genes)
gene645	101749238	NC_006088.4	48110553	48110996	444	444	LOC101749238	GO:0000786;GO:0000786;GO:0003677;GO:0003677;GO:0005634;GO:0005634;GO:0005694;GO:0046982;	K11251	histone	H2A-IV-like
gene646	427886	NC_006088.4	48111336	48111716	381	381	HIST1H2B8	GO:0000786;GO:0000786;GO:0003677;GO:0003677;GO:0003677;GO:0005634;GO:0005694;GO:0006334;GO:0046982;	K11252	HIST1H2B8,	H2B-VIII,	HIST1H2BO;	histone	cluster	1,	H2B-VIII
gene647	769852	NC_006088.4	48112892	48113390	499	499	LOC769852	-	K11253	histone	H3.2-like
gene648	417950	NC_006088.4	48119243	48119554	312	312	HIST2H4B	-	K11254	HIST2H4B,	H4-I,	H4-II,	H4-III,	H4-IV,	H4-V,	H4-VI,	H4-VII,	H4/o,	HIST1H47;	histone	cluster	2,	H4b
gene649	107053803	NC_006088.4	48119616	48120233	618	618	LOC107053803	GO:0000786;GO:0000786;GO:0003677;GO:0003677;GO:0003677;GO:0005634;GO:0005694;GO:0005811;GO:0006334;GO:0035267;GO:0046982;	-	histone	H2B	7
gene650	417946	NC_006088.4	48120731	48121042	312	312	HIST1H46	-	K11254	HIST1H46,	H1,	H4;	histone	cluster	1,	H4-VI,	germinal	H4	(similar	to	human	histone	cluster	1,	class	H4	genes)
gene651	417947	NC_006088.4	48125490	48125879	390	390	H2AFJ	-	K11251	H2AFJ,	H2A-IX,	H2AJ,	HIST1H2A9;	H2A	histone	family,	member	J
gene652	769973	NC_006088.4	48126151	48126917	767	767	HIST1H2BF	-	K11252	HIST1H2BF,	H2B/g,	H2BFG,	HIST1H2B7L1;	histone	cluster	1,	H2bf
gene653	417948	NC_006088.4	48127672	48128582	911	911	HIST1H110	GO:0000786;GO:0003677;GO:0003677;GO:0005634;GO:0005634;GO:0005694;GO:0006334;	K11275	HIST1H110,	MDBP-2-H1;	histone	cluster	1,	H1.10	(similar	to	human	histone	cluster	1,	class	H1	genes)
gene654	770005	NC_006088.4	48140182	48160598	494	494	HIST1H4A	-	K11254	HIST1H4B,	H4FA,	HIST1H46L3,	HIST1H4A;	histone	cluster	1,	H4b
gene655	770022	NC_006088.4	48141788	48142941	1154	1154	LOC770022	-	K11253	HIST2H3D,	null;	histone	cluster	2	H3	family	member	d
gene656	768333	NC_006088.4	48145315	48145838	524	524	HIST1H3A	-	K11253	HIST1H3A,	null;	histone	cluster	1	H3	family	member	a
gene657	100858319	NC_006088.4	48147224	48147887	664	664	HIST1H46L4	-	K11254	HIST1H4I,	HIST1H46L4;	histone	cluster	1,	H4i
gene658	100858354	NC_006088.4	48153694	48154400	707	707	HIST1H103	GO:0000786;GO:0003677;GO:0003677;GO:0005634;GO:0005634;GO:0005694;GO:0006334;	-	HIST1H103,	HIST1H1B;	histone	cluster	1,	H1.03	(similar	to	human	histone	cluster	1,	class	H1	genes)
gene659	404299	NC_006088.4	48161484	48161873	390	390	HIST1H2A4	GO:0000786;GO:0000786;GO:0000790;GO:0003677;GO:0003677;GO:0003677;GO:0005634;GO:0005634;GO:0005694;GO:0006342;GO:0046982;	K11251	HIST1H2A4,	HIST2H2AC;	histone	cluster	1,	H2A,	IV	(similar	to	human	histone	cluster	2,	class	H2A,	member	C)
gene660	417953	NC_006088.4	48162611	48163576	966	966	LOC417953	-	K11253	HIST2H3A,	null;	histone	cluster	2	H3	family	member	a
gene661	100858459	NC_006088.4	48163679	48164794	1116	1116	HIST1H2A4L1	GO:0000786;GO:0000786;GO:0000790;GO:0003677;GO:0003677;GO:0003677;GO:0005634;GO:0005634;GO:0005694;GO:0006342;GO:0046982;	K11251	HIST1H2A4L1;	histone	cluster	1,	H2A-IV-like	1	(similar	to	human	histone	cluster	2,	class	H2A,	member	C)
gene662	770142	NC_006088.4	48165623	48166048	426	426	HIST1H46L6	GO:0000786;GO:0000786;GO:0000788;GO:0003677;GO:0003677;GO:0003677;GO:0005634;GO:0005634;GO:0005654;GO:0005694;GO:0006334;GO:0006334;GO:0006352;GO:0042393;GO:0046982;	K11254	HIST1H46L6;	histone	cluster	1,	H4-IV,	germinal	H4-like	6	(similar	to	human	histone	cluster	1,	class	H4	genes)
gene663	417954	NC_006088.4	48175690	48176349	660	660	HIST1H101	GO:0000786;GO:0003677;GO:0003677;GO:0005634;GO:0005634;GO:0005694;GO:0006334;	K11275	HIST1H101;	histone	cluster	1,	H1.01	(similar	to	human	histone	cluster	1,	class	H1	genes)
gene664	101750582	NC_006088.4	48177246	48178015	770	770	LOC101750582	-	-	histone	H2A-IV-like
gene665	770188	NC_006088.4	48177942	48178694	753	753	HIST1H2B7L2	GO:0000786;GO:0000786;GO:0003677;GO:0003677;GO:0003677;GO:0005634;GO:0005694;GO:0006334;GO:0042742;GO:0046982;	K11252	HIST1H2B7L2;	histone	cluster	1,	H2B-VII-like	2	(similar	to	human	histone	cluster	1,	class	H2B,	member	N)
gene666	427891	NC_006088.4	48183522	48184054	533	533	HIST1H2A4L2	GO:0000786;GO:0000786;GO:0000790;GO:0003677;GO:0003677;GO:0003677;GO:0005634;GO:0005634;GO:0005694;GO:0006342;GO:0046982;	K11251	HIST1H2A4L2;	histone	cluster	1,	H2A-IV-like	2	(similar	to	human	histone	cluster	2,	class	H2A,	member	C)
gene667	100858607	NC_006088.4	48184065	48184819	755	755	HIST1H2BO	-	K11252	HIST1H2BO,	H2B.2,	H2B/n,	H2BFN,	HIST1H2B7L3,	dJ193B12.2;	histone	cluster	1,	H2bo
gene668	427892	NC_006088.4	48192414	48193183	770	770	HIST1H111L	-	K11275	HIST1H111L,	HIST1H1C;	histone	cluster	1,	H1.11L	(similar	to	human	histone	cluster	1,	class	H1	genes)
gene669	417955	NC_006088.4	48193618	48194202	585	585	HIST1H2A4L3	GO:0000786;GO:0000786;GO:0003677;GO:0003677;GO:0005634;GO:0005634;GO:0005694;GO:0046982;	K11251	HIST1H2A4L3,	H2A-III;	histone	cluster	1,	H2A-IV-like	3	(similar	to	human	histone	cluster	2,	class	H2A,	member	C)
gene670	417957	NC_006088.4	48194516	48194896	381	381	HIST1H2B5	-	K11252	HIST1H2B5,	H2B-V,	HIST1H2BN;	histone	cluster	1,	H2B-V	(similar	to	human	histone	cluster	1,	class	H2B)
gene671	100858681	NC_006088.4	48196308	48197147	840	840	HIST1H3H	GO:0000122;GO:0000785;GO:0000786;GO:0000786;GO:0003677;GO:0003677;GO:0003682;GO:0005634;GO:0005634;GO:0005694;GO:0046982;	K11253	HIST1H3H;	histone	cluster	1	H3	family	member	h
gene672	100857439	NC_006088.4	48197145	48197732	588	588	LOC100857439	-	K11253	histone	H3.2-like
gene673	770267	NC_006088.4	48198952	48199564	613	613	HIST1H2B7L4	GO:0000786;GO:0000786;GO:0003677;GO:0003677;GO:0003677;GO:0005634;GO:0005694;GO:0006334;GO:0042742;GO:0046982;	K11252	HIST1H2B7L4;	histone	cluster	1,H2B-VII-like	4	(similar	to	human	histone	cluster	1,	class	H2B,	member	N)
gene674	427895	NC_006088.4	48199713	48200310	598	598	HIST1H2A4L4	GO:0000786;GO:0000786;GO:0000790;GO:0003677;GO:0003677;GO:0003677;GO:0005634;GO:0005634;GO:0005694;GO:0006342;GO:0046982;	K11251	HIST1H2A4L4;	histone	cluster	1,	H2A-IV-like	4	(similar	to	human	histone	cluster	2,	class	H2A,	member	C)
gene675	427896	NC_006088.4	48200667	48201409	743	743	HIST1H111R	GO:0000786;GO:0003677;GO:0003677;GO:0005634;GO:0005634;GO:0005694;GO:0006334;	K11275	HIST1H111R;	histone	cluster	1,	H1.11R	(similar	to	human	histone	cluster	1,	class	H1	genes)
gene676	769889	NC_006088.4	48213965	48219039	2763	2763	APOLD1	GO:0005576;GO:0005654;GO:0005829;GO:0006869;GO:0008289;GO:0016020;GO:0016021;GO:0042157;	K14480	APOLD1;	apolipoprotein	L	domain	containing	1
gene677	417959	NC_006088.4	48224634	48233519	2492	2492	DDX47	GO:0000166;GO:0003676;GO:0003723;GO:0004004;GO:0004386;GO:0005524;GO:0005524;GO:0005730;GO:0006364;GO:0006364;GO:0008380;GO:0008625;GO:0010501;GO:0016020;GO:0016787;	K14777	DDX47;	DEAD-box	helicase	47
gene678	417960	NC_006088.4	48248035	48254338	2553	2553	GPRC5A	-	K08468	GPRC5A,	RAI3;	G	protein-coupled	receptor	class	C	group	5	member	A
gene679	417961	NC_006088.4	48267623	48274322	3011	3011	HEBP1	GO:0070062;	-	HEBP1;	heme	binding	protein	1
gene680	417962	NC_006088.4	48275970	48283840	2777	2777	LOC417962	-	-	uncharacterized	LOC417962
gene681	417963	NC_006088.4	48289210	48311027	3959	3959	KIAA1467	GO:0016020;GO:0016021;	-	FAM234B,	KIAA1467;	family	with	sequence	similarity	234	member	B
gene682	769937	NC_006088.4	48310336	48325865	5084	5084	GSG1	GO:0005783;GO:0016020;GO:0016021;GO:0070063;	-	GSG1;	germ	cell	associated	1
gene683	417964	NC_006088.4	48351489	48365693	2157	2157	EMP1	GO:0005886;GO:0008219;GO:0016020;GO:0016020;GO:0016021;GO:0016021;GO:0016049;GO:0032060;	-	EMP1;	epithelial	membrane	protein	1
gene685	417965	NC_006088.4	48480816	48697082	18267	18267	GRIN2B	-	K05210	GRIN2B;	glutamate	ionotropic	receptor	NMDA	type	subunit	2B
gene689	417966	NC_006088.4	48816352	48927398	20341	20341	ATF7IP	GO:0000122;GO:0003714;GO:0005634;GO:0005654;GO:0005667;GO:0005829;GO:0006306;GO:0016604;GO:0016887;GO:0045892;GO:0045893;GO:0045898;	-	ATF7IP;	activating	transcription	factor	7	interacting	protein
gene690	417967	NC_006088.4	48928749	48966514	2876	2876	PLBD1	-	-	PLBD1;	phospholipase	B	domain	containing	1
gene691	417968	NC_006088.4	48969009	49014709	3901	3901	GUCY2C	GO:0000166;GO:0004383;GO:0004383;GO:0004383;GO:0004672;GO:0005524;GO:0005886;GO:0006182;GO:0006182;GO:0006182;GO:0006468;GO:0007165;GO:0008074;GO:0009190;GO:0009636;GO:0016020;GO:0016021;GO:0016829;GO:0016849;GO:0035556;GO:0042127;	K12320	GUCY2C;	guanylate	cyclase	2C
gene692	417969	NC_006088.4	49026370	49072716	3130	3130	TTC26	GO:0005813;GO:0005929;GO:0007224;GO:0007286;GO:0030992;GO:0036064;GO:0042073;GO:0060271;	K19685	TTC26;	tetratricopeptide	repeat	domain	26
gene693	417970	NC_006088.4	49084371	49141087	13193	13193	UBN2	GO:0005615;GO:0005634;GO:0005654;	K17492	UBN2;	ubinuclein	2
gene695	107053781	NC_006088.4	49141584	49142445	770	770	C1H7orf55	GO:0005739;GO:0050995;GO:0061469;	-	FMC1,	C1H7orf55;	formation	of	mitochondrial	complex	V	assembly	factor	1	homolog
gene696	417971	NC_006088.4	49145298	49176553	2193	2193	LUC7L2	GO:0003729;GO:0003729;GO:0005634;GO:0005685;GO:0005685;GO:0006376;GO:0006376;GO:0045843;GO:0071004;	K13212	LUC7L2;	LUC7	like	2,	pre-mRNA	splicing	factor
gene697	417972	NC_006088.4	49180327	49185200	1397	1397	GBE	GO:0005344;GO:0005506;GO:0005737;GO:0006810;GO:0015671;GO:0015671;GO:0019825;GO:0019825;GO:0020037;GO:0046872;GO:0070025;	K21894	GBE;	eye-globin
gene698	770082	NC_006088.4	49192326	49207249	3029	3029	HSPA12B	-	-	HSPA12B;	heat	shock	70kD	protein	12B
gene699	417973	NC_006088.4	49197095	49205361	1270	1270	LOC417973	-	-	uncharacterized	LOC417973
gene700	417974	NC_006088.4	49207530	49221472	3164	3164	POLDIP3	GO:0000166;GO:0000932;GO:0003676;GO:0016607;GO:0016973;	-	POLDIP3;	DNA	polymerase	delta	interacting	protein	3
gene701	417975	NC_006088.4	49224875	49228492	1274	1274	RRP7A	GO:0000028;GO:0000166;GO:0001825;GO:0003676;GO:0003723;GO:0005737;GO:0006364;GO:0032545;GO:0034456;	K14545	RRP7A;	ribosomal	RNA	processing	7	homolog	A
gene702	417976	NC_006088.4	49229289	49237547	1713	1713	SERHL2	GO:0005739;GO:0031410;	-	SERHL2,	SERHL;	serine	hydrolase-like	2
gene703	417978	NC_006088.4	49251583	49262780	5388	5388	SOCS1B	GO:0004860;GO:0005737;GO:0006469;GO:0019221;GO:0046426;GO:0046627;	-	SOCS1L,	SOCS1B;	suppressor	of	cytokine	signalling	1-like	protein
gene704	417979	NC_006088.4	49272293	49298584	6332	6332	NFAM1	-	-	NFAM1;	NFAT	activating	protein	with	ITAM	motif	1
gene705	417980	NC_006088.4	49300361	49425838	7874	7874	TCF20	GO:0003723;GO:0005654;GO:0008270;GO:0016604;GO:0044212;	-	TCF20;	transcription	factor	20
gene707	417981	NC_006088.4	49442475	49451655	2810	2810	CYP2D6	GO:0004497;GO:0005506;GO:0016020;GO:0016021;GO:0016491;GO:0016705;GO:0016712;GO:0019369;GO:0020037;GO:0046872;GO:0055114;GO:0055114;	K07414	CYP2D6,	CYP2D49,	CYP2D6c;	cytochrome	P450	family	2	subfamily	D	member	6
gene708	427897	NC_006088.4	49452440	49454010	538	538	NDUFA6	-	K03950	NDUFA6,	null;	NADH:ubiquinone	oxidoreductase	subunit	A6
gene709	770755	NC_006088.4	49454786	49456808	1197	1197	SMDT1	GO:0005634;GO:0005739;GO:0005739;GO:0006851;GO:0031305;GO:0036444;GO:0036444;GO:0051560;GO:0051560;GO:1990246;GO:1990246;	-	SMDT1,	C1H22orf32,	C22ORF32,	DDDD,	EMRE,	dJ186O1.1;	single-pass	membrane	protein	with	aspartate-rich	tail	1
gene710	427898	NC_006088.4	49456927	49462117	4658	4658	FAM109B	GO:0001881;GO:0001881;GO:0005769;GO:0005769;GO:0005802;GO:0005802;GO:0005829;GO:0007032;GO:0007032;GO:0030136;GO:0042147;GO:0042147;GO:0042803;GO:0055037;GO:0055037;	-	FAM109B;	family	with	sequence	similarity	109	member	B
gene711	396547	NC_006088.4	49462139	49466445	2456	2456	NAGA	GO:0003824;GO:0004553;GO:0005975;GO:0008152;GO:0008456;GO:0016052;GO:0016787;GO:0016798;GO:0019377;GO:0042803;GO:0070062;	K01204	NAGA;	alpha-N-acetylgalactosaminidase
gene712	770780	NC_006088.4	49466981	49474793	2941	2941	WBP2NL	GO:0007343;GO:0016020;GO:0016021;GO:0033011;GO:0035038;GO:0035039;GO:0050699;	-	WBP2NL;	WBP2	N-terminal	like
gene713	427899	NC_006088.4	49473210	49489390	4122	4122	SEPT3	GO:0000166;GO:0005525;GO:0005525;GO:0007049;GO:0042802;	K16938	SEPT3,	Sep-03;	septin	3
gene714	100859314	NC_006088.4	49489687	49493864	3058	3058	LOC100859314	-	-	uncharacterized	LOC100859314
gene715	417982	NC_006088.4	49496080	49502954	1100	1100	CENPM	GO:0000775;GO:0005634;GO:0005694;GO:0005829;	K11505	CENPM;	centromere	protein	M
gene716	417983	NC_006088.4	49510784	49512391	744	744	TNFRSF13C	GO:0016020;GO:0016021;	K05151	MIR378I,	TNFRSF13C;	microRNA	378i
gene717	100857803	NC_006088.4	49520525	49526662	1698	1698	SHISA8	-	-	SHISA8;	shisa	family	member	8
gene718	395304	NC_006088.4	49526933	49545143	4306	4306	SREBF2	-	K09107	SREBF2,	SREBP-2;	sterol	regulatory	element	binding	transcription	factor	2
gene720	417984	NC_006088.4	49545393	49549823	1868	1868	CCDC134	GO:0016020;	-	CCDC134;	coiled-coil	domain	containing	134
gene721	417985	NC_006088.4	49555363	49587257	4227	4227	RP11-1085N6.3	-	-	MEI1,	RP11-1085N6.3;	meiotic	double-stranded	break	formation	protein	1
gene722	417986	NC_006088.4	49587743	49589033	393	393	SNU13	-	K12845	SNU13,	NHP2L1;	SNU13	homolog,	small	nuclear	ribonucleoprotein	(U4/U6.U5)
gene723	395767	NC_006088.4	49591959	49605049	2170	2170	XRCC6	GO:0000723;GO:0003677;GO:0003684;GO:0004003;GO:0005634;GO:0006303;GO:0032508;GO:0042162;GO:0043564;	K10884	XRCC6,	KU70;	X-ray	repair	complementing	defective	repair	in	Chinese	hamster	cells	6
gene724	770448	NC_006088.4	49605360	49618738	3366	3366	DESI1	GO:0042802;	-	DESI1,	PPPDE2;	desumoylating	isopeptidase	1
gene725	417989	NC_006088.4	49620051	49625005	861	861	PMM1	-	K17497	PMM1;	phosphomannomutase	1
gene726	425183	NC_006088.4	49627006	49631530	2343	2343	CSDC2	-	-	CSDC2;	cold	shock	domain	containing	C2,	RNA	binding
gene727	417990	NC_006088.4	49635251	49641650	1558	1558	POLR3H	GO:0001056;GO:0003677;GO:0003899;GO:0003899;GO:0005654;GO:0005666;GO:0005666;GO:0005813;GO:0006139;GO:0006351;GO:0006383;GO:0006384;GO:0043231;	K03022	POLR3H;	RNA	polymerase	III	subunit	H
gene728	374009	NC_006088.4	49642668	49663095	2744	2744	ACO2	GO:0003994;GO:0005739;GO:0006099;GO:0008152;GO:0016829;GO:0046872;GO:0051536;GO:0051539;GO:0051539;	K01681	ACO2;	aconitase	2
gene729	417991	NC_006088.4	49663357	49669387	988	988	PHF5A	GO:0000398;GO:0000398;GO:0003723;GO:0005686;GO:0005686;GO:0005689;GO:0005689;GO:0016363;GO:0016607;GO:0071011;GO:0071013;	K12834	PHF5A;	PHD	finger	protein	5A
gene730	417992	NC_006088.4	49674134	49680937	3979	3979	TOB2	GO:0003714;GO:0005634;GO:0005737;GO:0005829;GO:0008285;GO:0010468;GO:0010468;GO:0023052;GO:0042809;GO:0045671;GO:0045778;GO:1903507;	K14443	TOB2;	transducer	of	ERBB2,	2
gene733	396342	NC_006088.4	49698489	49713034	1013	1013	TEF	GO:0000977;GO:0001077;GO:0003677;GO:0003700;GO:0005634;GO:0005634;GO:0005634;GO:0006351;GO:0006355;GO:0006355;GO:0006357;GO:0006366;GO:0007275;GO:0043565;GO:0045893;GO:0045944;	K09058	TEF,	VBP;	TEF,	PAR	bZIP	transcription	factor
gene735	417996	NC_006088.4	49720268	49765709	7344	7344	ZC3H7B	GO:0003723;GO:0046872;GO:0046872;	-	ZC3H7B;	zinc	finger	CCCH-type	containing	7B
gene736	417997	NC_006088.4	49768527	49787685	2655	2655	RANGAP1	GO:0000776;GO:0005096;GO:0005635;GO:0005737;GO:0005829;GO:0007165;GO:0016235;GO:0031965;GO:0043231;GO:0043547;GO:0045296;GO:0046826;GO:0048471;	K14319	RANGAP1;	Ran	GTPase	activating	protein	1
gene737	417998	NC_006088.4	49787779	49792445	3462	3462	CHADL	GO:0005518;GO:0031012;GO:0031012;GO:0032331;GO:0098633;GO:1904027;	-	CHADL;	chondroadherin-like
gene738	417999	NC_006088.4	49793236	49807846	2904	2904	L3MBTL2	GO:0005634;GO:0005634;GO:0006355;GO:0008270;GO:0035064;GO:0042393;	-	L3MBTL2;	L3MBTL2	polycomb	repressive	complex	1	subunit
gene739	418000	NC_006088.4	49812831	49870597	9087	9087	EP300	GO:0000122;GO:0000123;GO:0000123;GO:0000979;GO:0001047;GO:0001085;GO:0001102;GO:0001102;GO:0001228;GO:0001666;GO:0001756;GO:0002039;GO:0003677;GO:0003677;GO:0003682;GO:0003682;GO:0003684;GO:0003712;GO:0003713;GO:0003713;GO:0003713;GO:0004402;GO:0004402;GO:0004402;GO:0004468;GO:0005634;GO:0005634;GO:0005654;GO:0005667;GO:0005829;GO:0006355;GO:0006355;GO:0006355;GO:0006366;GO:0006473;GO:0006473;GO:…	K04498	EP300;	E1A	binding	protein	p300
gene741	418001	NC_006088.4	49895082	49906115	558	558	RBX1	GO:0004842;GO:0005654;GO:0005829;GO:0006513;GO:0006513;GO:0008270;GO:0016567;GO:0016567;GO:0019005;GO:0019005;GO:0019788;GO:0030163;GO:0031146;GO:0031146;GO:0031461;GO:0031462;GO:0031463;GO:0031464;GO:0031465;GO:0031466;GO:0031467;GO:0031625;GO:0034450;GO:0043161;GO:0045116;GO:0061630;GO:0097602;	K03868	RBX1;	ring-box	1
gene744	418002	NC_006088.4	49926742	49940529	1697	1697	XPNPEP3	-	K01262	XPNPEP3;	X-prolyl	aminopeptidase	(aminopeptidase	P)	3,	putative
gene745	418003	NC_006088.4	49940630	49960423	2845	2845	ST13	GO:0005829;GO:0070062;	K09560	ST13,	ST13P5;	suppression	of	tumorigenicity	13	(colon	carcinoma)	(Hsp70	interacting	protein)
gene746	418004	NC_006088.4	49965692	49979828	1508	1508	SLC25A17	GO:0005347;GO:0005347;GO:0005739;GO:0005743;GO:0005777;GO:0005778;GO:0005778;GO:0005779;GO:0005779;GO:0006635;GO:0006810;GO:0006839;GO:0015217;GO:0015217;GO:0015228;GO:0015228;GO:0015230;GO:0015230;GO:0015858;GO:0015866;GO:0015867;GO:0015908;GO:0016020;GO:0016020;GO:0016021;GO:0035349;GO:0035350;GO:0043132;GO:0044610;GO:0044610;GO:0051087;GO:0051724;GO:0051724;GO:0055085;GO:0080121;GO:0080122;GO:…	K13354	SLC25A17;	solute	carrier	family	25	member	17
gene748	418005	NC_006088.4	49998403	50096340	6481	6481	MKL1	GO:0000976;GO:0001105;GO:0001764;GO:0003700;GO:0003713;GO:0003713;GO:0003779;GO:0003785;GO:0003785;GO:0005634;GO:0005634;GO:0005634;GO:0005654;GO:0005737;GO:0005737;GO:0005829;GO:0006357;GO:0010735;GO:0030036;GO:0030900;GO:0031175;GO:0043154;GO:0045893;GO:0045944;GO:0051145;GO:2001234;	-	MKL1;	megakaryoblastic	leukemia	(translocation)	1
gene749	418008	NC_006088.4	50097004	50123484	4176	4176	SGSM3	GO:0005096;GO:0005096;GO:0005622;GO:0005829;GO:0006886;GO:0012505;GO:0017137;GO:0017137;GO:0031338;GO:0032483;GO:0032486;GO:0048227;GO:0090630;	K20176	SGSM3,	RUTBC3;	small	G	protein	signaling	modulator	3
gene750	396540	NC_006088.4	50125300	50140892	1509	1509	ADSL	GO:0003824;GO:0004018;GO:0004018;GO:0004018;GO:0005739;GO:0006164;GO:0006167;GO:0006189;GO:0009152;GO:0016829;GO:0044208;GO:0051262;GO:0070626;	K01756	ADSL,	purB;	adenylosuccinate	lyase
gene751	418010	NC_006088.4	50141099	50282098	20200	20200	TNRC6B	GO:0035278;	K18412	TNRC6B;	trinucleotide	repeat	containing	6B
gene753	770747	NC_006088.4	50292236	50313226	5437	5437	FAM83F	-	-	FAM83F;	family	with	sequence	similarity	83,	member	F
gene754	770756	NC_006088.4	50333661	50373528	2244	2244	GRAP2	-	K07366	GRAP2;	GRB2-related	adaptor	protein	2
gene756	427900	NC_006088.4	50444502	50602704	9108	9108	CACNA1I	-	K04856	CACNA1I;	calcium	voltage-gated	channel	subunit	alpha1	I
gene758	418011	NC_006088.4	50625401	50627548	967	967	RPS19BP1	-	-	RPS19BP1,	S19BP;	ribosomal	protein	S19	binding	protein	1
gene760	395693	NC_006088.4	50633580	50636513	1454	1454	ATF4	GO:0000978;GO:0000981;GO:0001046;GO:0001077;GO:0001085;GO:0003677;GO:0003677;GO:0003700;GO:0003700;GO:0005634;GO:0005634;GO:0005634;GO:0005667;GO:0005737;GO:0005737;GO:0005737;GO:0006094;GO:0006355;GO:0006355;GO:0006357;GO:0006357;GO:0007623;GO:0010575;GO:0010628;GO:0010628;GO:0032922;GO:0034198;GO:0034399;GO:0034976;GO:0034976;GO:0036091;GO:0036499;GO:0042149;GO:0042789;GO:0043005;GO:0043522;GO:…	K04374	ATF4;	activating	transcription	factor	4
gene762	418012	NC_006088.4	50645184	50655339	5729	5729	MIEF1	GO:0005739;GO:0016020;GO:0016021;GO:0090141;	-	MIEF1,	SMCR7L;	mitochondrial	elongation	factor	1
gene763	418013	NC_006088.4	50662854	50687458	9005	9005	MGAT3	-	K00737	MGAT3;	mannosyl	(beta-1,4-)-glycoprotein	beta-1,4-N-acetylglucosaminyltransferase
gene764	418014	NC_006088.4	50694465	50702940	2044	2044	TAB1	GO:0000185;GO:0001701;GO:0003007;GO:0003279;GO:0003824;GO:0004722;GO:0005829;GO:0006470;GO:0007179;GO:0016607;GO:0019209;GO:0030324;GO:0035904;GO:0060976;	K04403	TAB1,	MAP3K7IP1;	TGF-beta	activated	kinase	1	(MAP3K7)	binding	protein	1
gene765	418015	NC_006088.4	50708331	50722061	4968	4968	SYNGR1	GO:0016020;GO:0016020;GO:0016021;GO:0030672;GO:0031594;GO:0048169;GO:0048172;	-	SYNGR1;	synaptogyrin	1
gene766	418016	NC_006088.4	50725888	50731685	1309	1309	RPL3	GO:0003735;GO:0005622;GO:0005840;GO:0005840;GO:0006412;GO:0030529;	K02925	RPL3;	ribosomal	protein	L3
gene768	374128	NC_006088.4	50754355	50772059	3185	3185	PDGFB	GO:0001938;GO:0002548;GO:0005161;GO:0005161;GO:0005518;GO:0005615;GO:0005622;GO:0006468;GO:0007596;GO:0008083;GO:0008083;GO:0008083;GO:0008284;GO:0008284;GO:0009611;GO:0009986;GO:0010512;GO:0010544;GO:0010628;GO:0010629;GO:0014068;GO:0014068;GO:0014911;GO:0016020;GO:0016176;GO:0018105;GO:0018108;GO:0030335;GO:0030335;GO:0031012;GO:0031954;GO:0031954;GO:0032091;GO:0032147;GO:0032148;GO:0035655;GO:…	K17386	PDGFB;	platelet-derived	growth	factor	beta	polypeptide
gene769	101752246	NC_006088.4	50786740	50797784	3975	3975	CBX7	-	K11454	CBX7;	chromobox	homolog	7
gene770	107053684	NC_006088.4	50804458	50815499	4435	4435	CBX6	-	K11453	CBX6;	chromobox	6
gene771	427902	NC_006088.4	50819108	50826225	2743	2743	CBX6	-	-	NPTXR,	CBX6;	neuronal	pentraxin	receptor
gene772	418019	NC_006088.4	50829386	50833630	2136	2136	DNAL4	GO:0007017;GO:0030286;	K10412	DNAL4;	dynein	axonemal	light	chain	4
gene773	418020	NC_006088.4	50833630	50841967	5871	5871	FAM20CL	-	-	FAM20CL;	family	with	sequence	similarity	20,	member	C-like
gene774	418021	NC_006088.4	50842528	50850553	4145	4145	SUN2	GO:0000784;GO:0000794;GO:0005521;GO:0005635;GO:0005635;GO:0005635;GO:0005637;GO:0005639;GO:0006998;GO:0006998;GO:0016020;GO:0016021;GO:0021817;GO:0030335;GO:0031022;GO:0031965;GO:0034993;GO:0034993;GO:0042802;GO:0051642;GO:0090286;GO:0090286;GO:0090292;	K19347	SUN2;	Sad1	and	UNC84	domain	containing	2
gene775	418022	NC_006088.4	50851185	50868402	4182	4182	GTPBP1	-	-	GTPBP1;	GTP	binding	protein	1
gene776	418023	NC_006088.4	50868876	50880058	4532	4532	JOSD1	-	K15235	JOSD1;	Josephin	domain	containing	1
gene777	770933	NC_006088.4	50879516	50881623	1420	1420	TOMM22	-	K17769	TOMM22;	translocase	of	outer	mitochondrial	membrane	22
gene778	771364	NC_006088.4	50881482	50883895	1165	1165	CBY1	GO:0003677;GO:0036064;GO:0045444;GO:0055007;GO:0060271;GO:0090090;	-	CBY1;	chibby	family	member	1,	beta	catenin	antagonist
gene779	427903	NC_006088.4	50896311	50910900	2126	2126	DMC1	GO:0000150;GO:0000166;GO:0000400;GO:0000730;GO:0000781;GO:0000794;GO:0000794;GO:0001541;GO:0001556;GO:0003677;GO:0003690;GO:0003697;GO:0004520;GO:0005524;GO:0005524;GO:0005634;GO:0005634;GO:0005634;GO:0005654;GO:0005694;GO:0006259;GO:0006281;GO:0006312;GO:0007129;GO:0007131;GO:0007131;GO:0007141;GO:0007276;GO:0007283;GO:0007286;GO:0008094;GO:0008094;GO:0010212;GO:0042148;GO:0070192;	K10872	DMC1;	DNA	meiotic	recombinase	1
gene780	418024	NC_006088.4	50911683	50931513	4978	4978	DDX17	-	K13178	DDX17,	Cp68;	DEAD-box	helicase	17
gene781	418026	NC_006088.4	50931515	50936624	1697	1697	KDELR3	-	K10949	KDELR3;	KDEL	endoplasmic	reticulum	protein	retention	receptor	3
gene782	395903	NC_006088.4	50939156	50951582	5162	5162	KCNJ4	-	K04998	KCNJ4,	CKIR2.3;	potassium	voltage-gated	channel	subfamily	J	member	4
gene783	101747255	NC_006088.4	50944464	50945423	960	960	LOC101747255	-	-	serologically	defined	colon	cancer	antigen	3	homolog
gene784	378891	NC_006088.4	50962355	50982818	1575	1575	CSNK1E	GO:0000166;GO:0003723;GO:0004672;GO:0004672;GO:0004672;GO:0004672;GO:0004674;GO:0004674;GO:0004674;GO:0005524;GO:0005524;GO:0005634;GO:0005634;GO:0005737;GO:0005737;GO:0005737;GO:0006468;GO:0006468;GO:0006468;GO:0006468;GO:0006897;GO:0008360;GO:0016055;GO:0016301;GO:0016310;GO:0016740;GO:0018105;GO:0018105;GO:0030177;GO:0030178;GO:0030529;GO:0032091;GO:0032436;GO:0032436;GO:0032922;GO:0034613;GO:…	K08960	CSNK1E;	casein	kinase	1	epsilon
gene785	418027	NC_006088.4	50984657	51010258	4126	4126	TMEM184B	GO:0005215;GO:0006810;GO:0016020;GO:0016021;GO:0016021;	-	TMEM184B;	transmembrane	protein	184B
gene786	395519	NC_006088.4	51010523	51013540	2144	2144	MAFF	GO:0003677;GO:0003677;GO:0003700;GO:0005634;GO:0005634;GO:0006351;GO:0006355;GO:0006355;GO:0043565;	K09037	MAFF;	MAF	bZIP	transcription	factor	F
gene787	418028	NC_006088.4	51013875	51033045	3643	3643	PLA2G6	GO:0005615;GO:0005815;GO:0005829;GO:0006629;GO:0006629;GO:0008152;GO:0019731;GO:0032049;	K16343	PLA2G6,	PNPLA9;	phospholipase	A2	group	VI
gene788	418029	NC_006088.4	51033267	51042296	2826	2826	BAIAP2L2	GO:0005829;GO:0007009;GO:0008286;GO:0015629;GO:0030838;GO:0051017;GO:0051764;GO:2000251;	K20127	BAIAP2L2;	BAI1	associated	protein	2	like	2
gene789	396041	NC_006088.4	51043333	51051000	2437	2437	SLC16A8	-	K08185	SLC16A8,	MCT3,	SLC16A3;	solute	carrier	family	16	member	8
gene790	418030	NC_006088.4	51053490	51064855	3041	3041	PICK1	-	-	PICK1;	protein	interacting	with	PRKCA	1
gene793	395573	NC_006088.4	51089596	51098765	4419	4419	SOX10	GO:0000978;GO:0000980;GO:0000981;GO:0001190;GO:0001701;GO:0001755;GO:0002052;GO:0003677;GO:0003677;GO:0003682;GO:0003700;GO:0003705;GO:0005623;GO:0005634;GO:0005634;GO:0005634;GO:0005654;GO:0005737;GO:0006351;GO:0006355;GO:0006366;GO:0007422;GO:0008134;GO:0014015;GO:0030154;GO:0030318;GO:0031315;GO:0032808;GO:0042802;GO:0043066;GO:0044212;GO:0045893;GO:0045944;GO:0048469;GO:0048484;GO:0048546;GO:…	K09270	SOX10,	SOX-10;	SRY-box	10
gene794	395486	NC_006088.4	51101686	51105255	501	501	POLR2F	GO:0001054;GO:0001055;GO:0001056;GO:0003677;GO:0003899;GO:0005634;GO:0005665;GO:0005665;GO:0005666;GO:0005736;GO:0006351;GO:0006360;GO:0006366;GO:0006383;	K03014	POLR2F,	RPB6;	RNA	polymerase	II	subunit	F
gene795	418031	NC_006088.4	51105334	51109050	1021	1021	C1H22ORF23	-	-	C1H22ORF23,	C22orf23;	chromosome	1	open	reading	frame,	human	C22orf23
gene796	418032	NC_006088.4	51109670	51127845	4624	4624	MICALL1	GO:0005770;GO:0006612;GO:0006897;GO:0006898;GO:0008270;GO:0017137;GO:0017137;GO:0017137;GO:0019898;GO:0031175;GO:0032456;GO:0032458;GO:0036010;GO:0042802;GO:0045296;GO:0046872;GO:0055038;GO:0070300;GO:0097320;GO:1990126;GO:0008270;GO:0017137;GO:0032456;GO:0046872;	K19948	MICALL1;	MICAL	like	1
gene797	418033	NC_006088.4	51131446	51141060	1947	1947	EIF3L	GO:0001650;GO:0003723;GO:0003743;GO:0003743;GO:0003743;GO:0003743;GO:0003743;GO:0005654;GO:0005730;GO:0005737;GO:0005737;GO:0005852;GO:0005852;GO:0005852;GO:0005852;GO:0005852;GO:0006412;GO:0006413;GO:0006413;GO:0006413;GO:0016020;GO:0075525;	K15029	EIF3L,	EIF3EIP,	EIF3S6IP;	eukaryotic	translation	initiation	factor	3	subunit	L
gene798	418034	NC_006088.4	51141319	51146829	2324	2324	ANKRD54	-	K21442	ANKRD54;	ankyrin	repeat	domain	54
gene799	427904	NC_006088.4	51151372	51153206	1238	1238	GALR3	GO:0004871;GO:0004930;GO:0004930;GO:0004966;GO:0005887;GO:0007165;GO:0007186;GO:0007186;GO:0007188;GO:0007200;GO:0007218;GO:0016020;GO:0016021;GO:0016021;	K04232	GALR3;	galanin	receptor	3
gene800	693258	NC_006088.4	51155785	51156504	720	720	LOC693258	GO:0030514;GO:0045596;	-	noggin	4
gene801	101750333	NC_006088.4	51158255	51162523	1479	1479	LOC101750333	GO:0003824;GO:0005654;GO:0005739;GO:0005739;GO:0005743;GO:0006567;GO:0008152;GO:0008890;GO:0009058;GO:0016607;GO:0016740;GO:0030170;	K00639	2-amino-3-ketobutyrate	coenzyme	A	ligase,	mitochondrial-like
gene802	693250	NC_006088.4	51162384	51168489	6106	6106	H1F0	-	K11275	H1F0,	H5;	H1	histone	family,	member	0
gene803	100859397	NC_006088.4	51167633	51182685	5024	5024	TRIOBP	-	-	TRIOBP;	TRIO	and	F-actin	binding	protein
gene804	418037	NC_006088.4	51185908	51189778	1084	1084	RP1-37E16.12	GO:0005730;	K14851	NOL12,	RP1-37E16.12;	nucleolar	protein	12
gene805	100858460	NC_006088.4	51189814	51196504	2505	2505	LOC100858460	-	-	arf-GAP	with	dual	PH	domain-containing	protein	1-like
gene806	771154	NC_006088.4	51197778	51199335	1558	1558	LOC771154	GO:0001604;GO:0004871;GO:0004930;GO:0004930;GO:0005887;GO:0007165;GO:0007186;GO:0007186;GO:0007200;GO:0007218;GO:0016020;GO:0016021;GO:0016021;	-	UTS2RL;	urotensin-2	receptor-like
gene807	396491	NC_006088.4	51200885	51204017	498	498	LGALS1	GO:0007165;GO:0030246;GO:0030246;	-	LGALS1;	lectin,	galactoside-binding,	soluble,	1
gene808	771207	NC_006088.4	51216083	51219517	2185	2185	PDXP	GO:0004721;GO:0004721;GO:0005829;GO:0005829;GO:0005886;GO:0006470;GO:0007088;GO:0008152;GO:0015629;GO:0016787;GO:0016791;GO:0030027;GO:0030496;GO:0030836;GO:0031072;GO:0031247;GO:0032154;GO:0032465;GO:0032587;GO:0070062;GO:0070938;GO:0071318;GO:0098519;	K07758	PDXP;	pyridoxal	phosphatase
gene809	430939	NC_006088.4	51219851	51228261	2632	2632	SH3BP1	-	K20652	SH3BP1;	SH3	domain	binding	protein	1
gene810	100857525	NC_006088.4	51229424	51239600	3663	3663	LOC100857525	-	K12404	ADP-ribosylation	factor-binding	protein	GGA1-like
gene811	425107	NC_006088.4	51247550	51253150	835	835	LGALS2	GO:0030246;GO:0030246;	K10090	LGALS2;	galectin	2
gene812	418040	NC_006088.4	51254663	51260878	3301	3301	CDC42EP1	-	-	CDC42EP1;	CDC42	effector	protein	1
gene813	418041	NC_006088.4	51264470	51286988	6782	6782	CARD10	-	K20912	CARD10;	caspase	recruitment	domain	family	member	10
gene815	418042	NC_006088.4	51289875	51305782	6594	6594	MFNG	GO:0000139;GO:0002315;GO:0005794;GO:0007389;GO:0016020;GO:0016020;GO:0016740;GO:0016757;GO:0016757;GO:0030173;GO:0030173;GO:0032092;GO:0033829;GO:0033829;GO:0045747;GO:0046872;	K05948	MFNG;	MFNG	O-fucosylpeptide	3-beta-N-acetylglucosaminyltransferase
gene816	427906	NC_006088.4	51320972	51372619	6898	6898	ELFN2	GO:0005615;GO:0010923;GO:0016020;GO:0016021;GO:0019902;	K17568	ELFN2,	LRRC62;	extracellular	leucine	rich	repeat	and	fibronectin	type	III	domain	containing	2
gene817	418043	NC_006088.4	51420095	51439366	2443	2443	CYTH4	GO:0005086;GO:0005086;GO:0005886;GO:0032012;GO:0043547;	K18441	CYTH4,	PSCD4,	cytohesin-4;	cytohesin	4
gene818	418044	NC_006088.4	51448385	51457486	1010	1010	RAC2	GO:0003924;GO:0005525;GO:0005525;GO:0005635;GO:0005737;GO:0005829;GO:0005884;GO:0005925;GO:0006935;GO:0007015;GO:0007186;GO:0007264;GO:0008284;GO:0010592;GO:0010592;GO:0010810;GO:0016020;GO:0019887;GO:0030027;GO:0030031;GO:0030036;GO:0042129;GO:0043304;GO:0045859;GO:0060263;GO:0060753;GO:0070062;GO:0071593;GO:0090023;GO:0090023;GO:1902622;GO:1903955;	K07860	RAC2;	ras-related	C3	botulinum	toxin	substrate	2	(rho	family,	small	GTP	binding	protein	Rac2)
gene819	427907	NC_006088.4	51459009	51467582	6146	6146	SSTR3	GO:0004871;GO:0004930;GO:0004930;GO:0004930;GO:0004994;GO:0005102;GO:0005886;GO:0005887;GO:0005929;GO:0007165;GO:0007186;GO:0007186;GO:0007187;GO:0007218;GO:0007268;GO:0016020;GO:0016021;GO:0016021;GO:0038170;GO:0042923;GO:0043005;GO:0060170;GO:0097730;	K04219	SSTR3,	SS3R;	somatostatin	receptor	3
gene820	427908	NC_006088.4	51471737	51480017	4025	4025	C1QTNF6	GO:0005576;GO:0005581;GO:0005615;GO:0016020;GO:0016021;GO:0042802;GO:0051259;GO:0070208;	K19470	C1QTNF6;	C1q	and	tumor	necrosis	factor	related	protein	6
gene821	418047	NC_006088.4	51484288	51536243	5265	5265	KCTD17	-	K21914	KCTD17;	potassium	channel	tetramerization	domain	containing	17
gene822	100859707	NC_006088.4	51485907	51505364	9338	9338	IL2RB	GO:0004896;GO:0016020;GO:0016020;GO:0016021;GO:0038110;	K05069	IL2RB,	CD122;	interleukin	2	receptor	subunit	beta
gene823	418046	NC_006088.4	51506054	51527091	5077	5077	TMPRSS6	GO:0000122;GO:0004252;GO:0004252;GO:0005615;GO:0005886;GO:0005886;GO:0006508;GO:0006508;GO:0006508;GO:0006879;GO:0008233;GO:0008236;GO:0016020;GO:0016021;GO:0016021;GO:0016787;GO:0030514;GO:0033619;GO:0042730;GO:0045892;GO:0045944;GO:0055072;GO:0055072;GO:0097264;	K09637	TMPRSS6;	transmembrane	protease,	serine	6
gene824	418048	NC_006088.4	51543122	51545989	2108	2108	MPST	-	K01011	MPST;	mercaptopyruvate	sulfurtransferase
gene825	418049	NC_006088.4	51546120	51553306	1123	1123	TST	GO:0004792;GO:0005615;GO:0005739;GO:0005739;GO:0005743;GO:0008097;GO:0016740;GO:0030855;GO:0035928;GO:0051029;GO:0070062;	K01011	TST;	thiosulfate	sulfurtransferase
gene826	418050	NC_006088.4	51553394	51558942	1733	1733	TEX33	-	-	TEX33,	C1H22orf33,	C22ORF33;	testis	expressed	33
gene827	101750812	NC_006088.4	51577234	51589211	4087	4087	LOC101750812	-	-	CRCBL;	cytokine	receptor	common	subunit	beta-like
gene828	771315	NC_006088.4	51594705	51607495	5759	5759	CSF2RB	-	K04738	CSF2RB;	colony	stimulating	factor	2	receptor	beta	common	subunit
gene829	418052	NC_006088.4	51610628	51644800	3144	3144	NCF4	-	K08012	NCF4;	neutrophil	cytosolic	factor	4
gene830	396459	NC_006088.4	51642252	51655238	2418	2418	PVALB	GO:0005509;GO:0046872;	-	PVALB,	pvalb1;	parvalbumin
gene831	418053	NC_006088.4	51663627	51686260	14031	14031	IFT27	-	K07934	IFT27,	RABL4;	intraflagellar	transport	27
gene832	427909	NC_006088.4	51687840	51735512	2104	2104	CACNG2	-	K04867	CACNG2;	calcium	voltage-gated	channel	auxiliary	subunit	gamma	2
gene836	771356	NC_006088.4	51754091	51761467	1865	1865	EIF3D	GO:0001731;GO:0001732;GO:0002191;GO:0002191;GO:0003723;GO:0003723;GO:0003743;GO:0003743;GO:0003743;GO:0003743;GO:0003743;GO:0005737;GO:0005737;GO:0005852;GO:0005852;GO:0005852;GO:0005852;GO:0005852;GO:0006412;GO:0006413;GO:0006413;GO:0006446;GO:0016020;GO:0016282;GO:0033290;GO:0045727;GO:0071541;GO:0075522;GO:0075525;GO:0098808;GO:0098808;GO:1902416;	K03251	EIF3D,	EIF3S7;	eukaryotic	translation	initiation	factor	3	subunit	D
gene837	418054	NC_006088.4	51761611	51772036	4181	4181	FOXRED2	GO:0001948;GO:0005788;GO:0016491;GO:0030433;GO:0050660;GO:0055114;	-	FOXRED2;	FAD	dependent	oxidoreductase	domain	containing	2
gene839	426978	NC_006088.4	51772227	51785103	1117	1117	TXN2	GO:0005623;GO:0006662;GO:0015035;GO:0045454;GO:0055114;	K03671	TXN2;	thioredoxin	2
gene840	396469	NC_006088.4	51802991	51870983	7005	7005	MYH9	-	K10352	MYH9,	NMMHC,	myosin,	non-muscle,	nonmuscle;	myosin,	heavy	chain	9,	non-muscle
gene841	418055	NC_006088.4	51881779	52040068	3342	3342	RBFOX2	GO:0000166;GO:0000381;GO:0000381;GO:0003676;GO:0003714;GO:0003723;GO:0003723;GO:0003723;GO:0003729;GO:0003729;GO:0005634;GO:0005634;GO:0005634;GO:0005634;GO:0005654;GO:0005737;GO:0005829;GO:0006397;GO:0007399;GO:0008134;GO:0008380;GO:0010724;GO:0021942;GO:0030520;GO:0043484;GO:0045892;GO:0048813;GO:0050885;	K14946	RBFOX2,	RBM9;	RNA	binding	protein,	fox-1	homolog	2
gene843	418056	NC_006088.4	52054491	52058197	793	793	MB	GO:0001666;GO:0005344;GO:0006810;GO:0007507;GO:0015671;GO:0015671;GO:0019825;GO:0020037;GO:0043353;GO:0046872;GO:0050873;GO:0070062;	K21892	MB;	myoglobin
gene845	418057	NC_006088.4	52084873	52093654	3597	3597	RASD2	GO:0000166;GO:0001963;GO:0005525;GO:0005525;GO:0005622;GO:0007165;GO:0007264;GO:0007626;GO:0016020;GO:0031681;	K07844	RASD2;	RASD	family	member	2
gene846	418058	NC_006088.4	52144220	52152477	2577	2577	MCM5	GO:0000166;GO:0000784;GO:0003677;GO:0003677;GO:0003678;GO:0003682;GO:0003688;GO:0004386;GO:0005524;GO:0005524;GO:0005634;GO:0005634;GO:0005654;GO:0006260;GO:0006260;GO:0006270;GO:0016020;GO:0016787;GO:0032508;GO:0042555;GO:0042555;	K02209	MCM5;	minichromosome	maintenance	complex	component	5
gene847	396287	NC_006088.4	52154325	52159785	900	900	HMOX1	GO:0002246;GO:0004392;GO:0004392;GO:0004871;GO:0005634;GO:0005783;GO:0006788;GO:0006788;GO:0006879;GO:0006979;GO:0007165;GO:0016020;GO:0016021;GO:0016239;GO:0016242;GO:0020037;GO:0034101;GO:0034395;GO:0034605;GO:0035094;GO:0042167;GO:0042168;GO:0042803;GO:0043065;GO:0043123;GO:0048471;GO:0048661;GO:0048662;GO:0051260;GO:0055072;GO:0055114;GO:0071243;GO:0071276;GO:0071456;GO:0072719;GO:1902042;	K00510	HMOX1,	HO-1;	heme	oxygenase	1
gene848	396049	NC_006088.4	52167126	52187854	2855	2855	TOM1	GO:0005622;GO:0005737;GO:0005737;GO:0005768;GO:0005769;GO:0005769;GO:0005829;GO:0005829;GO:0006810;GO:0006886;GO:0015031;GO:0016020;GO:0016020;GO:0016020;GO:0030276;GO:0070062;	-	TOM1,	TOM-1B,	tom-1A;	target	of	myb1	membrane	trafficking	protein
gene849	418059	NC_006088.4	52187980	52202271	3789	3789	HMGXB4	-	K11298	HMGXB4,	HMG2L1;	HMG-box	containing	4
gene850	418060	NC_006088.4	52290223	52317487	2176	2176	ISX	GO:0003677;GO:0003677;GO:0005634;GO:0006355;GO:0043565;	-	ISX;	intestine	specific	homeobox
gene853	418062	NC_006088.4	52727461	53014555	13211	13211	LARGE	GO:0005794;GO:0015020;GO:0015020;GO:0016020;GO:0016021;GO:0016740;GO:0016757;GO:0016757;GO:0030145;GO:0035269;GO:0035269;GO:0042285;GO:0042285;GO:0043231;GO:0043403;GO:0046716;GO:0060538;	K09668	LARGE1,	LARGE;	LARGE	xylosyl-	and	glucuronyltransferase	1
gene854	100857420	NC_006088.4	53071986	53277504	5963	5963	SYN3	-	K19941	SYN3;	synapsin	III
gene855	396483	NC_006088.4	53145367	53177831	882	882	TIMP3	GO:0002020;GO:0004857;GO:0005576;GO:0005578;GO:0005578;GO:0005604;GO:0005615;GO:0005615;GO:0005634;GO:0008191;GO:0008191;GO:0008191;GO:0010033;GO:0010466;GO:0030414;GO:0031012;GO:0043086;GO:0046872;GO:0051045;GO:0051045;GO:0070062;GO:0070373;GO:0071310;GO:1903984;GO:1904684;	K16866	TIMP3,	IMP-3;	TIMP	metallopeptidase	inhibitor	3
gene857	418063	NC_006088.4	53278103	53291713	3058	3058	FBXO7	GO:0000151;GO:0000422;GO:0005634;GO:0005634;GO:0005737;GO:0005739;GO:0005739;GO:0005829;GO:0006626;GO:0010975;GO:0016567;GO:0019901;GO:0019901;GO:0031625;GO:0031647;GO:0040012;GO:0042787;GO:0043130;GO:0043234;GO:0045620;GO:0045736;GO:0046982;GO:0097409;GO:0097414;GO:0097462;GO:1903204;GO:1903599;GO:1990037;GO:1990038;GO:2000134;	K10293	FBXO7;	F-box	protein	7
gene858	771461	NC_006088.4	53320931	53336583	1608	1608	BPIFCB	-	-	BPIFCB,	BIPL2b,	BPIL2;	BPI	fold	containing	family	C,	member	B
gene859	418064	NC_006088.4	53336919	53350674	3627	3627	RTCB	GO:0000166;GO:0001701;GO:0001890;GO:0003723;GO:0003972;GO:0003972;GO:0003972;GO:0005524;GO:0005634;GO:0005635;GO:0005654;GO:0005737;GO:0005737;GO:0005737;GO:0005789;GO:0005829;GO:0006388;GO:0006388;GO:0006388;GO:0006396;GO:0008033;GO:0008452;GO:0016874;GO:0017166;GO:0043231;GO:0046872;GO:0072669;GO:0072669;GO:0072669;	K14415	RTCB,	C1H22orf28,	C22ORF28,	C22orf2,	DJ149A16.6,	FAAP,	HSPC117;	RNA	2',3'-cyclic	phosphate	and	5'-OH	ligase
gene860	427912	NC_006088.4	53367656	53370762	3107	3107	ASCL4	-	K09067	ASCL4;	achaete-scute	family	bHLH	transcription	factor	4
gene861	418065	NC_006088.4	53375575	53393229	3512	3512	PRDM4	GO:0003676;GO:0003677;GO:0005634;GO:0006351;GO:0006355;GO:0006366;GO:0046872;GO:1990226;	K12463	PRDM4;	PR/SET	domain	4
gene862	418066	NC_006088.4	53393744	53408107	2855	2855	PWP1	GO:0005634;GO:0005634;GO:0005730;GO:0005794;GO:0034773;GO:1903262;GO:1990889;GO:2000738;	K14791	PWP1;	PWP1	homolog,	endonuclein
gene863	771493	NC_006088.4	53421031	53595726	10221	10221	BTBD11	-	K10483	BTBD11;	BTB	domain	containing	11
gene865	374093	NC_006088.4	53642388	53676704	2000	2000	CRY1	GO:0000122;GO:0000122;GO:0000989;GO:0001046;GO:0001047;GO:0003690;GO:0003690;GO:0005634;GO:0005739;GO:0005829;GO:0006094;GO:0006975;GO:0007623;GO:0008134;GO:0019900;GO:0019901;GO:0019902;GO:0019915;GO:0031397;GO:0032868;GO:0032922;GO:0033762;GO:0035257;GO:0035257;GO:0042593;GO:0042622;GO:0042752;GO:0042754;GO:0042826;GO:0043130;GO:0043153;GO:0045744;GO:0045892;GO:0045892;GO:0097381;GO:2000001;GO:…	K02295	CRY1;	cryptochrome	circadian	clock	1
gene866	418067	NC_006088.4	53678592	53684369	3052	3052	MTERF2	GO:0003676;GO:0003690;GO:0005739;GO:0005759;GO:0005759;GO:0006351;GO:0006355;GO:0006355;GO:0006393;GO:0042803;GO:0044212;	K15031	MTERF2,	MTERFD3;	mitochondrial	transcription	termination	factor	2
gene867	418068	NC_006088.4	53686091	53698882	3130	3130	C1H12ORF23	-	-	TMEM263,	C12orf23,	C1H12ORF23;	transmembrane	protein	263
gene868	418069	NC_006088.4	53724562	53758037	2805	2805	RIC8B	-	-	RIC8B;	RIC8	guanine	nucleotide	exchange	factor	B
gene869	418070	NC_006088.4	53762218	53853743	3843	3843	RFX4	GO:0000978;GO:0000978;GO:0001077;GO:0003677;GO:0003682;GO:0003700;GO:0005634;GO:0005634;GO:0006355;GO:0006357;GO:0006357;GO:0006366;GO:0021516;GO:0021537;GO:0021696;GO:0021914;GO:0021914;GO:0030900;GO:0030901;GO:0045944;GO:0045944;GO:0060271;GO:0060271;GO:0070613;	K09174	RFX4;	regulatory	factor	X4
gene870	418071	NC_006088.4	53861738	53929245	3857	3857	POLR3B	GO:0001056;GO:0003677;GO:0003899;GO:0003899;GO:0005666;GO:0005666;GO:0006351;GO:0006383;GO:0016740;GO:0016779;GO:0032549;GO:0032728;GO:0045089;	K03021	POLR3B;	RNA	polymerase	III	subunit	B
gene871	425052	NC_006088.4	53931853	53948425	4415	4415	TCP11L2	-	-	TCP11L2,	TCP11X2;	t-complex	11	like	2
gene872	418073	NC_006088.4	53953786	53960713	3541	3541	CKAP4	-	K13999	CKAP4;	cytoskeleton	associated	protein	4
gene873	418074	NC_006088.4	53983321	54030434	4193	4193	NUAK1	GO:0001650;GO:0002039;GO:0004672;GO:0004674;GO:0004674;GO:0005524;GO:0005634;GO:0005634;GO:0005737;GO:0005737;GO:0006468;GO:0006468;GO:0006468;GO:0015630;GO:0030155;GO:0035507;GO:0035556;GO:2000772;	K08800	NUAK1;	NUAK	family	kinase	1
gene875	771624	NC_006088.4	54221852	54246249	9431	9431	C12ORF75	-	-	C12orf75,	OCC-1;	chromosome	12	open	reading	frame	75
gene876	418075	NC_006088.4	54262045	54295309	3509	3509	APPL2	GO:0005634;GO:0008283;GO:0010008;GO:0016581;GO:0070062;	K20132	APPL2;	adaptor	protein,	phosphotyrosine	interacting	with	PH	domain	and	leucine	zipper	2
gene877	418077	NC_006088.4	54295350	54334412	6657	6657	KIAA1033	GO:0005768;GO:0005768;GO:0007032;GO:0016197;GO:0016197;GO:0071203;GO:0071203;	K18465	WASHC4,	KIAA1033;	WASH	complex	subunit	4
gene878	418078	NC_006088.4	54341558	54369998	3701	3701	ALDH1L2	GO:0003824;GO:0004029;GO:0005737;GO:0006730;GO:0006730;GO:0008152;GO:0009058;GO:0009258;GO:0009258;GO:0016155;GO:0016155;GO:0016155;GO:0016491;GO:0016491;GO:0016620;GO:0016742;GO:0055114;GO:0055114;	K00289	ALDH1L2;	aldehyde	dehydrogenase	1	family	member	L2
gene879	418079	NC_006088.4	54371086	54375561	1235	1235	C12ORF45	-	-	C1H12ORF45,	C12ORF45;	chromosome	1	open	reading	frame,	human	C12orf45
gene880	427913	NC_006088.4	54375603	54424698	4216	4216	SLC41A2	GO:0006812;GO:0008324;GO:0070838;GO:0072509;GO:0098655;	K15122	SLC41A2;	solute	carrier	family	41	member	2
gene881	418081	NC_006088.4	54433922	54593321	5637	5637	CHST11	-	K01017	CHST11;	carbohydrate	sulfotransferase	11
gene883	418082	NC_006088.4	54632771	54658954	3251	3251	TXNRD1	-	K22182	TXNRD1;	thioredoxin	reductase	1
gene884	396205	NC_006088.4	54687131	54711202	644	644	NFYB	GO:0003677;GO:0005634;GO:0005634;GO:0006351;GO:0006355;GO:0006355;GO:0043565;GO:0046982;GO:0003677;GO:0005634;GO:0005634;GO:0006351;GO:0006355;GO:0006355;GO:0043565;GO:0046982;GO:0003677;GO:0005634;GO:0005634;GO:0006351;GO:0006355;GO:0006355;GO:0043565;GO:0046982;	K08065	NFYB;	nuclear	transcription	factor	Y	subunit	beta
gene885	418083	NC_006088.4	54703646	54724548	6244	6244	HCFC2	-	K14966	HCFC2;	host	cell	factor	C2
gene886	418085	NC_006088.4	54727531	54743455	1852	1852	GLT8D2	-	-	GLT8D2;	glycosyltransferase	8	domain	containing	2
gene887	395510	NC_006088.4	54743479	54753986	3198	3198	TDG	GO:0000122;GO:0001104;GO:0003677;GO:0003690;GO:0004844;GO:0005080;GO:0005634;GO:0005634;GO:0005634;GO:0005654;GO:0005654;GO:0005886;GO:0006281;GO:0006284;GO:0006284;GO:0006285;GO:0006298;GO:0008263;GO:0008263;GO:0009790;GO:0016605;GO:0019104;GO:0019104;GO:0019104;GO:0019104;GO:0030983;GO:0032091;GO:0032183;GO:0035562;GO:0040029;GO:0042803;GO:0045008;GO:0080111;	K20813	TDG,	5-MCDG;	thymine	DNA	glycosylase
gene889	772057	NC_006088.4	54754183	54755463	1035	1035	C1H12ORF73	-	-	C1H12ORF73;	chromosome	1	open	reading	frame,	human	C12orf73
gene890	374163	NC_006088.4	54759459	54769305	2732	2732	HSP90B1	-	K09487	HSP90B1,	hsp108;	heat	shock	protein	90	beta	family	member	1
gene891	107049050	NC_006088.4	54783944	54785716	1450	1450	LOC107049050	-	-	uncharacterized	LOC107049050
gene893	418086	NC_006088.4	54793535	54795347	1490	1490	LOC418086	-	-	uncharacterized	LOC418086
gene894	427914	NC_006088.4	54798763	54820898	4451	4451	NT5DC3	-	-	NT5DC3;	5'-nucleotidase	domain	containing	3
gene895	418089	NC_006088.4	54819376	54895220	10707	10707	STAB2	-	K19013	STAB2;	stabilin	2
gene897	386573	NC_006088.4	55116730	55118741	1897	1897	ASCL1	-	K09067	ASCL1;	achaete-scute	family	bHLH	transcription	factor	1
gene898	408024	NC_006088.4	55129804	55165880	1544	1544	PAH	GO:0004497;GO:0004505;GO:0004505;GO:0004505;GO:0005506;GO:0006559;GO:0008152;GO:0009072;GO:0016597;GO:0016714;GO:0046872;GO:0055114;GO:0070062;	K00500	PAH,	phenylalanine-4-hydroxylase;	phenylalanine	hydroxylase
gene899	771761	NC_006088.4	55173072	55202395	2212	2212	THL	GO:0004497;GO:0005506;GO:0009072;GO:0016714;GO:0046872;GO:0055114;	K00501	THL;	tyrosine	hydroxylase-like
gene900	418090	NC_006088.4	55335204	55383631	797	797	IGF1	GO:0000187;GO:0001775;GO:0005158;GO:0005159;GO:0005159;GO:0005178;GO:0005179;GO:0005179;GO:0005576;GO:0005576;GO:0005615;GO:0005615;GO:0005615;GO:0005622;GO:0005623;GO:0007405;GO:0008083;GO:0008083;GO:0008283;GO:0008283;GO:0008284;GO:0009408;GO:0009408;GO:0010467;GO:0010468;GO:0010560;GO:0010613;GO:0014065;GO:0014068;GO:0014834;GO:0014896;GO:0014904;GO:0014911;GO:0021650;GO:0030166;GO:0030335;GO:…	K05459	IGF1,	IGF-1,	IGF-I;	insulin	like	growth	factor	1
gene901	418092	NC_006088.4	55424000	55472057	4012	4012	PARPBP	-	-	PARPBP,	C12orf48,	C1H12ORF48,	PARI;	PARP1	binding	protein
gene902	418091	NC_006088.4	55426369	55427759	775	775	PMCH	GO:0005634;GO:0007268;GO:0007631;GO:0030354;	K05229	PMCH;	pro-melanin	concentrating	hormone
gene903	418093	NC_006088.4	55472091	55496238	1348	1348	NUP37	GO:0031080;	K14302	NUP37;	nucleoporin	37
gene904	418094	NC_006088.4	55504104	55519372	3650	3650	CCDC53	GO:0071203;	K18463	WASHC3,	CCDC53;	WASH	complex	subunit	3
gene905	418095	NC_006088.4	55546585	55561823	2352	2352	DRAM1	GO:0005737;GO:0005764;GO:0005764;GO:0010506;GO:0016020;GO:0016021;	K21955	DRAM1;	DNA	damage	regulated	autophagy	modulator	1
gene906	418096	NC_006088.4	55573744	55614271	5037	5037	GNPTAB	GO:0000139;GO:0003976;GO:0005509;GO:0005794;GO:0007040;GO:0009306;GO:0016020;GO:0016021;GO:0016256;GO:0016772;GO:0033299;GO:0046835;GO:0046835;	K08239	GNPTAB;	N-acetylglucosamine-1-phosphate	transferase	alpha	and	beta	subunits
gene907	418097	NC_006088.4	55614426	55625889	3128	3128	SYCP3	GO:0000795;GO:0005634;GO:0005634;GO:0007286;GO:0035093;	K19528	SYCP3;	synaptonemal	complex	protein	3
gene908	418098	NC_006088.4	55623852	55645369	5598	5598	CHPT1	GO:0008654;GO:0016020;GO:0016020;GO:0016021;GO:0016740;GO:0016780;GO:0000139;GO:0004142;GO:0005794;GO:0006629;GO:0006656;GO:0006657;GO:0008654;GO:0008654;GO:0016020;GO:0016020;GO:0016021;GO:0016740;GO:0016780;GO:0046872;	K00994	CHPT1;	choline	phosphotransferase	1
gene909	418099	NC_006088.4	55651369	55723422	4565	4565	MYBPC1	GO:0005859;GO:0006941;GO:0007015;GO:0008307;GO:0030018;GO:0031430;GO:0045214;GO:0051015;GO:0051371;GO:0071688;GO:0097493;	K12557	MYBPC1;	myosin	binding	protein	C,	slow	type
gene911	427915	NC_006088.4	55755823	55766132	2661	2661	SPIC	GO:0000978;GO:0000981;GO:0001077;GO:0001824;GO:0003677;GO:0003700;GO:0005634;GO:0005634;GO:0006355;GO:0006357;GO:0030154;GO:0043565;GO:0045944;	K09440	SPIC;	Spi-C	transcription	factor
gene912	418100	NC_006088.4	55786703	55801602	2386	2386	PARP12	-	K15259	PARP12;	poly(ADP-ribose)	polymerase	family	member	12
gene913	418101	NC_006088.4	55804334	56053922	4990	4990	TBXAS1	GO:0004497;GO:0004796;GO:0005506;GO:0016020;GO:0016021;GO:0016491;GO:0016705;GO:0020037;GO:0046872;GO:0055114;GO:0055114;	K01832	TBXAS1;	thromboxane	A	synthase	1
gene915	374138	NC_006088.4	56075421	56198643	4444	4444	HIPK2	GO:0000122;GO:0000122;GO:0001102;GO:0001105;GO:0001934;GO:0003714;GO:0003714;GO:0003714;GO:0004672;GO:0004672;GO:0004672;GO:0004674;GO:0005524;GO:0005634;GO:0005634;GO:0005737;GO:0005737;GO:0006468;GO:0006468;GO:0006468;GO:0006468;GO:0006978;GO:0007179;GO:0007224;GO:0007224;GO:0007628;GO:0008284;GO:0008284;GO:0008344;GO:0009952;GO:0009952;GO:0010842;GO:0016604;GO:0016605;GO:0018105;GO:0018107;GO:…	K08826	HIPK2;	homeodomain	interacting	protein	kinase	2
gene919	100857885	NC_006088.4	56226533	56364935	8034	8034	KIAA1549	GO:0016020;GO:0016021;	-	KIAA1549
gene920	418103	NC_006088.4	56373843	56377842	1357	1357	TMEM213	-	-	TMEM213,	null;	transmembrane	protein	213
gene921	418104	NC_006088.4	56383284	56408799	3821	3821	ATP6V0A4	-	K02154	ATP6V0A4,	null;	ATPase	H+	transporting	V0	subunit	a4
gene922	418105	NC_006088.4	56409053	56435146	9673	9673	SVOPL	GO:0016020;GO:0016021;GO:0016021;GO:0016021;GO:0022891;GO:0055085;	-	SVOPL;	SVOP	like
gene923	418106	NC_006088.4	56434588	56492906	4612	4612	TRIM24	GO:0002039;GO:0002039;GO:0003682;GO:0003682;GO:0003713;GO:0003713;GO:0004672;GO:0004842;GO:0004842;GO:0005622;GO:0005634;GO:0005634;GO:0005654;GO:0005719;GO:0005726;GO:0005737;GO:0005737;GO:0006468;GO:0008270;GO:0008270;GO:0008285;GO:0010628;GO:0016567;GO:0016567;GO:0016922;GO:0016922;GO:0030163;GO:0030163;GO:0031647;GO:0031647;GO:0034056;GO:0042981;GO:0043565;GO:0045892;GO:0045893;GO:0046777;GO:…	K08881	TRIM24;	tripartite	motif	containing	24
gene926	418107	NC_006088.4	56606803	56640861	1298	1298	AKR1D1	GO:0005829;GO:0006699;GO:0006707;GO:0007586;GO:0008207;GO:0008209;GO:0016491;GO:0047568;GO:0055114;GO:0055114;	K00251	AKR1D1;	aldo-keto	reductase	family	1	member	D1
gene928	418108	NC_006088.4	56679322	56689950	2082	2082	ZC3HAV1L	-	K15259	null,	ZC3HAV1L;	poly	[ADP-ribose]	polymerase	12-like
gene929	418109	NC_006088.4	56691591	56709810	5563	5563	LOC418109	GO:0003333;GO:0005887;GO:0015171;GO:0015179;GO:0015297;GO:0015807;GO:0016020;GO:0016020;GO:0016021;GO:1902475;	K13869	CGTL;	cystine/glutamate	transporter-like
gene930	418110	NC_006088.4	56728354	56787603	7883	7883	KDM7A	-	K11445	KDM7A,	JHDM1D;	lysine	demethylase	7A
gene931	418112	NC_006088.4	56806320	56827764	4194	4194	SLC37A3	GO:0005215;GO:0005829;GO:0006810;GO:0016020;GO:0016021;GO:0016021;GO:0030176;GO:0055085;	K03447	SLC37A3;	solute	carrier	family	37	member	3
gene932	418113	NC_006088.4	56827540	56831694	1338	1338	RAB19	GO:0005525;GO:0005768;GO:0005794;GO:0007264;GO:0070062;	K17047	RAB19;	RAB19,	member	RAS	oncogene	family
gene933	395500	NC_006088.4	56836116	56858052	2887	2887	MKRN1	GO:0008270;GO:0046872;GO:0046872;	K15687	MKRN1,	MKRN4P;	makorin	ring	finger	protein	1
gene935	418114	NC_006088.4	56860321	56887610	4500	4500	LOC418114	-	K16330	pseudouridine-5'-phosphate	glycosidase-like
gene936	418115	NC_006088.4	56888481	56945886	4136	4136	DENND2A	GO:0015629;GO:0017112;GO:0042147;	K20161	DENND2A;	DENN	domain	containing	2A
gene937	418116	NC_006088.4	56947525	56958552	2612	2612	ADCK2	-	K08869	ADCK2;	aarF	domain	containing	kinase	2
gene938	100858131	NC_006088.4	56959847	56974382	4766	4766	LOC100858131	-	-	trichohyalin-like
gene939	418118	NC_006088.4	56974471	56975260	637	637	NDUFB2	-	K03958	NDUFB2,	null;	NADH:ubiquinone	oxidoreductase	subunit	B2
gene940	396239	NC_006088.4	56975890	57058734	15505	15505	BRAF	GO:0000165;GO:0000166;GO:0000186;GO:0002318;GO:0004672;GO:0004672;GO:0004672;GO:0004674;GO:0004674;GO:0004709;GO:0005057;GO:0005509;GO:0005524;GO:0005524;GO:0005622;GO:0005634;GO:0005737;GO:0005737;GO:0005739;GO:0005829;GO:0005886;GO:0005886;GO:0005886;GO:0006468;GO:0006468;GO:0006468;GO:0006468;GO:0007165;GO:0007275;GO:0008542;GO:0009968;GO:0010628;GO:0010628;GO:0010764;GO:0015758;GO:0016020;GO:…	K04365	BRAF,	C-RMIL,	RMIL;	B-Raf	proto-oncogene,	serine/threonine	kinase
gene941	418119	NC_006088.4	57069644	57075859	2506	2506	MRPS33	GO:0005739;GO:0005739;	K17411	MRPS33;	mitochondrial	ribosomal	protein	S33
gene942	418120	NC_006088.4	57091544	57302451	1409	1409	TMEM178B	GO:0016020;GO:0016021;GO:0016021;	-	TMEM178B;	transmembrane	protein	178B
gene943	418121	NC_006088.4	57332260	57365118	3370	3370	AGK	GO:0001727;GO:0001729;GO:0003951;GO:0005739;GO:0005739;GO:0008152;GO:0016020;GO:0016301;GO:0043231;GO:0046513;GO:0046834;	K09881	AGK,	MULK;	acylglycerol	kinase
gene944	427917	NC_006088.4	57366733	57379764	4537	4537	KIAA1147	GO:0005737;GO:0051179;	-	KIAA1147
gene945	427918	NC_006088.4	57381976	57394887	3074	3074	WEE2	GO:0000166;GO:0000287;GO:0004672;GO:0004713;GO:0004715;GO:0004715;GO:0005524;GO:0005524;GO:0005634;GO:0005634;GO:0005634;GO:0005654;GO:0005737;GO:0005829;GO:0006468;GO:0007067;GO:0007067;GO:0007143;GO:0016301;GO:0016310;GO:0016740;GO:0018108;GO:0035038;GO:0045736;GO:0046872;GO:0060631;GO:1900194;	K06632	WEE2,	WEE1B;	WEE1	homolog	2	(S.	pombe)
gene947	418122	NC_006088.4	57395053	57400622	685	685	SSBP1	GO:0003682;GO:0003697;GO:0003723;GO:0005634;GO:0005739;GO:0005739;GO:0006260;GO:0042645;GO:0051096;GO:0070062;GO:0070584;	K03111	SSBP1;	single	stranded	DNA	binding	protein	1
gene948	418123	NC_006088.4	57408011	57486932	8255	8255	CREB3L2	GO:0000978;GO:0001077;GO:0002062;GO:0003700;GO:0005634;GO:0005654;GO:0005783;GO:0006355;GO:0006366;GO:0006888;GO:0030968;GO:0034976;GO:0035497;GO:0035497;GO:0035497;GO:0043565;GO:0044212;GO:0044212;GO:0045893;GO:0045893;GO:0045944;GO:0045944;GO:0051216;	K09048	CREB3L2;	cAMP	responsive	element	binding	protein	3	like	2
gene949	418124	NC_006088.4	57491601	57699350	4584	4584	DGKI	GO:0000166;GO:0004143;GO:0004143;GO:0004143;GO:0004143;GO:0005095;GO:0005524;GO:0005634;GO:0005654;GO:0005737;GO:0005737;GO:0007205;GO:0007269;GO:0016301;GO:0016301;GO:0016310;GO:0016740;GO:0017016;GO:0032045;GO:0034260;GO:0035556;GO:0043087;GO:0043197;GO:0043234;GO:0045202;GO:0046579;GO:0046834;GO:0046959;GO:0048471;GO:0051966;GO:0060079;GO:0098793;GO:1900452;	K00901	DGKI;	diacylglycerol	kinase	iota
gene951	418125	NC_006088.4	57724423	57794404	6999	6999	PTN	-	K16642	PTN,	HB-GAM,	HBBM,	HBGF-8,	HBNF,	OSF-1;	pleiotrophin
gene952	418126	NC_006088.4	57854815	57953564	11243	11243	CHRM2	GO:0004871;GO:0004930;GO:0004930;GO:0005886;GO:0005886;GO:0005887;GO:0005887;GO:0005887;GO:0006940;GO:0007165;GO:0007186;GO:0007186;GO:0007197;GO:0007207;GO:0007213;GO:0007213;GO:0007213;GO:0007271;GO:0008016;GO:0008016;GO:0009615;GO:0016020;GO:0016021;GO:0016021;GO:0016907;GO:0016907;GO:0016907;GO:0016907;GO:0016907;GO:0030054;GO:0045202;GO:0045202;GO:0045211;	K04130	CHRM2;	cholinergic	receptor	muscarinic	2
gene954	395702	NC_006088.4	58262001	58299769	3821	3821	MTPN	GO:0005575;GO:0005634;GO:0005737;GO:0005737;GO:0005829;GO:0008290;GO:0010557;GO:0010613;GO:0010613;GO:0016049;GO:0030307;GO:0030424;GO:0048471;GO:0051092;GO:0051247;GO:0070062;GO:2000812;GO:2000812;	-	MTPN,	null;	myotrophin
gene955	772003	NC_006088.4	58388169	58416893	2108	2108	FAM180A	-	-	FAM180A,	null;	family	with	sequence	similarity	180	member	A
gene956	418127	NC_006088.4	58419762	58447397	2799	2799	SLC13A4	GO:0005215;GO:0005215;GO:0005887;GO:0006814;GO:0016020;GO:0016020;GO:0016021;GO:0055085;GO:0098656;	K14444	SLC13A4;	solute	carrier	family	13	member	4
gene957	418128	NC_006088.4	58456261	58462431	614	614	C7ORF73	-	-	C7orf73,	C1H7orf73;	chromosome	7	open	reading	frame	73
gene959	418129	NC_006088.4	58697343	58729907	2236	2236	SYT10	-	K19910	SYT10;	synaptotagmin	10
gene960	418130	NC_006088.4	58878183	58921009	3739	3739	PKP2	GO:0002159;GO:0005080;GO:0005654;GO:0005882;GO:0005886;GO:0005911;GO:0005912;GO:0007507;GO:0014704;GO:0014704;GO:0016337;GO:0016337;GO:0019215;GO:0030054;GO:0030057;GO:0032947;GO:0045110;GO:0045294;GO:0045296;GO:0048496;GO:0055010;GO:0086002;GO:0086005;GO:0086019;GO:0086073;GO:0086091;GO:0090002;GO:0098911;	K12642	PKP2;	plakophilin	2
gene961	418131	NC_006088.4	58960268	58974874	3608	3608	YARS2	-	K01866	YARS2;	tyrosyl-tRNA	synthetase	2
gene962	418132	NC_006088.4	58970187	59006589	4667	4667	DNM1L	GO:0000166;GO:0000266;GO:0000266;GO:0000266;GO:0000266;GO:0001836;GO:0003374;GO:0003374;GO:0003924;GO:0003924;GO:0003924;GO:0005525;GO:0005525;GO:0005737;GO:0005737;GO:0005739;GO:0005739;GO:0005741;GO:0005741;GO:0005777;GO:0005783;GO:0005794;GO:0005829;GO:0005829;GO:0005874;GO:0005903;GO:0007005;GO:0008017;GO:0010821;GO:0010821;GO:0015630;GO:0016020;GO:0016559;GO:0016559;GO:0017137;GO:0030742;GO:…	K17065	DNM1L;	dynamin	1	like
gene963	107049013	NC_006088.4	59016556	59128395	8692	8692	FGD4	-	K05723	FGD4;	FYVE,	RhoGEF	and	PH	domain	containing	4
gene964	427919	NC_006088.4	59138414	59339666	9116	9116	BICD1	GO:0005794;GO:0006810;	K18739	BICD1;	BICD	cargo	adaptor	1
gene965	107053469	NC_006088.4	59243810	59246871	2889	2889	LOC107053469	-	-	uncharacterized	LOC107053469
gene966	107053470	NC_006088.4	59247664	59250459	2623	2623	LOC107053470	-	-	uncharacterized	LOC107053470
gene967	107053468	NC_006088.4	59251517	59255347	3658	3658	LOC107053468	-	-	uncharacterized	LOC107053468
gene968	101750909	NC_006088.4	59255371	59259201	3658	3658	LOC101750909	-	-	E3	ubiquitin-protein	ligase	ICP0-like
gene969	418136	NC_006088.4	59379433	59429385	7176	7176	KIAA1551	-	-	C12orf35,	C1H12ORF35,	GET;	KIAA1551
gene971	418137	NC_006088.4	59452450	59475534	5340	5340	AMN1	-	-	AMN1;	antagonist	of	mitotic	exit	network	1	homolog
gene972	418138	NC_006088.4	59476225	59482856	2388	2388	METTL20	-	-	ETFBKMT,	C1H12orf72,	METTL20;	electron	transfer	flavoprotein	beta	subunit	lysine	methyltransferase
gene973	418139	NC_006088.4	59494140	59604234	7920	7920	DENND5B	-	K20164	DENND5B;	DENN	domain	containing	5B
gene974	418140	NC_006088.4	59618210	59633501	6507	6507	FAM60A	GO:0016580;GO:0030336;	-	FAM60A;	family	with	sequence	similarity	60	member	A
gene977	418141	NC_006088.4	59650918	59682833	4061	4061	CAPRIN2	-	K18744	CAPRIN2,	C1QDC1;	caprin	family	member	2
gene978	418142	NC_006088.4	59686329	59733105	8729	8729	IPO8	-	K18755	IPO8;	importin	8
gene980	418143	NC_006088.4	59771469	59922152	8154	8154	TMTC1	GO:0005739;GO:0016020;GO:0016021;	-	TMTC1;	transmembrane	and	tetratricopeptide	repeat	containing	1
gene981	427922	NC_006088.4	59958542	59990030	3700	3700	ZNF502	-	-	ZFP2,	ZFP3,	ZNF502;	ZFP2	zinc	finger	protein
gene982	101748011	NC_006088.4	59980646	59985384	1617	1617	LOC101748011	-	-	acrosin-binding	protein-like
gene983	418144	NC_006088.4	59990284	60009856	3089	3089	DDX11	-	K11273	DDX11,	DDX12;	DEAD/H-box	helicase	11
gene984	418145	NC_006088.4	60010694	60049933	2574	2574	WASH1	GO:0000145;GO:0001556;GO:0002468;GO:0003779;GO:0005769;GO:0005769;GO:0005769;GO:0005776;GO:0005813;GO:0006887;GO:0010507;GO:0016197;GO:0022617;GO:0030335;GO:0031083;GO:0031274;GO:0031396;GO:0031625;GO:0034314;GO:0034314;GO:0034314;GO:0034394;GO:0040038;GO:0042098;GO:0042147;GO:0043014;GO:0043014;GO:0043015;GO:0043231;GO:0043553;GO:0050776;GO:0055037;GO:0071203;GO:0071203;GO:0071437;GO:0090306;GO:…	K18461	WASHC1,	FAM39B,	WASH1,	WASH2P;	WASH	complex	subunit	1
gene985	418146	NC_006088.4	60069605	60176826	9910	9910	IQSEC3	GO:0005086;GO:0030036;GO:0032012;GO:0043547;GO:0045211;GO:0060077;	K12495	IQSEC3;	IQ	motif	and	Sec7	domain	3
gene986	418147	NC_006088.4	60223281	60258602	3258	3258	SLC6A12	GO:0005215;GO:0005328;GO:0005887;GO:0006810;GO:0006810;GO:0006836;GO:0015293;GO:0016020;GO:0016021;GO:0016021;GO:0055085;	K05039	SLC6A12;	solute	carrier	family	6	member	12
gene988	100858230	NC_006088.4	60261994	60289087	2314	2314	SLC6A13	GO:0005215;GO:0005328;GO:0005332;GO:0005887;GO:0005887;GO:0006810;GO:0006810;GO:0006836;GO:0015293;GO:0015812;GO:0016020;GO:0016020;GO:0016021;GO:0016021;GO:0055085;GO:0070062;	K05039	SLC6A13,	GAT-2,	GAT2,	GAT3;	solute	carrier	family	6	member	13
gene990	418148	NC_006088.4	60298004	60346991	8379	8379	KDM5A	GO:0000122;GO:0003677;GO:0003677;GO:0003677;GO:0003682;GO:0003713;GO:0005634;GO:0005634;GO:0008270;GO:0016706;GO:0019907;GO:0031490;GO:0032922;GO:0032993;GO:0034720;GO:0045893;GO:0045893;GO:0046872;GO:0055114;GO:1901726;	K11446	KDM5A,	JARID1A,	Jumonji,	SMCY;	lysine	(K)-specific	demethylase	5A
gene991	418149	NC_006088.4	60349529	60362108	2407	2407	CCDC77	GO:0005813;GO:0016020;	K16757	CCDC77;	coiled-coil	domain	containing	77
gene992	418150	NC_006088.4	60368188	60429672	7286	7286	B4GALNT3	GO:0005794;GO:0008376;GO:0008376;GO:0032580;GO:0043231;	K09656	B4GALNT3;	beta-1,4-N-acetyl-galactosaminyltransferase	3
gene993	418151	NC_006088.4	60431745	60475890	1766	1766	NINJ2	GO:0007155;GO:0016020;GO:0016021;GO:0016021;GO:0042246;	-	NINJ2;	ninjurin	2
gene995	427925	NC_006088.4	60503911	60603627	10663	10663	WNK1	GO:0003084;GO:0004672;GO:0004672;GO:0004672;GO:0004674;GO:0004674;GO:0004674;GO:0005524;GO:0005524;GO:0005737;GO:0005737;GO:0005829;GO:0005829;GO:0006468;GO:0006468;GO:0006468;GO:0006468;GO:0006811;GO:0010923;GO:0019869;GO:0019901;GO:0019902;GO:0023016;GO:0030295;GO:0032147;GO:0035556;GO:0035556;GO:0050794;GO:0090188;	K08867	WNK1;	WNK	lysine	deficient	protein	kinase	1
gene996	418152	NC_006088.4	60602417	60617673	6026	6026	RAD52	-	K10873	RAD52;	RAD52	homolog,	DNA	repair	protein
gene997	418153	NC_006088.4	60617754	60911130	11550	11550	ERC1	GO:0007252;GO:0008385;GO:0045296;GO:0048786;	K16072	ERC1;	ELKS/RAB6-interacting/CAST	family	member	1
gene998	418154	NC_006088.4	60924541	60990349	2466	2466	WNT5B	GO:0002062;GO:0005102;GO:0005102;GO:0005102;GO:0005109;GO:0005576;GO:0005576;GO:0005578;GO:0005578;GO:0005615;GO:0007275;GO:0007275;GO:0009986;GO:0016055;GO:0016055;GO:0016055;GO:0016055;GO:0030182;GO:0030335;GO:0045165;GO:0045600;GO:0070062;GO:0090090;	K00444	WNT5B;	Wnt	family	member	5B
gene999	427926	NC_006088.4	60953238	60957621	4384	4384	FBXL14	-	K10280	FBXL14,	PPA;	F-box	and	leucine	rich	repeat	protein	14
gene1001	418155	NC_006088.4	60997447	61039866	4101	4101	ADIPOR2	GO:0004872;GO:0004872;GO:0005886;GO:0007186;GO:0016020;GO:0016021;GO:0016021;GO:0031226;GO:0033211;GO:0033211;GO:0042593;GO:0042802;GO:0042802;GO:0046982;GO:0046982;GO:0055100;GO:0055100;GO:0061042;GO:0097003;	K07297	ADIPOR2;	adiponectin	receptor	2
gene1002	100858946	NC_006088.4	61038886	61158623	7833	7833	CACNA2D4	-	K04861	CACNA2D4;	calcium	voltage-gated	channel	auxiliary	subunit	alpha2delta	4
gene1003	395640	NC_006088.4	61050761	61052686	1926	1926	CHUNK-1	-	-	CHUNK-1;	CHUNK-1	protein
gene1004	101749866	NC_006088.4	61067080	61087851	3304	3304	LRTM2	GO:0005578;GO:0005615;GO:0007409;GO:0016020;GO:0016021;GO:0051965;	-	LRTM2;	leucine	rich	repeats	and	transmembrane	domains	2
gene1005	772197	NC_006088.4	61175176	61216706	2694	2694	DCP1B	-	K12611	DCP1B;	decapping	mRNA	1B
gene1006	395891	NC_006088.4	61205405	61676340	12884	12884	CACNA1C	GO:0002520;GO:0005216;GO:0005244;GO:0005245;GO:0005245;GO:0005262;GO:0005516;GO:0005737;GO:0005886;GO:0005886;GO:0005891;GO:0005891;GO:0006811;GO:0006816;GO:0007204;GO:0007507;GO:0008331;GO:0008331;GO:0014069;GO:0016020;GO:0016020;GO:0016021;GO:0016021;GO:0034765;GO:0035115;GO:0043010;GO:0051393;GO:0055085;GO:0061337;GO:0061577;GO:0070588;GO:0070588;GO:0070588;GO:0086002;GO:0086007;GO:0086010;GO:…	K04850	CACNA1C,	CHCACHA1C;	calcium	voltage-gated	channel	subunit	alpha1	C
gene1007	418158	NC_006088.4	61679204	61701686	5993	5993	IL17RA	-	K05164	IL17RA,	IL17R;	interleukin	17	receptor	A
gene1008	772223	NC_006088.4	61702794	61707820	4827	4827	CECR6	-	-	CECR6;	cat	eye	syndrome	chromosome	region,	candidate	6
gene1009	418159	NC_006088.4	61713158	61722798	5213	5213	CECR5	GO:0005739;GO:0046474;	-	CECR5;	cat	eye	syndrome	chromosome	region,	candidate	5
gene1010	418160	NC_006088.4	61725290	61744375	5862	5862	CECR1	GO:0004000;GO:0005615;GO:0005615;GO:0006154;GO:0008270;GO:0019239;GO:0031685;GO:0042803;GO:0043394;	K19572	CECR1;	cat	eye	syndrome	chromosome	region,	candidate	1
gene1011	418161	NC_006088.4	61754952	61846994	4454	4454	CECR2	GO:0021915;GO:0043044;GO:0090537;	-	CECR2;	CECR2,	histone	acetyl-lysine	reader
gene1012	418162	NC_006088.4	61854552	61869769	1335	1335	ATP6V1E1	GO:0015991;GO:0033178;GO:0046961;	K02150	ATP6V1E1,	ATP6V1E;	ATPase	H+	transporting	V1	subunit	E1
gene1013	418163	NC_006088.4	61870391	61913299	7660	7660	BCL2L13	GO:0005739;GO:0005739;GO:0016020;GO:0016021;GO:0016021;GO:0042981;	K15485	BCL2L13;	BCL2	like	13
gene1014	395236	NC_006088.4	61913635	61932234	1569	1569	BID	GO:0005737;GO:0043065;	K04726	BID;	BH3	interacting	domain	death	agonist
gene1016	418164	NC_006088.4	61934867	62097945	11915	11915	MICAL3	-	K19947	MICAL3;	microtubule	associated	monooxygenase,	calponin	and	LIM	domain	containing	3
gene1017	418165	NC_006088.4	62114417	62120096	3090	3090	PEX26	GO:0005777;GO:0005779;GO:0008022;GO:0016558;GO:0032403;GO:0032403;GO:0045046;GO:0051117;	K13340	PEX26;	peroxisomal	biogenesis	factor	26
gene1018	396426	NC_006088.4	62121852	62125401	1390	1390	TUBA8B	GO:0000166;GO:0003924;GO:0003924;GO:0005200;GO:0005525;GO:0005525;GO:0005737;GO:0005856;GO:0005874;GO:0005874;GO:0007010;GO:0007017;	K07374	TUBA8B,	TUBA8,	TUBAT;	tubulin,	alpha	8b
gene1019	418166	NC_006088.4	62130071	62137309	2040	2040	TUBA8A	GO:0000166;GO:0003924;GO:0003924;GO:0005200;GO:0005525;GO:0005525;GO:0005737;GO:0005856;GO:0005874;GO:0005874;GO:0007010;GO:0007017;	K07374	TUBA8A,	TUBA4A,	TUBA8;	tubulin	alpha	8a
gene1021	418167	NC_006088.4	62141505	62155485	2702	2702	USP18	GO:0006511;GO:0016579;GO:0019785;GO:0035634;GO:0036459;	K11846	USP18,	USP41;	ubiquitin	specific	peptidase	18
gene1024	418169	NC_006088.4	62176428	62185445	1520	1520	AKR1B1	GO:0016491;GO:0055114;	K00011	AKR1B1;	aldo-keto	reductase	family	1,	member	B10	(aldose	reductase)
gene1025	418170	NC_006088.4	62190356	62197569	1540	1540	LOC418170	GO:0016491;GO:0055114;	-	aldo-keto	reductase	family	1	member	B10-like
gene1026	418171	NC_006088.4	62199783	62207930	2323	2323	AKR1B1L	GO:0016491;GO:0055114;GO:0016491;GO:0055114;GO:0016491;GO:0055114;	K00011	AKR1E2,	AKR1B1L;	aldo-keto	reductase	family	1	member	E2
gene1027	772271	NC_006088.4	62213731	62220812	1681	1681	LOC772271	-	-	aldo-keto	reductase	family	1	member	B10-like
gene1028	425137	NC_006088.4	62225379	62231308	1478	1478	LOC425137	-	K00011	null;	aldo-keto	reductase	family	1,	member	B1-like
gene1029	418172	NC_006088.4	62238742	62258388	5086	5086	BPGM	GO:0003824;GO:0004082;GO:0004619;GO:0005829;GO:0006094;GO:0006096;GO:0006096;GO:0006096;GO:0008152;GO:0016853;GO:0016868;GO:0043456;GO:0046538;GO:0070062;	K01837	BPGM;	bisphosphoglycerate	mutase
gene1031	373965	NC_006088.4	62458605	62495064	3812	3812	CALD1	-	K12327	CALD1;	caldesmon	1
gene1032	395338	NC_006088.4	62496373	62504516	1487	1487	AKR1B10	GO:0004033;GO:0008106;GO:0008106;GO:0016491;GO:0016491;GO:0042574;GO:0051903;GO:0055114;GO:0055114;GO:0070401;GO:0070402;	K00011	AKR1B10,	AKR;	aldo-keto	reductase	family	1	member	B10
gene1034	107054210	NC_006088.4	62512382	62517161	3969	3969	LOC107054210	-	-	uncharacterized	LOC107054210
gene1035	107054209	NC_006088.4	62531710	62535622	3102	3102	LOC107054209	-	-	uncharacterized	LOC107054209
gene1037	418173	NC_006088.4	62659915	62767020	5335	5335	RERG	GO:0000166;GO:0003924;GO:0005525;GO:0005525;GO:0005634;GO:0005829;GO:0007165;GO:0007264;GO:0008285;GO:0009725;GO:0016020;GO:0030308;	K07855	RERG,	null;	RAS	like	estrogen	regulated	growth	inhibitor
gene1038	373911	NC_006088.4	62813409	62962667	5612	5612	PTPRO	GO:0000902;GO:0002548;GO:0003093;GO:0004721;GO:0004725;GO:0004725;GO:0004725;GO:0005886;GO:0006470;GO:0007411;GO:0016020;GO:0016021;GO:0016311;GO:0016324;GO:0016328;GO:0016787;GO:0016791;GO:0017147;GO:0030032;GO:0032835;GO:0035335;GO:0035335;GO:0036060;GO:0042803;GO:0043197;GO:0070062;GO:0072112;GO:0090090;GO:0004721;GO:0004725;GO:0006470;GO:0016020;GO:0016021;GO:0016311;GO:0016787;GO:0016791;GO:…	K18035	PTPRO;	protein	tyrosine	phosphatase,	receptor	type	O
gene1039	418174	NC_006088.4	62965687	63097009	4554	4554	EPS8	-	K17277	EPS8;	epidermal	growth	factor	receptor	pathway	substrate	8
gene1040	418175	NC_006088.4	63130298	63139430	2019	2019	STRAP	GO:0000122;GO:0000387;GO:0005102;GO:0005634;GO:0005737;GO:0005829;GO:0006397;GO:0008380;GO:0030512;GO:0032797;GO:0034719;	K13137	STRAP;	serine/threonine	kinase	receptor	associated	protein
gene1042	418176	NC_006088.4	63141076	63194884	1509	1509	DERA	GO:0003824;GO:0004139;GO:0005737;GO:0009264;GO:0016829;GO:0003824;GO:0004139;GO:0004139;GO:0004139;GO:0005634;GO:0005737;GO:0009264;GO:0009264;GO:0016052;GO:0016829;GO:0046121;GO:0070062;	K01619	DERA;	deoxyribose-phosphate	aldolase
gene1044	418177	NC_006088.4	63246522	63275501	2143	2143	SLC15A5	GO:0005215;GO:0006810;GO:0016020;GO:0016020;GO:0016021;	K14639	SLC15A5;	solute	carrier	family	15	member	5
gene1045	418178	NC_006088.4	63308935	63315673	1169	1169	MGST1	GO:0004364;GO:0004364;GO:0004602;GO:0005739;GO:0005739;GO:0005743;GO:0006749;GO:0016020;GO:0016021;GO:0055114;GO:0071449;GO:0098869;	K00799	MGST1;	microsomal	glutathione	S-transferase	1
gene1046	418179	NC_006088.4	63380640	63450118	4848	4848	LMO3	-	-	LMO3;	LIM	domain	only	3
gene1047	418180	NC_006088.4	63942213	63953119	4673	4673	RERGL	GO:0000166;GO:0005525;GO:0005525;GO:0005622;GO:0007165;GO:0007264;GO:0016020;	K17198	RERGL;	RERG	like
gene1048	418181	NC_006088.4	63952670	64233247	6399	6399	PIK3C2G	GO:0005622;GO:0005886;GO:0005942;GO:0016301;GO:0016301;GO:0016303;GO:0016310;GO:0016740;GO:0035005;GO:0035091;GO:0036092;GO:0046854;GO:0048015;GO:0048015;	K00923	PIK3C2G;	phosphatidylinositol-4-phosphate	3-kinase	catalytic	subunit	type	2	gamma
gene1049	418182	NC_006088.4	64235352	64278321	2140	2140	PLCZ1	GO:0004435;GO:0004435;GO:0004435;GO:0004629;GO:0004629;GO:0004871;GO:0005634;GO:0005737;GO:0005829;GO:0006629;GO:0006629;GO:0006816;GO:0006816;GO:0007165;GO:0007165;GO:0007275;GO:0007338;GO:0007343;GO:0007343;GO:0007343;GO:0008081;GO:0016042;GO:0016787;GO:0035556;GO:0048471;	K05861	PLCZ1;	phospholipase	C	zeta	1
gene1050	427929	NC_006088.4	64278396	64279363	968	968	CAPZA3	GO:0001669;GO:0003779;GO:0005634;GO:0007286;GO:0008290;GO:0016020;GO:0030863;GO:0051016;GO:0051693;	K10364	CAPZA3;	capping	actin	protein	of	muscle	Z-line	alpha	subunit	3
gene1051	418183	NC_006088.4	64403102	64573979	7083	7083	PLEKHA5	-	-	PLEKHA5;	pleckstrin	homology	domain	containing	A5
gene1053	418184	NC_006088.4	64589588	64639390	3591	3591	AEBP2	-	K17452	AEBP2;	AE	binding	protein	2
gene1056	418185	NC_006088.4	64936661	65180153	11052	11052	PDE3A	GO:0001556;GO:0004114;GO:0004115;GO:0005829;GO:0006198;GO:0007165;GO:0008081;GO:0016020;GO:0016787;GO:0019933;GO:0019934;GO:0040020;GO:0042493;GO:0043116;GO:0043117;GO:0046872;GO:0060282;GO:0071321;GO:0071560;	K19021	PDE3A;	phosphodiesterase	3A
gene1058	418186	NC_006088.4	65190416	65211651	2133	2133	SLCO1C1	GO:0005215;GO:0005886;GO:0006810;GO:0006810;GO:0006811;GO:0008514;GO:0015349;GO:0015711;GO:0016020;GO:0016020;GO:0016021;GO:0070327;	K08747	SLCO1C1;	solute	carrier	organic	anion	transporter	family	member	1C1
gene1059	418187	NC_006088.4	65220700	65239698	3356	3356	SLCO1B1	GO:0005215;GO:0005886;GO:0006810;GO:0006810;GO:0006811;GO:0016020;GO:0016020;GO:0016021;	K05043	SLCO1B3,	OATP1B3;	solute	carrier	organic	anion	transporter	family	member	1B3
gene1060	418189	NC_006088.4	65247059	65268788	3456	3456	LOC418189	GO:0005215;GO:0005886;GO:0006810;GO:0006810;GO:0006811;GO:0016020;GO:0016020;GO:0016021;GO:0005215;GO:0005886;GO:0006810;GO:0006810;GO:0006811;GO:0016020;GO:0016020;GO:0016021;	K08747	SLCO1B1;	solute	carrier	organic	anion	transporter	family	member	1B1
gene1061	418190	NC_006088.4	65283469	65334646	4435	4435	SLCO1A2	-	K03460	SLCO1A2;	solute	carrier	organic	anion	transporter	family	member	1A2
gene1062	396362	NC_006088.4	65318628	65322354	776	776	IAPP	GO:0005179;GO:0005576;GO:0005615;GO:0019233;GO:0043025;GO:0045596;GO:0045779;	K08039	IAPP;	islet	amyloid	polypeptide
gene1063	418191	NC_006088.4	65351681	65366792	1931	1931	PYROXD1	GO:0005634;GO:0016491;GO:0030017;GO:0034599;GO:0055114;	-	PYROXD1;	pyridine	nucleotide-disulphide	oxidoreductase	domain	1
gene1064	378910	NC_006088.4	65362172	65390520	2713	2713	RECQL	GO:0000724;GO:0000733;GO:0003676;GO:0003677;GO:0003678;GO:0005524;GO:0005634;GO:0005634;GO:0005654;GO:0005694;GO:0005737;GO:0006310;GO:0008026;GO:0009378;GO:0016020;GO:0032508;GO:0036310;GO:0043140;	K10899	RECQL,	RecQ1;	RecQ	like	helicase
gene1065	418192	NC_006088.4	65390756	65403270	3004	3004	GOLT1B	-	-	GOLT1B,	null;	golgi	transport	1B
gene1067	418193	NC_006088.4	65412642	65478872	8463	8463	BCAT1	GO:0003824;GO:0004084;GO:0004084;GO:0004084;GO:0005739;GO:0008152;GO:0008483;GO:0008652;GO:0009081;GO:0009082;GO:0009098;GO:0009099;GO:0016740;GO:0052654;GO:0052655;GO:0052656;	K00826	BCAT1;	branched	chain	amino	acid	transaminase	1
gene1070	418195	NC_006088.4	65660324	66227364	3399	3399	SOX5	GO:0003677;GO:0005634;GO:0032332;GO:0055059;GO:0061036;GO:0071560;GO:2000741;	K09269	SOX5;	SRY-box	5
gene1075	418196	NC_006088.4	66500887	66534184	8176	8176	ETNK1	GO:0004305;GO:0005654;GO:0005829;GO:0005886;GO:0006646;GO:0016020;GO:0016310;	K00894	ETNK1;	ethanolamine	kinase	1
gene1076	418197	NC_006088.4	66555293	66624177	6711	6711	C2CD5	GO:0005509;GO:0005509;GO:0005544;GO:0005815;GO:0005829;GO:0005886;GO:0005886;GO:0005938;GO:0006906;GO:0010828;GO:0030659;GO:0031340;GO:0031340;GO:0032587;GO:0032869;GO:0032869;GO:0038028;GO:0065002;GO:0072659;GO:0090314;GO:2001275;	-	C2CD5;	C2	calcium	dependent	domain	containing	5
gene1077	395860	NC_006088.4	66641628	66757539	1222	1222	ST8SIA1	GO:0005794;GO:0006486;GO:0008284;GO:0008373;GO:0016020;GO:0016021;GO:0016740;GO:0016757;GO:0030173;GO:0034605;GO:0097503;	K03371	ST8SIA1,	SIAL-T2;	ST8	alpha-N-acetyl-neuraminide	alpha-2,8-sialyltransferase	1
gene1078	418198	NC_006088.4	66846852	66850146	1831	1831	C3AR1	-	K04009	C3AR1,	C3AR1L;	complement	C3a	receptor	1
gene1079	427933	NC_006088.4	66881395	66887919	1730	1730	LOC427933	GO:0008146;GO:0016740;	-	sulfotransferase	6B1-like
gene1080	418199	NC_006088.4	66896460	66907191	3023	3023	CMAS	GO:0005634;GO:0008781;GO:0016020;	K21749	CMAS;	cytidine	monophosphate	N-acetylneuraminic	acid	synthetase
gene1081	418200	NC_006088.4	66925819	67001257	6702	6702	ABCC9	GO:0000166;GO:0005267;GO:0005267;GO:0005524;GO:0005524;GO:0005886;GO:0006810;GO:0006813;GO:0006813;GO:0007165;GO:0008076;GO:0008076;GO:0008281;GO:0008282;GO:0016020;GO:0016020;GO:0016021;GO:0016021;GO:0016887;GO:0030017;GO:0042383;GO:0042383;GO:0042493;GO:0042626;GO:0042626;GO:0044325;GO:0051607;GO:0055085;GO:0055085;GO:0071805;	K05033	ABCC9;	ATP	binding	cassette	subfamily	C	member	9
gene1082	395973	NC_006088.4	67008973	67016833	3559	3559	KCNJ8	GO:0005242;GO:0005244;GO:0005887;GO:0006810;GO:0006811;GO:0006813;GO:0006813;GO:0007507;GO:0010107;GO:0015272;GO:0015272;GO:0015272;GO:0016020;GO:0016020;GO:0016021;GO:0016021;GO:0030016;GO:0032496;GO:0034765;GO:0043330;GO:0051607;GO:0098915;GO:1902282;GO:1990573;	K05001	KCNJ8;	potassium	voltage-gated	channel	subfamily	J	member	8
gene1084	373997	NC_006088.4	67084357	67094049	1366	1366	LDHB	-	K00016	LDHB;	lactate	dehydrogenase	B
gene1085	418201	NC_006088.4	67101626	67141992	2987	2987	GYS2	GO:0004373;GO:0004373;GO:0004373;GO:0005978;GO:0005978;GO:0005978;GO:0016740;GO:0016757;	K00693	GYS2;	glycogen	synthase	2
gene1086	107053973	NC_006088.4	67167377	67171454	351	351	SPX	GO:0005184;GO:0005615;	-	SPX,	SPX1;	spexin	hormone
gene1088	418206	NC_006088.4	67216190	67232542	2248	2248	CASC1	-	K17580	CASC1;	cancer	susceptibility	candidate	1
gene1090	776112	NC_006088.4	67235225	67236249	915	915	LYRM5	GO:0005739;GO:0005739;GO:0022904;	-	ETFRF1,	LYRM5;	electron	transfer	flavoprotein	regulatory	factor	1
gene1091	418207	NC_006088.4	67238409	67263413	4776	4776	KRAS	-	K07827	KRAS;	KRAS	proto-oncogene,	GTPase
gene1093	107054086	NC_006088.4	67319398	67321817	2318	2318	LOC107054086	-	-	uncharacterized	LOC107054086
gene1099	418210	NC_006088.4	67547280	67627714	7483	7483	RASSF8	-	K09855	RASSF8;	Ras	association	domain	family	member	8
gene1102	101750689	NC_006088.4	67640636	67644025	2946	2946	BHLHE41	-	K03730	BHLHE41;	basic	helix-loop-helix	family	member	e41
gene1103	418211	NC_006088.4	67665434	67684800	2386	2386	SSPN	GO:0005887;GO:0016010;GO:0016020;GO:0016021;GO:0016021;GO:0030133;	K22194	SSPN;	sarcospan
gene1104	418212	NC_006088.4	67709476	67984094	12211	12211	ITPR2	GO:0005220;GO:0005262;GO:0005509;GO:0005783;GO:0005886;GO:0006816;GO:0016020;GO:0016020;GO:0016021;GO:0048016;GO:0051209;GO:0070588;	K04959	ITPR2;	inositol	1,4,5-trisphosphate	receptor	type	2
gene1106	101750972	NC_006088.4	68006781	68019423	6680	6680	LOC101750972	-	-	dystroglycan-like
gene1107	418213	NC_006088.4	68025275	68045131	2628	2628	ASUN	-	-	ASUN,	C12orf11,	C1H12ORF11;	asunder	spermatogenesis	regulator
gene1108	418214	NC_006088.4	68045366	68056701	3236	3236	FGFR1OP2	GO:0005737;GO:0042060;GO:0042803;	-	FGFR1OP2;	FGFR1	oncogene	partner	2
gene1109	418215	NC_006088.4	68060432	68078609	4404	4404	TM7SF3	-	-	TM7SF3;	transmembrane	7	superfamily	member	3
gene1110	418216	NC_006088.4	68078540	68085723	1157	1157	MED21	GO:0001104;GO:0006357;GO:0016592;	K15152	MED21,	SURB7;	mediator	complex	subunit	21
gene1112	418217	NC_006088.4	68136803	68183616	5986	5986	STK38L	GO:0000166;GO:0004672;GO:0004674;GO:0004674;GO:0004674;GO:0005524;GO:0005524;GO:0005622;GO:0006468;GO:0016301;GO:0016310;GO:0016740;GO:0018105;GO:0035556;	K08790	STK38L;	serine/threonine	kinase	38	like
gene1114	373925	NC_006088.4	68192300	68229112	4462	4462	ARNTL2	GO:0000982;GO:0003700;GO:0003700;GO:0005634;GO:0005634;GO:0005634;GO:0005667;GO:0005730;GO:0005737;GO:0006351;GO:0006355;GO:0006355;GO:0006357;GO:0007623;GO:0042753;GO:0045893;GO:0045893;GO:0045944;GO:0046983;GO:0070888;GO:0070888;	K09099	ARNTL2;	aryl	hydrocarbon	receptor	nuclear	translocator-like	2
gene1116	418219	NC_006088.4	68253569	68353014	7032	7032	PPFIBP1	GO:0005925;GO:0045296;	-	PPFIBP1,	liprin-beta-1;	PPFIA	binding	protein	1
gene1117	418220	NC_006088.4	68359226	68373670	3324	3324	CYB5R3	GO:0004128;GO:0005739;GO:0005743;GO:0005783;GO:0005811;GO:0016020;GO:0016491;GO:0016491;GO:0050660;GO:0055114;GO:0055114;GO:0070062;	K00326	CYB5R3,	CYB5R1;	cytochrome	b5	reductase	3
gene1118	418221	NC_006088.4	68368755	68392017	5362	5362	ENDOUL	-	-	ENDOUL;	endonuclease,	polyU-specific-like
gene1120	418222	NC_006088.4	68392107	68396063	3158	3158	LOC418222	-	-	null;	heat	shock	transcription	factor,	X-linked-like
gene1121	418223	NC_006088.4	68397137	68409951	7107	7107	A4GALT	GO:0001576;GO:0007009;GO:0008378;GO:0015643;GO:0016020;GO:0016020;GO:0016021;GO:0050512;GO:0070062;	K01988	A4GALT;	alpha	1,4-galactosyltransferase
gene1122	418224	NC_006088.4	68427143	68460888	2957	2957	ARFGAP3	-	K12493	ARFGAP3;	ADP	ribosylation	factor	GTPase	activating	protein	3
gene1123	395975	NC_006088.4	68466967	68530346	3767	3767	PACSIN2	GO:0005737;GO:0005829;GO:0005829;GO:0005886;GO:0005901;GO:0005901;GO:0005911;GO:0005925;GO:0008092;GO:0008289;GO:0016607;GO:0019898;GO:0030036;GO:0036010;GO:0042802;GO:0043231;GO:0045296;GO:0045806;GO:0048858;GO:0055038;GO:0070062;GO:0070300;GO:0070836;GO:0070836;GO:0072584;GO:0097320;GO:0097320;GO:0097320;GO:0030036;GO:0070836;GO:0097320;	K20123	PACSIN2;	protein	kinase	C	and	casein	kinase	substrate	in	neurons	2
gene1125	418225	NC_006088.4	68533672	68560539	7937	7937	TTLL1	GO:0003351;GO:0006464;GO:0007288;GO:0018095;GO:0018095;GO:0035082;GO:1905419;	K16599	TTLL1;	tubulin	tyrosine	ligase	like	1
gene1126	776149	NC_006088.4	68563240	68578927	4826	4826	BIK	GO:0006915;GO:0016020;GO:0016021;	-	BIK;	BCL2	interacting	killer
gene1127	427934	NC_006088.4	68577630	68582338	3179	3179	MCAT	-	K00645	MCAT;	malonyl-CoA-acyl	carrier	protein	transacylase
gene1128	418226	NC_006088.4	68582313	68592210	1163	1163	TSPO	GO:0005739;GO:0010823;GO:0016020;GO:0016021;GO:0016021;GO:0031397;GO:0044325;GO:0070062;GO:0072655;GO:0072656;GO:1903147;GO:1903579;GO:2000379;	K05770	TSPO;	translocator	protein
gene1129	418227	NC_006088.4	68594265	68614441	2286	2286	TTLL12	GO:0006464;	K16609	TTLL12;	tubulin	tyrosine	ligase	like	12
gene1130	418228	NC_006088.4	68619772	68827088	9828	9828	SCUBE1	GO:0005509;GO:0005615;GO:0005615;GO:0007165;GO:0009897;GO:0009986;GO:0009986;GO:0019897;GO:0030154;GO:0042802;GO:0045880;GO:0046982;GO:0051260;	-	SCUBE1;	signal	peptide,	CUB	domain	and	EGF	like	domain	containing	1
gene1132	418229	NC_006088.4	68879988	68943124	4220	4220	MPPED1	GO:0016787;	-	MPPED1;	metallophosphoesterase	domain	containing	1
gene1133	418231	NC_006088.4	68955902	68974530	1535	1535	EFCAB6	GO:0005509;GO:0005509;	-	EFCAB6;	EF-hand	calcium	binding	domain	6
gene1134	418232	NC_006088.4	69073334	69106817	4778	4778	SULT4A1	GO:0006790;GO:0008146;GO:0008146;GO:0016740;GO:0042802;	K11823	SULT4A1;	sulfotransferase	family	4A	member	1
gene1135	418233	NC_006088.4	69128972	69152915	5336	5336	PNPLA3	-	-	PNPLA3;	patatin	like	phospholipase	domain	containing	3
gene1136	418234	NC_006088.4	69153070	69171235	1979	1979	SAMM50	GO:0001401;GO:0005739;GO:0005739;GO:0005741;GO:0005743;GO:0016021;GO:0019867;GO:0033108;GO:0042407;GO:0045040;GO:0070062;	K07277	SAMM50;	SAMM50	sorting	and	assembly	machinery	component
gene1137	418235	NC_006088.4	69177237	69236917	5050	5050	PARVB	GO:0003779;GO:0005925;GO:0007155;GO:0030027;GO:0030031;GO:0030032;GO:0031532;GO:0031532;GO:0071963;	K06275	PARVB;	parvin	beta
gene1138	418236	NC_006088.4	69238769	69260069	2521	2521	PARVG	GO:0003779;GO:0007155;GO:0031532;	K06275	PARVG;	parvin	gamma
gene1139	100857276	NC_006088.4	69334733	69416977	6865	6865	KIAA1644	-	-	KIAA1644
gene1141	418237	NC_006088.4	69762772	69848663	2661	2661	PRR5	GO:0001934;GO:0014068;GO:0031932;GO:0031932;GO:0038203;GO:0031932;GO:0038203;	K20411	PRR5;	proline	rich	5
gene1143	107054013	NC_006088.4	69864596	69867840	2499	2499	LOC107054013	-	-	heat	shock	transcription	factor,	X-linked-like
gene1144	107054009	NC_006088.4	69868088	69871658	2827	2827	LOC107054009	-	-	heat	shock	transcription	factor,	X-linked-like
gene1145	107054007	NC_006088.4	69871933	69875470	2794	2794	LOC107054007	-	-	heat	shock	transcription	factor,	X-linked-like
gene1146	107054002	NC_006088.4	69875749	69879286	2794	2794	LOC107054002	-	-	heat	shock	transcription	factor,	X-linked-like
gene1147	107054001	NC_006088.4	69879565	69883102	2794	2794	LOC107054001	-	-	heat	shock	transcription	factor,	X-linked-like
gene1148	418239	NC_006088.4	69904874	69982240	2240	2240	ARHGAP8	GO:0005737;GO:0007165;GO:0043087;	K20633	ARHGAP8,	PRR5-ARHGAP8;	Rho	GTPase	activating	protein	8
gene1149	427935	NC_006088.4	69989617	70057583	7353	7353	PHF21B	GO:0000977;GO:0003682;GO:0003712;GO:0005634;GO:0006355;GO:0008270;GO:0042393;GO:0046872;	-	PHF21B;	PHD	finger	protein	21B
gene1152	418240	NC_006088.4	70276350	70292397	5425	5425	NUP50	GO:0005643;GO:0005643;GO:0006606;GO:0008536;GO:0046907;	K14295	NUP50;	nucleoporin	50
gene1153	418241	NC_006088.4	70296055	70375615	6390	6390	KIAA0930	-	-	C22orf9;	KIAA0930
gene1154	418242	NC_006088.4	70415742	70423035	2005	2005	UPK3A	GO:0000902;GO:0001822;GO:0006833;GO:0015840;GO:0016020;GO:0016021;GO:0016324;GO:0030855;GO:0055075;GO:0055078;GO:0060157;GO:0070062;	K19520	UPK3A;	uroplakin	3A
gene1155	418243	NC_006088.4	70454494	70491707	4921	4921	SMC1B	GO:0000775;GO:0000794;GO:0000795;GO:0000800;GO:0003677;GO:0005524;GO:0005634;GO:0005654;GO:0005694;GO:0005829;GO:0007062;GO:0007126;GO:0030893;GO:0030893;GO:0034991;GO:0051276;	K06636	SMC1B,	SMC1L2;	structural	maintenance	of	chromosomes	1B
gene1156	418244	NC_006088.4	70491638	70505542	1497	1497	RIBC2	-	-	RIBC2,	RIBC1;	RIB43A	domain	with	coiled-coils	2
gene1158	373979	NC_006088.4	70545282	70627627	4293	4293	FBLN1	GO:0001933;GO:0001968;GO:0005201;GO:0005509;GO:0005509;GO:0005576;GO:0005576;GO:0005577;GO:0005578;GO:0005578;GO:0005604;GO:0005615;GO:0005615;GO:0007162;GO:0008022;GO:0010952;GO:0016504;GO:0016504;GO:0030198;GO:0030198;GO:0031012;GO:0032403;GO:0042802;GO:0070051;GO:0070062;GO:0070373;GO:0071953;GO:0072378;GO:1900025;GO:2000146;GO:2000647;	K17307	FBLN1,	fibulin-1;	fibulin	1
gene1159	418245	NC_006088.4	70660392	70756368	2503	2503	ATXN10	GO:0005615;GO:0005737;GO:0005829;GO:0005886;GO:0007399;GO:0016020;GO:0030425;GO:0031175;GO:0043025;GO:0048471;GO:0060271;	K19323	ATXN10;	ataxin	10
gene1162	427937	NC_006088.4	70844240	70935921	1544	1544	WNT7B	GO:0005102;GO:0005109;GO:0005576;GO:0005576;GO:0005578;GO:0005615;GO:0007275;GO:0007275;GO:0016055;GO:0016055;GO:0016055;GO:0030182;GO:0045165;GO:0070307;	K00572	WNT7B;	Wnt	family	member	7B
gene1168	107053970	NC_006088.4	71328541	71330247	1402	1402	LOC107053970	-	-	translation	initiation	factor	IF-2-like
gene1169	374120	NC_006088.4	71328993	71369428	9307	9307	PPARA	-	K07294	PPARA,	PPAR;	peroxisome	proliferator	activated	receptor	alpha
gene1170	418246	NC_006088.4	71371312	71391292	2016	2016	CDPF1	-	-	CDPF1,	C1H22ORF40;	cysteine	rich	DPF	motif	domain	containing	1
gene1171	107053969	NC_006088.4	71392187	71398883	6697	6697	PKDREJ	-	K19921	PKDREJ;	polycystic	kidney	disease	(polycystin)	and	REJ	homolog	(sperm	receptor	for	egg	jelly	homolog,	sea	urchin)
gene1172	107053967	NC_006088.4	71398883	71400563	1681	1681	LOC107053967	-	-	polycystic	kidney	disease	and	receptor	for	egg	jelly-related	protein-like
gene1173	426599	NC_006088.4	71400646	71420452	3574	3574	TTC38L	-	-	TTC38L;	tetratricopeptide	repeat	protein	38-like
gene1174	107053994	NC_006088.4	71422532	71428868	6337	6337	LOC107053994	-	-	polycystic	kidney	disease	and	receptor	for	egg	jelly-related	protein-like
gene1175	426193	NC_006088.4	71432056	71451481	3251	3251	TTC38	-	-	TTC38;	tetratricopeptide	repeat	domain	38
gene1176	426315	NC_006088.4	71466678	71492263	5532	5532	ZC3HAV1	GO:0003723;GO:0003950;GO:0005829;GO:0009615;GO:0045071;GO:0045296;GO:0046872;GO:0046872;GO:0061014;	K15259	ZC3HAV1;	zinc	finger	CCCH-type	containing,	antiviral	1
gene1178	395750	NC_006088.4	71540708	71673794	5884	5884	ETV6	GO:0000122;GO:0000977;GO:0000978;GO:0000981;GO:0001077;GO:0003677;GO:0003677;GO:0003700;GO:0003700;GO:0005634;GO:0005634;GO:0005634;GO:0005730;GO:0005829;GO:0006355;GO:0006355;GO:0006357;GO:0006366;GO:0007296;GO:0019904;GO:0022008;GO:0030154;GO:0030154;GO:0043565;GO:0045944;GO:0071425;GO:0097152;	K03211	ETV6,	TEL;	ETS	variant	6
gene1180	419096	NC_006088.4	71720546	71733042	2706	2706	BCL2L14	GO:0042981;	-	BCL2L14;	BCL2	like	14
gene1181	419097	NC_006088.4	71744641	71874154	10844	10844	LRP6	-	K03068	LRP6;	LDL	receptor	related	protein	6
gene1183	426428	NC_006088.4	71890193	71896378	1613	1613	MANSC1	-	-	MANSC1;	MANSC	domain	containing	1
gene1184	426116	NC_006088.4	71899133	71960634	4546	4546	BORCS5	GO:0005764;GO:0005765;GO:0005873;GO:0016020;GO:0031224;GO:0032418;GO:0072384;GO:0098574;GO:0099078;	K20819	BORCS5,	LOH12CR1;	BLOC-1	related	complex	subunit	5
gene1185	431336	NC_006088.4	71962372	72030637	5682	5682	DUSP16	GO:0000188;GO:0004725;GO:0006470;GO:0008138;GO:0016311;GO:0016791;GO:0017017;GO:0035335;	K04459	DUSP16;	dual	specificity	phosphatase	16
gene1187	426496	NC_006088.4	72050789	72060671	1672	1672	CREBL2	-	-	CREBL2,	null;	cAMP	responsive	element	binding	protein	like	2
gene1188	100857902	NC_006088.4	72060841	72078701	11446	11446	LOC100857902	-	K04316	probable	G-protein	coupled	receptor	19-like
gene1189	101751545	NC_006088.4	72108973	72122781	6986	6986	LOC101751545	GO:0004861;GO:0005634;GO:0007050;GO:0007346;GO:0016301;GO:0016310;GO:0071901;GO:0072331;	-	cyclin-dependent	kinase	inhibitor	1-like
gene1190	374106	NC_006088.4	72191986	72195618	2306	2306	CDKN1B	GO:0000082;GO:0000082;GO:0001890;GO:0004861;GO:0004861;GO:0005634;GO:0005634;GO:0005634;GO:0005737;GO:0005737;GO:0005737;GO:0005829;GO:0006813;GO:0006919;GO:0007050;GO:0007050;GO:0007050;GO:0007096;GO:0007219;GO:0007605;GO:0008284;GO:0008285;GO:0008285;GO:0008656;GO:0010942;GO:0016301;GO:0016310;GO:0019903;GO:0030308;GO:0031116;GO:0031464;GO:0033673;GO:0042127;GO:0042326;GO:0043066;GO:0043231;GO:…	K06624	CDKN1B;	cyclin	dependent	kinase	inhibitor	1B
gene1194	419048	NC_006088.4	72371014	72393128	1266	1266	MRPS35	-	K17413	MRPS35,	null;	mitochondrial	ribosomal	protein	S35
gene1195	419047	NC_006088.4	72397254	72412353	3176	3176	MANSC4	-	-	MANSC4;	MANSC	domain	containing	4
gene1196	419046	NC_006088.4	72419789	72432720	3901	3901	KLHL42	GO:0000209;GO:0000209;GO:0004842;GO:0004842;GO:0031463;GO:0031463;GO:0032886;GO:0032886;GO:0043161;GO:0043161;	-	KLHL42,	KLHDC5;	kelch	like	family	member	42
gene1197	396281	NC_006088.4	72518721	72531816	4733	4733	PTHLH	GO:0002076;GO:0003420;GO:0005179;GO:0005179;GO:0005576;GO:0005615;GO:0007189;GO:0032330;GO:0032330;GO:0051428;GO:1902733;GO:1903042;GO:0002076;GO:0003420;GO:0005179;GO:0005179;GO:0005179;GO:0005576;GO:0005576;GO:0005615;GO:0005634;GO:0005737;GO:0007189;GO:0032330;GO:0051428;GO:1902733;GO:1903042;	-	PTHLH,	PTHrP;	parathyroid	hormone	like	hormone
gene1199	419045	NC_006088.4	72634321	72889765	19101	19101	CCDC91	-	-	CCDC91,	null;	coiled-coil	domain	containing	91
gene1201	419043	NC_006088.4	72958403	73091761	7107	7107	FAR2	GO:0005777;GO:0006629;GO:0016020;GO:0016021;GO:0016491;GO:0035336;GO:0050062;GO:0055114;GO:0080019;GO:0080019;	K13356	FAR2,	MLSTD1;	fatty	acyl-CoA	reductase	2
gene1202	419042	NC_006088.4	73087130	73124793	7366	7366	RAD51AP1	GO:0000724;GO:0000790;GO:0003690;GO:0003690;GO:0003697;GO:0003697;GO:0003723;GO:0003723;GO:0005634;GO:0005634;GO:0006281;GO:0010569;GO:0036297;GO:0071479;	K20778	RAD51AP1;	RAD51	associated	protein	1
gene1203	419041	NC_006088.4	73124794	73151341	1996	1996	C1H12ORF4	-	-	C1H12ORF4,	C12orf4;	chromosome	1	open	reading	frame,	human	C12orf4
gene1204	768907	NC_006088.4	73164271	73175027	7744	7744	FGF6	GO:0001502;GO:0005104;GO:0005576;GO:0008083;GO:0008083;GO:0008284;GO:0008543;GO:0008543;GO:0016020;GO:0016021;GO:0045445;	K04358	FGF6;	fibroblast	growth	factor	6
gene1205	428104	NC_006088.4	73191754	73198373	3979	3979	FGF23	GO:0000165;GO:0005104;GO:0005105;GO:0005576;GO:0005615;GO:0005615;GO:0005622;GO:0005623;GO:0008083;GO:0008083;GO:0008543;GO:0010966;GO:0010980;GO:0030500;GO:0030502;GO:0030643;GO:0042369;GO:0045668;GO:0045893;GO:0055062;GO:0070374;GO:0090080;	K04358	FGF23,	null;	fibroblast	growth	factor	23
gene1206	419040	NC_006088.4	73210022	73229541	1978	1978	C1H12ORF5	GO:0003824;GO:0005829;GO:0008152;GO:0016311;GO:0016791;	K14634	TIGAR,	C12orf5,	C1H12ORF5;	TP53	induced	glycolysis	regulatory	phosphatase
gene1207	374047	NC_006088.4	73237851	73282105	5655	5655	CCND2	GO:0000307;GO:0000785;GO:0001934;GO:0005634;GO:0005634;GO:0005634;GO:0005654;GO:0005730;GO:0005737;GO:0005829;GO:0007049;GO:0007049;GO:0007616;GO:0008284;GO:0008344;GO:0019901;GO:0031965;GO:0043066;GO:0045737;GO:0051301;GO:0051726;GO:0071481;GO:0097129;GO:1900087;	K10151	CCND2;	cyclin	D2
gene1208	419039	NC_006088.4	73456357	73476008	1249	1249	RP11-234B24.6	GO:0003824;GO:0003954;GO:0005739;GO:0005743;GO:0005747;GO:0050662;GO:0055114;GO:1901006;	K03953	NDUFA9;	NADH:ubiquinone	oxidoreductase	subunit	A9
gene1209	100858067	NC_006088.4	73504749	73508596	3848	3848	KCNA6	-	K04879	KCNA6;	potassium	voltage-gated	channel	subfamily	A	member	6
gene1210	107054250	NC_006088.4	73534794	73551770	1053	1053	LOC107054250	-	-	endogenous	retrovirus	group	K	member	8	Pol	protein-like
gene1213	428101	NC_006088.4	73642779	73646668	2832	2832	KCNA1	GO:0001964;GO:0005216;GO:0005244;GO:0005249;GO:0005249;GO:0005249;GO:0005249;GO:0005251;GO:0005251;GO:0005267;GO:0005887;GO:0005887;GO:0006810;GO:0006811;GO:0006811;GO:0006813;GO:0006813;GO:0007405;GO:0007420;GO:0008076;GO:0008076;GO:0008076;GO:0009986;GO:0010960;GO:0016020;GO:0016020;GO:0016021;GO:0016021;GO:0019228;GO:0021766;GO:0030054;GO:0030424;GO:0030425;GO:0033270;GO:0033270;GO:0034765;GO:…	K04874	KCNA1;	potassium	voltage-gated	channel	subfamily	A	member	1
gene1216	395115	NC_006088.4	73731718	73738615	6898	6898	KCNA5	-	K04878	KCNA5;	potassium	voltage-gated	channel	subfamily	A	member	5
gene1217	107054248	NC_006088.4	73761193	73781095	1002	1002	LOC107054248	-	-	endogenous	retrovirus	group	K	member	8	Pol	protein-like
gene1219	428099	NC_006088.4	73984538	74054787	1023	1023	NTF3	GO:0000187;GO:0002092;GO:0005102;GO:0005165;GO:0007169;GO:0008083;GO:0008083;GO:0008284;GO:0016020;GO:0016021;GO:0030335;GO:0032148;GO:0033138;GO:0042056;GO:0042981;GO:0050731;GO:0050732;GO:0050918;GO:0050930;GO:0090630;GO:2000251;	K04356	NTF3,	HDNF,	NGF-2,	NGF2,	NT-3,	NT3,	neurotrophin-3;	neurotrophin	3
gene1220	428100	NC_006088.4	74111594	74163089	2729	2729	ANO2	-	K19497	ANO2,	TMEM16B;	anoctamin	2
gene1221	107054241	NC_006088.4	74170164	74172188	2025	2025	LOC107054241	-	-	endogenous	retrovirus	group	K	member	25	Pol	protein-like
gene1223	107054236	NC_006088.4	74265513	74296805	1080	1080	LOC107054236	-	-	anoctamin-2-like
gene1225	419031	NC_006088.4	74319812	74458552	10171	10171	VWF	GO:0001948;GO:0002020;GO:0005178;GO:0005518;GO:0005576;GO:0005576;GO:0005578;GO:0005783;GO:0007155;GO:0007155;GO:0007596;GO:0007596;GO:0007599;GO:0019865;GO:0030168;GO:0031012;GO:0031589;GO:0033093;GO:0042802;GO:0042803;GO:0047485;GO:0051087;GO:0051260;GO:0070062;GO:0005576;GO:0005578;GO:0007155;GO:0007596;	K03900	VWF;	von	Willebrand	factor
gene1227	395527	NC_006088.4	74491442	74515022	865	865	CD9	GO:0005615;GO:0005887;GO:0005925;GO:0007155;GO:0007166;GO:0007342;GO:0007342;GO:0008285;GO:0009897;GO:0016020;GO:0016020;GO:0016021;GO:0016021;GO:0030913;GO:0031623;GO:0070062;GO:0071404;GO:1903561;	K06460	CD9;	CD9	molecule
gene1228	419032	NC_006088.4	74522017	74541714	13938	13938	NOBOX	-	-	NOBOX;	NOBOX	oogenesis	homeobox
gene1229	419033	NC_006088.4	74542237	74578180	7961	7961	ARHGEF19	-	K20684	ARHGEF5,	ARHGEF19;	Rho	guanine	nucleotide	exchange	factor	5
gene1235	425989	NC_006088.4	75168810	75245779	6848	6848	PRMT8	GO:0005886;GO:0006479;GO:0008168;GO:0008168;GO:0008469;GO:0008757;GO:0016571;GO:0016740;GO:0018216;GO:0019919;GO:0032259;GO:0034969;GO:0035241;GO:0035242;GO:0042802;GO:0042803;GO:0046982;	K11439	PRMT8,	PRMT1;	protein	arginine	methyltransferase	8
gene1237	107054332	NC_006088.4	75328236	75336377	1445	1445	LOC107054332	-	-	poly	[ADP-ribose]	polymerase	11-like
gene1238	418264	NC_006088.4	75347531	75363219	4552	4552	PARP11	-	K15259	PARP11,	ZC3HAV1L;	poly(ADP-ribose)	polymerase	family	member	11
gene1239	418263	NC_006088.4	75380959	75521593	1121	1121	TSPAN9	GO:0005887;GO:0007166;GO:0016020;GO:0016021;GO:0016021;	K17350	TSPAN9;	tetraspanin	9
gene1241	395542	NC_006088.4	75541939	75609009	1773	1773	TEAD4	GO:0003700;GO:0006355;GO:0003677;GO:0003700;GO:0003700;GO:0005634;GO:0006351;GO:0006355;GO:0006355;GO:0035329;GO:0003677;GO:0003700;GO:0003700;GO:0005634;GO:0006351;GO:0006355;GO:0006355;GO:0035329;	K09448	TEAD4,	RTEF-1,	TEAD-4,	TEF-1,	TEF-3;	TEA	domain	transcription	factor	4
gene1242	426085	NC_006088.4	75614325	75650230	6399	6399	TULP3	GO:0001841;GO:0001843;GO:0005634;GO:0005730;GO:0005886;GO:0005929;GO:0005929;GO:0005929;GO:0005930;GO:0007420;GO:0008277;GO:0008589;GO:0009952;GO:0019899;GO:0021904;GO:0021914;GO:0021915;GO:0021953;GO:0030991;GO:0031076;GO:0032403;GO:0035091;GO:0035091;GO:0042733;GO:0045879;GO:0045879;GO:0048702;GO:0060173;GO:0060348;GO:0060434;GO:0060831;GO:0061548;GO:0097500;GO:0097546;GO:1901621;GO:1903546;	-	TULP3;	tubby	like	protein	3
gene1243	426083	NC_006088.4	75650191	75654373	1114	1114	RHNO1	GO:0000077;GO:0005634;GO:0071479;	-	RHNO1,	C12ORF32,	C1H12orf32,	HKMT1188,	RHINO;	RAD9-HUS1-RAD1	interacting	nuclear	orphan	1
gene1244	430534	NC_006088.4	75650540	75664729	3945	3945	FOXM1	GO:0000981;GO:0003677;GO:0003700;GO:0005634;GO:0005634;GO:0006355;GO:0006357;GO:0043565;	K09406	FOXM1;	forkhead	box	M1
gene1247	418262	NC_006088.4	75700813	75717599	4428	4428	ITFG2	GO:0002314;GO:0005654;GO:0005829;	-	ITFG2;	integrin	alpha	FG-GAP	repeat	containing	2
gene1248	418261	NC_006088.4	75721961	75736082	2463	2463	FKBP4	GO:0000413;GO:0003723;GO:0003755;GO:0003755;GO:0003755;GO:0003755;GO:0005524;GO:0005525;GO:0005528;GO:0005528;GO:0005623;GO:0005634;GO:0005654;GO:0005737;GO:0005829;GO:0006463;GO:0007566;GO:0016853;GO:0030521;GO:0030850;GO:0031072;GO:0031072;GO:0031072;GO:0031503;GO:0035259;GO:0046661;GO:0048608;GO:0051219;GO:0061077;GO:0061077;GO:0070062;	K09571	FKBP4;	FK506	binding	protein	4
gene1251	770083	NC_006088.4	75770180	75777788	3018	3018	NECAP1	-	K20069	NECAP1;	NECAP	endocytosis	associated	1
gene1252	100857559	NC_006088.4	75792000	75793628	1620	1620	LOC100857559	-	-	-
gene1253	418259	NC_006088.4	75797267	75834919	5828	5828	FOXJ2	GO:0000978;GO:0000981;GO:0001077;GO:0001650;GO:0003677;GO:0003700;GO:0005634;GO:0005634;GO:0005634;GO:0006351;GO:0006355;GO:0006366;GO:0042802;GO:0043565;GO:0045944;	K09403	FOXJ2,	FOXJ3;	forkhead	box	J2
gene1256	396517	NC_006088.4	75871064	75879222	1644	1644	SLC2A3	GO:0005215;GO:0005355;GO:0005615;GO:0005623;GO:0006810;GO:0006810;GO:0016020;GO:0016020;GO:0016021;GO:0016021;GO:0022857;GO:0022891;GO:0055085;GO:1904659;	K08142	SLC2A14,	CEF-GT3,	GLUT3,	SLC2A3;	solute	carrier	family	2	member	14
gene1258	100272166	NC_006088.4	75915831	75918614	930	930	NANOG	GO:0003677;GO:0003677;GO:0005634;GO:0005634;GO:0006351;GO:0006355;GO:0006355;GO:0043565;GO:1902459;	-	NANOG;	Nanog	homeobox
gene1259	418257	NC_006088.4	75956434	75960413	814	814	AICDA	GO:0000178;GO:0003824;GO:0004126;GO:0004126;GO:0005634;GO:0005737;GO:0008270;GO:0009972;GO:0016445;GO:0016446;GO:0016787;GO:0016814;GO:0031625;GO:0042742;GO:0045190;GO:0071222;GO:0080111;GO:0090310;	K10989	AICDA,	AID;	activation	induced	cytidine	deaminase
gene1260	418256	NC_006088.4	75970218	75991861	3167	3167	MFAP5	GO:0001527;GO:0005578;GO:0005615;GO:0060216;GO:0097435;	-	MFAP5;	microfibrillar	associated	protein	5
gene1261	418255	NC_006088.4	75997214	76071495	30090	30090	RIMKLB	-	K18310	RIMKLB,	NAAGS;	ribosomal	modification	protein	rimK	like	family	member	B
gene1262	418254	NC_006088.4	76081780	76112263	5960	5960	A2ML1	-	-	A2ML1;	alpha-2-macroglobulin-like	1
gene1263	427942	NC_006088.4	76142694	76176460	4789	4789	A2ML2	-	-	A2ML2;	alpha-2-macroglobulin-like	2
gene1264	418252	NC_006088.4	76187991	76207348	4249	4249	PHC1	GO:0005634;GO:0005634;GO:0008270;GO:0016574;GO:0031519;GO:0035102;	K11456	PHC1;	polyhomeotic	homolog	1
gene1265	396044	NC_006088.4	76207573	76214137	4078	4078	M6PR	-	K10089	M6PR;	mannose-6-phosphate	receptor,	cation	dependent
gene1266	418251	NC_006088.4	76229983	76255770	4160	4160	A2M	-	K03910	A2M;	alpha-2-macroglobulin
gene1267	107054378	NC_006088.4	76262382	76274156	1999	1999	LOC107054378	-	-	alpha-2-macroglobulin-like
gene1268	107054379	NC_006088.4	76274988	76286666	2129	2129	LOC107054379	-	-	alpha-2-macroglobulin-like
gene1269	100857394	NC_006088.4	76289025	76327246	4672	4672	A2ML3	-	K03910	A2ML3;	alpha-2-macroglobulin-like	3
gene1270	396151	NC_006088.4	76345584	76380642	4704	4704	OVST	GO:0004866;GO:0005576;GO:0005615;GO:0010951;	-	OVST;	ovostatin
gene1271	425757	NC_006088.4	76391282	76430134	6532	6532	OVSTL	-	-	OVSTL;	ovostatin-like
gene1273	107054380	NC_006088.4	76458677	76464195	2208	2208	LOC107054380	-	-	uncharacterized	LOC107054380
gene1274	418265	NC_006088.4	76476231	76614581	6477	6477	MAN1A2	-	K01230	MAN1A2;	mannosidase	alpha	class	1A	member	2
gene1275	427944	NC_006088.4	76641354	76653698	4190	4190	CD86	GO:0016020;GO:0016021;	K05413	CD86;	CD86	molecule
gene1276	418266	NC_006088.4	76686629	76763949	4644	4644	CASR	-	K04612	CASR;	calcium	sensing	receptor
gene1277	418267	NC_006088.4	76767118	76771461	1018	1018	CSTB	GO:0002020;GO:0003723;GO:0004866;GO:0004869;GO:0004869;GO:0005615;GO:0005622;GO:0005730;GO:0005737;GO:0005829;GO:0008344;GO:0010466;GO:0010951;GO:0045861;GO:0070062;	K13907	CSTB;	cystatin	B
gene1278	418268	NC_006088.4	76773164	76778186	439	439	CSTA	GO:0001533;GO:0002020;GO:0004866;GO:0004869;GO:0004869;GO:0005198;GO:0005615;GO:0005622;GO:0005737;GO:0010466;GO:0010951;GO:0016337;GO:0018149;GO:0030216;GO:0030674;GO:0031012;GO:0045861;GO:0070062;	K13907	CSTA;	cystatin	A
gene1279	418269	NC_006088.4	76787499	76796808	881	881	CCDC58	GO:0005739;GO:0005739;	-	CCDC58;	coiled-coil	domain	containing	58
gene1280	418270	NC_006088.4	76787678	76805656	2130	2130	FAM162A	-	-	FAM162A,	C3orf28;	family	with	sequence	similarity	162,	member	A
gene1281	418271	NC_006088.4	76808272	76859608	4533	4533	KPNA1	GO:0005634;GO:0005634;GO:0005634;GO:0005643;GO:0005654;GO:0005654;GO:0005737;GO:0005737;GO:0005829;GO:0005829;GO:0006606;GO:0006607;GO:0006810;GO:0008139;GO:0008565;GO:0008565;GO:0015031;GO:0030425;	K15042	KPNA1;	karyopherin	subunit	alpha	1
gene1282	426341	NC_006088.4	76859588	76874657	4439	4439	FBXO40	-	K10315	FBXO40;	F-box	protein	40
gene1283	426340	NC_006088.4	76878378	76888333	5126	5126	TAPBPL	GO:0002590;GO:0016020;GO:0016021;GO:0032403;	-	TAPBPL;	TAP	binding	protein	like
gene1284	418273	NC_006088.4	76890114	76918008	7989	7989	VAMP1	GO:0005484;GO:0005739;GO:0006887;GO:0006906;GO:0009986;GO:0016020;GO:0016021;GO:0016021;GO:0016192;GO:0019905;GO:0031201;GO:0035493;GO:0035579;GO:0070821;	K08510	VAMP1;	vesicle-associated	membrane	protein	1	(synaptobrevin	1)
gene1285	396050	NC_006088.4	76899439	76910214	3922	3922	SCNN1A	-	K04824	SCNN1A;	sodium	channel	epithelial	1	alpha	subunit
gene1287	418274	NC_006088.4	76919240	76920794	1415	1415	MRPL51	GO:0003735;GO:0003735;GO:0003735;GO:0003735;GO:0005739;GO:0005739;GO:0005761;GO:0005761;GO:0005762;GO:0005762;GO:0005762;GO:0005840;GO:0006412;GO:0006412;GO:0006412;GO:0030529;	K17432	MRPL51;	mitochondrial	ribosomal	protein	L51
gene1288	418275	NC_006088.4	76920892	76944751	4455	4455	NCAPD2	-	K06677	NCAPD2;	non-SMC	condensin	I	complex	subunit	D2
gene1289	100499455	NC_006088.4	76948806	76951302	1025	1025	CNP1	GO:0005179;GO:0005576;GO:0005576;GO:0050880;	-	CNP1;	C-type	natriuretic	peptide	1
gene1290	374193	NC_006088.4	76952888	76956805	1288	1288	GAPDH	GO:0000226;GO:0000740;GO:0004365;GO:0004365;GO:0005634;GO:0005634;GO:0005737;GO:0005811;GO:0005829;GO:0005829;GO:0005829;GO:0005856;GO:0005886;GO:0006006;GO:0006094;GO:0006094;GO:0006096;GO:0006096;GO:0006096;GO:0006915;GO:0008017;GO:0015630;GO:0016020;GO:0016020;GO:0016491;GO:0016620;GO:0016740;GO:0017148;GO:0030529;GO:0031012;GO:0031965;GO:0031982;GO:0035605;GO:0035606;GO:0042802;GO:0043066;GO:…	K00134	GAPDH,	KNC-NDS6;	glyceraldehyde-3-phosphate	dehydrogenase
gene1291	418276	NC_006088.4	76959682	76976264	2997	2997	IFFO1	-	-	IFFO1,	IFFO;	intermediate	filament	family	orphan	1
gene1292	418277	NC_006088.4	76983127	76988398	2396	2396	NOP2	-	K14835	NOP2,	NOL1;	NOP2	nucleolar	protein
gene1293	418278	NC_006088.4	76988781	77010194	6405	6405	CHD4	GO:0000790;GO:0000978;GO:0000980;GO:0001103;GO:0003676;GO:0003677;GO:0005524;GO:0005634;GO:0005634;GO:0005634;GO:0005634;GO:0005654;GO:0005737;GO:0005813;GO:0006325;GO:0006355;GO:0008017;GO:0008026;GO:0008134;GO:0008270;GO:0016020;GO:0016581;GO:0016581;GO:0016581;GO:0016818;GO:0031492;GO:0032993;GO:0042826;GO:0043044;GO:0043234;GO:0043234;GO:0046872;GO:0051225;	K11643	CHD4;	chromodomain	helicase	DNA	binding	protein	4
gene1295	418279	NC_006088.4	77027939	77036776	1843	1843	LPAR5	-	K08390	LPAR5,	GPR92;	lysophosphatidic	acid	receptor	5
gene1296	418280	NC_006088.4	77040547	77059848	1999	1999	ACRBP	-	-	ACRBP;	acrosin	binding	protein
gene1298	418281	NC_006088.4	77069083	77083874	1752	1752	ING4	GO:0000123;GO:0003713;GO:0005634;GO:0005634;GO:0005634;GO:0005634;GO:0005654;GO:0006260;GO:0006260;GO:0006473;GO:0006915;GO:0006978;GO:0007049;GO:0007050;GO:0008270;GO:0008285;GO:0008285;GO:0016569;GO:0016573;GO:0035064;GO:0035064;GO:0043065;GO:0043065;GO:0043065;GO:0043065;GO:0043966;GO:0043981;GO:0043982;GO:0043983;GO:0045892;GO:0045926;GO:0046872;	K11346	ING4;	inhibitor	of	growth	family	member	4
gene1300	770350	NC_006088.4	77089834	77115522	5698	5698	ZNF384	-	-	ZNF384;	zinc	finger	protein	384
gene1301	418282	NC_006088.4	77133672	77151319	14253	14253	PIANP	-	-	PIANP,	C12orf53,	C1H12ORF53,	LEDA1,	PANP,	leda-1;	PILR	alpha	associated	neural	protein
gene1302	418283	NC_006088.4	77151419	77154549	1497	1497	COPS7A	GO:0000338;GO:0005654;GO:0005829;GO:0008180;GO:0008180;	K12180	COPS7A;	COP9	signalosome	subunit	7A
gene1303	418284	NC_006088.4	77165655	77173127	1756	1756	MLF2	GO:0005634;GO:0006952;GO:0016020;GO:0016020;GO:0016021;	-	MLF2;	myeloid	leukemia	factor	2
gene1305	418286	NC_006088.4	77178954	77182478	1439	1439	PTMS	-	-	PTMS;	parathymosin
gene1306	418287	NC_006088.4	77194590	77202789	4580	4580	LAG3	-	K06565	LAG3;	lymphocyte	activating	3
gene1307	395362	NC_006088.4	77208503	77219970	2077	2077	CD4	GO:0006955;GO:0007165;GO:0015026;GO:0016020;GO:0016020;GO:0016021;GO:0044214;	K06454	CD4;	CD4	molecule
gene1308	418288	NC_006088.4	77226898	77233185	3175	3175	GPR162	GO:0004930;GO:0007186;GO:0016020;GO:0016021;GO:0016021;	K08440	GPR162,	GPR153;	G	protein-coupled	receptor	162
gene1309	418289	NC_006088.4	77234367	77256179	7158	7158	P3H3	-	-	P3H3,	LEPREL2;	prolyl	3-hydroxylase	3
gene1310	770517	NC_006088.4	77256837	77258980	1101	1101	CDCA3	-	-	CDCA3;	cell	division	cycle	associated	3
gene1311	418290	NC_006088.4	77259300	77274528	3091	3091	USP5	GO:0004843;GO:0004843;GO:0006508;GO:0006511;GO:0008233;GO:0008234;GO:0008270;GO:0016579;GO:0016579;GO:0016787;GO:0032436;GO:0036459;GO:0036459;GO:0043130;GO:0046872;GO:0071108;	K11836	USP5;	ubiquitin	specific	peptidase	5
gene1312	396435	NC_006088.4	77274758	77277757	1303	1303	TPI1	GO:0003824;GO:0004807;GO:0004807;GO:0004807;GO:0004807;GO:0005829;GO:0005829;GO:0006094;GO:0006094;GO:0006094;GO:0006096;GO:0006096;GO:0006096;GO:0006096;GO:0006098;GO:0008152;GO:0016853;GO:0019563;GO:0046166;	K01803	TPI1;	triosephosphate	isomerase	1
gene1313	418291	NC_006088.4	77279021	77287404	1646	1646	LRRC23	-	-	LRRC23;	leucine	rich	repeat	containing	23
gene1314	395689	NC_006088.4	77287666	77296901	2274	2274	ENO2	GO:0000015;GO:0000287;GO:0001917;GO:0004634;GO:0005615;GO:0005622;GO:0005737;GO:0006096;GO:0043025;GO:0043204;GO:0043209;GO:0070062;	K01689	ENO2;	enolase	2
gene1315	427946	NC_006088.4	77302544	77325707	9437	9437	ATN1	-	K05626	ATN1;	atrophin	1
gene1316	771099	NC_006088.4	77325963	77327101	986	986	C12ORF57	-	-	C12ORF57,	C1H12orf57;	chromosome	1	open	reading	frame,	human	C12orf57
gene1317	427947	NC_006088.4	77328418	77348769	2931	2931	PTPN6	GO:0001784;GO:0002244;GO:0002924;GO:0004721;GO:0004725;GO:0004725;GO:0004725;GO:0005001;GO:0005634;GO:0005730;GO:0005737;GO:0005737;GO:0005911;GO:0006470;GO:0006470;GO:0006470;GO:0008283;GO:0008284;GO:0014068;GO:0016311;GO:0016787;GO:0016791;GO:0017124;GO:0018108;GO:0019901;GO:0030154;GO:0030220;GO:0033277;GO:0033630;GO:0035335;GO:0035556;GO:0035855;GO:0042105;GO:0042130;GO:0042169;GO:0042267;GO:…	K05697	PTPN6;	protein	tyrosine	phosphatase,	non-receptor	type	6
gene1318	771124	NC_006088.4	77348872	77354568	1480	1480	PHB2	GO:0000060;GO:0005634;GO:0005634;GO:0005737;GO:0005739;GO:0005739;GO:0005741;GO:0005743;GO:0007005;GO:0007062;GO:0008022;GO:0009986;GO:0009986;GO:0016020;GO:0016363;GO:0031536;GO:0033147;GO:0033218;GO:0033600;GO:0043066;GO:0043234;GO:0043433;GO:0045892;GO:0045892;GO:0047485;GO:0050821;GO:0051091;GO:0060744;GO:0060749;GO:0060762;GO:0070062;GO:0070374;GO:0071944;GO:1902808;	K17081	PHB2,	prohibitin-2;	prohibitin	2
gene1319	418292	NC_006088.4	77354687	77356918	924	924	RP3-461F17.3	GO:0000462;GO:0001824;GO:0005730;GO:0008168;GO:0017126;GO:0019843;GO:0032040;GO:0070037;GO:0070475;	K14568	EMG1;	EMG1,	N1-specific	pseudouridine	methyltransferase
gene1320	418293	NC_006088.4	77357089	77372792	1882	1882	LPCAT3	GO:0016020;GO:0016020;GO:0016021;GO:0047184;GO:0097006;	K13515	LPCAT3,	GRCC3F,	MBOAT5,	OACT5;	lysophosphatidylcholine	acyltransferase	3
gene1322	418294	NC_006088.4	77379603	77388708	2650	2650	C1S	GO:0001867;GO:0004252;GO:0004252;GO:0004252;GO:0005509;GO:0005576;GO:0005615;GO:0006508;GO:0006508;GO:0006956;GO:0008233;GO:0016787;GO:0042802;GO:0046872;GO:0070062;GO:0072562;	K01331	C1S;	complement	C1s
gene1323	418295	NC_006088.4	77392043	77399501	2709	2709	C1R	GO:0001867;GO:0004252;GO:0004252;GO:0005509;GO:0005576;GO:0005576;GO:0005615;GO:0006508;GO:0006508;GO:0006956;GO:0006956;GO:0006958;GO:0008233;GO:0016787;GO:0046872;	K01330	C1R;	complement	C1r
gene1324	418296	NC_006088.4	77404113	77405744	742	742	RBP5	GO:0005215;GO:0006810;GO:0008289;GO:0016918;GO:0070062;	-	RBP5;	retinol	binding	protein	5
gene1325	418297	NC_006088.4	77405750	77421131	3545	3545	CLSTN3	GO:0001558;GO:0005509;GO:0007156;GO:0007416;GO:0009986;GO:0014069;GO:0016020;GO:0016020;GO:0016021;GO:0035249;GO:0043234;GO:0045211;GO:0050806;GO:0051932;GO:0051965;GO:0070062;GO:1902474;	-	CLSTN3;	calsyntenin	3
gene1326	418298	NC_006088.4	77421337	77430642	2490	2490	LOC418298	-	K15116	solute	carrier	family	25	member	33-like
gene1327	418299	NC_006088.4	77433935	77444965	2945	2945	PEX5	GO:0000038;GO:0001764;GO:0005739;GO:0005794;GO:0005829;GO:0006635;GO:0007005;GO:0007006;GO:0007029;GO:0007031;GO:0016558;GO:0021795;GO:0021895;GO:0040018;GO:0044255;GO:0048468;GO:0050905;	K13342	PEX5;	peroxisomal	biogenesis	factor	5
gene1329	427948	NC_006088.4	77485659	77486939	1281	1281	LOC427948	GO:0004871;GO:0004930;GO:0004930;GO:0004984;GO:0004984;GO:0005886;GO:0007165;GO:0007186;GO:0007186;GO:0007186;GO:0007608;GO:0007608;GO:0016020;GO:0016021;GO:0016021;GO:0016021;GO:0050896;GO:0050911;	K04257	OR10AC1;	olfactory	receptor	family	10	subfamily	AC	member	1
gene1330	378782	NC_006088.4	77496575	77530022	3900	3900	EPHA1	GO:0000166;GO:0001954;GO:0004672;GO:0004672;GO:0004713;GO:0004713;GO:0005003;GO:0005005;GO:0005524;GO:0005524;GO:0005887;GO:0005887;GO:0006468;GO:0006469;GO:0007166;GO:0007169;GO:0008284;GO:0016020;GO:0016021;GO:0016021;GO:0016301;GO:0016310;GO:0016740;GO:0018108;GO:0019901;GO:0030335;GO:0030336;GO:0034446;GO:0043087;GO:0045766;GO:0046777;GO:0048013;GO:0051496;GO:0090630;	K05102	EPHA1,	EPHA9;	EPH	receptor	A1
gene1331	418300	NC_006088.4	77535092	77565531	3282	3282	ZYX	GO:0001725;GO:0001725;GO:0003723;GO:0005515;GO:0005515;GO:0005515;GO:0005623;GO:0005634;GO:0005634;GO:0005737;GO:0005737;GO:0005829;GO:0005856;GO:0005913;GO:0005925;GO:0005925;GO:0005925;GO:0007155;GO:0007160;GO:0007179;GO:0007179;GO:0007229;GO:0007229;GO:0008270;GO:0030054;GO:0043149;GO:0046872;GO:0051393;	K06273	ZYX;	zyxin
gene1332	768450	NC_006088.4	77546655	77595350	6192	6192	FAM131B	GO:0005654;GO:0005829;	-	FAM131B;	family	with	sequence	similarity	131	member	B
gene1334	427949	NC_006088.4	77604111	77668170	9963	9963	CLCN1	GO:0005216;GO:0005247;GO:0005247;GO:0005247;GO:0005247;GO:0005887;GO:0006810;GO:0006811;GO:0006821;GO:0006821;GO:0006936;GO:0016020;GO:0016020;GO:0016021;GO:0019227;GO:0042383;GO:0042803;GO:0055085;GO:1902476;GO:1902476;GO:1903959;	K05010	CLCN1;	chloride	voltage-gated	channel	1
gene1335	395857	NC_006088.4	77671018	77697022	3372	3372	CASP2	GO:0004197;GO:0004197;GO:0005634;GO:0005737;GO:0006508;GO:0006508;GO:0006977;GO:0008233;GO:0008234;GO:0008234;GO:0016485;GO:0016787;GO:0019904;GO:0035234;GO:0042802;GO:0042981;GO:0043065;GO:0071260;GO:0097153;GO:0097190;GO:0097192;GO:2001235;	K02186	CASP2,	CASP-2,	ICH-1L/1S,	ICH1,	ICH1L1S;	caspase	2
gene1336	395647	NC_006088.4	77697041	77753043	2674	2674	LOC395647	GO:0005096;GO:0030695;GO:0051056;	K17700	RAP1GAP1,	RAP1,	RAP1GA1,	RAP1GAP;	RAP1	GTPase	activating	protein	1
gene1337	101747965	NC_006088.4	77698759	77703534	2343	2343	TMEM139	-	-	TMEM139;	transmembrane	protein	139
gene1338	418302	NC_006088.4	77760960	77770593	1028	1028	GSTK1	GO:0015035;GO:0055114;	K13299	GSTK1;	glutathione	S-transferase	kappa	1
gene1339	418303	NC_006088.4	77774837	77802337	3618	3618	CD163	-	-	CD163;	CD163	molecule
gene1340	101749182	NC_006088.4	77815472	77816407	936	936	LOC101749182	GO:0001580;GO:0004871;GO:0004930;GO:0004930;GO:0005623;GO:0007165;GO:0007186;GO:0007186;GO:0016020;GO:0016021;GO:0016021;GO:0033038;GO:0035690;GO:0050896;GO:0050909;GO:0050909;GO:0071316;GO:0072747;GO:0080184;GO:0097237;GO:1902350;GO:1902656;GO:1904558;GO:1904560;GO:1904561;	K08474	TAS2R40,	Tas2r1;	taste	2	receptor	member	40
gene1343	418306	NC_006088.4	77845039	77877648	4410	4410	KEL	GO:0004222;GO:0005623;GO:0006508;GO:0006874;GO:0008237;GO:0008237;GO:0008361;GO:0010961;GO:0016020;GO:0016020;GO:0016021;GO:0031133;GO:0042552;GO:0048741;GO:1901380;	K06577	KEL;	Kell	blood	group,	metallo-endopeptidase
gene1345	418307	NC_006088.4	77904239	77934688	3504	3504	TRPV6	GO:0005216;GO:0005262;GO:0005262;GO:0005887;GO:0006811;GO:0006816;GO:0016020;GO:0016020;GO:0016021;GO:0016021;GO:0034220;GO:0055085;GO:0070588;	K04975	TRPV6;	transient	receptor	potential	cation	channel,	subfamily	V,	member	6
gene1346	418308	NC_006088.4	77977830	78051506	4616	4616	EPHB6	GO:0000166;GO:0004672;GO:0004713;GO:0004713;GO:0005003;GO:0005524;GO:0005524;GO:0005887;GO:0006468;GO:0007169;GO:0016020;GO:0016021;GO:0016021;GO:0016301;GO:0016310;GO:0016740;GO:0018108;GO:0048013;	K05114	EPHB6,	CEK9,	EPHB5;	EPH	receptor	B6
gene1349	396344	NC_006088.4	78102264	78105555	861	861	PRSS2	-	K01312	PRSS2;	protease,	serine	2
gene1350	107054567	NC_006088.4	78112687	78116269	1151	1151	LOC107054567	-	K01312	trypsin	II-P29
gene1352	107054568	NC_006088.4	78133527	78137394	952	952	LOC107054568	GO:0004252;GO:0006508;GO:0006508;GO:0008233;GO:0008236;GO:0016787;GO:0004252;GO:0006508;GO:0006508;GO:0008233;GO:0008236;GO:0016787;GO:0004252;GO:0006508;GO:0006508;GO:0008233;GO:0008236;GO:0016787;	K01312	trypsin	II-P29-like
gene1353	107048991	NC_006088.4	78146240	78149736	912	912	LOC107048991	GO:0004252;GO:0004252;GO:0005615;GO:0006508;GO:0006508;GO:0006508;GO:0008233;GO:0008236;GO:0016787;GO:0004252;GO:0006508;GO:0006508;GO:0008233;GO:0008236;GO:0016787;	K01312	PRSS1;	protease,	serine	1
gene1355	107054570	NC_006088.4	78169317	78171165	550	550	LOC107054570	-	-	trypsin	I-P38-like
gene1357	107054572	NC_006088.4	78183995	78190303	5408	5408	LOC107054572	-	-	trypsin	I-P1-like
gene1358	768817	NC_006088.4	78216279	78220318	1457	1457	LOC768817	-	-	TRY1P1L;	trypsin	I-P1-like
gene1362	396371	NC_006088.4	78318610	78343170	1481	1481	YBX3	-	K06099	YBX3,	CSDA;	Y-box	binding	protein	3
gene1363	769096	NC_006088.4	78348231	78351850	1106	1106	SYCE3	-	K19536	SYCE3;	synaptonemal	complex	central	element	protein	3
gene1364	418310	NC_006088.4	78351375	78375855	5849	5849	STYK1	-	K17510	STYK1;	serine/threonine/tyrosine	kinase	1
gene1365	769118	NC_006088.4	78391075	78401001	3436	3436	GABARAPL1	GO:0005622;GO:0005739;GO:0005776;GO:0006914;GO:0030957;GO:0031625;	K08341	GABARAPL1,	GABARAPL3;	GABA	type	A	receptor	associated	protein	like	1
gene1366	426455	NC_006088.4	78407598	78412649	1940	1940	TMEM52B	-	-	TMEM52B,	C12orf59,	C1H12ORF59;	transmembrane	protein	52B
gene1367	769174	NC_006088.4	78423947	78430724	888	888	LOC769174	GO:0016020;GO:0016021;GO:0016020;GO:0016021;	-	KLRD1,	NKCL1;	killer	cell	lectin	like	receptor	D1
gene1370	396015	NC_006088.4	78465921	78476441	3010	3010	HSD3B2	-	K00070	HSD3B1,	HSD3B2;	hydroxy-delta-5-steroid	dehydrogenase,	3	beta-	and	steroid	delta-isomerase	1
gene1371	418311	NC_006088.4	78481848	78495507	2823	2823	HAO2	GO:0003824;GO:0003973;GO:0005102;GO:0005739;GO:0005777;GO:0010181;GO:0016491;GO:0019395;GO:0052853;GO:0055114;GO:0070062;	K11517	HAO2;	hydroxyacid	oxidase	2
gene1372	107054607	NC_006088.4	78612994	78614517	876	876	LOC107054607	-	-	heat	shock	transcription	factor,	Y-linked-like
gene1373	418312	NC_006088.4	78615994	78641572	5210	5210	WARS2	-	K01867	WARS2;	tryptophanyl	tRNA	synthetase	2,	mitochondrial
gene1374	418313	NC_006088.4	78659980	78749736	3389	3389	TBX15	-	K10182	TBX15;	T-box	15
gene1375	418315	NC_006088.4	78954540	79047603	7815	7815	SPAG17	-	-	SPAG17;	sperm	associated	antigen	17
gene1376	107054733	NC_006088.4	79048610	79056694	1934	1934	LOC107054733	-	-	WD	repeat-containing	protein	3-like
gene1377	427952	NC_006088.4	79097781	79119285	3456	3456	WDR3	GO:0000462;GO:0003723;GO:0005634;GO:0005730;GO:0030515;GO:0031965;GO:0032040;GO:0034388;	K14556	WDR3;	WD	repeat	domain	3
gene1378	425913	NC_006088.4	79119317	79141172	2368	2368	GDAP2	-	-	GDAP2;	ganglioside	induced	differentiation	associated	protein	2
gene1379	426544	NC_006088.4	79161586	79170009	7433	7433	FAM46C	-	-	FAM46C;	family	with	sequence	similarity	46	member	C
gene1380	425349	NC_006088.4	79177407	79181322	1291	1291	DUSP12	GO:0005634;GO:0005737;GO:0006470;GO:0008138;GO:0008138;GO:0008270;GO:0016311;GO:0016311;GO:0016791;GO:0016791;GO:0033133;	K14819	DUSP12;	dual	specificity	phosphatase	12
gene1381	395821	NC_006088.4	79181777	79210146	4437	4437	ATP6V1A	GO:0005524;GO:0015991;GO:0015992;GO:0033180;GO:0046034;GO:0046961;GO:0005524;GO:0005739;GO:0005765;GO:0005829;GO:0005886;GO:0005902;GO:0015991;GO:0015992;GO:0016324;GO:0033180;GO:0043209;GO:0046034;GO:0046961;GO:0070062;	K02145	ATP6V1A;	ATPase	H+	transporting	V1	subunit	A
gene1382	418319	NC_006088.4	79210234	79231225	4496	4496	NAA50	-	K20793	NAA50,	MAK3,	NAT13;	N(alpha)-acetyltransferase	50,	NatE	catalytic	subunit
gene1384	418320	NC_006088.4	79232533	79256355	6820	6820	KIAA2018	-	-	USF3,	KIAA2018;	upstream	transcription	factor	family	member	3
gene1385	418321	NC_006088.4	79265615	79306229	4042	4042	SIDT1	GO:0016020;GO:0016021;GO:0016021;GO:0033227;GO:0051033;	-	SIDT1;	SID1	transmembrane	family	member	1
gene1386	418322	NC_006088.4	79311191	79344950	5143	5143	SPICE1	-	K16490	SPICE1,	CCDC52;	spindle	and	centriole	associated	protein	1
gene1391	769776	NC_006088.4	79354355	79362736	2470	2470	TRIM45	-	K12021	TRIM45;	tripartite	motif	containing	45
gene1392	101752024	NC_006088.4	79362813	79379539	10586	10586	LOC101752024	GO:0001562;GO:0005102;GO:0009897;GO:0016020;GO:0016021;GO:0042102;GO:0050868;GO:0072602;GO:0072643;GO:1900042;	K06747	VTCN1;	V-set	domain	containing	T	cell	activation	inhibitor	1
gene1393	418324	NC_006088.4	79377372	79394373	4917	4917	CTC1	-	-	CTC1,	C17orf68;	CTS	telomere	maintenance	complex	component	1
gene1394	418325	NC_006088.4	79396754	79409692	3022	3022	TNFRSF1A	GO:0005031;GO:0005739;GO:0005887;GO:0006954;GO:0006955;GO:0007165;GO:0007275;GO:0016020;GO:0016021;GO:0032496;GO:0033209;GO:0042127;GO:0042981;GO:0043120;GO:0097190;	K03158	TNFRSF1A;	TNF	receptor	superfamily	member	1A
gene1395	431184	NC_006088.4	79411367	79422325	2259	2259	METTL16	GO:0003723;GO:0005634;GO:0008168;GO:0008168;GO:0016740;GO:0032259;GO:0052907;GO:0070475;	K11393	METTL16,	METT10D;	methyltransferase	like	16
gene1396	418326	NC_006088.4	79422433	79486738	15720	15720	POLQ	GO:0003676;GO:0003677;GO:0003682;GO:0003682;GO:0003887;GO:0005524;GO:0005634;GO:0005737;GO:0006260;GO:0006261;GO:0006261;GO:0006281;GO:0006284;GO:0006284;GO:0006302;GO:0006302;GO:0006974;GO:0006974;GO:0016446;GO:0016446;GO:0043142;GO:0051260;GO:0051260;GO:0051575;GO:0051575;GO:0071897;GO:0097681;GO:0097681;GO:0097681;GO:2000042;GO:2000042;GO:2000042;	K02349	POLQ;	DNA	polymerase	theta
gene1397	418327	NC_006088.4	79486844	79674211	4915	4915	STXBP5L	-	K08518	STXBP5L;	syntaxin	binding	protein	5	like
gene1398	418328	NC_006088.4	79716590	79769595	2915	2915	GTF2E1	-	K03136	GTF2E1;	general	transcription	factor	IIE,	polypeptide	1,	alpha	56kDa
gene1399	418329	NC_006088.4	79769749	79782706	3308	3308	RABL3	GO:0005525;GO:0005622;GO:0007264;	K07933	RABL3;	RAB,	member	of	RAS	oncogene	family	like	3
gene1400	418330	NC_006088.4	79794983	79813277	1715	1715	HGD	GO:0004411;GO:0006520;GO:0006559;GO:0006570;GO:0042802;GO:0055114;GO:0070062;	K00451	HGD;	homogentisate	1,2-dioxygenase
gene1401	769954	NC_006088.4	79816588	79819455	544	544	NDUFB4	GO:0005739;GO:0008137;GO:0016020;GO:0016021;GO:0055114;	K03960	NDUFB4;	NADH	dehydrogenase	(ubiquinone)	1	beta	subcomplex,	4,	15kDa
gene1402	395349	NC_006088.4	79864143	79907705	4161	4161	FSTL1	GO:0005509;GO:0005615;GO:0005615;GO:0042594;GO:0070062;GO:1901390;	-	FSTL1,	FLIK;	follistatin	like	1
gene1404	418332	NC_006088.4	79909065	79924333	5360	5360	LRRC58	-	-	LRRC58;	leucine	rich	repeat	containing	58
gene1407	418333	NC_006088.4	79932709	79945669	4281	4281	GPR156	GO:0004930;GO:0004965;GO:0007186;GO:0016020;GO:0016021;GO:0016021;	K04617	GPR156;	G	protein-coupled	receptor	156
gene1408	418335	NC_006088.4	79963060	80102542	5458	5458	GSK3B	-	K03083	GSK3B,	GSK3A;	glycogen	synthase	kinase	3	beta
gene1409	427953	NC_006088.4	80108731	80141416	4982	4982	MAATS1	-	-	MAATS1,	AAT-1,	AAT1-alpha,	AAT13orf15aM-IP2PATA26AT1alpha,	C1H3ORF15,	C3orf15;	MYCBP-associated,	testis	expressed	1
gene1413	770190	NC_006088.4	80152053	80153980	523	523	COX17	GO:0005507;GO:0005758;GO:0005758;GO:0006825;GO:0006825;GO:0016531;GO:0016531;GO:0033617;	K02260	COX17;	COX17,	cytochrome	c	oxidase	copper	chaperone
gene1414	404229	NC_006088.4	80154079	80167520	5577	5577	POPDC2	GO:0016020;GO:0016020;GO:0016021;GO:0016020;GO:0016020;GO:0016021;	-	POPDC2,	POP2;	popeye	domain	containing	2
gene1415	770199	NC_006088.4	80168471	80186361	2480	2480	PLA1A	GO:0002080;GO:0005576;GO:0005615;GO:0006629;GO:0008970;GO:0052689;GO:0070062;	K13618	PLA1A;	phospholipase	A1	member	A
gene1417	396530	NC_006088.4	80243658	80267671	3523	3523	ATP1A1	-	K01539	ATP1A1;	ATPase	Na+/K+	transporting	subunit	alpha	1
gene1418	770247	NC_006088.4	80311162	80327574	2886	2886	MAB21L3	-	-	MAB21L3,	C1orf161;	mab-21-like	3	(C.	elegans)
gene1419	418336	NC_006088.4	80329948	80374636	6568	6568	SLC22A15	GO:0008514;GO:0015711;GO:0016020;GO:0016021;GO:0016021;GO:0016021;GO:0022857;GO:0055085;	K08211	SLC22A15;	solute	carrier	family	22	member	15
gene1420	395578	NC_006088.4	80416900	80418200	1299	1299	NHLH2	-	K09075	NHLH2,	NSCL2;	nescient	helix-loop-helix	2
gene1421	395198	NC_006088.4	80446094	80476826	2055	2055	CASQ2	GO:0002027;GO:0002027;GO:0005509;GO:0005509;GO:0005509;GO:0005622;GO:0005737;GO:0010649;GO:0010880;GO:0010881;GO:0010881;GO:0014802;GO:0030018;GO:0030314;GO:0033018;GO:0043267;GO:0045214;GO:0048306;GO:0051208;GO:0051258;GO:0060048;GO:0060306;GO:0060315;GO:0071313;GO:1901017;	-	CASQ2,	CASQ1,	calsequestrin-2;	calsequestrin	2
gene1422	418337	NC_006088.4	80484516	80525818	10856	10856	VANGL1	GO:0005886;GO:0007275;GO:0016020;GO:0016021;GO:0016021;GO:0016328;GO:0043473;	K04510	VANGL1;	VANGL	planar	cell	polarity	protein	1
gene1423	418338	NC_006088.4	80530557	80553409	3568	3568	CHD1L	-	K20092	CHD1L;	chromodomain	helicase	DNA	binding	protein	1	like
gene1424	418339	NC_006088.4	80552961	80571124	3786	3786	LOC418339	GO:0004040;	-	FAAHL;	fatty	acid	amide	hydrolase-like
gene1425	418340	NC_006088.4	80571731	80596772	2048	2048	TMEM39A	GO:0016020;GO:0016021;	-	TMEM39A;	transmembrane	protein	39A
gene1426	418341	NC_006088.4	80596018	80621102	4569	4569	B4GALT4	GO:0005794;GO:0005975;GO:0016757;	K07969	B4GALT4;	beta-1,4-galactosyltransferase	4
gene1427	101747354	NC_006088.4	80596164	80596649	486	486	LOC101747354	-	-	alanine	and	glycine-rich	protein-like
gene1428	418342	NC_006088.4	80622112	80636473	2059	2059	B4GALT3	GO:0005975;GO:0016757;	K07968	B4GALT3;	beta-1,4-galactosyltransferase	3
gene1429	408180	NC_006088.4	80638461	80665882	4516	4516	LOC408180	GO:0000139;GO:0005794;GO:0005975;GO:0015018;GO:0015018;GO:0015018;GO:0016020;GO:0016740;GO:0030204;GO:0046872;GO:0050650;	K00735	beta-1,3-glucuronyltransferase	1-like
gene1431	418345	NC_006088.4	80775518	80787153	2207	2207	UPK1B	GO:0005887;GO:0007166;GO:0016020;GO:0016021;GO:0016021;GO:0016324;GO:0030855;GO:0070062;	K17347	UPK1B;	uroplakin	1B
gene1432	770477	NC_006088.4	80801074	80804289	1158	1158	C3ORF30	-	-	C1H3ORF30,	C3ORF30;	chromosome	1	open	reading	frame,	human	C3orf30
gene1433	418346	NC_006088.4	80804263	80926875	4097	4097	IGSF11	GO:0016020;GO:0016021;GO:0070062;	K06791	IGSF11;	immunoglobulin	superfamily	member	11
gene1440	395687	NC_006088.4	81944958	81945575	618	618	LSAMP	GO:0005886;GO:0007155;GO:0016020;GO:0031225;GO:0035641;	K06772	LSAMP,	chLAMP;	limbic	system-associated	membrane	protein
gene1441	395687	NC_006088.4	82082453	82236106	1458	1458	LSAMP	GO:0005886;GO:0007155;GO:0016020;GO:0031225;GO:0035641;	K06772	LSAMP,	chLAMP;	limbic	system-associated	membrane	protein
gene1442	427955	NC_006088.4	82260395	82313641	1013	1013	GAP43	GO:0005737;GO:0005829;GO:0005886;GO:0005886;GO:0007411;GO:0010001;GO:0014069;GO:0016198;GO:0030424;GO:0031527;GO:0040008;GO:0044306;GO:0045165;GO:0051489;GO:0071944;GO:0097060;	K20041	GAP43;	growth	associated	protein	43
gene1444	100859265	NC_006088.4	82479069	82955894	52708	52708	LOC100859265	-	K10501	ZBTB20;	zinc	finger	and	BTB	domain	containing	20
gene1446	770757	NC_006088.4	82976704	82989800	2095	2095	DRD3	GO:0001591;GO:0001591;GO:0001975;GO:0002016;GO:0002031;GO:0004871;GO:0004930;GO:0004930;GO:0004952;GO:0005886;GO:0005886;GO:0005887;GO:0005887;GO:0006874;GO:0007165;GO:0007186;GO:0007186;GO:0007186;GO:0007191;GO:0007191;GO:0007194;GO:0007195;GO:0007195;GO:0007626;GO:0008144;GO:0008542;GO:0014059;GO:0016020;GO:0016020;GO:0016021;GO:0016021;GO:0019216;GO:0030814;GO:0032467;GO:0032922;GO:0034776;GO:…	K04146	DRD3,	D(3),	D3;	dopamine	receptor	D3
gene1447	418351	NC_006088.4	83003350	83022163	3540	3540	QTRTD1	-	K15407	QTRT2;	queuine	tRNA-ribosyltransferase	accessory	subunit	2
gene1448	418352	NC_006088.4	83022144	83046319	4593	4593	KIAA1407	-	-	CCDC191,	KIAA1407;	coiled-coil	domain	containing	191
gene1449	418353	NC_006088.4	83023134	83053280	7307	7307	ZDHHC23	GO:0008270;GO:0016020;GO:0016021;GO:0016740;GO:0016746;GO:0018345;GO:0019706;GO:0072659;	K18932	ZDHHC23;	zinc	finger	DHHC-type	containing	23
gene1450	418354	NC_006088.4	83053387	83116887	4610	4610	GRAMD1C	-	-	GRAMD1C;	GRAM	domain	containing	1C
gene1451	418355	NC_006088.4	83106115	83117020	3538	3538	LOC418355	-	-	Ig	lambda	chain	V-VI	region	EB4-like
gene1452	418356	NC_006088.4	83118675	83140107	3997	3997	LOC418356	GO:0004623;GO:0004623;GO:0005509;GO:0005576;GO:0006629;GO:0006644;GO:0016042;GO:0016787;GO:0050482;	K01047	PLA2G10L;	phospholipase	A2	group	X-like
gene1453	418357	NC_006088.4	83174242	83183543	2392	2392	CLDND1	GO:0016020;GO:0016021;GO:0016021;GO:0016324;GO:0016020;GO:0016021;GO:0016021;	-	CLDND1,	null;	claudin	domain	containing	1
gene1454	427956	NC_006088.4	83190125	83191977	1853	1853	GPR15	GO:0004871;GO:0004930;GO:0004930;GO:0007165;GO:0007186;GO:0007186;GO:0016020;GO:0016021;GO:0016021;	K08403	GPR15;	G	protein-coupled	receptor	15
gene1455	396476	NC_006088.4	83204422	83207446	766	766	APOV1	GO:0004857;GO:0006629;GO:0034361;GO:0042627;GO:0043086;GO:0045735;	-	APOV1,	APO-II,	APO-VLDL-II,	APOVLDLII,	apovitellenin-1;	apovitellenin	1
gene1456	418358	NC_006088.4	83212371	83226469	1997	1997	ILDR1	GO:0005886;GO:0006898;GO:0016020;GO:0016021;GO:0061689;GO:0070506;GO:0090277;	-	ILDR1;	immunoglobulin	like	domain	containing	receptor	1
gene1457	418359	NC_006088.4	83226560	83272548	7589	7589	CFAP44	-	-	CFAP44,	WDR52;	cilia	and	flagella	associated	protein	44
gene1458	418361	NC_006088.4	83273137	83317280	4600	4600	BOC	GO:0005887;GO:0007224;GO:0007411;GO:0016020;GO:0016021;GO:0045663;	K20020	BOC;	BOC	cell	adhesion	associated,	oncogene	regulated
gene1459	418362	NC_006088.4	83374568	83391019	2929	2929	SPIRE1L	-	-	SPIRE1L;	spire-type	actin	nucleation	factor	1-like
gene1460	418364	NC_006088.4	83391782	83397729	2302	2302	C3ORF17	-	-	NEPRO,	C1H3orf17,	C3orf17;	nucleolus	and	neural	progenitor	protein
gene1461	418365	NC_006088.4	83398148	83400463	857	857	TAF13	GO:0003677;GO:0005634;GO:0005634;GO:0005669;GO:0005730;GO:0006366;GO:0008022;GO:0046982;	K03127	TAF13;	TATA-box	binding	protein	associated	factor	13
gene1462	418366	NC_006088.4	83401658	83406063	2208	2208	GTPBP8	GO:0000166;GO:0000287;GO:0003924;GO:0005525;GO:0005525;GO:0005739;GO:0005739;GO:0005739;GO:0046872;	-	GTPBP8;	GTP	binding	protein	8	(putative)
gene1463	418367	NC_006088.4	83407475	83428864	7035	7035	CD200R1L	GO:0004872;GO:0009897;	-	CD200R1L,	CD200R-S1,	CD200R1B;	CD200	receptor	1-like
gene1464	768673	NC_006088.4	83430764	83458738	8354	8354	CD200R1	GO:0004872;GO:0005576;GO:0009897;GO:0016020;GO:0016021;	K21668	CD200R1,	CD200R-B1V1,	CD200R1A;	CD200	receptor	1
gene1466	395074	NC_006088.4	83535305	83558894	4191	4191	CCDC80	GO:0001968;GO:0005539;GO:0005578;GO:0005604;GO:0005614;GO:0005615;GO:0008201;GO:0010811;GO:0030198;	-	CCDC80,	cequarin,	equarin-S;	coiled-coil	domain	containing	80
gene1467	418368	NC_006088.4	83562541	83574810	3765	3765	SLC35A5	-	K15274	SLC35A5;	solute	carrier	family	35	member	A5
gene1468	418369	NC_006088.4	83574965	83598582	1267	1267	ATG3	GO:0000045;GO:0000045;GO:0000153;GO:0000153;GO:0000422;GO:0005737;GO:0005829;GO:0005829;GO:0006464;GO:0006810;GO:0006914;GO:0015031;GO:0016236;GO:0016567;GO:0019776;GO:0019776;GO:0019777;GO:0019787;GO:0019899;GO:0043653;GO:0044804;GO:0050765;GO:1902017;	K08343	ATG3,	APG3L;	autophagy	related	3
gene1469	374052	NC_006088.4	83598691	83641533	12089	12089	F5	-	K03902	F5;	coagulation	factor	V
gene1470	427957	NC_006088.4	83652266	83664883	3869	3869	SLC19A2	GO:0005886;GO:0005886;GO:0006810;GO:0015234;GO:0015403;GO:0015403;GO:0015403;GO:0015888;GO:0016020;GO:0016020;GO:0016021;GO:0016021;GO:0071934;	K14610	SLC19A2;	solute	carrier	family	19	member	2
gene1471	418370	NC_006088.4	83665114	83677332	5154	5154	CCDC181	-	-	CCDC181,	C1H1ORF114,	C1orf114;	coiled-coil	domain	containing	181
gene1472	418371	NC_006088.4	83676872	83683835	2869	2869	BLZF1	GO:0005634;GO:0005794;GO:0005794;GO:0007030;GO:0007030;GO:0019899;GO:0031625;GO:0043001;GO:0043001;	-	BLZF1;	basic	leucine	zipper	nuclear	factor	1
gene1473	100858145	NC_006088.4	83683837	83773955	2085	2085	NME7	GO:0000166;GO:0004550;GO:0005524;GO:0005524;GO:0005813;GO:0006165;GO:0006183;GO:0006228;GO:0006241;	K00940	NME7;	NME/NM23	family	member	7
gene1474	396529	NC_006088.4	83773420	83787119	1965	1965	ATP1B1	GO:0001671;GO:0005391;GO:0005391;GO:0005524;GO:0005622;GO:0005886;GO:0005886;GO:0005890;GO:0005890;GO:0005890;GO:0006810;GO:0006811;GO:0006813;GO:0006814;GO:0006874;GO:0006883;GO:0008022;GO:0008144;GO:0010107;GO:0010248;GO:0010468;GO:0010882;GO:0014704;GO:0016020;GO:0016020;GO:0016021;GO:0016323;GO:0016324;GO:0016887;GO:0019901;GO:0023026;GO:0030007;GO:0030955;GO:0031402;GO:0032781;GO:0036376;GO:…	K01540	ATP1B1;	ATPase	Na+/K+	transporting	subunit	beta	1
gene1477	768904	NC_006088.4	83908125	83937704	4301	4301	DPT	-	-	DPT;	dermatopontin
gene1478	395914	NC_006088.4	83995577	83999551	860	860	XCL1	GO:0002548;GO:0005576;GO:0005615;GO:0006954;GO:0006955;GO:0007186;GO:0008009;GO:0008009;GO:0030593;GO:0043547;GO:0048020;GO:0048247;GO:0070098;GO:0070374;GO:0071346;GO:0071347;GO:0071356;	K05507	XCL1,	SCYC1;	X-C	motif	chemokine	ligand	1
gene1479	395793	NC_006088.4	84082889	84097141	1706	1706	TBX19	GO:0001158;GO:0003677;GO:0003677;GO:0003700;GO:0003700;GO:0005634;GO:0005634;GO:0006351;GO:0006355;GO:0006355;GO:0006355;GO:0021983;GO:0042127;GO:0045165;GO:0045595;GO:0045944;	K10184	TBX19,	CH-TBXT,	TBXT;	T-box	19
gene1480	418373	NC_006088.4	84103030	84112834	4435	4435	SFT2D2	GO:0006810;GO:0006810;GO:0015031;GO:0016020;GO:0016020;GO:0016021;GO:0016021;GO:0016192;GO:0016192;GO:0070062;	-	SFT2D2;	SFT2	domain	containing	2
gene1482	418374	NC_006088.4	84113111	84122596	2920	2920	TIPRL	GO:0000077;GO:0032515;	K17607	TIPRL;	TOR	signaling	pathway	regulator
gene1483	418375	NC_006088.4	84122693	84134962	4508	4508	GPR161	-	K08439	GPR161;	G	protein-coupled	receptor	161
gene1484	418376	NC_006088.4	84135900	84155164	3849	3849	TTF2	GO:0005524;GO:0005829;GO:0008270;	K15173	TTF2;	transcription	termination	factor	2
gene1495	418377	NC_006088.4	84160881	84169455	1703	1703	CPOX	GO:0004109;GO:0004109;GO:0005212;GO:0005739;GO:0005739;GO:0005829;GO:0006779;GO:0006783;GO:0016020;GO:0042803;GO:0055114;	K00228	CPOX;	coproporphyrinogen	oxidase
gene1499	395138	NC_006088.4	84200327	84252644	7194	7194	ST3GAL6	GO:0005794;GO:0006486;GO:0008373;GO:0016020;GO:0016021;GO:0016740;GO:0016757;GO:0030173;GO:0097503;GO:0005794;GO:0006486;GO:0008373;GO:0009311;GO:0016020;GO:0016021;GO:0016740;GO:0016757;GO:0018279;GO:0030173;GO:0052798;GO:0097503;	K03792	ST3GAL6,	ST3GAL-VI;	ST3	beta-galactoside	alpha-2,3-sialyltransferase	6
gene1501	418378	NC_006088.4	84257313	84344104	4333	4333	COL8A1	GO:0005576;GO:0005581;GO:0005615;GO:0010811;GO:0031012;GO:0035987;GO:0048593;GO:0050673;GO:0070062;	-	COL8A1;	collagen	type	VIII	alpha	1	chain
gene1505	418379	NC_006088.4	84530862	84573580	5435	5435	DCBLD2	GO:0005887;GO:0009986;GO:0016020;GO:0016021;GO:0030308;GO:0042060;	-	DCBLD2;	discoidin,	CUB	and	LCCL	domain	containing	2
gene1507	418380	NC_006088.4	84574066	84592690	11981	11981	TMEM30C	GO:0016020;GO:0016020;GO:0016021;GO:0016021;	-	TMEM30CP,	TMEM30C;	transmembrane	protein	30C,	pseudogene
gene1508	418381	NC_006088.4	84593270	84656654	1597	1597	CMSS1	GO:0003723;GO:0005634;GO:0030686;	-	CMSS1,	C1H3ORF26,	C3orf26;	cms1	ribosomal	small	subunit	homolog	(yeast)
gene1509	769163	NC_006088.4	84621650	84818261	6698	6698	FILIP1L	-	-	FILIP1L;	filamin	A	interacting	protein	1	like
gene1510	418383	NC_006088.4	84819457	84850832	3945	3945	TBC1D23	GO:0005794;GO:0032680;GO:0032755;GO:0050727;	-	TBC1D23;	TBC1	domain	family	member	23
gene1511	418386	NC_006088.4	84851093	84859849	2451	2451	NIT2	GO:0005739;GO:0005813;GO:0005829;GO:0006107;GO:0006528;GO:0006541;GO:0006807;GO:0016810;GO:0050152;GO:0070062;	K13566	NIT2;	nitrilase	family	member	2
gene1512	418387	NC_006088.4	84859800	84884186	5415	5415	TOMM70A	GO:0005739;GO:0005739;GO:0016020;GO:0016020;GO:0016021;GO:0070062;	K17768	TOMM70,	TOMM70A;	translocase	of	outer	mitochondrial	membrane	70
gene1513	418388	NC_006088.4	84884127	84897415	2300	2300	LNP1	-	-	LNP1;	leukemia	NUP98	fusion	partner	1
gene1514	418389	NC_006088.4	84910507	84931410	4946	4946	TMEM45A	GO:0016020;GO:0016021;	-	TMEM45A;	transmembrane	protein	45A
gene1515	418390	NC_006088.4	84935359	84959787	2442	2442	GPR128	GO:0004888;GO:0004930;GO:0007166;GO:0007186;GO:0016020;GO:0016020;GO:0016021;GO:0016021;	K08464	ADGRG7,	GPR128;	adhesion	G	protein-coupled	receptor	G7
gene1516	418391	NC_006088.4	84962533	84981084	1845	1845	TFG	GO:0004871;GO:0007165;GO:0042802;GO:0043123;GO:0070062;	K09292	TFG;	TRK-fused	gene
gene1517	769237	NC_006088.4	84984069	85117219	6036	6036	ABI3BP	GO:0005518;GO:0005539;GO:0005578;GO:0005614;GO:0005615;GO:0008201;GO:0010811;GO:0030198;GO:0031012;	-	ABI3BP;	ABI	family	member	3	binding	protein
gene1519	418393	NC_006088.4	85204682	85257589	7596	7596	IMPG2	GO:0005201;GO:0005540;GO:0005540;GO:0007601;GO:0008201;GO:0016020;GO:0016021;GO:0033165;GO:0043235;	K19017	IMPG2;	interphotoreceptor	matrix	proteoglycan	2
gene1520	769280	NC_006088.4	85258827	85299141	5516	5516	SENP7	-	K08596	SENP7;	SUMO1/sentrin	specific	peptidase	7
gene1521	418395	NC_006088.4	85298966	85303647	2031	2031	FAM172BP	-	-	FAM172BP;	family	with	sequence	similarity	172	member	B,	pseudogene
gene1522	418396	NC_006088.4	85304223	85310280	1044	1044	TXNL4B	GO:0000245;GO:0000398;GO:0005654;GO:0005681;GO:0005681;GO:0005682;GO:0005829;GO:0046540;	-	TXNL4B;	thioredoxin	like	4B
gene1523	418397	NC_006088.4	85306277	85309269	1932	1932	TRMT10C	GO:0005739;GO:0008033;	K17654	TRMT10C,	RG9MTD1;	tRNA	methyltransferase	10C,	mitochondrial	RNase	P	subunit
gene1524	418398	NC_006088.4	85310442	85319997	2110	2110	PCNP	GO:0016567;	-	PCNP;	PEST	proteolytic	signal	containing	nuclear	protein
gene1525	418400	NC_006088.4	85322797	85339979	6091	6091	ZBTB11	GO:0003676;GO:0005654;GO:0046872;	K10498	ZBTB11;	zinc	finger	and	BTB	domain	containing	11
gene1526	418401	NC_006088.4	85343215	85347392	578	578	RPL24	GO:0000027;GO:0003735;GO:0006412;GO:0022625;GO:1902626;	K02896	RPL24;	ribosomal	protein	L24
gene1527	418402	NC_006088.4	85347505	85364585	7873	7873	CEP97	GO:0005813;GO:0005815;GO:0005829;GO:0043234;GO:1901673;GO:1902018;GO:1902018;	K16717	CEP97,	LRRIQ2;	centrosomal	protein	97
gene1528	418403	NC_006088.4	85369226	85388449	5295	5295	NXPE3	-	-	NXPE3,	FAM55C;	neurexophilin	and	PC-esterase	domain	family	member	3
gene1529	418404	NC_006088.4	85395079	85411619	4538	4538	NFKBIZ	GO:0000932;GO:0003712;GO:0005634;GO:0005634;GO:0006357;GO:0006954;GO:0016607;	K14242	NFKBIZ;	NFKB	inhibitor	zeta
gene1531	418405	NC_006088.4	85462740	85586538	2161	2161	ZPLD1	GO:0016020;GO:0016021;	-	ZPLD1;	zona	pellucida	like	domain	containing	1
gene1535	396092	NC_006088.4	86503359	86619331	3371	3371	ALCAM	GO:0001772;GO:0001772;GO:0002250;GO:0002376;GO:0005886;GO:0005886;GO:0005887;GO:0005887;GO:0005925;GO:0007155;GO:0007156;GO:0007157;GO:0007157;GO:0007411;GO:0007411;GO:0008045;GO:0009897;GO:0016020;GO:0016021;GO:0030424;GO:0030424;GO:0030425;GO:0031226;GO:0031290;GO:0042101;GO:0042101;GO:0042802;GO:0042995;GO:0043025;GO:0048846;GO:0070062;GO:0098743;GO:1990138;	K06547	ALCAM,	BEN,	DM-GRASP,	JC7,	SC1;	activated	leukocyte	cell	adhesion	molecule
gene1538	418406	NC_006088.4	86643706	86770183	6513	6513	CBLB	GO:0001784;GO:0004842;GO:0004871;GO:0005509;GO:0005634;GO:0005654;GO:0005829;GO:0005886;GO:0006508;GO:0007166;GO:0007173;GO:0007175;GO:0008270;GO:0016567;GO:0017124;GO:0023051;GO:0030971;GO:0045121;GO:0061630;	K04707	CBLB;	Cbl	proto-oncogene	B
gene1539	418407	NC_006088.4	87225428	87369438	10150	10150	BBX	GO:0003677;GO:0005634;GO:0005654;GO:0005829;GO:0060348;	K21643	BBX;	BBX,	HMG-box	containing
gene1540	101752020	NC_006088.4	87353993	87368039	13649	13649	LOC101752020	-	-	inositol	1,4,5-trisphosphate	receptor-interacting	protein-like	1-like
gene1541	107054961	NC_006088.4	87369548	87372928	3381	3381	LOC107054961	-	-	inositol	1,4,5-trisphosphate	receptor-interacting	protein-like	1
gene1542	107054963	NC_006088.4	87373024	87376288	2867	2867	LOC107054963	-	-	inositol	1,4,5-trisphosphate	receptor-interacting	protein-like	1
gene1543	101749410	NC_006088.4	87376392	87378143	1354	1354	LOC101749410	-	-	inositol	1,4,5-trisphosphate	receptor-interacting	protein-like	1-like
gene1544	107054967	NC_006088.4	87425369	87428633	2867	2867	LOC107054967	-	-	inositol	1,4,5-trisphosphate	receptor-interacting	protein-like	1
gene1545	107054970	NC_006088.4	87428737	87431979	2845	2845	LOC107054970	-	-	uncharacterized	LOC107054970
gene1546	418408	NC_006088.4	87434453	87455205	3595	3595	CD47	GO:0016020;GO:0016021;GO:0005887;GO:0007165;GO:0008228;GO:0008284;GO:0009617;GO:0016020;GO:0016021;GO:0022409;GO:0050729;GO:0050766;GO:0050870;GO:0070053;GO:0070062;GO:0070062;GO:0016020;GO:0016021;	K06266	CD47;	CD47	molecule
gene1547	418409	NC_006088.4	87472092	87489141	1882	1882	IFT57	-	K04638	IFT57;	intraflagellar	transport	57
gene1548	107054979	NC_006088.4	87489032	87516162	3479	3479	HHLA2	-	-	HHLA2;	HERV-H	LTR-associating	2
gene1550	395534	NC_006088.4	87501148	87547719	6009	6009	MYH15	GO:0000166;GO:0003774;GO:0003779;GO:0005524;GO:0005524;GO:0016459;GO:0016459;	K17751	MYH15,	MYH6,	P-MHC,	VMHC1,	myosin;	myosin,	heavy	chain	15
gene1552	418410	NC_006088.4	87568053	87602011	4146	4146	KIAA1524	GO:0005737;GO:0005829;GO:0005886;GO:0005913;GO:0007283;GO:0045296;GO:0098609;GO:0098641;GO:2000179;	-	KIAA1524
gene1553	107054995	NC_006088.4	87591754	87593589	1438	1438	LOC107054995	-	-	inositol	1,4,5-trisphosphate	receptor-interacting	protein-like	1
gene1554	107054994	NC_006088.4	87595267	87596962	1298	1298	LOC107054994	-	-	inositol	1,4,5-trisphosphate	receptor-interacting	protein-like	1
gene1555	107049176	NC_006088.4	87598641	87600334	1296	1296	LOC107049176	-	-	inositol	1,4,5-trisphosphate	receptor-interacting	protein-like	1
gene1556	418411	NC_006088.4	87602325	87634863	3197	3197	SH2D1B	GO:0005622;	K07989	SH2D1B;	SH2	domain	containing	1B
gene1558	418412	NC_006088.4	87663148	87671475	897	897	TRAT1	-	-	TRAT1;	T	cell	receptor	associated	transmembrane	adaptor	1
gene1559	418413	NC_006088.4	87675054	87689431	2944	2944	HJURP	-	-	HJURP;	Holliday	junction	recognition	protein
gene1560	427960	NC_006088.4	87705108	87764436	5521	5521	GUCA1C	-	K08328	GUCA1C;	guanylate	cyclase	activator	1C
gene1562	418414	NC_006088.4	87811110	87820729	1085	1085	LOC418414	-	-	uncharacterized	LOC418414
gene1565	418415	NC_006088.4	88233733	88296062	4935	4935	PVRL3	-	K06592	NECTIN3,	PVRL3;	nectin	cell	adhesion	molecule	3
gene1570	418417	NC_006088.4	88412110	88436077	7025	7025	PLCXD2	-	-	PLCXD2;	phosphatidylinositol	specific	phospholipase	C	X	domain	containing	2
gene1571	418418	NC_006088.4	88472324	88554745	6152	6152	PHLDB2	-	-	PHLDB2;	pleckstrin	homology	like	domain	family	B	member	2
gene1573	418419	NC_006088.4	88559253	88567396	4217	4217	ABHD10	-	K13702	ABHD10;	abhydrolase	domain	containing	10
gene1574	418420	NC_006088.4	88573292	88584475	1463	1463	TAGLN3	GO:0000122;GO:0005634;GO:0043209;GO:0051015;	K20526	TAGLN3;	transgelin	3
gene1575	769974	NC_006088.4	88602538	88632166	2928	2928	TMPRSS7	GO:0004252;GO:0005886;GO:0006508;GO:0006508;GO:0006508;GO:0008233;GO:0008236;GO:0008236;GO:0016020;GO:0016021;GO:0016787;	K09638	TMPRSS7;	transmembrane	protease,	serine	7
gene1576	418421	NC_006088.4	88632259	88669156	9977	9977	LOC418421	-	-	suppressor	of	tumorigenicity	14	protein	homolog
gene1577	418423	NC_006088.4	88670527	88681232	1825	1825	LOC418423	-	-	uncharacterized	LOC418423
gene1578	770026	NC_006088.4	88689678	88702152	3787	3787	LOC770026	-	-	OX-2	membrane	glycoprotein-like
gene1579	418424	NC_006088.4	88702324	88713888	5845	5845	LOC418424	GO:0004872;GO:0005102;GO:0005887;GO:0005913;GO:0007156;GO:0007157;GO:0008037;GO:0016020;GO:0016021;GO:0042803;GO:0050839;GO:0016020;GO:0016021;	-	CD200L;	CD200	molecule	like
gene1580	418425	NC_006088.4	88719536	88764174	11761	11761	CD200	GO:0004872;GO:0005102;GO:0005887;GO:0005913;GO:0007156;GO:0007157;GO:0008037;GO:0016020;GO:0016021;GO:0042803;GO:0043031;GO:0050776;GO:0050839;	K06556	CD200;	CD200	molecule
gene1581	418426	NC_006088.4	88756373	88767923	1268	1268	BTLA	-	-	BTLA;	B	and	T	lymphocyte	associated
gene1582	770224	NC_006088.4	88775007	88781931	5346	5346	CGGBP1	-	-	CGGBP1;	CGG	triplet	repeat	binding	protein	1
gene1583	418428	NC_006088.4	88782358	88820282	7357	7357	RP11-159G9.5	-	-	ZNF654,	RP11-159G9.5;	zinc	finger	protein	654
gene1584	418429	NC_006088.4	88820532	88827793	2203	2203	C1H3ORF38	-	-	C1H3ORF38,	C3orf38;	chromosome	1	open	reading	frame,	human	C3orf38
gene1590	396402	NC_006088.4	89165086	89386165	6865	6865	EPHA3	GO:0000166;GO:0004672;GO:0004713;GO:0004713;GO:0005003;GO:0005004;GO:0005524;GO:0005524;GO:0005769;GO:0005887;GO:0005887;GO:0006468;GO:0007169;GO:0010976;GO:0016020;GO:0016021;GO:0016021;GO:0016301;GO:0016310;GO:0016740;GO:0018108;GO:0032956;GO:0043087;GO:0048013;GO:0051893;GO:0070507;GO:0071300;	K05104	EPHA3,	CEK4,	ETK1;	EPH	receptor	A3
gene1591	418430	NC_006088.4	89662850	89695489	4246	4246	PROS1	GO:0005509;GO:0005576;GO:0005615;GO:0005615;GO:0030195;GO:0070062;GO:0072562;	K03908	PROS1;	protein	S	(alpha)
gene1592	418431	NC_006088.4	89695578	89745220	6042	6042	ARL13B	GO:0000166;GO:0001947;GO:0005525;GO:0005525;GO:0005622;GO:0005929;GO:0005929;GO:0005930;GO:0007224;GO:0007264;GO:0007368;GO:0009953;GO:0021532;GO:0021830;GO:0021943;GO:0031514;GO:0060170;GO:0060271;GO:0070986;GO:1905515;	K07962	ARL13B,	ARL2L1;	ADP	ribosylation	factor	like	GTPase	13B
gene1593	770351	NC_006088.4	89709318	89727914	13930	13930	STX19	GO:0000149;GO:0005484;GO:0005484;GO:0005886;GO:0006886;GO:0006886;GO:0008021;GO:0016020;GO:0016021;GO:0016021;GO:0016192;GO:0031201;GO:0031629;GO:0048278;	K08487	STX19;	syntaxin	19
gene1594	418432	NC_006088.4	89747236	89766949	6565	6565	NSUN3	GO:0002127;GO:0003723;GO:0005739;GO:0005759;GO:0005762;GO:0008168;GO:0008168;GO:0008168;GO:0016428;GO:0016740;GO:0031167;GO:0032259;GO:0070129;	K21969	NSUN3;	NOP2/Sun	RNA	methyltransferase	family	member	3
gene1599	374008	NC_006088.4	90714721	91209121	14167	14167	EPHA6	-	K05107	EPHA6;	EPH	receptor	A6
gene1600	418433	NC_006088.4	91211031	91229743	1381	1381	ARL6	GO:0000166;GO:0005525;GO:0005525;GO:0000166;GO:0005525;GO:0005525;GO:0005622;GO:0007264;	K07951	ARL6;	ADP	ribosylation	factor	like	GTPase	6
gene1601	418437	NC_006088.4	91239455	91332611	9893	9893	CRYBG3	-	-	CRYBG3;	crystallin	beta-gamma	domain	containing	3
gene1602	418436	NC_006088.4	91331232	91345597	3315	3315	MINA	-	K21760	MINA;	MYC	induced	nuclear	antigen
gene1603	430981	NC_006088.4	91348332	91388342	3575	3575	GABRR3	-	K05190	GABRR3;	gamma-aminobutyric	acid	type	A	receptor	rho3	subunit
gene1605	418438	NC_006088.4	91417539	91498075	3390	3390	DCAF6	GO:0005634;GO:0005829;GO:0005925;GO:0030374;GO:0045944;GO:0080008;	K11795	DCAF6,	IQWD1;	DDB1	and	CUL4	associated	factor	6
gene1606	768451	NC_006088.4	91498485	91505336	770	770	MPC2	GO:0005739;GO:0005743;GO:0005743;GO:0006810;GO:0006850;GO:0031305;GO:0050833;GO:1902361;	K22139	MPC2,	BRP44;	mitochondrial	pyruvate	carrier	2
gene1607	418441	NC_006088.4	91506532	91543831	5442	5442	MPZL1	-	K06770	MPZL1;	myelin	protein	zero	like	1
gene1610	418443	NC_006088.4	91546890	91582068	3486	3486	RCSD1	-	K18615	RCSD1;	RCSD	domain	containing	1
gene1611	768680	NC_006088.4	91590510	91595425	2310	2310	CREG1	GO:0005576;GO:0005615;GO:0005667;GO:0006355;GO:0008134;GO:0010181;GO:0016491;GO:0040008;GO:0055114;GO:0070062;	-	CREG1;	cellular	repressor	of	E1A	stimulated	genes	1
gene1612	395911	NC_006088.4	91603992	91650630	1859	1859	CD247	GO:0004888;GO:0005737;GO:0005737;GO:0005886;GO:0005886;GO:0007166;GO:0007166;GO:0016020;GO:0016020;GO:0016021;GO:0042101;GO:0042101;GO:0042105;GO:0042105;GO:0042608;GO:0042802;GO:0042802;GO:0042803;GO:0050852;GO:0050852;	K06453	CD247,	CD3Z;	CD247	molecule
gene1613	396463	NC_006088.4	91651023	91772530	14741	14741	POU2F1	GO:0001223;GO:0003677;GO:0003677;GO:0003700;GO:0003700;GO:0005634;GO:0005634;GO:0006351;GO:0006355;GO:0043565;	K09364	POU2F1,	Oct-1,	chOCT-1;	POU	class	2	homeobox	1
gene1614	418444	NC_006088.4	91779971	91805534	19635	19635	DUSP27	GO:0006470;GO:0008138;GO:0016311;GO:0016791;	K14165	DUSP27;	dual	specificity	phosphatase	27	(putative)
gene1615	418445	NC_006088.4	91809973	91819665	1559	1559	GPA33	-	K06790	GPA33;	glycoprotein	A33
gene1616	418446	NC_006088.4	91821813	91834292	4971	4971	MAEL	GO:0000122;GO:0000785;GO:0000902;GO:0001741;GO:0005634;GO:0005634;GO:0005737;GO:0006974;GO:0007129;GO:0007140;GO:0007140;GO:0007283;GO:0007283;GO:0008630;GO:0009566;GO:0010629;GO:0030849;GO:0031047;GO:0033391;GO:0034587;GO:0034587;GO:0043046;GO:0043066;GO:0043186;GO:0043186;GO:0043565;GO:0045892;GO:0046620;GO:0048471;GO:0071547;	K18411	MAEL;	maelstrom	spermatogenic	transposon	silencer
gene1617	418447	NC_006088.4	91841676	91875365	3834	3834	ILDR2	GO:0009749;GO:0016020;GO:0016021;GO:0030073;GO:0030154;GO:0031016;GO:0048873;	-	ILDR2,	C1orf32;	immunoglobulin-like	domain	containing	receptor	2
gene1619	418448	NC_006088.4	91883036	91887866	2141	2141	ZFP92	GO:0003676;GO:0003700;GO:0006355;GO:0046872;	-	ZFP92,	ZIK1;	zinc	finger	protein	92	homolog	(mouse)
gene1622	396098	NC_006088.4	91922427	91932287	1166	1166	LOC396098	GO:0016020;GO:0016021;	-	B6.2,	Bu-1b;	B6.1
gene1624	768858	NC_006088.4	91942103	91953372	2731	2731	CD2	-	K06449	CD2;	CD2	molecule
gene1627	418449	NC_006088.4	91993959	92059565	6335	6335	PTGFRN	-	K06729	PTGFRN;	prostaglandin	F2	receptor	inhibitor
gene1628	418450	NC_006088.4	92065348	92106221	9347	9347	CD101	-	K06522	CD101,	IGSF2;	CD101	molecule
gene1629	418451	NC_006088.4	92159899	92237030	6721	6721	IGSF3	-	K06522	IGSF3;	immunoglobulin	superfamily	member	3
gene1630	418452	NC_006088.4	92237349	92247867	5421	5421	ADPRH	GO:0000287;GO:0003875;GO:0003875;GO:0003875;GO:0006464;GO:0006464;GO:0051725;	-	ADPRH;	ADP-ribosylarginine	hydrolase
gene1631	768950	NC_006088.4	92260429	92282947	3843	3843	CD80	GO:0016020;GO:0016021;	K05412	CD80;	CD80	molecule
gene1633	418453	NC_006088.4	92284074	92290511	1740	1740	TIMMDC1	GO:0005634;GO:0005654;GO:0005739;GO:0005739;GO:0016020;GO:0016021;	-	TIMMDC1;	translocase	of	inner	mitochondrial	membrane	domain	containing	1
gene1634	418455	NC_006088.4	92291339	92306928	3321	3321	POGLUT1	GO:0001756;GO:0005788;GO:0005788;GO:0006493;GO:0006493;GO:0006493;GO:0006664;GO:0008593;GO:0035251;GO:0035251;GO:0035251;GO:0035252;GO:0035252;GO:0045747;GO:0046527;GO:0046527;GO:0048318;GO:0048339;GO:0070062;GO:0072358;	K13667	POGLUT1,	KTELC1;	protein	O-glucosyltransferase	1
gene1636	418456	NC_006088.4	92335567	92390384	14406	14406	BCL9	-	-	BCL9;	B-cell	CLL/lymphoma	9
gene1638	418458	NC_006088.4	92396604	92403845	1341	1341	ACP6	GO:0002244;GO:0003993;GO:0005739;GO:0016311;	K14395	ACP6;	acid	phosphatase	6,	lysophosphatidic
gene1639	107055077	NC_006088.4	92419108	92420377	1266	1266	LOC107055077	-	K07614	gap	junction	alpha-5	protein-like
gene1640	396502	NC_006088.4	92426540	92447631	5761	5761	GJA5	-	K07614	GJA5;	gap	junction	protein	alpha	5
gene1642	395846	NC_006088.4	92445646	92494209	15062	15062	GJA8	GO:0002088;GO:0005886;GO:0005886;GO:0005921;GO:0005922;GO:0007154;GO:0016020;GO:0016021;GO:0030054;GO:0043010;	K07617	GJA8,	Cx45.6,	Cx50,	connexin-45.6;	gap	junction	protein	alpha	8
gene1643	418459	NC_006088.4	92495016	92518103	4839	4839	GPR89B	GO:0000139;GO:0005244;GO:0005794;GO:0006810;GO:0006811;GO:0008308;GO:0008308;GO:0015031;GO:0016020;GO:0016020;GO:0016021;GO:0030660;GO:0032580;GO:0032580;GO:0034765;GO:0043588;GO:0051452;GO:0051452;GO:1903959;	K22193	GPR89B,	GPR89,	GPR89A;	G	protein-coupled	receptor	89B
gene1644	418460	NC_006088.4	92515592	92524890	2477	2477	PDZK1	GO:0006810;GO:0015879;GO:0030165;GO:0034767;GO:0070062;	-	PDZK1,	PDZK1P1;	PDZ	domain	containing	1
gene1647	427963	NC_006088.4	92575316	92690693	6927	6927	HTR1F	GO:0004871;GO:0004930;GO:0004930;GO:0004993;GO:0004993;GO:0004993;GO:0005886;GO:0005887;GO:0005887;GO:0007165;GO:0007186;GO:0007186;GO:0007193;GO:0016020;GO:0016021;GO:0016021;GO:0030594;GO:0051378;GO:0098664;	K04153	HTR1F;	5-hydroxytryptamine	receptor	1F
gene1650	374215	NC_006088.4	92850762	92868428	5516	5516	POU1F1	GO:0003677;GO:0003677;GO:0003700;GO:0003700;GO:0005634;GO:0006351;GO:0006355;GO:0043565;	K09363	POU1F1,	GHF-1,	PIT-1,	PIT1,	Pit-1*;	POU	class	1	homeobox	1
gene1651	418461	NC_006088.4	92870773	92882303	2399	2399	CHMP2B	GO:0000815;GO:0000920;GO:0005622;GO:0005737;GO:0005764;GO:0005768;GO:0005770;GO:0005829;GO:0005886;GO:0006997;GO:0007032;GO:0007034;GO:0007080;GO:0010824;GO:0019904;GO:0039702;GO:0045296;GO:0050890;GO:0070050;GO:0070062;GO:1901673;GO:1902188;	K12192	CHMP2B;	charged	multivesicular	body	protein	2B
gene1652	418462	NC_006088.4	92951016	92977019	7001	7001	VGLL3	GO:0003705;GO:0005634;GO:0005634;GO:0006355;GO:0006357;	-	VGLL3;	vestigial	like	family	member	3
gene1654	418463	NC_006088.4	93320468	93976785	9393	9393	CADM2	-	K06782	CADM2,	IGSF4D;	cell	adhesion	molecule	2
gene1660	427964	NC_006088.4	95109022	95291668	4356	4356	GBE1	-	K00700	GBE1;	1,4-alpha-glucan	branching	enzyme	1
gene1665	395292	NC_006088.4	95898555	96604895	7300	7300	ROBO1	GO:0005623;GO:0007411;GO:0007507;GO:0016020;GO:0016021;GO:0035385;	K06753	ROBO1;	roundabout	guidance	receptor	1
gene1666	100859106	NC_006088.4	96810457	96812284	1828	1828	LOC100859106	-	-	envelope	glycoprotein	gp95-like
gene1667	395291	NC_006088.4	96887947	97810812	14318	14318	ROBO2	GO:0001822;GO:0007411;GO:0016020;GO:0016021;GO:0030673;GO:0035385;	K06754	ROBO2;	roundabout	guidance	receptor	2
gene1670	418465	NC_006088.4	97942746	97966909	768	768	LOC418465	-	-	uncharacterized	LOC418465
gene1671	418466	NC_006088.4	98014582	98035138	1907	1907	LIPI	GO:0004620;GO:0005576;GO:0006629;GO:0008201;GO:0016042;GO:0052689;	K19404	LIPI;	lipase,	member	I
gene1672	418467	NC_006088.4	98035179	98043062	3224	3224	RBM11	-	-	RBM11;	RNA	binding	motif	protein	11
gene1673	418468	NC_006088.4	98043919	98078057	4386	4386	ABCC13	GO:0000166;GO:0005524;GO:0005524;GO:0005887;GO:0006810;GO:0016020;GO:0016021;GO:0016021;GO:0016887;GO:0042626;GO:0042626;GO:0055085;GO:0055085;	K05670	ABCC13;	ATP-binding	cassette,	sub-family	C	(CFTR/MRP),	member	13,	pseudogene
gene1674	418469	NC_006088.4	98081909	98089517	4194	4194	HSPA13	GO:0000166;GO:0005524;GO:0070062;	K09491	HSPA13,	STCH;	heat	shock	protein	family	A	(Hsp70)	member	13
gene1675	418470	NC_006088.4	98116749	98151387	2265	2265	SAMSN1	-	-	SAMSN1;	SAM	domain,	SH3	domain	and	nuclear	localization	signals	1
gene1678	101749375	NC_006088.4	98317089	98387949	9786	9786	LOC101749375	GO:0000118;GO:0000122;GO:0000122;GO:0000790;GO:0001046;GO:0001543;GO:0003712;GO:0003713;GO:0003713;GO:0003714;GO:0003714;GO:0005102;GO:0005102;GO:0005634;GO:0005634;GO:0005634;GO:0005730;GO:0006357;GO:0006357;GO:0007623;GO:0016607;GO:0019915;GO:0030331;GO:0030728;GO:0032922;GO:0032922;GO:0035257;GO:0035259;GO:0042826;GO:0042974;GO:0045944;GO:0046965;GO:0071392;	K17965	uncharacterized	LOC101749375
gene1682	418471	NC_006088.4	98606720	98697017	4914	4914	USP25	GO:0004843;GO:0005783;GO:0005829;GO:0006511;GO:0016579;GO:0016579;GO:0031625;GO:0032183;GO:0036459;GO:0051117;GO:0070536;GO:0071108;GO:1904293;	K11849	USP25;	ubiquitin	specific	peptidase	25
gene1686	418473	NC_006088.4	99316802	99348340	6086	6086	CXADR	GO:0016020;GO:0016021;	K06788	CXADR,	TSTD1;	coxsackie	virus	and	adenovirus	receptor
gene1687	395489	NC_006088.4	99381864	99398667	1904	1904	C1H21ORF91	-	-	C1H21ORF91,	C21orf91;	chromosome	1	open	reading	frame,	human	C21orf91
gene1689	418474	NC_006088.4	99543957	99573138	1513	1513	CHODL	GO:0005737;GO:0010975;GO:0016020;GO:0016021;GO:0048471;	K10078	CHODL;	chondrolectin
gene1691	427967	NC_006088.4	99575861	99632264	4367	4367	TMPRSS15	GO:0004252;GO:0006508;GO:0006508;GO:0008233;GO:0008236;GO:0016020;GO:0016787;	K01316	TMPRSS15,	PRSS7;	transmembrane	protease,	serine	15
gene1694	107054837	NC_006088.4	100705365	100708249	2790	2790	LOC107054837	-	-	endogenous	retrovirus	group	K	member	18	Pol	protein-like
gene1695	427968	NC_006088.4	100721627	100978559	8952	8952	NCAM2	GO:0007155;GO:0016020;GO:0016020;GO:0016021;	K06491	NCAM2;	neural	cell	adhesion	molecule	2
gene1696	107055196	NC_006088.4	101037559	101043412	3432	3432	LOC107055196	-	-	collagen	alpha-1(I)	chain-like
gene1699	107055200	NC_006088.4	101676474	101678784	2311	2311	LOC107055200	-	-	uncharacterized	LOC107055200
gene1702	418475	NC_006088.4	102492039	102501323	1233	1233	MRPL39	GO:0000166;	K17420	MRPL39;	mitochondrial	ribosomal	protein	L39
gene1703	418476	NC_006088.4	102509794	102543993	2328	2328	JAM2	GO:0016020;GO:0016021;	K06735	JAM2;	junctional	adhesion	molecule	2
gene1704	418477	NC_006088.4	102544392	102548543	907	907	ATP5J	GO:0000276;GO:0005739;GO:0005743;GO:0006810;GO:0006811;GO:0015078;GO:0015986;GO:0015992;GO:0016020;	K02131	ATP5J;	ATP	synthase,	H+	transporting,	mitochondrial	Fo	complex	subunit	F6
gene1705	418478	NC_006088.4	102548241	102578190	4343	4343	GABPA	GO:0000122;GO:0000790;GO:0000978;GO:0000981;GO:0001077;GO:0001228;GO:0001228;GO:0001701;GO:0003677;GO:0003677;GO:0003682;GO:0003700;GO:0005634;GO:0005634;GO:0005634;GO:0005634;GO:0005634;GO:0005654;GO:0006355;GO:0006357;GO:0006357;GO:0006366;GO:0030154;GO:0043565;GO:0044212;GO:0045653;GO:0045944;GO:0046982;	K09441	GABPA;	GA	binding	protein	transcription	factor	alpha	subunit
gene1706	374198	NC_006088.4	102610038	102809880	3106	3106	APP	GO:0001934;GO:0001967;GO:0003677;GO:0004867;GO:0004867;GO:0005102;GO:0005615;GO:0005641;GO:0005737;GO:0005737;GO:0005768;GO:0005790;GO:0005794;GO:0005794;GO:0005886;GO:0005886;GO:0005911;GO:0006378;GO:0006417;GO:0006468;GO:0006878;GO:0006897;GO:0006979;GO:0007176;GO:0007399;GO:0007409;GO:0007611;GO:0007617;GO:0007626;GO:0008088;GO:0008201;GO:0008203;GO:0008344;GO:0008542;GO:0009986;GO:0009987;GO:…	K04520	APP;	amyloid	beta	(A4)	precursor	protein
gene1707	770067	NC_006088.4	102882358	102942648	3197	3197	CYYR1	-	-	CYYR1;	cysteine	and	tyrosine	rich	1
gene1708	418479	NC_006088.4	103026753	103033674	4139	4139	ADAMTS1	-	K08617	ADAMTS1;	ADAM	metallopeptidase	with	thrombospondin	type	1	motif	1
gene1709	427971	NC_006088.4	103060976	103107734	9693	9693	ADAMTS5	-	K08620	ADAMTS5;	ADAM	metallopeptidase	with	thrombospondin	type	1	motif	5
gene1713	418481	NC_006088.4	103950379	103953447	1046	1046	N6AMT1	GO:0003676;GO:0005737;GO:0006479;GO:0008168;GO:0008276;GO:0008276;GO:0008757;GO:0032259;	K19589	N6AMT1,	C21orf127,	HEMK2;	N-6	adenine-specific	DNA	methyltransferase	1	(putative)
gene1714	418482	NC_006088.4	103956431	103984023	6351	6351	LTN1	GO:0004842;GO:0008270;GO:0016567;GO:0016740;GO:0046872;GO:0051865;GO:0061630;	-	LTN1,	ZNF294,	Zfp-294;	listerin	E3	ubiquitin	protein	ligase	1
gene1715	418484	NC_006088.4	103984320	103987928	1736	1736	RWDD2B	-	-	RWDD2B;	RWD	domain	containing	2B
gene1716	418485	NC_006088.4	103987792	104008656	2901	2901	USP16	GO:0003713;GO:0004197;GO:0004843;GO:0004843;GO:0005634;GO:0006357;GO:0006508;GO:0006511;GO:0006974;GO:0007067;GO:0008233;GO:0008234;GO:0008270;GO:0008270;GO:0010468;GO:0016578;GO:0016578;GO:0016579;GO:0016787;GO:0035522;GO:0036459;GO:0036459;GO:0042393;GO:0043130;GO:0045893;GO:0045901;GO:0045944;GO:0046872;GO:0051289;GO:0051726;GO:0070537;	K11844	USP16;	ubiquitin	specific	peptidase	16
gene1717	418486	NC_006088.4	104009933	104020877	1979	1979	CCT8	GO:0000166;GO:0005524;GO:0005524;GO:0005737;GO:0006457;GO:0051082;	K09500	CCT8;	chaperonin	containing	TCP1	subunit	8
gene1718	418487	NC_006088.4	104035449	104065213	2578	2578	MAP3K7CL	GO:0000165;GO:0000186;GO:0004709;GO:0005622;GO:0005634;GO:0005829;	-	MAP3K7CL,	C1H21orf7,	C21ORF7,	HC21ORF7,	TAK1L,	TAKL,	TAKL-1,	TAKL-2,	TAKL-4;	MAP3K7	C-terminal	like
gene1721	418488	NC_006088.4	104089768	104118358	5638	5638	BACH1	GO:0000083;GO:0000117;GO:0000122;GO:0000122;GO:0000980;GO:0000980;GO:0001078;GO:0001205;GO:0001206;GO:0003677;GO:0003677;GO:0003677;GO:0003700;GO:0003700;GO:0003700;GO:0004842;GO:0005634;GO:0005634;GO:0005634;GO:0005634;GO:0005737;GO:0005829;GO:0006281;GO:0006351;GO:0006355;GO:0006355;GO:0006355;GO:0006366;GO:0016567;GO:0031463;GO:0043565;GO:0045944;GO:0061418;	K09042	BACH1;	BTB	domain	and	CNC	homolog	1
gene1723	418489	NC_006088.4	104160729	104321294	3343	3343	GRIK1	GO:0004872;GO:0004970;GO:0005216;GO:0005234;GO:0005886;GO:0006810;GO:0006811;GO:0006811;GO:0016020;GO:0016020;GO:0016021;GO:0030054;GO:0034220;GO:0035235;GO:0045202;GO:0045211;GO:0060079;	K05201	GRIK1;	glutamate	ionotropic	receptor	kainate	type	subunit	1
gene1724	427973	NC_006088.4	104363373	104402889	9249	9249	CLDN17	-	K06087	CLDN17,	claudin-17;	claudin	17
gene1725	427974	NC_006088.4	104407997	104410838	2842	2842	CLDN8	GO:0005198;GO:0005783;GO:0005886;GO:0005886;GO:0005923;GO:0005923;GO:0005923;GO:0016020;GO:0016021;GO:0016021;GO:0016323;GO:0016327;GO:0030054;	K06087	CLDN8,	claudin-8;	claudin	8
gene1726	418491	NC_006088.4	104461443	104605701	8896	8896	TIAM1	GO:0005057;GO:0005085;GO:0005085;GO:0005089;GO:0005622;GO:0007165;GO:0035023;GO:0035556;GO:0090630;	K05731	TIAM1;	T-cell	lymphoma	invasion	and	metastasis	1
gene1727	395938	NC_006088.4	104652993	104657432	666	666	SOD1	GO:0000187;GO:0000302;GO:0000303;GO:0000303;GO:0001541;GO:0001819;GO:0001895;GO:0002262;GO:0004784;GO:0004784;GO:0004784;GO:0004784;GO:0005507;GO:0005615;GO:0005615;GO:0005623;GO:0005634;GO:0005654;GO:0005737;GO:0005739;GO:0005739;GO:0005777;GO:0005829;GO:0005886;GO:0006749;GO:0006801;GO:0006801;GO:0006801;GO:0006879;GO:0006979;GO:0007283;GO:0007566;GO:0007568;GO:0007569;GO:0007605;GO:0007626;GO:…	K04565	SOD1;	superoxide	dismutase	1,	soluble
gene1728	418492	NC_006088.4	104659499	104704988	5173	5173	SCAF4	-	K13167	SCAF4,	SFRS15;	SR-related	CTD	associated	factor	4
gene1729	418493	NC_006088.4	104732041	104788991	5104	5104	HUNK	GO:0004672;GO:0004672;GO:0004674;GO:0005524;GO:0005634;GO:0005737;GO:0006468;GO:0006468;GO:0006468;GO:0035556;	K08797	HUNK;	hormonally	up-regulated	Neu-associated	kinase
gene1733	418494	NC_006088.4	104878060	104881808	2047	2047	MIS18A	GO:0000775;GO:0000775;GO:0000785;GO:0005634;GO:0005634;GO:0005829;GO:0007059;GO:0007059;GO:0034080;GO:0034080;GO:0044030;GO:0046872;GO:1903955;	K11564	MIS18A,	C21orf45;	MIS18	kinetochore	protein	A
gene1735	427975	NC_006088.4	104900258	104945060	7855	7855	URB1	GO:0001650;GO:0003723;GO:0005730;	K14861	URB1;	URB1	ribosome	biogenesis	1	homolog	(S.	cerevisiae)
gene1736	418496	NC_006088.4	104954046	104990597	1640	1640	EVA1C	-	-	EVA1C,	B18,	B19,	C1H21orf63,	C21ORF63,	FAM176C,	PRED34,	SUE21;	eva-1	homolog	C
gene1737	418497	NC_006088.4	104998578	105005906	1239	1239	C1H21ORF59	GO:0048858;	-	C1H21ORF59,	C21orf59;	chromosome	1	open	reading	frame,	human	C21orf59
gene1738	418498	NC_006088.4	105007784	105069684	7228	7228	SYNJ1	-	K20279	SYNJ1;	synaptojanin	1
gene1739	418499	NC_006088.4	105072910	105098543	4318	4318	PAXBP1	-	K13211	PAXBP1,	BM020,	C21orf66,	FSAP105,	GCFC,	GCFC1;	PAX3	and	PAX7	binding	protein	1
gene1740	418501	NC_006088.4	105101824	105112042	4346	4346	C1H21ORF62	-	-	C1H21ORF62,	C21orf62;	chromosome	1	open	reading	frame,	human	C21orf62
gene1741	428612	NC_006088.4	105180397	105182201	1569	1569	OLIG2	-	K09085	OLIG2;	oligodendrocyte	lineage	transcription	factor	2
gene1742	395664	NC_006088.4	105237837	105249123	1839	1839	IFNAR2	-	K05131	IFNAR2;	interferon	alpha	and	beta	receptor	subunit	2
gene1743	395663	NC_006088.4	105251521	105262186	1762	1762	AP000295.9	-	K05135	IL10RB,	IL10R2;	interleukin	10	receptor	subunit	beta
gene1744	395665	NC_006088.4	105271218	105290008	3133	3133	IFNAR1	-	K05130	IFNAR1;	interferon	alpha	and	beta	receptor	subunit	1
gene1745	418502	NC_006088.4	105302731	105311193	2195	2195	IFNGR2	-	K05133	IFNGR2;	interferon	gamma	receptor	2	(interferon	gamma	transducer	1)
gene1746	418503	NC_006088.4	105312579	105323600	2145	2145	TMEM50B	-	-	TMEM50B,	null;	transmembrane	protein	50B
gene1747	770607	NC_006088.4	105324444	105327392	1669	1669	DNAJC28	-	K19373	DNAJC28,	C21ORF55;	DnaJ	heat	shock	protein	family	(Hsp40)	member	C28
gene1748	427977	NC_006088.4	105330502	105350453	3666	3666	LOC427977	-	K11787	GART-B
gene1749	395315	NC_006088.4	105352787	105391515	4056	4056	GART	GO:0000166;GO:0003824;GO:0003824;GO:0004637;GO:0004637;GO:0004641;GO:0004641;GO:0004644;GO:0004644;GO:0005524;GO:0005524;GO:0005737;GO:0006164;GO:0006189;GO:0006189;GO:0008152;GO:0009058;GO:0009113;GO:0009113;GO:0016742;GO:0016874;GO:0046872;GO:0046872;GO:0070062;GO:0000166;GO:0003824;GO:0003824;GO:0004637;GO:0004637;GO:0004641;GO:0004641;GO:0004644;GO:0004644;GO:0005524;GO:0005524;GO:0005737;GO:…	K11787	GART,	AIRS,	GARS,	GART-A;	phosphoribosylglycinamide	formyltransferase,	phosphoribosylglycinamide	synthetase,	phosphoribosylaminoimidazole	synthetase
gene1750	770637	NC_006088.4	105392982	105431486	13787	13787	SON	-	-	SON;	SON	DNA	binding	protein
gene1751	418504	NC_006088.4	105431423	105440245	5204	5204	DONSON	-	-	DONSON;	downstream	neighbor	of	SON
gene1752	418505	NC_006088.4	105440345	105461264	2168	2168	CRYZL1	-	-	CRYZL1;	crystallin	zeta	like	1
gene1753	418506	NC_006088.4	105461372	105577273	7644	7644	ITSN1	-	K20045	ITSN1;	intersectin	1
gene1754	418508	NC_006088.4	105581781	105585201	830	830	AP000304.12	-	K02137	ATP5O,	AP000304.12;	ATP	synthase,	H+	transporting,	mitochondrial	F1	complex,	O	subunit
gene1756	427978	NC_006088.4	105648474	105695768	1876	1876	MRPS6	GO:0003735;GO:0005739;GO:0005739;GO:0005763;GO:0005840;GO:0006412;GO:0019843;	K02990	MRPS6;	mitochondrial	ribosomal	protein	S6
gene1759	427979	NC_006088.4	105810592	105846139	4530	4530	KCNE2	-	K04896	KCNE2;	potassium	voltage-gated	channel	subfamily	E	regulatory	subunit	2
gene1762	770806	NC_006088.4	105839376	105849790	835	835	SMIM11	-	-	SMIM11,	C21orf51,	C6orf161,	FAM165B;	small	integral	membrane	protein	11
gene1763	101748326	NC_006088.4	105858084	105859440	1357	1357	LOC101748326	-	-	C21orf140;	chromosome	21	open	reading	frame	140
gene1765	101748386	NC_006088.4	105878845	105890465	5970	5970	LOC101748386	-	K04894	uncharacterized	LOC101748386
gene1766	418510	NC_006088.4	105909217	105950029	3771	3771	RCAN1	GO:0003676;GO:0005737;GO:0008597;GO:0019722;GO:0033173;GO:0050790;GO:0070884;	K17901	RCAN1;	regulator	of	calcineurin	1
gene1767	427981	NC_006088.4	105962039	105991538	3947	3947	CLIC6	-	K05026	CLIC6;	chloride	intracellular	channel	6
gene1769	396152	NC_006088.4	106011547	106165218	7354	7354	RUNX1	GO:0000975;GO:0000977;GO:0001047;GO:0001228;GO:0003677;GO:0003700;GO:0005524;GO:0005634;GO:0005634;GO:0005654;GO:0005829;GO:0006355;GO:0006366;GO:0030097;GO:0030854;GO:0032743;GO:0043231;GO:0045893;GO:0045944;	K08367	RUNX1;	runt-related	transcription	factor	1
gene1772	418511	NC_006088.4	106560584	106570968	2806	2806	SETD4	GO:0005730;GO:0016279;GO:0018023;GO:0018026;GO:0042254;	-	SETD4;	SET	domain	containing	4
gene1773	418512	NC_006088.4	106570973	106577332	1805	1805	CBR1	GO:0016491;GO:0055114;	K00079	CBR1,	CBR3;	carbonyl	reductase	1
gene1776	418513	NC_006088.4	106632085	106659886	5976	5976	MORC3	-	-	MORC3,	MORC4;	MORC	family	CW-type	zinc	finger	3
gene1777	418514	NC_006088.4	106660091	106681458	6482	6482	CHAF1B	GO:0000790;GO:0005654;GO:0005829;GO:0006335;GO:0031497;GO:0033186;GO:0043234;	K10751	CHAF1B,	CAF-1P60,	CAF-I_p60;	chromatin	assembly	factor	1	subunit	B
gene1778	427982	NC_006088.4	106700206	106703455	3250	3250	CLDN14	GO:0005198;GO:0005783;GO:0005886;GO:0005886;GO:0005886;GO:0005923;GO:0005923;GO:0005923;GO:0016020;GO:0016021;GO:0016021;GO:0030054;	K06087	CLDN14;	claudin	14
gene1779	101748821	NC_006088.4	106796013	106799338	1526	1526	LOC101748821	-	-	uncharacterized	LOC101748821
gene1780	418515	NC_006088.4	106800857	106861256	7488	7488	SIM2	GO:0000122;GO:0000981;GO:0003677;GO:0003677;GO:0003677;GO:0003700;GO:0005634;GO:0005634;GO:0005634;GO:0005654;GO:0006351;GO:0006355;GO:0006355;GO:0006357;GO:0007399;GO:0009880;GO:0016604;GO:0030324;GO:0045892;GO:0046982;GO:0046983;	K09100	SIM2;	single-minded	family	bHLH	transcription	factor	2
gene1781	418516	NC_006088.4	106860708	106977006	6834	6834	HLCS	GO:0000785;GO:0004077;GO:0004080;GO:0005652;GO:0005739;GO:0005829;GO:0006464;GO:0008283;GO:0009305;GO:0009374;GO:0016363;GO:0016570;GO:0018271;GO:0019899;GO:0070781;GO:0071110;	K01942	HLCS;	holocarboxylase	synthetase
gene1783	101749102	NC_006088.4	106982373	106990041	3197	3197	DSCR6	-	-	RIPPLY3,	DSCR6;	ripply	transcriptional	repressor	3
gene1784	418517	NC_006088.4	106997550	107001532	1120	1120	PIGP	-	K03861	PIGP,	DSCR5;	phosphatidylinositol	glycan	anchor	biosynthesis	class	P
gene1785	418518	NC_006088.4	107001635	107061650	8029	8029	TTC3	GO:0004842;GO:0004842;GO:0005634;GO:0005634;GO:0005730;GO:0005829;GO:0006511;GO:0006511;GO:0008270;GO:0070936;	K15712	TTC3;	tetratricopeptide	repeat	domain	3
gene1786	418519	NC_006088.4	107062244	107080274	3554	3554	DSCR3	GO:0005634;GO:0005768;GO:0006886;GO:0008565;	-	DSCR3;	DSCR3	arrestin	fold	containing
gene1787	395233	NC_006088.4	107161479	107182204	2278	2278	DYRK1A	GO:0004672;GO:0004712;GO:0005524;GO:0006468;GO:0046777;	K08825	DYRK1A,	MNB;	dual	specificity	tyrosine	phosphorylation	regulated	kinase	1A
gene1788	427983	NC_006088.4	107221324	107385617	7975	7975	KCNJ6	-	K05000	KCNJ6;	potassium	voltage-gated	channel	subfamily	J	member	6
gene1789	427984	NC_006088.4	107516640	107542250	3879	3879	KCNJ15	GO:0005242;GO:0005242;GO:0005244;GO:0005887;GO:0006810;GO:0006811;GO:0006813;GO:0006813;GO:0010107;GO:0016020;GO:0016020;GO:0016021;GO:0016021;GO:0034765;	K05008	KCNJ15;	potassium	voltage-gated	channel	subfamily	J	member	15
gene1790	374146	NC_006088.4	107571868	107727563	9712	9712	ERG	GO:0003677;GO:0003700;GO:0005634;GO:0005634;GO:0006355;GO:0043565;GO:0000981;GO:0003677;GO:0003700;GO:0005634;GO:0005634;GO:0005634;GO:0006351;GO:0006355;GO:0006355;GO:0006357;GO:0030154;GO:0043565;	K09435	ERG;	ERG,	ETS	transcription	factor
gene1792	107055477	NC_006088.4	107729367	107730854	618	618	LOC107055477	-	-	translation	initiation	factor	IF-2-like
gene1793	396250	NC_006088.4	107802243	107815381	1916	1916	ETS2	GO:0000122;GO:0000977;GO:0000978;GO:0000981;GO:0001078;GO:0001569;GO:0001712;GO:0003677;GO:0003700;GO:0003700;GO:0005634;GO:0005634;GO:0005634;GO:0005634;GO:0005654;GO:0005829;GO:0005886;GO:0006351;GO:0006355;GO:0006355;GO:0006357;GO:0007498;GO:0030154;GO:0043565;GO:0043565;GO:0045893;GO:0060982;GO:0090009;	K21932	ETS2,	c-ets-2;	ETS	proto-oncogene	2,	transcription	factor
gene1794	418520	NC_006088.4	107931745	107940674	2412	2412	PSMG1	GO:0005634;GO:0005654;GO:0005737;GO:0005737;GO:0005783;GO:0005783;GO:0005783;GO:0005783;GO:0005794;GO:0005829;GO:0021930;GO:0043248;GO:0043248;GO:0070628;GO:0080129;	K11875	PSMG1,	DSCR2;	proteasome	assembly	chaperone	1
gene1795	418521	NC_006088.4	107942417	107994037	7891	7891	BRWD1	GO:0005634;GO:0006357;GO:0007010;GO:0008360;	K11798	BRWD1,	WDR9;	bromodomain	and	WD	repeat	domain	containing	1
gene1796	395999	NC_006088.4	107997368	108003846	1448	1448	HMGN1	GO:0000785;GO:0005634;GO:0031492;GO:0000785;GO:0003677;GO:0005634;GO:0005634;GO:0031492;	K11299	HMGN1,	HMG14;	high	mobility	group	nucleosome	binding	domain	1
gene1797	770415	NC_006088.4	108003984	108010511	1992	1992	WRB	GO:0016020;GO:0016021;GO:0071816;	-	WRB,	UCP-1;	tryptophan	rich	basic	protein
gene1798	418522	NC_006088.4	108010446	108027612	5692	5692	LCA5L	-	-	LCA5L,	C21orf13;	Leber	congenital	amaurosis	5-like
gene1799	418523	NC_006088.4	108027782	108053517	1216	1216	SH3BGR	GO:0005737;GO:0005829;	-	SH3BGR;	SH3	domain	binding	glutamate	rich	protein
gene1800	427985	NC_006088.4	108068315	108084022	5931	5931	B3GALT5	GO:0000139;GO:0005794;GO:0006486;GO:0008378;GO:0016020;GO:0016020;GO:0016021;GO:0016740;GO:0016757;	K03877	B3GALT5;	beta-1,3-galactosyltransferase	5
gene1802	418524	NC_006088.4	108094472	108128394	2694	2694	IGSF5	-	K06786	IGSF5;	immunoglobulin	superfamily	member	5
gene1803	771220	NC_006088.4	108143451	108196164	466	466	PCP4	-	-	PCP4;	Purkinje	cell	protein	4
gene1804	418525	NC_006088.4	108235671	108689330	6892	6892	DSCAM	GO:0005886;GO:0005887;GO:0007155;GO:0007162;GO:0007399;GO:0007626;GO:0016020;GO:0016021;GO:0030424;GO:0030426;GO:0042327;GO:0048813;GO:0048842;GO:0048842;GO:0060060;GO:0070593;	K06767	DSCAM;	DS	cell	adhesion	molecule
gene1805	418526	NC_006088.4	108844348	108901450	8597	8597	BACE2	-	K07747	BACE2;	beta-site	APP-cleaving	enzyme	2
gene1806	418527	NC_006088.4	108907699	108919067	2473	2473	FAM3B	-	-	FAM3B;	family	with	sequence	similarity	3	member	B
gene1807	395313	NC_006088.4	108921257	108942022	2487	2487	MX1	GO:0000166;GO:0000266;GO:0003374;GO:0003924;GO:0003924;GO:0005525;GO:0005525;GO:0008017;GO:0031966;GO:0045087;GO:0051607;GO:0061025;	K14754	MX1,	MX;	myxovirus	(influenza	virus)	resistance	1,	interferon-inducible	protein	p78	(mouse)
gene1808	418528	NC_006088.4	108943153	108964045	3394	3394	TMPRSS2	GO:0004252;GO:0005044;GO:0005886;GO:0006508;GO:0006508;GO:0006508;GO:0006508;GO:0006898;GO:0008233;GO:0008236;GO:0016020;GO:0016540;GO:0016787;GO:0046598;GO:0070062;	K09633	TMPRSS2;	transmembrane	protease,	serine	2
gene1812	418529	NC_006088.4	109022619	109043606	3551	3551	RIPK4	-	K08848	RIPK4;	receptor	interacting	serine/threonine	kinase	4
gene1814	418531	NC_006088.4	109070426	109103129	5784	5784	PRDM15	GO:0003676;GO:0046872;	-	PRDM15;	PR/SET	domain	15
gene1815	418532	NC_006088.4	109103771	109141936	6322	6322	C2CD2	GO:0005634;GO:0005829;GO:0016020;GO:0016021;	-	C2CD2;	C2	calcium	dependent	domain	containing	2
gene1816	427986	NC_006088.4	109149737	109168543	14653	14653	ZBTB21	GO:0003676;GO:0005634;GO:0005654;GO:0005829;GO:0008327;GO:0046872;	-	ZBTB21,	ZNF295;	zinc	finger	and	BTB	domain	containing	21
gene1817	427987	NC_006088.4	109193231	109238196	6996	6996	UMODL1	GO:0005509;GO:0005576;GO:0005615;GO:0007338;GO:0009897;GO:0010466;GO:0010468;GO:0016020;GO:0016021;GO:0030414;GO:0042981;GO:0048609;GO:0060612;GO:0097211;GO:2000354;	-	UMODL1;	uromodulin	like	1
gene1818	107055476	NC_006088.4	109266000	109271371	585	585	LOC107055476	-	-	spore	coat	protein	SP96-like
gene1819	101747234	NC_006088.4	109271707	109290701	1862	1862	LOC101747234	-	-	serine-rich	adhesin	for	platelets-like
gene1820	418533	NC_006088.4	109319872	109379712	9168	9168	ABCG1	GO:0000166;GO:0005524;GO:0005524;GO:0005886;GO:0016020;GO:0016020;GO:0016021;GO:0016021;GO:0016021;GO:0016887;GO:0017127;GO:0033344;GO:0034041;	K05679	ABCG1;	ATP	binding	cassette	subfamily	G	member	1
gene1821	418534	NC_006088.4	109383709	109388078	656	656	TFF2	GO:0005615;GO:0007586;GO:0042060;GO:0070062;	-	TFF2,	TFF3;	trefoil	factor	2
gene1822	427988	NC_006088.4	109408032	109424382	4969	4969	TMPRSS3	GO:0004252;GO:0005044;GO:0005783;GO:0005783;GO:0005789;GO:0006508;GO:0006508;GO:0006883;GO:0006898;GO:0007605;GO:0008233;GO:0008236;GO:0016020;GO:0016020;GO:0016021;GO:0016787;GO:0017080;GO:0043025;	K09634	TMPRSS3;	transmembrane	protease,	serine	3
gene1823	418535	NC_006088.4	109426131	109450584	8721	8721	UBASH3A	GO:0001817;GO:0005829;GO:0050860;GO:0070062;	K18993	UBASH3A;	ubiquitin	associated	and	SH3	domain	containing	A
gene1824	418536	NC_006088.4	109454431	109462725	1212	1212	RSPH1	-	K19755	RSPH1,	TSGA2;	radial	spoke	head	1	homolog
gene1825	418537	NC_006088.4	109465008	109511293	8948	8948	SLC37A1	GO:0005215;GO:0006810;GO:0015760;GO:0016020;GO:0016020;GO:0016021;GO:0016021;GO:0030176;GO:0035435;GO:0055085;GO:0061513;	K13783	SLC37A1;	solute	carrier	family	37	member	1
gene1826	418538	NC_006088.4	109521366	109565333	6066	6066	PDE9A	GO:0004114;GO:0007165;GO:0008081;GO:0010613;GO:0016787;GO:0046069;GO:0046872;GO:0047555;	K13761	PDE9A;	phosphodiesterase	9A
gene1827	418540	NC_006088.4	109577831	109599269	3356	3356	WDR4	-	K15443	WDR4;	WD	repeat	domain	4
gene1828	418541	NC_006088.4	109599303	109606399	1453	1453	NDUFV3	GO:0005739;GO:0005747;	K03944	NDUFV3;	NADH:ubiquinone	oxidoreductase	subunit	V3
gene1829	418542	NC_006088.4	109623556	109662524	11562	11562	PKNOX1	GO:0001228;GO:0001525;GO:0003677;GO:0003677;GO:0003677;GO:0003705;GO:0005634;GO:0005634;GO:0005634;GO:0005667;GO:0005737;GO:0005829;GO:0006355;GO:0006357;GO:0006366;GO:0030097;GO:0030217;GO:0030218;GO:0043010;GO:0043565;GO:0045944;GO:0046982;	-	PKNOX1;	PBX/knotted	1	homeobox	1
gene1831	418544	NC_006088.4	109676491	109701073	3788	3788	LOC418544	GO:0004122;GO:0004122;GO:0005737;GO:0006535;GO:0006535;GO:0008652;GO:0016829;GO:0019343;GO:0019343;GO:0019344;	K01697	cystathionine	beta-synthase-like
gene1832	418545	NC_006088.4	109704963	109732461	5791	5791	CBS	GO:0001958;GO:0001974;GO:0004122;GO:0004122;GO:0004122;GO:0005737;GO:0005737;GO:0006535;GO:0006535;GO:0006801;GO:0008652;GO:0016829;GO:0019343;GO:0019343;GO:0019344;GO:0019344;GO:0020037;GO:0021587;GO:0030170;GO:0030823;GO:0043506;GO:0050667;GO:0050880;GO:0051593;GO:0060135;GO:0060351;	K01697	CBS,	CBSL;	cystathionine-beta-synthase
gene1833	395370	NC_006088.4	109739105	109754963	3600	3600	U2AF1	GO:0000166;GO:0000398;GO:0000398;GO:0003676;GO:0003723;GO:0003723;GO:0005654;GO:0005681;GO:0005681;GO:0016607;GO:0030628;GO:0046872;GO:0046872;GO:0050733;GO:0071013;GO:0089701;GO:0089701;GO:0089701;GO:1903146;GO:1903955;GO:0000398;GO:0003723;GO:0046872;GO:0046872;GO:0089701;	K12836	U2AF1;	U2	small	nuclear	RNA	auxiliary	factor	1
gene1835	418546	NC_006088.4	109772362	109775748	1436	1436	CRYAA	GO:0001666;GO:0001934;GO:0002088;GO:0002089;GO:0005212;GO:0005737;GO:0006915;GO:0007005;GO:0007015;GO:0007017;GO:0007021;GO:0010629;GO:0030307;GO:0042542;GO:0043010;GO:0043066;GO:0043154;GO:0046872;GO:0048596;GO:0060561;GO:0070141;GO:0070309;GO:0005212;GO:0005212;GO:0005634;GO:0005737;GO:0007601;GO:0032387;GO:0042802;GO:0043066;GO:0046872;GO:0051082;GO:0051260;GO:0070062;	K09541	CRYAA;	crystallin	alpha	A
gene1840	395417	NC_006088.4	109907382	109920133	5069	5069	SIK1	-	K19008	SIK1,	SIK2,	SNF1LK;	salt	inducible	kinase	1
gene1843	418548	NC_006088.4	109998571	110032924	3225	3225	HSF2BP	GO:0005829;	-	HSF2BP;	heat	shock	transcription	factor	2	binding	protein
gene1844	425237	NC_006088.4	110033196	110055218	5102	5102	RRP1B	-	K14849	RRP1B;	ribosomal	RNA	processing	1B
gene1845	418549	NC_006088.4	110069292	110113597	7276	7276	PDXK	GO:0000287;GO:0005524;GO:0005634;GO:0005829;GO:0005829;GO:0008270;GO:0008283;GO:0008478;GO:0008478;GO:0008478;GO:0009443;GO:0009443;GO:0016310;GO:0030170;GO:0030955;GO:0031402;GO:0031403;GO:0042803;GO:0042816;GO:0042823;GO:0070062;	K00868	PDXK;	pyridoxal	(pyridoxine,	vitamin	B6)	kinase
gene1847	418550	NC_006088.4	110162758	110258655	8407	8407	AGPAT3	-	K13523	AGPAT3;	1-acylglycerol-3-phosphate	O-acyltransferase	3
gene1848	771556	NC_006088.4	110273388	110315911	6053	6053	TRAPPC10	GO:0005829;GO:0006891;GO:0034498;GO:1990071;	K20307	TRAPPC10;	trafficking	protein	particle	complex	10
gene1849	107055627	NC_006088.4	110316266	110333346	3629	3629	PWP2	-	K14558	PWP2;	PWP2	periodic	tryptophan	protein	homolog	(yeast)
gene1850	418552	NC_006088.4	110334467	110341334	1731	1731	C1H21ORF33	GO:0005739;GO:0005739;	-	C1H21ORF33,	C21orf33;	chromosome	1	open	reading	frame,	human	C21orf33
gene1851	418554	NC_006088.4	110345973	110376871	3375	3375	LOC418554	-	-	VTCN1L;	V-set	domain	containing	T	cell	activation	inhibitor	1-like
gene1852	395968	NC_006088.4	110383415	110393891	1260	1260	ICOSLG	GO:0016020;GO:0016021;	K06710	ICOSLG;	inducible	T-cell	costimulator	ligand
gene1854	107055472	NC_006088.4	110571442	110575294	1721	1721	LOC107055472	-	-	translation	initiation	factor	IF-2-like
gene1855	101749541	NC_006088.4	110627960	110630281	1379	1379	LOC101749541	-	-	translation	initiation	factor	IF-2-like
gene1861	418555	NC_006088.4	110801922	110817463	2056	2056	C1HXORF36	GO:0009966;	-	C1HXORF36,	CXorf36;	chromosome	1	open	reading	frame,	human	CXorf36
gene1862	418556	NC_006088.4	110830936	110980939	9434	9434	KDM6A	GO:0008168;GO:0010468;GO:0032259;GO:0046872;GO:0071557;GO:0071558;GO:0010468;GO:0046872;GO:0071557;GO:0071558;	K11447	KDM6A,	UTX;	lysine	demethylase	6A
gene1864	418558	NC_006088.4	111018604	111035154	2989	2989	FUNDC1	GO:0000422;GO:0000422;GO:0001666;GO:0005739;GO:0005741;GO:0006914;GO:0016020;GO:0016021;GO:0031307;GO:0031307;	K17986	FUNDC1;	FUN14	domain	containing	1
gene1865	418559	NC_006088.4	111056475	111115975	2527	2527	EFHC2	GO:0005615;GO:0005623;	-	EFHC2;	EF-hand	domain	containing	2
gene1866	418560	NC_006088.4	111184533	111204535	1997	1997	NDP	GO:0005125;GO:0005576;GO:0005615;GO:0016055;GO:0031012;GO:0060070;	-	NDP;	NDP,	norrin	cystine	knot	growth	factor
gene1867	418561	NC_006088.4	111228559	111282026	6152	6152	MAOB	-	K00274	MAOB,	MAOA;	monoamine	oxidase	B
gene1868	418563	NC_006088.4	111288195	111331991	2877	2877	MAOA	GO:0005739;GO:0005739;GO:0008131;GO:0016020;GO:0016021;GO:0016491;GO:0016491;GO:0042420;GO:0055114;GO:0055114;	K00274	MAOA;	monoamine	oxidase	A
gene1869	425311	NC_006088.4	111368607	111378909	3406	3406	HEATR7B1	-	-	HEATR7B1;	HEAT	repeat	containing	7B1
gene1874	418565	NC_006088.4	111777387	111983664	4557	4557	CASK	-	K06103	CASK;	calcium/calmodulin	dependent	serine	protein	kinase
gene1875	101750076	NC_006088.4	111877626	111886967	8128	8128	GPR82	-	K08420	GPR82;	G	protein-coupled	receptor	82
gene1876	771199	NC_006088.4	111891553	111897268	4463	4463	GPR34	GO:0004871;GO:0004930;GO:0004930;GO:0005887;GO:0007165;GO:0007186;GO:0007186;GO:0016020;GO:0016021;GO:0016021;GO:0035589;GO:0045028;	K08383	GPR34;	G	protein-coupled	receptor	34
gene1877	418566	NC_006088.4	111995838	112016261	16156	16156	NYX	-	K08129	NYX;	nyctalopin
gene1878	418567	NC_006088.4	112021552	112038995	4530	4530	DDX3X	GO:0000166;GO:0003676;GO:0004386;GO:0005524;GO:0005524;GO:0016787;	K11594	DDX3X,	CPL10;	DEAD-box	helicase	3,	X-linked
gene1881	418568	NC_006088.4	112065342	112069044	881	881	RPL8	GO:0002181;GO:0003723;GO:0003723;GO:0003735;GO:0003735;GO:0005622;GO:0005840;GO:0005925;GO:0006412;GO:0015934;GO:0016020;GO:0022625;GO:0022625;	K02938	MIR6850,	RPL8;	microRNA	6850
gene1882	418569	NC_006088.4	112078329	112176727	9595	9595	USP9X	GO:0005737;GO:0006511;GO:0016477;GO:0016579;GO:0036459;	K11840	USP9X,	USP9Y;	ubiquitin	specific	peptidase	9,	X-linked
gene1885	418572	NC_006088.4	112228091	112262695	4882	4882	MED14	GO:0001104;GO:0001104;GO:0001104;GO:0003712;GO:0003713;GO:0004872;GO:0005634;GO:0006357;GO:0006367;GO:0016020;GO:0016592;GO:0016592;GO:0016592;GO:0016592;GO:0019827;GO:0030518;GO:0030518;GO:0030521;GO:0045893;GO:0045944;GO:0070847;	K15156	MED14,	CRSP2;	mediator	complex	subunit	14
gene1887	418573	NC_006088.4	112273187	112282377	1999	1999	ATP6AP2	GO:0002003;GO:0004872;GO:0009897;GO:0016020;GO:0016021;GO:0016021;GO:0021903;GO:0030177;GO:0030177;GO:0032914;GO:0043408;GO:0048069;GO:0060323;GO:0070062;GO:0004872;GO:0016020;GO:0016021;GO:0016021;	K19514	ATP6AP2;	ATPase	H+	transporting	accessory	protein	2
gene1889	107056538	NC_006088.4	112349429	112354018	2070	2070	LOC107056538	-	-	basic	proline-rich	protein-like
gene1890	418574	NC_006088.4	112378844	112422324	6294	6294	BCOR	-	-	BCOR;	BCL6	corepressor
gene1898	404752	NC_006088.4	112738605	112739753	1149	1149	MID1IP1	GO:0005634;GO:0005737;GO:0005829;GO:0007026;GO:0008022;GO:0015630;GO:0045723;GO:0051258;GO:0051351;	-	MID1IP1;	MID1	interacting	protein	1
gene1899	418577	NC_006088.4	112766324	112855838	1918	1918	TSPAN7	GO:0005887;GO:0007166;GO:0016020;GO:0016021;GO:0016021;	K06571	TSPAN7,	TM4SF2;	tetraspanin	7
gene1902	395735	NC_006088.4	112898625	112924531	1285	1285	OTC	GO:0000050;GO:0004585;GO:0005739;GO:0005739;GO:0005743;GO:0006520;GO:0006593;GO:0016597;GO:0016740;GO:0016743;GO:0019240;GO:0097272;	K00611	OTC;	ornithine	carbamoyltransferase
gene1903	418578	NC_006088.4	112926169	112985737	4141	4141	RPGR	-	K19607	RPGR;	retinitis	pigmentosa	GTPase	regulator
gene1904	418579	NC_006088.4	112994814	113035754	2143	2143	SRPX	-	-	SRPX,	null;	sushi	repeat	containing	protein,	X-linked
gene1905	427990	NC_006088.4	113039522	113117936	8848	8848	SYTL5	-	K17598	SYTL5;	synaptotagmin-like	5
gene1906	418580	NC_006088.4	113133105	113139987	2452	2452	DYNLT3	GO:0000776;GO:0005868;GO:0042802;	K10420	DYNLT3,	TCTE1L;	dynein	light	chain	Tctex-type	3
gene1907	418581	NC_006088.4	113149626	113183626	3352	3352	CYBB	GO:0016020;GO:0016020;GO:0016021;GO:0016491;GO:0016491;GO:0055114;GO:0055114;	K21421	CYBB,	Nox2;	cytochrome	b-245	beta	chain
gene1908	427991	NC_006088.4	113199116	113214148	2081	2081	XK	GO:0005623;GO:0006874;GO:0008361;GO:0010961;GO:0016020;GO:0016021;GO:0016021;GO:0031133;GO:0042552;GO:0048741;	K19522	XK,	XRG1;	X-linked	Kx	blood	group
gene1909	427992	NC_006088.4	113215605	113251683	7930	7930	LANCL3	GO:0003824;GO:0005886;GO:0007165;	-	LANCL3;	LanC	like	3
gene1911	418582	NC_006088.4	113283937	113314070	9998	9998	PRRG1	GO:0005509;GO:0005576;GO:0016020;GO:0016021;	-	PRRG1;	proline	rich	and	Gla	domain	1
gene1912	107056924	NC_006088.4	113325651	113339179	4198	4198	LOC107056924	-	-	maestro	heat-like	repeat-containing	protein	family	member	2B
gene1913	107056990	NC_006088.4	113343513	113348692	2135	2135	LOC107056990	-	-	maestro	heat-like	repeat-containing	protein	family	member	2B
gene1914	107056981	NC_006088.4	113350799	113354007	963	963	LOC107056981	-	-	maestro	heat-like	repeat-containing	protein	family	member	2B
gene1915	107056965	NC_006088.4	113357864	113369741	4716	4716	LOC107056965	-	-	maestro	heat-like	repeat-containing	protein	family	member	2B
gene1917	418583	NC_006088.4	113403041	113666278	9967	9967	C1HXORF59	-	-	C1HXORF59,	C1HXorf22,	CXorf22,	CXorf59;	chromosome	1	open	reading	frame,	human	CXORF59
gene1918	107056915	NC_006088.4	113813162	113817341	2088	2088	LOC107056915	-	-	maestro	heat-like	repeat-containing	protein	family	member	1
gene1919	107056943	NC_006088.4	113819440	113821374	1271	1271	LOC107056943	-	-	maestro	heat-like	repeat-containing	protein	family	member	2A
gene1920	418585	NC_006088.4	113937148	113963939	4374	4374	TMEM47	GO:0005886;GO:0005911;GO:0016020;GO:0016021;GO:0016021;	-	TMEM47;	transmembrane	protein	47
gene1921	101748044	NC_006088.4	113985433	113989505	1231	1231	LOC101748044	-	-	maestro	heat-like	repeat-containing	protein	family	member	2B-like
gene1922	101749807	NC_006088.4	113990443	113996789	3021	3021	LOC101749807	-	-	maestro	heat-like	repeat-containing	protein	family	member	2A-like
gene1924	101749197	NC_006088.4	114226428	114237805	4068	4068	LOC101749197	-	-	maestro	heat-like	repeat-containing	protein	family	member	2B-like
gene1925	101751321	NC_006088.4	114247621	114259443	5313	5313	LOC101751321	-	-	uncharacterized	LOC101751321
gene1926	396236	NC_006088.4	114486908	115483008	13629	13629	DMD	GO:0001954;GO:0002027;GO:0002162;GO:0003779;GO:0003779;GO:0005200;GO:0005886;GO:0006355;GO:0007010;GO:0007517;GO:0007519;GO:0008065;GO:0008270;GO:0010468;GO:0010880;GO:0010881;GO:0014809;GO:0014819;GO:0014904;GO:0016010;GO:0016203;GO:0021629;GO:0030018;GO:0030054;GO:0030055;GO:0033137;GO:0034613;GO:0035994;GO:0042383;GO:0042391;GO:0043623;GO:0044306;GO:0045121;GO:0045202;GO:0045213;GO:0046716;GO:…	K10366	DMD;	dystrophin
gene1928	101748457	NC_006088.4	115502585	115510376	2558	2558	LOC101748457	-	-	uncharacterized	LOC101748457
gene1929	107057146	NC_006088.4	115510445	115512826	1014	1014	LOC107057146	-	-	maestro	heat-like	repeat-containing	protein	family	member	2A
gene1930	101749256	NC_006088.4	115518659	115526998	2708	2708	LOC101749256	-	-	maestro	heat-like	repeat-containing	protein	family	member	2B-like
gene1931	107057129	NC_006088.4	115604559	115610906	2871	2871	LOC107057129	-	-	maestro	heat-like	repeat-containing	protein	family	member	2B
gene1932	418588	NC_006088.4	115661656	115703367	6912	6912	TAB3	GO:0008270;GO:0046872;GO:0070062;	K12793	TAB3,	MAP3K7IP3;	TGF-beta	activated	kinase	1/MAP3K7	binding	protein	3
gene1933	418589	NC_006088.4	115732313	115768596	4293	4293	GK	GO:0004370;GO:0004370;GO:0005739;GO:0005975;GO:0006071;GO:0006072;GO:0006641;GO:0016301;GO:0016310;GO:0016740;GO:0016773;GO:0046167;	K00864	GK,	GK2;	glycerol	kinase
gene1934	100857674	NC_006088.4	115787423	115796478	2167	2167	CXORF21	-	-	CXorf21,	C1HXorf21;	chromosome	X	open	reading	frame	21
gene1935	101747311	NC_006088.4	115837181	115846178	2742	2742	LOC101747311	-	-	maestro	heat-like	repeat-containing	protein	family	member	2B-like
gene1936	107057286	NC_006088.4	115846154	115850175	3291	3291	LOC107057286	-	-	maestro	heat-like	repeat-containing	protein	family	member	2A
gene1937	395285	NC_006088.4	115909222	115911511	1380	1380	NR0B1	GO:0003677;GO:0003707;GO:0005634;GO:0005634;GO:0006351;GO:0006355;GO:0006355;GO:0030325;GO:0043401;GO:0043565;	K08562	NR0B1,	DAX1;	nuclear	receptor	subfamily	0	group	B	member	1
gene1938	100857426	NC_006088.4	116001728	116007008	1965	1965	LOC100857426	-	-	maestro	heat-like	repeat-containing	protein	family	member	2B-like
gene1939	107057534	NC_006088.4	116008293	116017903	3030	3030	LOC107057534	-	-	maestro	heat-like	repeat-containing	protein	family	member	2B
gene1940	427993	NC_006088.4	116050200	116756487	8171	8171	IL1RAPL1	GO:0004908;GO:0005886;GO:0007165;GO:0016020;GO:0016021;GO:0019221;GO:0045920;	K05170	IL1RAPL1;	interleukin	1	receptor	accessory	protein	like	1
gene1942	107049453	NC_006088.4	116836556	116837599	665	665	LOC107049453	-	-	maestro	heat-like	repeat-containing	protein	family	member	2B
gene1943	107049456	NC_006088.4	116838941	116839745	462	462	LOC107049456	-	-	maestro	heat-like	repeat-containing	protein	family	member	2B
gene1944	107057518	NC_006088.4	116840769	116843133	1083	1083	LOC107057518	-	-	maestro	heat-like	repeat-containing	protein	family	member	2B
gene1947	100857292	NC_006088.4	117435547	117444793	2928	2928	LOC100857292	-	-	HEAT	repeat-containing	protein	7B2-like
gene1948	107057525	NC_006088.4	117491598	117498921	2975	2975	LOC107057525	-	-	maestro	heat-like	repeat-containing	protein	family	member	2B
gene1950	107057587	NC_006088.4	117839213	117844037	2275	2275	ARX	-	K09452	ARX;	aristaless	related	homeobox
gene1951	418593	NC_006088.4	117846063	118037344	5789	5789	POLA1	GO:0000166;GO:0001882;GO:0003676;GO:0003677;GO:0003677;GO:0003887;GO:0003887;GO:0003887;GO:0005634;GO:0005654;GO:0005658;GO:0005658;GO:0005829;GO:0006260;GO:0006260;GO:0006260;GO:0006269;GO:0006270;GO:0006272;GO:0006273;GO:0006303;GO:0008408;GO:0016740;GO:0016779;GO:0046982;GO:0071897;GO:0090305;	K02320	POLA1,	POLA;	DNA	polymerase	alpha	1,	catalytic	subunit
gene1953	418594	NC_006088.4	118039278	118082569	4107	4107	PCYT1B	-	K00968	PCYT1B;	phosphate	cytidylyltransferase	1,	choline,	beta
gene1954	418595	NC_006088.4	118085667	118139548	6483	6483	PDK3	GO:0004672;GO:0004674;GO:0004740;GO:0005524;GO:0005730;GO:0005739;GO:0005739;GO:0010510;GO:0010906;GO:0018105;GO:0035357;GO:0071398;GO:0097411;GO:2000377;	K00898	PDK3;	pyruvate	dehydrogenase	kinase	3
gene1956	772218	NC_006088.4	118161203	118172056	3590	3590	LOC772218	GO:0005215;GO:0005789;GO:0005886;GO:0015721;GO:0016020;GO:0016021;GO:0016021;	K14360	SLC51AL;	organic	solute	transporter	subunit	alpha-like
gene1957	418596	NC_006088.4	118188432	118209333	3496	3496	ZFX	GO:0003676;GO:0003677;GO:0005634;GO:0006355;GO:0007275;GO:0046872;	-	ZFX,	ZFY;	zinc	finger	protein,	X-linked
gene1960	418597	NC_006088.4	118225281	118238132	1624	1624	EIF2S3L	GO:0003924;GO:0005525;	K03242	EIF2S3,	EIF2S3L;	eukaryotic	translation	initiation	factor	2	subunit	gamma
gene1961	418598	NC_006088.4	118238381	118267358	11904	11904	KLHL15	GO:0016567;GO:0031463;GO:0005739;GO:0005743;GO:0016020;GO:0016021;GO:0042407;GO:0061617;GO:0061617;	K10452	KLHL15;	kelch	like	family	member	15
gene1962	418599	NC_006088.4	118276564	118307777	1513	1513	APOO	-	-	APOO;	apolipoprotein	O
gene1963	374006	NC_006088.4	118319065	118321875	1022	1022	SAT1	GO:0001525;GO:0004145;GO:0004145;GO:0004145;GO:0005622;GO:0005737;GO:0005829;GO:0008080;GO:0009447;GO:0016740;GO:0016746;GO:0019809;GO:0032918;GO:0042127;GO:0046208;	K00657	SAT1,	SAT;	spermidine/spermine	N1-acetyltransferase	1
gene1964	418600	NC_006088.4	118326092	118347016	3863	3863	ACOT9	-	K17361	ACOT9;	acyl-CoA	thioesterase	9
gene1965	418601	NC_006088.4	118350785	118359451	1135	1135	PRDX4	GO:0005634;GO:0005737;GO:0005739;GO:0005783;GO:0005829;GO:0007283;GO:0008584;GO:0016209;GO:0016491;GO:0019471;GO:0022417;GO:0030198;GO:0042803;GO:0045454;GO:0045454;GO:0051920;GO:0055114;GO:0055114;GO:0070062;GO:0072593;GO:0098869;GO:2000255;	K03386	PRDX4;	peroxiredoxin	4
gene1966	427995	NC_006088.4	118429281	118464052	8340	8340	PTCHD1	GO:0005886;GO:0007224;GO:0016020;GO:0016021;GO:0016021;GO:0021794;GO:0035176;GO:0050890;GO:0050890;	-	PTCHD1;	patched	domain	containing	1
gene1970	395777	NC_006088.4	118886260	118985303	9752	9752	PHEX	GO:0004222;GO:0005783;GO:0005794;GO:0006508;GO:0006508;GO:0008237;GO:0016020;GO:0016021;GO:0019637;GO:0030282;GO:0048471;	K08636	PHEX;	phosphate	regulating	endopeptidase	homolog,	X-linked
gene1971	418602	NC_006088.4	118998070	119041184	2426	2426	SMS	GO:0006596;GO:0006597;GO:0006597;GO:0008215;GO:0016740;GO:0016768;GO:0016768;GO:0070062;	K00802	SMS;	spermine	synthase
gene1973	427996	NC_006088.4	119060875	119096148	7677	7677	MBTPS2	GO:0004222;GO:0005737;GO:0006508;GO:0016020;GO:0016020;GO:0016021;GO:0031293;GO:0036500;GO:0051091;GO:0051091;GO:1990440;GO:1990440;	K07765	MBTPS2;	membrane	bound	transcription	factor	peptidase,	site	2
gene1974	771780	NC_006088.4	119106612	119150922	4338	4338	SMPX	GO:0003674;GO:0005634;GO:0005737;GO:0005927;GO:0005927;GO:0006941;GO:0031430;GO:0031430;GO:0043034;GO:0043034;GO:0043292;	-	SMPX;	small	muscle	protein,	X-linked
gene1975	418604	NC_006088.4	119166519	119171533	5015	5015	KLHL34	GO:0004842;GO:0005615;GO:0016567;GO:0031463;	K10469	KLHL34;	kelch	like	family	member	34
gene1976	427997	NC_006088.4	119170815	119377138	13379	13379	CNKSR2	GO:0005737;GO:0009966;GO:0016020;	K17536	CNKSR2;	connector	enhancer	of	kinase	suppressor	of	Ras	2
gene1978	418605	NC_006088.4	119730261	119800901	5970	5970	RPS6KA3	GO:0000166;GO:0000287;GO:0002224;GO:0004672;GO:0004674;GO:0004674;GO:0004674;GO:0004674;GO:0005524;GO:0005524;GO:0005634;GO:0005737;GO:0006468;GO:0006915;GO:0016301;GO:0016310;GO:0016740;GO:0019901;GO:0032496;GO:0035556;GO:0035556;GO:0043027;GO:0043154;GO:0045944;	K04373	RPS6KA3;	ribosomal	protein	S6	kinase	A3
gene1979	107057533	NC_006088.4	119799679	119804903	682	682	LOC107057533	-	-	atherin-like
gene1981	107049310	NC_006088.4	119817833	119825032	4482	4482	LOC107049310	-	-	ribosomal	protein	S6	kinase	alpha-3-like
gene1982	418606	NC_006088.4	119825758	119834931	1944	1944	EIF1AY	GO:0003723;GO:0003743;GO:0003743;GO:0006412;GO:0006413;GO:0006413;	K03236	EIF1AY,	EIF1AX;	eukaryotic	translation	initiation	factor	1A,	Y-linked
gene1983	418607	NC_006088.4	119897705	119934919	4076	4076	MAP7D2	GO:0000226;GO:0000226;GO:0005198;GO:0015630;GO:0015630;	-	MAP7D2,	C1HXorf23;	MAP7	domain	containing	2
gene1984	100858121	NC_006088.4	119942838	119978541	7838	7838	CXORF23	-	-	CXorf23,	C1HXorf23;	chromosome	X	open	reading	frame	23
gene1985	418608	NC_006088.4	119980873	120203778	4289	4289	SH3KBP1	GO:0005515;GO:0005737;GO:0005911;GO:0007010;GO:0008360;GO:0016477;GO:0030139;	K12470	SH3KBP1;	SH3	domain	containing	kinase	binding	protein	1
gene1986	418609	NC_006088.4	120215414	120287404	4299	4299	MAP3K15	GO:0000165;GO:0000166;GO:0000186;GO:0004672;GO:0004709;GO:0005524;GO:0005524;GO:0005622;GO:0006468;GO:0016301;GO:0016310;GO:0016740;	K13986	MAP3K15;	mitogen-activated	protein	kinase	kinase	kinase	15
gene1987	418610	NC_006088.4	120288365	120300463	1661	1661	PDHA1	GO:0004739;GO:0004739;GO:0005739;GO:0006086;GO:0008152;GO:0016491;GO:0016624;GO:0043231;GO:0055114;	K00161	PDHA1,	PDHA2;	pyruvate	dehydrogenase	(lipoamide)	alpha	1
gene1989	418611	NC_006088.4	120362431	120417429	6424	6424	GPR64	-	K08451	ADGRG2,	GPR64;	adhesion	G	protein-coupled	receptor	G2
gene1990	418612	NC_006088.4	120418661	120456151	4258	4258	PHKA2	GO:0003824;GO:0004689;GO:0005516;GO:0005964;GO:0005977;GO:0006468;	K07190	PHKA2;	phosphorylase	kinase	regulatory	subunit	alpha	2
gene1991	427999	NC_006088.4	120458780	120488183	2783	2783	PPEF1	GO:0004721;GO:0004721;GO:0005506;GO:0005509;GO:0006470;GO:0016787;GO:0016787;GO:0030145;GO:0050906;	K13807	PPEF1;	protein	phosphatase	with	EF-hand	domain	1
gene1993	772315	NC_006088.4	120497468	120509406	1496	1496	RS1	GO:0001786;GO:0005546;GO:0005547;GO:0005576;GO:0010314;GO:0010842;GO:0016062;GO:0019897;GO:0032266;GO:0043325;GO:0070273;GO:0070492;GO:0080025;	-	RS1;	retinoschisin	1
gene1994	428001	NC_006088.4	120513399	120638953	10460	10460	CDKL5	GO:0004672;GO:0004672;GO:0004674;GO:0005524;GO:0005524;GO:0005634;GO:0005634;GO:0005654;GO:0005829;GO:0006468;GO:0016301;GO:0032839;GO:0045773;GO:0046777;GO:0050773;	K08824	CDKL5;	cyclin	dependent	kinase	like	5
gene1995	418613	NC_006088.4	120664375	120733831	5892	5892	SCML2	GO:0005634;GO:0005634;GO:0006355;GO:0031519;	K11465	SCML2;	sex	comb	on	midleg-like	2	(Drosophila)
gene1996	418614	NC_006088.4	120742617	120775783	2794	2794	RAI2	-	-	RAI2;	retinoic	acid	induced	2
gene1997	101748580	NC_006088.4	120872228	120873623	1135	1135	LOC101748580	-	-	maestro	heat-like	repeat-containing	protein	family	member	2A-like
gene1998	772331	NC_006088.4	120911511	120937767	5548	5548	BEND2	-	-	BEND2;	BEN	domain	containing	2
gene1999	107049447	NC_006088.4	120935826	120947027	4119	4119	LOC107049447	-	-	uncharacterized	LOC107049447
gene2000	418616	NC_006088.4	120943989	121193073	8317	8317	NHS	GO:0002088;GO:0030154;	-	NHS;	NHS	actin	remodeling	regulator
gene2003	418617	NC_006088.4	121281603	121375646	5459	5459	REPS2	GO:0005509;	K20068	REPS2;	RALBP1	associated	Eps	domain	containing	2
gene2006	395390	NC_006088.4	121402942	121411166	1791	1791	RBBP7	GO:0000122;GO:0000122;GO:0003723;GO:0005634;GO:0005634;GO:0005634;GO:0005634;GO:0005654;GO:0005829;GO:0006260;GO:0006351;GO:0006355;GO:0016569;GO:0016581;GO:0016581;GO:0016581;GO:0030308;GO:0035098;GO:0035098;GO:0045892;GO:0045892;GO:0070370;	K11659	RBBP7;	RB	binding	protein	7,	chromatin	remodeling	factor
gene2007	418618	NC_006088.4	121412200	121434405	5055	5055	TXLNG	-	-	TXLNG;	taxilin	gamma
gene2008	418619	NC_006088.4	121439282	121458218	2176	2176	SYAP1	-	-	SYAP1;	synapse	associated	protein	1
gene2009	107049555	NC_006088.4	121463340	121472614	912	912	LOC107049555	-	-	translation	initiation	factor	IF-2-like
gene2010	418620	NC_006088.4	121469761	121526568	3005	3005	CTPS2	GO:0000166;GO:0003883;GO:0003883;GO:0005524;GO:0005739;GO:0006221;GO:0006221;GO:0006241;GO:0006541;GO:0016874;GO:0044210;	K01937	CTPS2;	CTP	synthase	2
gene2012	107049551	NC_006088.4	121635416	121639421	1813	1813	LOC107049551	-	-	maestro	heat-like	repeat-containing	protein	family	member	2B
gene2013	101750353	NC_006088.4	121639061	121643839	2258	2258	LOC101750353	-	-	maestro	heat-like	repeat-containing	protein	family	member	2B-like
gene2014	101748892	NC_006088.4	121643873	121647404	2792	2792	LOC101748892	-	-	maestro	heat-like	repeat-containing	protein	family	member	2A-like
gene2015	378928	NC_006088.4	121715553	121736990	1164	1164	GRPR	GO:0004871;GO:0004930;GO:0004930;GO:0005886;GO:0007165;GO:0007186;GO:0007186;GO:0008528;GO:0016020;GO:0016021;GO:0016021;GO:0042127;	K04169	GRPR,	null;	gastrin	releasing	peptide	receptor
gene2016	418621	NC_006088.4	121850186	121884181	4111	4111	AC025048.1	GO:0006810;GO:0006810;GO:0006886;GO:0008565;GO:0015031;GO:0015031;GO:0016192;GO:0030117;	K12394	AP1S2;	adaptor	related	protein	complex	1	sigma	2	subunit
gene2017	428002	NC_006088.4	121886572	121905043	4139	4139	ZRSR2	GO:0000166;GO:0000398;GO:0000398;GO:0003676;GO:0003723;GO:0005681;GO:0030628;GO:0046872;GO:0046872;GO:0089701;GO:0089701;	-	ZRSR2;	zinc	finger	CCCH-type,	RNA	binding	motif	and	serine/arginine	rich	2
gene2018	418622	NC_006088.4	121910890	121931342	2935	2935	TMEM27	-	K20004	TMEM27,	null;	transmembrane	protein	27
gene2019	418623	NC_006088.4	121938295	121960840	3223	3223	ACE2	GO:0001618;GO:0001948;GO:0002003;GO:0003051;GO:0003081;GO:0004175;GO:0004180;GO:0004180;GO:0004181;GO:0005576;GO:0005615;GO:0005737;GO:0005886;GO:0005886;GO:0006508;GO:0006508;GO:0008233;GO:0008237;GO:0008237;GO:0008241;GO:0009986;GO:0015827;GO:0016020;GO:0016020;GO:0016021;GO:0016021;GO:0016787;GO:0032800;GO:0046718;GO:0046813;GO:0046813;GO:0046872;GO:0060452;GO:0070062;GO:1903598;GO:1903779;	K09708	ACE2;	angiotensin	I	converting	enzyme	2
gene2020	428003	NC_006088.4	121962708	121990594	3021	3021	BMX	GO:0000166;GO:0001865;GO:0004672;GO:0004713;GO:0004713;GO:0004715;GO:0004715;GO:0004715;GO:0004715;GO:0005524;GO:0005524;GO:0005654;GO:0005886;GO:0006468;GO:0007165;GO:0007169;GO:0016301;GO:0016310;GO:0016740;GO:0031234;GO:0032587;GO:0035556;GO:0038083;GO:0042127;GO:0045087;GO:0046777;	K08896	BMX;	BMX	non-receptor	tyrosine	kinase
gene2021	395255	NC_006088.4	122045176	122076797	3255	3255	FIGF	GO:0001525;GO:0001666;GO:0001938;GO:0005161;GO:0005615;GO:0008083;GO:0008083;GO:0008083;GO:0016020;GO:0043185;GO:0045766;GO:0048010;GO:0050930;GO:0060754;	K05449	VEGFD,	FIGF;	vascular	endothelial	growth	factor	D
gene2022	418624	NC_006088.4	122087633	122096929	4295	4295	PIGA	GO:0000506;GO:0000506;GO:0005789;GO:0006506;GO:0006506;GO:0006506;GO:0016020;GO:0016020;GO:0016021;GO:0017176;	K03857	PIGA;	phosphatidylinositol	glycan	anchor	biosynthesis	class	A
gene2023	101749218	NC_006088.4	122100735	122113308	2642	2642	ASB11	GO:0005622;GO:0016020;GO:0016021;GO:0016567;GO:0035556;	K10333	ASB11;	ankyrin	repeat	and	SOCS	box	containing	11
gene2024	418625	NC_006088.4	122125760	122140056	2965	2965	ASB9	GO:0005622;GO:0016567;GO:0035556;	K10331	ASB9,	ASB-9;	ankyrin	repeat	and	SOCS	box	containing	9
gene2026	418627	NC_006088.4	122310136	122344609	3672	3672	MOSPD2	GO:0016020;GO:0016020;GO:0016021;	-	MOSPD2;	motile	sperm	domain	containing	2
gene2027	418628	NC_006088.4	122344590	122360268	4182	4182	FANCB	GO:0043240;GO:0043240;	K10889	FANCB;	Fanconi	anemia	complementation	group	B
gene2029	772019	NC_006088.4	122391008	122517085	3357	3357	GLRA2	GO:0005230;GO:0005886;GO:0005887;GO:0005887;GO:0006810;GO:0006810;GO:0006811;GO:0006811;GO:0006821;GO:0007218;GO:0007218;GO:0016020;GO:0016020;GO:0016021;GO:0016021;GO:0016594;GO:0016594;GO:0016594;GO:0016934;GO:0016934;GO:0016934;GO:0022824;GO:0022852;GO:0030054;GO:0034220;GO:0043200;GO:0045202;GO:0045211;GO:0060012;GO:0060079;GO:0071230;GO:0071294;GO:0071361;GO:1902476;	K05194	GLRA2;	glycine	receptor	alpha	2
gene2032	107049118	NC_006088.4	122719564	122727858	3335	3335	LOC107049118	-	-	maestro	heat-like	repeat-containing	protein	family	member	2B
gene2034	418631	NC_006088.4	122783152	122811349	2747	2747	GEMIN8	-	K13136	GEMIN8;	gem	nuclear	organelle	associated	protein	8
gene2035	418632	NC_006088.4	122827169	122933495	5111	5111	GPM6B	GO:0016020;GO:0016021;GO:0016021;GO:0016020;GO:0016021;GO:0016021;	-	GPM6B,	M6b;	glycoprotein	M6B
gene2036	418633	NC_006088.4	122933364	122963844	4645	4645	OFD1	GO:0005813;GO:0005814;GO:0005929;GO:0016020;GO:0036064;GO:0042802;	K16480	OFD1;	OFD1,	centriole	and	centriolar	satellite	protein
gene2037	418634	NC_006088.4	122963867	122969533	1836	1836	TRAPPC2	GO:0005622;GO:0005634;GO:0005737;GO:0005793;GO:0006810;GO:0006810;GO:0006888;GO:0016192;GO:0048471;	K20301	TRAPPC2;	trafficking	protein	particle	complex	2
gene2038	418635	NC_006088.4	122970230	122978827	2749	2749	RAB9A	GO:0003924;GO:0005525;GO:0005525;GO:0005764;GO:0005770;GO:0005829;GO:0007264;GO:0019003;GO:0030659;GO:0032880;GO:0042147;GO:0042470;GO:0045335;GO:0045921;GO:0052405;GO:0070062;	K07899	RAB9A,	RAB9;	RAB9A,	member	RAS	oncogene	family
gene2039	418636	NC_006088.4	122983581	122993922	2387	2387	TCEANC	GO:0005634;GO:0005634;GO:0006351;GO:0006357;GO:0032784;	-	TCEANC;	transcription	elongation	factor	A	N-terminal	and	central	domain	containing
gene2040	107049810	NC_006088.4	122999058	123002819	3016	3016	LOC107049810	-	-	maestro	heat-like	repeat-containing	protein	family	member	2A
gene2041	107049820	NC_006088.4	123002718	123004888	821	821	LOC107049820	-	-	uncharacterized	LOC107049820
gene2042	107050144	NC_006088.4	123009444	123013773	1518	1518	LOC107050144	-	-	maestro	heat-like	repeat-containing	protein	family	member	2B
gene2043	418637	NC_006088.4	123018708	123059075	2311	2311	EGFL6	GO:0005509;GO:0005578;GO:0005604;GO:0010811;GO:0016020;GO:0030198;GO:0030198;	-	EGFL6;	EGF	like	domain	multiple	6
gene2047	408047	NC_006088.4	123358482	123360155	729	729	TMSB4X	GO:0003785;GO:0007015;	K05764	TMSB4X;	thymosin	beta	4,	X-linked
gene2048	418638	NC_006088.4	123395811	123414662	7142	7142	TLR7	GO:0002376;GO:0002755;GO:0003727;GO:0004888;GO:0006954;GO:0006955;GO:0007165;GO:0016020;GO:0016021;GO:0016021;GO:0034154;GO:0045087;GO:0051607;GO:0001932;GO:0002376;GO:0002755;GO:0003725;GO:0003727;GO:0003727;GO:0003727;GO:0004888;GO:0005737;GO:0005764;GO:0005768;GO:0005783;GO:0005886;GO:0006955;GO:0007165;GO:0007252;GO:0016020;GO:0016021;GO:0016021;GO:0032009;GO:0032722;GO:0032755;GO:0032757;GO:…	K05404	TLR7;	toll	like	receptor	7
gene2049	418639	NC_006088.4	123418836	123444714	3063	3063	PRPS2	GO:0000166;GO:0000287;GO:0004749;GO:0004749;GO:0005524;GO:0006015;GO:0009116;GO:0009156;GO:0009165;GO:0009165;GO:0016301;GO:0016310;GO:0016740;GO:0042802;GO:0042803;GO:0044249;GO:0046872;GO:0070062;	K00948	PRPS2;	phosphoribosyl	pyrophosphate	synthetase	2
gene2050	107049910	NC_006088.4	123447501	123448653	820	820	LOC107049910	-	-	maestro	heat-like	repeat-containing	protein	family	member	2B
gene2051	101752022	NC_006088.4	123451424	123455510	1571	1571	LOC101752022	-	-	maestro	heat-like	repeat-containing	protein	family	member	2B-like
gene2052	101752073	NC_006088.4	123455586	123460692	1824	1824	LOC101752073	-	-	maestro	heat-like	repeat-containing	protein	family	member	2B-like
gene2053	418640	NC_006088.4	123531145	123835572	6580	6580	FRMPD4	-	-	FRMPD4;	FERM	and	PDZ	domain	containing	4
gene2055	418641	NC_006088.4	123963432	123988388	5133	5133	MSL3	-	K18403	MSL3,	MSL3L1;	male-specific	lethal	3	homolog	(Drosophila)
gene2057	418642	NC_006088.4	124025810	124330385	5411	5411	ARHGAP6	-	K20631	ARHGAP6;	Rho	GTPase	activating	protein	6
gene2061	768434	NC_006088.4	124383134	124395013	5527	5527	LOC768434	-	-	HEAT	repeat-containing	protein	7B2-like
gene2062	107049960	NC_006088.4	124398419	124407316	3717	3717	LOC107049960	-	-	maestro	heat-like	repeat-containing	protein	family	member	2B
gene2063	101751683	NC_006088.4	124407422	124409907	1577	1577	LOC101751683	-	-	maestro	heat-like	repeat-containing	protein	family	member	2A-like
gene2064	373920	NC_006088.4	124632218	124725073	2298	2298	MID1	-	K08285	MID1;	midline	1
gene2065	428005	NC_006088.4	124824938	124862782	6562	6562	CLCN4	GO:0005216;GO:0005247;GO:0005247;GO:0005247;GO:0005254;GO:0005789;GO:0005887;GO:0006810;GO:0006811;GO:0006821;GO:0006821;GO:0015297;GO:0016020;GO:0016020;GO:0016021;GO:0055085;GO:1902476;GO:1903959;	K05012	CLCN4;	chloride	voltage-gated	channel	4
gene2066	418649	NC_006088.4	124866079	124963683	5763	5763	WWC3	-	-	WWC3;	WWC	family	member	3
gene2068	101749507	NC_006088.4	124988399	125001758	5770	5770	CLDN34	-	-	CLDN34;	claudin	34
gene2069	418651	NC_006088.4	125011406	125131348	7812	7812	SHROOM2	-	K18625	SHROOM2,	APXL;	shroom	family	member	2
gene2070	418652	NC_006088.4	125147748	125161519	1627	1627	GPR143	GO:0004930;GO:0004930;GO:0005765;GO:0005794;GO:0005886;GO:0007186;GO:0007186;GO:0007218;GO:0016020;GO:0016020;GO:0016021;GO:0016324;GO:0032400;GO:0032402;GO:0032438;GO:0033162;GO:0035240;GO:0035240;GO:0035584;GO:0035643;GO:0042470;GO:0048015;GO:0050848;GO:0072544;GO:0072544;GO:0072545;GO:0072545;GO:1902908;GO:1903056;	K08470	GPR143;	G	protein-coupled	receptor	143
gene2071	426045	NC_006088.4	125174591	125374965	6568	6568	TBL1X	-	K04508	TBL1X;	transducin	beta	like	1X-linked
gene2074	396395	NC_006088.4	125695775	125820104	2017	2017	ANOS1	GO:0004867;GO:0005576;GO:0007155;GO:0009986;GO:0010466;GO:0010951;GO:0030414;GO:0030414;	-	ANOS1,	KAL,	KAL1,	anosmin-1;	anosmin	1
gene2076	418653	NC_006088.4	126180348	126200187	2718	2718	PNPLA4	GO:0004806;GO:0004806;GO:0005737;GO:0005739;GO:0005811;GO:0006629;GO:0006629;GO:0008152;GO:0016020;GO:0016042;GO:0016787;GO:0019433;GO:0042572;GO:0050253;GO:0055088;	K11157	PNPLA4;	patatin	like	phospholipase	domain	containing	4
gene2077	101750509	NC_006088.4	126203019	126211833	2145	2145	LOC101750509	-	-	uncharacterized	LOC101750509
gene2078	418654	NC_006088.4	126395736	126513898	18043	18043	STS	GO:0003824;GO:0008152;GO:0008484;GO:0016020;GO:0016021;	K01131	STS,	steryl-sulfatase;	steroid	sulfatase	(microsomal),	isozyme	S
gene2079	418655	NC_006088.4	126513559	126577878	5867	5867	HDHD1	-	K17623	PUDP,	HDHD1,	HDHD1A;	pseudouridine	5'-phosphatase
gene2080	428006	NC_006088.4	126886532	127064472	17448	17448	NLGN4X	GO:0004872;GO:0005887;GO:0005887;GO:0007155;GO:0007158;GO:0007416;GO:0009986;GO:0016020;GO:0016020;GO:0016021;GO:0042043;GO:0042043;GO:0045202;GO:0045202;GO:0050804;GO:0050808;GO:0052689;GO:0005887;GO:0007155;GO:0016020;GO:0016020;GO:0016021;GO:0042043;GO:0045202;GO:0050808;GO:0005887;GO:0007155;GO:0016020;GO:0016020;GO:0016021;GO:0042043;GO:0045202;GO:0050808;	K07378	NLGN4Y,	NLGN4,	NLGN4X;	neuroligin	4,	Y-linked
gene2082	418656	NC_006088.4	128155837	128211093	5182	5182	PRKX	-	K19584	PRKX;	protein	kinase,	X-linked
gene2083	418657	NC_006088.4	128366001	128386273	10535	10535	MXRA5	GO:0070062;	-	MXRA5;	matrix	remodeling	associated	5
gene2084	378798	NC_006088.4	128491414	128505634	3674	3674	ARSH	GO:0003824;GO:0008152;GO:0008484;GO:0016020;GO:0016021;	K12374	ARSH,	ARSD,	ARSF;	arylsulfatase	family,	member	H
gene2085	418658	NC_006088.4	128513710	128528605	2651	2651	ARSD	GO:0003824;GO:0008152;GO:0008484;GO:0016020;GO:0016021;	K12374	ARSD;	arylsulfatase	D
gene2087	418659	NC_006088.4	128530830	128554756	7376	7376	ARSE	GO:0003824;GO:0008152;GO:0008484;GO:0016020;GO:0016021;	K12374	ARSE;	arylsulfatase	E	(chondrodysplasia	punctata	1)
gene2088	418660	NC_006088.4	128556037	128573898	2857	2857	GYG2	GO:0016740;GO:0016757;	K00750	GYG2;	glycogenin	2
gene2089	418661	NC_006088.4	128575963	128598354	1102	1102	XG	GO:0016020;GO:0016021;	-	XG,	null;	Xg	blood	group
gene2090	418662	NC_006088.4	128602749	128627813	2626	2626	CD99	GO:0005925;GO:0016020;GO:0016021;	K06520	CD99;	CD99	molecule
gene2092	428007	NC_006088.4	128721256	128885735	1406	1406	DHRSX	GO:0005576;GO:0010508;	K11170	DHRSX;	dehydrogenase/reductase	X-linked
gene2093	418663	NC_006088.4	128721416	128733610	4990	4990	ZBED1	-	-	ZBED1;	zinc	finger	BED-type	containing	1
gene2094	396286	NC_006088.4	129067662	129075161	1438	1438	ASMT	GO:0008168;GO:0008171;GO:0017096;GO:0030187;GO:0032259;GO:0042802;GO:0042803;	K00543	ASMT;	acetylserotonin	O-methyltransferase
gene2095	418664	NC_006088.4	129082896	129091244	3595	3595	AKAP17A	GO:0000166;GO:0003676;GO:0003723;GO:0005634;GO:0005829;GO:0016607;GO:0043484;GO:0051018;	K13169	AKAP17A,	SFRS17A;	A-kinase	anchoring	protein	17A
gene2097	418665	NC_006088.4	129127193	129154644	3379	3379	P2RY8	GO:0004871;GO:0004930;GO:0004930;GO:0004930;GO:0005886;GO:0005887;GO:0007165;GO:0007186;GO:0007186;GO:0007596;GO:0015057;GO:0016020;GO:0016021;GO:0016021;GO:0035025;GO:0035589;GO:0045028;GO:0051482;GO:0070493;	K08386	P2RY8;	purinergic	receptor	P2Y8
gene2098	769097	NC_006088.4	129163996	129190485	2420	2420	ASMTL	GO:0005829;GO:0008168;GO:0008171;GO:0032259;GO:0047429;	-	ASMTL;	acetylserotonin	O-methyltransferase-like
gene2099	374072	NC_006088.4	129193739	129197268	1434	1434	SLC25A6	GO:0005215;GO:0005634;GO:0005739;GO:0005743;GO:0006810;GO:0006810;GO:0016020;GO:0016021;GO:0031012;GO:0055085;	K05863	SLC25A6,	SLC25A5;	solute	carrier	family	25	member	6
gene2100	101747500	NC_006088.4	129197790	129219564	5313	5313	LOC101747500	-	K05066	granulocyte-macrophage	colony-stimulating	factor	receptor	subunit	alpha-like
gene2101	418666	NC_006088.4	129222918	129238398	2264	2264	LOC418666	GO:0004896;GO:0016020;GO:0016020;GO:0016021;GO:0019221;	K05066	CSF2RA;	colony	stimulating	factor	2	receptor	alpha	subunit
gene2102	418667	NC_006088.4	129240115	129253041	3590	3590	LOC418667	GO:0016020;GO:0016021;	-	CSF2RA;	granulocyte-macrophage	colony-stimulating	factor	receptor	subunit	alpha-like
gene2103	101749641	NC_006088.4	129273673	129296987	2020	2020	LOC101749641	-	-	uncharacterized	LOC101749641
gene2104	418668	NC_006088.4	129326851	129343482	1596	1596	LOC418668	-	K05078	CRLF2;	cytokine	receptor-like	factor	2
gene2105	418669	NC_006088.4	129773258	129781085	907	907	SHOX	GO:0001228;GO:0003677;GO:0003677;GO:0005634;GO:0005654;GO:0006355;GO:0007275;GO:0043231;GO:0043565;GO:0043565;GO:0045944;	K09331	SHOX;	short	stature	homeobox
gene2106	418670	NC_006088.4	129990382	130041209	3584	3584	PPP2R3B	GO:0005509;	K11583	PPP2R3B;	protein	phosphatase	2	regulatory	subunit	B''beta
gene2107	418671	NC_006088.4	130042503	130100758	5671	5671	STAG3	-	-	STAG3;	stromal	antigen	3
gene2108	418672	NC_006088.4	130100791	130111769	2240	2240	GTPBP6	GO:0005525;GO:0005737;GO:0043022;	-	GTPBP6;	GTP	binding	protein	6	(putative)
gene2109	418673	NC_006088.4	130111878	130130128	2651	2651	PLCXD1	GO:0006629;GO:0008081;	-	PLCXD1;	phosphatidylinositol	specific	phospholipase	C	X	domain	containing	1
gene2110	428008	NC_006088.4	130146960	130157200	3582	3582	RGNL	GO:0005509;GO:0030234;GO:0050790;	-	RGNL,	RGN;	regucalcin-like
gene2111	395480	NC_006088.4	130158051	130170862	1495	1495	RGN	GO:0004341;GO:0004341;GO:0005509;GO:0005509;GO:0005634;GO:0005737;GO:0008270;GO:0019853;GO:0030234;GO:0050790;	K01053	RGN,	GNL;	regucalcin
gene2112	418674	NC_006088.4	130177145	130239825	6994	6994	JADE3	GO:0000123;GO:0008270;GO:0043966;GO:0043981;GO:0043982;GO:0043983;GO:0046872;	K22156	JADE3,	PHF16;	jade	family	PHD	finger	3
gene2114	418675	NC_006088.4	130245734	130263923	3744	3744	RP2	GO:0000166;GO:0000902;GO:0003779;GO:0005096;GO:0005096;GO:0005096;GO:0005525;GO:0005654;GO:0005737;GO:0005737;GO:0005794;GO:0005814;GO:0005886;GO:0005886;GO:0005886;GO:0006892;GO:0007010;GO:0016020;GO:0016604;GO:0031410;GO:0036064;GO:0036064;GO:0043547;GO:0070062;GO:1990075;	K18272	RP2;	retinitis	pigmentosa	2	(X-linked	recessive)
gene2115	418676	NC_006088.4	130277960	130348289	5861	5861	SLC9A7	GO:0005886;GO:0006810;GO:0006811;GO:0006812;GO:0006814;GO:0006814;GO:0006885;GO:0015297;GO:0015299;GO:0015385;GO:0015385;GO:0015386;GO:0016020;GO:0016021;GO:0016021;GO:0051453;GO:0055037;GO:0055085;GO:0071805;GO:0098719;GO:1902600;	K12041	SLC9A7;	solute	carrier	family	9	member	A7
gene2116	107051963	NC_006088.4	130364336	130366052	1717	1717	CHST7	-	K04743	CHST7;	carbohydrate	sulfotransferase	7
gene2117	100858683	NC_006088.4	130394932	130417687	4339	4339	TUBGCP5	GO:0000226;GO:0000922;GO:0000923;GO:0005200;GO:0005737;GO:0005813;GO:0005815;GO:0005856;GO:0005874;GO:0007020;GO:0007126;GO:0008274;GO:0031122;GO:0043015;GO:0043015;GO:0051011;GO:0051298;GO:0051415;GO:0090307;	K16572	TUBGCP5;	tubulin	gamma	complex	associated	protein	5
gene2119	418677	NC_006088.4	130422867	130486991	5304	5304	CYFIP1	GO:0005845;GO:0005925;GO:0016601;GO:0030027;GO:0030032;GO:0031175;GO:0031209;GO:0032403;GO:0043005;GO:0048365;GO:0048471;GO:0048675;GO:0050890;GO:0051388;GO:0070062;GO:0097484;GO:2000601;	K05749	CYFIP1;	cytoplasmic	FMR1	interacting	protein	1
gene2120	101748456	NC_006088.4	130463937	130470034	4229	4229	LOC101748456	GO:0016020;GO:0016021;	-	fibronectin	type	III	domain-containing	protein	9-like
gene2121	418680	NC_006088.4	130488114	130499156	2088	2088	NIPA2	GO:0015095;GO:0015693;GO:0015693;GO:0016020;GO:0016020;GO:0016021;GO:0016021;GO:1903830;	-	NIPA2;	non	imprinted	in	Prader-Willi/Angelman	syndrome	2
gene2122	418681	NC_006088.4	130502619	130517271	5494	5494	NIPA1	-	K19364	NIPA1;	non	imprinted	in	Prader-Willi/Angelman	syndrome	1
gene2124	418682	NC_006088.4	130547502	130652728	15405	15405	HERC2	GO:0004842;GO:0004842;GO:0005634;GO:0005737;GO:0005743;GO:0006974;GO:0007283;GO:0008270;GO:0016020;GO:0016567;GO:0016567;GO:0016740;GO:0031625;GO:0032183;GO:0046872;GO:0046872;	K10595	HERC2;	HECT	and	RLD	domain	containing	E3	ubiquitin	protein	ligase	2
gene2125	428009	NC_006088.4	130666248	130847586	4027	4027	OCA2	GO:0005765;GO:0005789;GO:0007286;GO:0008283;GO:0010008;GO:0016020;GO:0016021;GO:0016021;GO:0030318;GO:0033162;GO:0042438;GO:0043473;GO:0048066;GO:0055085;	-	OCA2;	OCA2	melanosomal	transmembrane	protein
gene2128	770097	NC_006088.4	131000994	131302759	2960	2960	GABRG3	-	K05186	GABRG3;	gamma-aminobutyric	acid	(GABA)	A	receptor,	gamma	3
gene2130	418684	NC_006088.4	131307795	131363741	3277	3277	GABRA5	GO:0001662;GO:0004890;GO:0004890;GO:0005216;GO:0005230;GO:0005886;GO:0006810;GO:0006810;GO:0006811;GO:0006811;GO:0006821;GO:0007214;GO:0007605;GO:0008306;GO:0016020;GO:0016020;GO:0016021;GO:0016021;GO:0030054;GO:0030054;GO:0030425;GO:0034220;GO:0043523;GO:0043524;GO:0044297;GO:0045202;GO:0048666;GO:0060119;GO:0060384;GO:0090102;GO:1902711;	K05175	GABRA5;	gamma-aminobutyric	acid	type	A	receptor	alpha5	subunit
gene2131	396290	NC_006088.4	131393731	131503806	2155	2155	GABRB3	GO:0004890;GO:0004890;GO:0004890;GO:0004890;GO:0005216;GO:0005230;GO:0005254;GO:0005886;GO:0005886;GO:0005886;GO:0005887;GO:0006810;GO:0006810;GO:0006811;GO:0006811;GO:0006821;GO:0007214;GO:0007214;GO:0007605;GO:0016020;GO:0016020;GO:0016021;GO:0016021;GO:0022851;GO:0022851;GO:0022851;GO:0030054;GO:0030659;GO:0031410;GO:0034707;GO:0043523;GO:0043524;GO:0045202;GO:0045211;GO:0048666;GO:0060021;GO:…	K05181	GABRB3;	gamma-aminobutyric	acid	type	A	receptor	beta3	subunit
gene2132	418685	NC_006088.4	131727581	131838289	5269	5269	ATP10A	-	K01530	ATP10A;	ATPase	phospholipid	transporting	10A	(putative)
gene2133	418686	NC_006088.4	131922313	131971814	4734	4734	UBE3A	-	K10587	UBE3A;	ubiquitin	protein	ligase	E3A
gene2134	396144	NC_006088.4	131971484	132010093	8748	8748	CNGA3	-	K04950	CNGA3;	cyclic	nucleotide	gated	channel	alpha	3
gene2135	418688	NC_006088.4	132024297	132093175	4444	4444	VWA3B	-	-	VWA3B;	von	Willebrand	factor	A	domain	containing	3B
gene2136	418689	NC_006088.4	132129152	132220696	6486	6486	TMEM131	-	-	TMEM131,	RW1;	transmembrane	protein	131
gene2137	418690	NC_006088.4	132230278	132343689	10145	10145	INPP4A	-	K01109	INPP4A;	inositol	polyphosphate-4-phosphatase	type	I	A
gene2138	769722	NC_006088.4	132349514	132351805	956	956	COA5	-	K18178	COA5,	null;	cytochrome	c	oxidase	assembly	factor	5
gene2139	418691	NC_006088.4	132351892	132355287	1012	1012	UNC50	-	-	UNC50;	unc-50	inner	nuclear	membrane	RNA	binding	protein
gene2140	418692	NC_006088.4	132357553	132435102	5268	5268	MGAT4A	GO:0000139;GO:0005794;GO:0005975;GO:0006486;GO:0006487;GO:0008375;GO:0008454;GO:0016020;GO:0016020;GO:0016021;GO:0016740;GO:0016757;GO:0016757;GO:0016758;GO:0046872;GO:0070062;	K00738	MGAT4A;	mannosyl	(alpha-1,3-)-glycoprotein	beta-1,4-N-acetylglucosaminyltransferase,	isozyme	A
gene2141	100858050	NC_006088.4	132446715	132510386	5418	5418	KIAA1211L	-	-	KIAA1211L;	KIAA1211	like
gene2142	418696	NC_006088.4	132515563	132541234	2582	2582	TSGA10	-	-	TSGA10;	testis	specific	10
gene2143	418697	NC_006088.4	132544535	132546401	1555	1555	LIPT1	GO:0005739;GO:0006464;GO:0009249;GO:0009249;GO:0016979;	K10105	LIPT1;	lipoyltransferase	1
gene2144	418698	NC_006088.4	132550831	132554928	2115	2115	MITD1	GO:0000281;GO:0000920;GO:0019898;GO:0019904;GO:0030496;GO:0032091;GO:0035091;GO:0042803;GO:0043231;GO:0070062;	-	MITD1;	microtubule	interacting	and	trafficking	domain	containing	1
gene2145	418699	NC_006088.4	132554962	132560995	3436	3436	MRPL30	GO:0003735;GO:0005739;GO:0005739;GO:0006412;GO:0015934;	K02907	MRPL30;	mitochondrial	ribosomal	protein	L30
gene2146	418700	NC_006088.4	132561114	132564843	954	954	LOC418700	-	-	lysozyme	g-like
gene2147	395708	NC_006088.4	132569385	132574009	2485	2485	LYG2	GO:0003796;GO:0003796;GO:0008152;GO:0009253;GO:0016787;GO:0016798;GO:0016998;	-	LYG2,	LYG1;	lysozyme	G-like	2
gene2148	418701	NC_006088.4	132577245	132581631	1327	1327	LOC418701	-	-	lysozyme	g-like
gene2149	418702	NC_006088.4	132589767	132600785	2214	2214	TXNDC9	-	-	TXNDC9;	thioredoxin	domain	containing	9
gene2150	395514	NC_006088.4	132601458	132632123	4539	4539	EIF5B	GO:0003723;GO:0003743;GO:0003924;GO:0005525;GO:0005737;GO:0006413;GO:0006446;	K03243	EIF5B,	CIF2;	eukaryotic	translation	initiation	factor	5B
gene2151	418703	NC_006088.4	132634326	132687753	4728	4728	REV1	GO:0003677;GO:0003684;GO:0003684;GO:0005634;GO:0006281;GO:0006281;GO:0006974;GO:0009411;GO:0016740;GO:0016779;GO:0016779;GO:0017125;GO:0042276;GO:0042276;GO:0071897;	K03515	REV1,	REV1L;	REV1,	DNA	directed	polymerase
gene2154	418705	NC_006088.4	132704788	133045519	13989	13989	AFF3	-	K15195	AFF3;	AF4/FMR2	family	member	3
gene2156	395206	NC_006088.4	133158991	133175880	6165	6165	CHST10	GO:0008146;GO:0016021;GO:0016051;GO:0000139;GO:0005794;GO:0005975;GO:0008146;GO:0016020;GO:0016021;GO:0016021;GO:0016051;GO:0016740;	K09674	CHST10;	carbohydrate	sulfotransferase	10
gene2157	101750419	NC_006088.4	133188679	133194826	1264	1264	NMS	-	-	NMS;	neuromedin	S
gene2160	418709	NC_006088.4	133215687	133221351	1231	1231	PDCL3	GO:0001938;GO:0005634;GO:0005737;GO:0005737;GO:0005829;GO:0006457;GO:0008479;GO:0008616;GO:0043184;GO:0044183;GO:0045766;GO:0050730;GO:2000059;	-	PDCL3;	phosducin	like	3
gene2162	107051958	NC_006088.4	133319660	133322146	1910	1910	LOC107051958	-	-	transcription	initiation	factor	TFIID	subunit	4-like
gene2163	395433	NC_006088.4	133321944	133431024	6322	6322	NPAS2	GO:0003677;GO:0003677;GO:0003700;GO:0005634;GO:0005634;GO:0005634;GO:0005654;GO:0005667;GO:0005667;GO:0005737;GO:0005829;GO:0006351;GO:0006355;GO:0006355;GO:0045739;GO:0045893;GO:0045944;GO:0046983;GO:0051775;GO:0051879;GO:0060548;GO:2001020;	K09026	NPAS2,	MOP4;	neuronal	PAS	domain	protein	2
gene2164	418710	NC_006088.4	133433721	133439081	939	939	RPL31	GO:0003723;GO:0003735;GO:0005622;GO:0005840;GO:0005925;GO:0006412;GO:0016020;GO:0022625;GO:0070062;	K02910	RPL31;	ribosomal	protein	L31
gene2165	428012	NC_006088.4	133439297	133489414	4076	4076	TBC1D8	GO:0005096;GO:0005622;GO:0006886;GO:0012505;GO:0017137;GO:0031338;GO:0090630;	K19951	TBC1D8;	TBC1	domain	family	member	8
gene2168	418711	NC_006088.4	133510987	133521498	1575	1575	CNOT11	-	-	CNOT11,	C1H2orf29,	C2ORF29,	C40;	CCR4-NOT	transcription	complex	subunit	11
gene2169	418712	NC_006088.4	133530586	133553847	4037	4037	RNF149	GO:0008270;GO:0016020;GO:0016021;	K15704	RNF149;	ring	finger	protein	149
gene2170	770646	NC_006088.4	133556314	133575122	4607	4607	CREG2	-	-	CREG2;	cellular	repressor	of	E1A	stimulated	genes	2
gene2171	418713	NC_006088.4	133577222	133609516	1969	1969	RFX8	-	-	RFX8;	RFX	family	member	8,	lacking	RFX	DNA	binding	domain
gene2173	418714	NC_006088.4	133651508	133803136	7321	7321	MAP4K4	GO:0004672;GO:0004702;GO:0005524;GO:0005737;GO:0006468;GO:0023014;	K04407	MAP4K4;	mitogen-activated	protein	kinase	kinase	kinase	kinase	4
gene2177	418715	NC_006088.4	133824319	133835513	1757	1757	IL1R2	-	K04387	IL1R2;	interleukin	1	receptor	type	2
gene2178	396481	NC_006088.4	133879814	133902765	5547	5547	IL1R1	GO:0004908;GO:0004909;GO:0007165;GO:0019221;GO:0070498;	K04386	IL1R1;	interleukin	1	receptor,	type	I
gene2179	418716	NC_006088.4	133907085	133928632	8065	8065	IL1RL2	-	K05172	IL1RL2;	interleukin	1	receptor-like	2
gene2180	374136	NC_006088.4	133946547	133969779	3258	3258	IL1RL1	GO:0004908;GO:0019221;GO:0002113;GO:0002114;GO:0002826;GO:0004908;GO:0005578;GO:0007165;GO:0009897;GO:0016020;GO:0016020;GO:0016021;GO:0019221;GO:0032689;GO:0032754;GO:0038172;GO:0043032;GO:0043124;GO:0050729;GO:0090197;GO:0004908;GO:0007165;GO:0019221;GO:0004908;GO:0019221;	K05171	IL1RL1,	ST2;	interleukin	1	receptor	like	1
gene2181	418717	NC_006088.4	133974594	133995227	5228	5228	IL18R1	-	K05173	IL18R1;	interleukin	18	receptor	1
gene2182	101750396	NC_006088.4	133997900	134015826	4039	4039	IL18RAP	GO:0004908;GO:0007165;GO:0016020;GO:0016021;GO:0019221;	K05174	IL18RAP;	interleukin	18	receptor	accessory	protein
gene2183	418718	NC_006088.4	134016598	134049978	4195	4195	SLC9A4	-	K13961	SLC9A4;	solute	carrier	family	9	member	A4
gene2185	418719	NC_006088.4	134071034	134102538	4480	4480	SLC9A2	GO:0005886;GO:0006810;GO:0006811;GO:0006812;GO:0006814;GO:0006814;GO:0006814;GO:0006885;GO:0006885;GO:0008104;GO:0015297;GO:0015299;GO:0015385;GO:0015385;GO:0015385;GO:0015386;GO:0016020;GO:0016021;GO:0016021;GO:0051453;GO:0055085;GO:0071805;GO:0098719;GO:1902600;	K14722	SLC9A2;	solute	carrier	family	9	member	A2
gene2186	418720	NC_006088.4	134106173	134117348	3529	3529	MFSD9	GO:0005215;GO:0005215;GO:0016020;GO:0016021;GO:0016021;GO:0055085;GO:0055085;	-	MFSD9;	major	facilitator	superfamily	domain	containing	9
gene2187	418721	NC_006088.4	134124644	134148901	2128	2128	TMEM182	-	-	TMEM182,	null;	transmembrane	protein	182
gene2195	107051987	NC_006088.4	135051171	135054413	3243	3243	POU3F3	-	K09365	POU3F3,	Brn1;	POU	class	3	homeobox	3
gene2196	107051974	NC_006088.4	135054449	135055126	678	678	LOC107051974	-	-	WAS/WASL-interacting	protein	family	member	3-like
gene2197	107051973	NC_006088.4	135060547	135065170	2762	2762	LOC107051973	-	-	uncharacterized	LOC107051973
gene2198	418723	NC_006088.4	135127388	135159319	1391	1391	MRPS9	GO:0000462;GO:0003723;GO:0003735;GO:0003735;GO:0005730;GO:0005739;GO:0005739;GO:0005763;GO:0005840;GO:0005840;GO:0006412;GO:0006412;GO:0030529;	K02996	MRPS9;	mitochondrial	ribosomal	protein	S9
gene2199	418724	NC_006088.4	135180182	135213885	6879	6879	TGFBRAP1	GO:0005160;GO:0005769;GO:0006355;GO:0006886;GO:0006886;GO:0007165;GO:0007165;GO:0008333;GO:0016020;GO:0016192;GO:0033263;GO:0034058;GO:0043231;GO:0046332;GO:0046332;	K20177	TGFBRAP1;	transforming	growth	factor	beta	receptor	associated	protein	1
gene2200	418725	NC_006088.4	135215422	135230110	4169	4169	C1H2ORF49	GO:0048598;GO:0072669;GO:0072669;GO:0072669;	K15432	C1H2ORF49,	C2orf49;	chromosome	1	open	reading	frame,	human	C2orf49
gene2201	418726	NC_006088.4	135229974	135269415	2349	2349	FHL2	GO:0000122;GO:0001649;GO:0005634;GO:0005925;GO:0006357;GO:0008134;GO:0008270;GO:0009725;GO:0042802;GO:0043066;GO:0045892;GO:0046872;GO:0055014;GO:0055015;GO:0060347;	K14380	FHL2;	four	and	a	half	LIM	domains	2
gene2204	418727	NC_006088.4	135367141	135448935	2257	2257	NCK2	GO:0005737;GO:0005783;GO:0007015;GO:0012506;GO:0016477;GO:0030032;GO:0030838;GO:0032403;GO:0033137;GO:0036493;GO:0042102;GO:0045944;GO:0048013;GO:0097110;GO:1902237;GO:1903898;GO:1903912;GO:1903912;GO:1990441;	K19862	NCK2,	NCK1;	NCK	adaptor	protein	2
gene2206	771055	NC_006088.4	135506184	135509382	823	823	C1H2ORF40	-	-	C1H2ORF40,	C2orf40;	chromosome	1	open	reading	frame,	human	C2orf40
gene2207	418728	NC_006088.4	135515559	135570726	2053	2053	UXS1	GO:0005737;GO:0005739;GO:0042803;GO:0048040;GO:0048040;GO:0048040;GO:0051262;GO:0070062;GO:0070403;GO:0070403;	K08678	UXS1;	UDP-glucuronate	decarboxylase	1
gene2209	771085	NC_006088.4	135664141	135745322	2577	2577	LOC771085	GO:0001750;GO:0004871;GO:0004930;GO:0004930;GO:0007165;GO:0007186;GO:0007186;GO:0007601;GO:0007602;GO:0009881;GO:0016020;GO:0016021;GO:0016021;GO:0018298;GO:0050896;	K04256	cOpn3nM,	cOpn3nM-S,	cTMT-S,	tmtops2;	pinopsin-like
gene2210	403122	NC_006088.4	135737783	135911966	10784	10784	ST6GAL2	GO:0003835;GO:0005794;GO:0006486;GO:0008373;GO:0008373;GO:0009311;GO:0016020;GO:0016021;GO:0016740;GO:0016757;GO:0097503;	K00779	ST6GAL2,	ST6GALII;	ST6	beta-galactoside	alpha-2,6-sialyltransferase	2
gene2211	414870	NC_006088.4	136130827	136157096	6163	6163	SLC5A7	GO:0005215;GO:0005307;GO:0005307;GO:0005886;GO:0005886;GO:0005887;GO:0006810;GO:0007271;GO:0007271;GO:0007274;GO:0007274;GO:0008292;GO:0008292;GO:0008292;GO:0015220;GO:0015220;GO:0015871;GO:0015871;GO:0016020;GO:0016020;GO:0016021;GO:0016021;GO:0030424;GO:0030425;GO:0031594;GO:0033265;GO:0033265;GO:0043025;GO:0043204;GO:0045202;GO:0055085;	K14387	SLC5A7;	solute	carrier	family	5	member	7
gene2212	395300	NC_006088.4	136254607	136263297	4011	4011	SULT1C3	GO:0004027;GO:0004062;GO:0005737;GO:0006790;GO:0008146;GO:0016740;	K01025	SULT1C3,	SULT1C;	sulfotransferase	family	1C	member	3
gene2213	428014	NC_006088.4	136267302	136296091	8860	8860	GCC2	GO:0000042;GO:0005654;GO:0005794;GO:0005802;GO:0005829;GO:0006622;GO:0016020;GO:0031023;GO:0034067;GO:0034453;GO:0034499;GO:0042147;GO:0042802;GO:0070861;GO:0071955;GO:0090161;	K20282	GCC2;	GRIP	and	coiled-coil	domain	containing	2
gene2215	414880	NC_006088.4	136349559	136395728	4271	4271	LIMS1	-	-	LIMS1,	PINCH1;	LIM	zinc	finger	domain	containing	1
gene2216	418730	NC_006088.4	136368243	136438081	11319	11319	RANBP2	GO:0000082;GO:0000413;GO:0003755;GO:0005096;GO:0005634;GO:0005737;GO:0005813;GO:0006405;GO:0006457;GO:0006511;GO:0006606;GO:0007051;GO:0008270;GO:0008536;GO:0043547;GO:0046604;GO:0046872;GO:0046907;	K12172	RANBP2;	RAN	binding	protein	2
gene2218	107051972	NC_006088.4	136445364	136454731	1348	1348	CCDC138	-	-	CCDC138;	coiled-coil	domain	containing	138
gene2219	428015	NC_006088.4	136463828	136536807	4174	4174	EDAR	GO:0001942;GO:0004872;GO:0005886;GO:0010628;GO:0016020;GO:0016021;GO:0042346;GO:0042475;GO:0043473;GO:0045177;GO:0060662;	K05162	EDAR;	ectodysplasin	A	receptor
gene2221	418731	NC_006088.4	136570447	136811855	2772	2772	SH3RF3	-	K12171	SH3RF3,	SH3MD4;	SH3	domain	containing	ring	finger	3
gene2223	418732	NC_006088.4	136826703	136853539	2171	2171	SEPT10	GO:0000166;GO:0005525;GO:0005525;	K16940	SEPT10,	SEPT14;	septin	10
gene2224	428016	NC_006088.4	136853716	136858474	4759	4759	SOWAHC	-	-	SOWAHC,	ANKRD57;	sosondowah	ankyrin	repeat	domain	family	member	C
gene2226	418733	NC_006088.4	136898150	136908925	3978	3978	CHAMP1	GO:0000777;GO:0000793;GO:0003676;GO:0005634;GO:0005654;GO:0005819;GO:0016604;GO:0031134;GO:0034501;GO:0035372;GO:0046872;GO:0051315;	-	CHAMP1,	ZNF828;	chromosome	alignment	maintaining	phosphoprotein	1
gene2228	418734	NC_006088.4	136913860	136937220	3117	3117	UPF3A	GO:0000166;GO:0003676;GO:0005634;GO:0005829;GO:0035145;GO:0042162;GO:0043231;GO:0045727;	K14328	UPF3A;	UPF3	regulator	of	nonsense	transcripts	homolog	A	(yeast)
gene2229	418735	NC_006088.4	136939148	136959046	2953	2953	CDC16	GO:0005634;GO:0005680;GO:0005737;GO:0005813;GO:0005876;GO:0070979;	K03353	CDC16;	cell	division	cycle	16
gene2230	418736	NC_006088.4	137003372	137134236	4444	4444	RASA3	GO:0005096;GO:0005622;GO:0007165;GO:0035556;GO:0043087;GO:0043547;GO:0051209;	K12380	RASA3;	RAS	p21	protein	activator	3
gene2233	418737	NC_006088.4	137167887	137205253	2552	2552	GAS6	GO:0005509;GO:0005576;	K05464	GAS6;	growth	arrest	specific	6
gene2234	418738	NC_006088.4	137209458	137272659	1726	1726	TMEM255B	-	-	TMEM255B,	FAM70B;	transmembrane	protein	255B
gene2235	386581	NC_006088.4	137293765	137299478	1635	1635	ATP4B	GO:0005890;GO:0006810;GO:0006811;GO:0006813;GO:0006814;GO:0016020;GO:0016021;	K01543	ATP4B;	ATPase	H+/K+	transporting	beta	subunit
gene2236	418739	NC_006088.4	137304340	137345709	2858	2858	TFDP1	GO:0000278;GO:0000981;GO:0003677;GO:0003677;GO:0003700;GO:0003700;GO:0003713;GO:0005634;GO:0005634;GO:0005634;GO:0005667;GO:0005667;GO:0006351;GO:0006355;GO:0006355;GO:0006355;GO:0006357;GO:0007049;GO:0008134;GO:0008544;GO:0043276;GO:0045893;GO:0045944;GO:0070345;GO:2000278;	K04683	TFDP1,	TFDP3;	transcription	factor	Dp-1
gene2237	395675	NC_006088.4	137351255	137383219	3964	3964	TMCO3	GO:0006812;GO:0015299;GO:0016020;GO:0016021;GO:0022890;GO:0055085;GO:0098655;GO:1902600;	-	TMCO3;	transmembrane	and	coiled-coil	domains	3
gene2238	418740	NC_006088.4	137383447	137407218	5227	5227	DCUN1D2	GO:0000151;GO:0031624;GO:0032182;GO:0045116;GO:0051443;GO:0097602;	K17822	DCUN1D2,	null;	defective	in	cullin	neddylation	1	domain	containing	2
gene2239	418741	NC_006088.4	137410833	137440941	6948	6948	ADPRHL1	-	-	ADPRHL1;	ADP-ribosylhydrolase	like	1
gene2240	418742	NC_006088.4	137458499	137486615	1591	1591	GRTP1	GO:0005096;GO:0005622;GO:0006886;GO:0012505;GO:0017137;GO:0031338;GO:0090630;	K19953	GRTP1;	growth	hormone	regulated	TBC	protein	1
gene2241	396220	NC_006088.4	137487510	137505740	2227	2227	LAMP1	-	K06528	LAMP1,	LEP100;	lysosomal	associated	membrane	protein	1
gene2242	418744	NC_006088.4	137509944	137545734	3844	3844	CUL4A	GO:0001701;GO:0006511;GO:0006511;GO:0006974;GO:0008284;GO:0030097;GO:0030853;GO:0031461;GO:0031464;GO:0031464;GO:0031625;GO:0031625;GO:0035019;GO:0042787;GO:0043161;GO:0051246;GO:0061630;GO:0080008;GO:1900087;GO:2000001;GO:2000819;	K10609	CUL4A;	cullin	4A
gene2243	418745	NC_006088.4	137546386	137559287	1269	1269	PCID2	GO:0000973;GO:0003690;GO:0003723;GO:0005643;GO:0006368;GO:0016973;GO:0035327;GO:0043066;GO:0043066;GO:0043488;GO:0045579;GO:0045893;GO:0045893;GO:0048536;GO:0070390;GO:0071033;GO:0090267;GO:0090267;GO:2000117;	-	PCID2;	PCI	domain	containing	2
gene2244	418746	NC_006088.4	137560006	137567439	1992	1992	PROZ	GO:0004252;GO:0004252;GO:0005509;GO:0005576;GO:0005576;GO:0005615;GO:0006508;GO:0007596;GO:0007596;GO:0030195;GO:0070062;	-	PROZ;	protein	Z,	vitamin	K	dependent	plasma	glycoprotein
gene2245	771012	NC_006088.4	137570184	137577153	1792	1792	LOC771012	-	-	coagulation	factor	X-like
gene2246	395876	NC_006088.4	137579811	137592401	2816	2816	F10	GO:0004252;GO:0004252;GO:0005509;GO:0005543;GO:0005576;GO:0005576;GO:0006508;GO:0006508;GO:0007596;GO:0007596;GO:0007599;GO:0008233;GO:0008236;GO:0016787;GO:0051897;	K01314	F10;	coagulation	factor	X
gene2247	395086	NC_006088.4	137593848	137603907	3068	3068	F7	GO:0001948;GO:0002690;GO:0004252;GO:0004252;GO:0005509;GO:0005576;GO:0005576;GO:0006508;GO:0006508;GO:0007596;GO:0007596;GO:0007596;GO:0008233;GO:0008236;GO:0010641;GO:0016485;GO:0016787;GO:0050927;GO:0051897;GO:1905286;	K01320	F7;	coagulation	factor	VII
gene2248	418748	NC_006088.4	137606558	137754936	9375	9375	MCF2L	GO:0005085;GO:0005085;GO:0005089;GO:0005615;GO:0005622;GO:0035023;GO:0035091;GO:0035556;GO:0043547;GO:0005085;GO:0005085;GO:0005089;GO:0005622;GO:0035023;GO:0035556;GO:0043547;	K20685	MCF2L;	MCF.2	cell	line	derived	transforming	sequence	like
gene2249	418749	NC_006088.4	137764523	137886131	8850	8850	ATP11A	-	K01530	ATP11A;	ATPase	phospholipid	transporting	11A
gene2250	418750	NC_006088.4	137919177	137969662	3905	3905	TUBGCP3	GO:0000226;GO:0000922;GO:0000923;GO:0005200;GO:0005737;GO:0005737;GO:0005813;GO:0005813;GO:0005814;GO:0005815;GO:0005827;GO:0005856;GO:0005874;GO:0007020;GO:0007126;GO:0008275;GO:0016020;GO:0031122;GO:0043015;GO:0043015;GO:0043015;GO:0051011;GO:0051298;GO:0051415;GO:0090307;	K16570	TUBGCP3;	tubulin	gamma	complex	associated	protein	3
gene2253	418751	NC_006088.4	138028208	138394995	10756	10756	MYO16	GO:0000166;GO:0003774;GO:0003779;GO:0005524;GO:0005524;GO:0016459;GO:0016459;	K17481	MYO16,	MYR8;	myosin	XVI
gene2254	101749060	NC_006088.4	138609097	138653270	21387	21387	LOC101749060	-	K07187	uncharacterized	LOC101749060
gene2256	395530	NC_006088.4	138792101	138903918	7894	7894	COL4A1	-	K06237	COL4A1;	collagen	type	IV	alpha	1	chain
gene2257	418752	NC_006088.4	138903996	139053714	6067	6067	COL4A2	GO:0005201;GO:0005576;GO:0005578;GO:0005581;GO:0005581;GO:0005587;GO:0005604;GO:0005604;GO:0005615;GO:0006351;GO:0016525;GO:0031012;GO:0031012;GO:0035987;GO:0038063;GO:0070062;GO:0071560;	K06237	COL4A2;	collagen	type	IV	alpha	2	chain
gene2258	418753	NC_006088.4	139058253	139082035	1418	1418	RAB20	GO:0005525;GO:0005769;GO:0005794;GO:0005886;GO:0007264;GO:0030100;GO:0030139;GO:0043231;GO:0045335;GO:0090383;GO:0090385;	K07911	RAB20;	RAB20,	member	RAS	oncogene	family
gene2259	418755	NC_006088.4	139117091	139170044	4591	4591	CARKD	GO:0000166;GO:0005524;GO:0016829;GO:0046496;GO:0047453;GO:0052855;	K17757	NAXD,	CARKD;	NAD(P)HX	dehydratase
gene2260	418757	NC_006088.4	139170540	139209578	2188	2188	CARS2	GO:0000166;GO:0004812;GO:0004817;GO:0004817;GO:0005524;GO:0005524;GO:0005737;GO:0006418;GO:0006423;GO:0006423;	K01883	CARS2;	cysteinyl-tRNA	synthetase	2,	mitochondrial	(putative)
gene2264	418759	NC_006088.4	139209598	139214555	2209	2209	ING1	-	K19197	ING1;	inhibitor	of	growth	family	member	1
gene2266	418760	NC_006088.4	139241471	139275752	2626	2626	ANKRD10	GO:0060828;	-	ANKRD10;	ankyrin	repeat	domain	10
gene2267	418761	NC_006088.4	139308292	139416316	12813	12813	ARHGEF7	-	K13710	ARHGEF7;	Rho	guanine	nucleotide	exchange	factor	7
gene2268	374240	NC_006088.4	139815684	139817990	2304	2304	SOX1	-	K09267	SOX1;	SRY-box	1
gene2274	107050336	NC_006088.4	140007190	140014532	3401	3401	LOC107050336	-	-	uncharacterized	LOC107050336
gene2277	771176	NC_006088.4	140082568	140098127	4822	4822	LOC771176	-	-	E3	SUMO-protein	ligase	RanBP2-like
gene2278	107050435	NC_006088.4	140114681	140130867	1676	1676	LOC107050435	-	-	uncharacterized	LOC107050435
gene2279	374229	NC_006088.4	140144837	140163422	3772	3772	TNFSF13B	GO:0005164;GO:0006955;GO:0016020;GO:0016020;GO:0016021;	K05476	TNFSF13B;	tumor	necrosis	factor	superfamily	member	13b
gene2280	418763	NC_006088.4	140166088	140175708	4392	4392	ABHD13	GO:0016020;GO:0016021;GO:0016787;	K06889	ABHD13;	abhydrolase	domain	containing	13
gene2281	418764	NC_006088.4	140175901	140179861	3744	3744	LIG4	GO:0000012;GO:0000166;GO:0000793;GO:0001701;GO:0002328;GO:0003677;GO:0003677;GO:0003909;GO:0003909;GO:0003910;GO:0003910;GO:0003910;GO:0003910;GO:0005524;GO:0005524;GO:0005524;GO:0005634;GO:0005654;GO:0005829;GO:0005886;GO:0005925;GO:0005958;GO:0005958;GO:0006260;GO:0006266;GO:0006266;GO:0006281;GO:0006281;GO:0006281;GO:0006297;GO:0006302;GO:0006302;GO:0006303;GO:0006303;GO:0006310;GO:0006310;GO:…	K10777	LIG4;	DNA	ligase	4
gene2282	768473	NC_006088.4	140328268	140782962	13686	13686	FAM155A	-	-	FAM155A;	family	with	sequence	similarity	155	member	A
gene2284	418765	NC_006088.4	141031865	141042350	4449	4449	ARGLU1	GO:0005634;GO:0005654;GO:0005739;GO:0045296;	K13173	ARGLU1;	arginine	and	glutamate	rich	1
gene2285	107050459	NC_006088.4	141041791	141048495	6350	6350	LOC107050459	-	-	translation	initiation	factor	IF-2-like
gene2286	395625	NC_006088.4	141049589	141090557	1002	1002	EFNB2	GO:0001945;GO:0002042;GO:0005102;GO:0005886;GO:0005925;GO:0007155;GO:0008284;GO:0009887;GO:0010839;GO:0016020;GO:0016020;GO:0016021;GO:0031295;GO:0046875;GO:0046875;GO:0048013;GO:0048013;GO:0048514;GO:0048845;GO:0050920;GO:0072178;GO:1903849;GO:2000727;	K05463	EFNB2,	null;	ephrin	B2
gene2287	107050476	NC_006088.4	141441887	141445903	4017	4017	LOC107050476	-	-	gag-env;	uncharacterized	LOC107050476
gene2288	107050488	NC_006088.4	141487250	141488224	975	975	LOC107050488	-	-	syncytin-1-like
gene2289	107050425	NC_006088.4	141671993	141674422	2430	2430	LOC107050425	-	-	endogenous	retrovirus	group	K	member	25	Pol	protein-like
gene2292	428018	NC_006088.4	142662232	142673635	3083	3083	SLC10A2	GO:0005902;GO:0008508;GO:0008508;GO:0015721;GO:0016020;GO:0016020;GO:0016021;GO:0016021;GO:0016324;GO:0016324;	K14342	SLC10A2,	ASBT;	solute	carrier	family	10	member	2
gene2293	107051510	NC_006088.4	142690418	142691902	1485	1485	LOC107051510	-	-	uncharacterized	LOC107051510
gene2294	769178	NC_006088.4	142733918	142754206	1781	1781	METTL21EP	-	K21805	METTL21EP,	METTL21CP1;	methyltransferase	like	21E,	pseudogene
gene2295	428019	NC_006088.4	142756269	142772067	3803	3803	ERCC5	GO:0003677;GO:0003697;GO:0003697;GO:0003824;GO:0004518;GO:0004519;GO:0004520;GO:0005634;GO:0005634;GO:0005634;GO:0006281;GO:0006289;GO:0006295;GO:0016788;	K10846	ERCC5,	XPG;	ERCC	excision	repair	5,	endonuclease
gene2296	374099	NC_006088.4	142772653	142789699	3441	3441	BIVM	GO:0005615;GO:0005654;	-	BIVM;	basic,	immunoglobulin-like	variable	motif	containing
gene2297	418766	NC_006088.4	142793230	142804106	2005	2005	KDELC1	GO:0005788;GO:0005788;GO:0006664;GO:0046527;	-	KDELC1;	KDEL	motif	containing	1
gene2298	418767	NC_006088.4	142805639	142811720	943	943	TEX30	-	-	TEX30,	C13orf27,	C1H13ORF27;	testis	expressed	30
gene2299	418768	NC_006088.4	142840873	142848614	2526	2526	METTL21C	-	-	METTL21C;	methyltransferase	like	21C
gene2300	428020	NC_006088.4	142846554	142895478	5989	5989	TPP2	GO:0004252;GO:0006508;GO:0008240;	K01280	TPP2;	tripeptidyl	peptidase	2
gene2301	395554	NC_006088.4	142970759	143360978	8329	8329	FGF14	GO:0005576;GO:0007399;GO:0008083;GO:0008083;	K04358	FGF14,	FHF-4;	fibroblast	growth	factor	14
gene2302	418769	NC_006088.4	143358724	143494428	5573	5573	ITGBL1	GO:0005615;	-	ITGBL1;	integrin	subunit	beta	like	1
gene2303	418770	NC_006088.4	143502856	143717782	8022	8022	NALCN	GO:0005216;GO:0005261;GO:0005261;GO:0005886;GO:0006811;GO:0006816;GO:0016020;GO:0016020;GO:0016021;GO:0034220;GO:0055085;GO:0086010;GO:0098655;	K21863	NALCN;	sodium	leak	channel,	non-selective
gene2304	418772	NC_006088.4	143892208	143949273	7087	7087	TMTC4	GO:0016020;GO:0016021;	-	TMTC4;	transmembrane	and	tetratricopeptide	repeat	containing	4
gene2305	418773	NC_006088.4	143950576	143980474	2100	2100	GGACT	GO:0003839;GO:0042219;GO:0070062;	K19761	GGACT,	A2LD1;	gamma-glutamylamine	cyclotransferase
gene2306	418774	NC_006088.4	143981576	144252580	2474	2474	PCCA	GO:0000166;GO:0003824;GO:0004075;GO:0004658;GO:0005524;GO:0005524;GO:0005739;GO:0016874;GO:0019899;GO:0046872;	K01965	PCCA;	propionyl-CoA	carboxylase	alpha	subunit
gene2307	101749484	NC_006088.4	144276424	144278688	1489	1489	LOC101749484	-	-	uncharacterized	LOC101749484
gene2308	428021	NC_006088.4	144280072	144285071	2644	2644	ZIC2	-	K06235	ZIC2;	Zic	family	member	2
gene2309	107051270	NC_006088.4	144294676	144297018	1069	1069	ZIC5	-	-	ZIC5;	Zic	family	member	5
gene2310	418775	NC_006088.4	144313811	144445999	5307	5307	CLYBL	-	K11390	CLYBL;	citrate	lyase	beta	like
gene2312	418777	NC_006088.4	144483823	144511675	3448	3448	TM9SF2	GO:0016020;GO:0016021;GO:0016021;GO:0016021;GO:0070062;	K17086	TM9SF2;	transmembrane	9	superfamily	member	2
gene2314	431250	NC_006088.4	144528685	144547598	11361	11361	LOC431250	-	K04305	G-protein	coupled	receptor	183-like
gene2315	418778	NC_006088.4	144548504	144645714	2066	2066	UBAC2	GO:0005783;GO:0005789;GO:0016020;GO:0016021;GO:0043130;GO:0016020;GO:0016021;	-	UBAC2,	PHGDHL1;	UBA	domain	containing	2
gene2316	769212	NC_006088.4	144585826	144598854	4848	4848	GPR183	GO:0002250;GO:0002312;GO:0002313;GO:0002407;GO:0004871;GO:0004930;GO:0004930;GO:0004930;GO:0005886;GO:0006959;GO:0007165;GO:0007186;GO:0007186;GO:0007186;GO:0008142;GO:0008142;GO:0010818;GO:0016020;GO:0016021;GO:0016021;GO:0030316;GO:0030595;GO:0030595;GO:0030890;GO:0030890;GO:0036145;GO:0060326;GO:0061470;GO:0070374;GO:2000458;	K04305	GPR183,	EBI2;	G	protein-coupled	receptor	183
gene2317	100858263	NC_006088.4	144623610	144630646	3171	3171	GPR18	GO:0002300;GO:0002305;GO:0002689;GO:0004871;GO:0004930;GO:0004930;GO:0004930;GO:0005887;GO:0007165;GO:0007186;GO:0007186;GO:0016020;GO:0016021;GO:0016021;GO:0030217;GO:0032720;GO:0035025;GO:0051482;	K08410	GPR18;	G	protein-coupled	receptor	18
gene2318	418779	NC_006088.4	144674937	144793537	8639	8639	DOCK9	GO:0005085;GO:0005622;GO:0007264;GO:0016020;GO:0043547;GO:0045296;	K21853	DOCK9;	dedicator	of	cytokinesis	9
gene2320	378789	NC_006088.4	144807725	144831758	2892	2892	SLC15A1	GO:0005215;GO:0006810;GO:0006810;GO:0006857;GO:0015198;GO:0015252;GO:0015992;GO:0016020;GO:0016020;GO:0016021;GO:0016021;GO:0042936;GO:0042938;	K14206	SLC15A1,	PEPT1;	solute	carrier	family	15	member	1
gene2321	418780	NC_006088.4	144843455	144899499	4728	4728	STK24	GO:0004672;GO:0004674;GO:0004702;GO:0005524;GO:0005634;GO:0005730;GO:0005737;GO:0005737;GO:0005829;GO:0006468;GO:0006468;GO:0006915;GO:0008631;GO:0023014;GO:0030336;GO:0042542;GO:0045296;GO:0045595;GO:0046777;GO:0048679;GO:0070062;GO:0097194;	K08838	STK24;	serine/threonine	kinase	24
gene2322	418781	NC_006088.4	144902425	145109389	5467	5467	FARP1	GO:0005089;GO:0005737;GO:0005856;GO:0008092;GO:0019898;GO:0035023;GO:0043547;GO:0005089;GO:0005737;GO:0005856;GO:0008092;GO:0019898;GO:0035023;GO:0043547;	K17477	FARP1;	FERM,	ARH/RhoGEF	and	pleckstrin	domain	protein	1
gene2325	418783	NC_006088.4	145123379	145161548	4495	4495	IPO5	-	K20222	IPO5,	RANBP5,	RANBP6;	importin	5
gene2326	769797	NC_006088.4	145284875	145317897	4377	4377	RAP2A	GO:0000166;GO:0001934;GO:0003924;GO:0005525;GO:0005525;GO:0005525;GO:0005829;GO:0005886;GO:0007165;GO:0007264;GO:0016020;GO:0016020;GO:0030033;GO:0030336;GO:0031532;GO:0031954;GO:0031954;GO:0032486;GO:0034613;GO:0035690;GO:0045184;GO:0046328;GO:0048814;GO:0055037;GO:0055037;GO:0055038;GO:0055038;GO:0070062;GO:0072659;	K07837	RAP2A;	RAP2A,	member	of	RAS	oncogene	family
gene2327	418784	NC_006088.4	145335208	145441952	5583	5583	MBNL2	GO:0000381;GO:0003723;GO:0005654;GO:0043484;GO:0046872;GO:0046872;GO:0046872;GO:0046872;GO:0046872;GO:0046872;GO:0046872;GO:0046872;GO:0046872;GO:0046872;GO:0046872;GO:0046872;	K14943	MBNL2;	muscleblind	like	splicing	regulator	2
gene2328	428023	NC_006088.4	145511224	145512460	1237	1237	OXGR1	GO:0004930;GO:0007186;GO:0016020;GO:0016021;GO:0016021;	K08419	OXGR1;	oxoglutarate	receptor	1
gene2329	428024	NC_006088.4	145532173	145533512	1340	1340	LOC428024	-	K08419	OXGR1L;	2-oxoglutarate	receptor	1-like
gene2330	428025	NC_006088.4	145564562	145856976	6418	6418	HS6ST3	-	K08103	HS6ST3;	heparan	sulfate	6-O-sulfotransferase	3
gene2331	418785	NC_006088.4	145871889	145950703	6258	6258	UGGT2	GO:0003980;GO:0006486;GO:0016740;GO:0016757;GO:0097359;GO:0003980;GO:0006486;GO:0097359;	K11718	UGGT2;	UDP-glucose	glycoprotein	glucosyltransferase	2
gene2333	418787	NC_006088.4	145953200	145985088	5105	5105	DNAJC3	GO:0004860;GO:0005783;GO:0005829;GO:0006469;GO:0006986;GO:0019901;GO:0036494;GO:0070417;GO:1903912;	K09523	DNAJC3;	DnaJ	heat	shock	protein	family	(Hsp40)	member	C3
gene2334	418789	NC_006088.4	145994190	146031924	3752	3752	DZIP1	GO:0005634;GO:0005654;GO:0005737;GO:0005737;GO:0005737;GO:0005814;GO:0005815;GO:0005829;GO:0007224;GO:0036064;GO:0036064;GO:0036064;GO:0045184;GO:0046872;GO:0051220;GO:0060271;GO:0060271;GO:0060271;GO:0097539;	K16470	DZIP1;	DAZ	interacting	zinc	finger	protein	1
gene2335	418790	NC_006088.4	146034759	146094044	1056	1056	CLDN10	GO:0005198;GO:0005737;GO:0005886;GO:0005886;GO:0005923;GO:0005923;GO:0005923;GO:0016020;GO:0016021;GO:0016021;GO:0030054;	K06087	CLDN10,	claudin-10;	claudin	10
gene2337	418791	NC_006088.4	146127039	146275424	5033	5033	ABCC4	GO:0000166;GO:0005524;GO:0005524;GO:0005887;GO:0006810;GO:0016020;GO:0016021;GO:0016021;GO:0016887;GO:0042626;GO:0042626;GO:0055085;GO:0055085;GO:0000166;GO:0005524;GO:0005524;GO:0005886;GO:0005886;GO:0006810;GO:0016020;GO:0016020;GO:0016021;GO:0016021;GO:0016323;GO:0016887;GO:0031088;GO:0032310;GO:0042626;GO:0055085;GO:0060271;	K05673	ABCC4;	ATP	binding	cassette	subfamily	C	member	4
gene2339	107051027	NC_006088.4	146418582	146420739	2158	2158	SOX21	GO:0000122;GO:0000978;GO:0001077;GO:0001942;GO:0003677;GO:0003677;GO:0003700;GO:0005634;GO:0006351;GO:0006355;GO:0006355;GO:0006355;GO:0042472;GO:0042633;GO:0043565;GO:0043588;GO:0045595;GO:0045892;GO:0045944;GO:0048839;GO:0048863;	K09267	SOX21,	CH31;	SRY-box	21
gene2342	418792	NC_006088.4	146435967	146462031	7042	7042	GPR180	GO:0007186;GO:0016020;GO:0016021;GO:0019236;GO:0070062;	-	GPR180;	G	protein-coupled	receptor	180
gene2343	418793	NC_006088.4	146462052	146474812	2419	2419	TGDS	-	K01710	TGDS;	TDP-glucose	4,6-dehydratase
gene2345	395775	NC_006088.4	146485483	146506241	2947	2947	DCT	GO:0002052;GO:0004167;GO:0005737;GO:0005829;GO:0006583;GO:0008152;GO:0016020;GO:0016021;GO:0016491;GO:0021847;GO:0042438;GO:0042470;GO:0043473;GO:0046872;GO:0048066;GO:0048468;GO:0055114;	K01827	DCT,	TYRP2;	dopachrome	tautomerase
gene2346	418794	NC_006088.4	146513833	147264247	15648	15648	GPC6	GO:0005578;GO:0005886;GO:0016020;GO:0016020;GO:0031225;GO:0043395;	K08112	GPC6;	glypican	6
gene2347	418795	NC_006088.4	147386374	148025614	14302	14302	GPC5	GO:0005578;GO:0005886;GO:0016020;GO:0016020;GO:0031225;GO:0043395;	K08111	GPC5;	glypican	5
gene2356	107051474	NC_006088.4	148554069	148554828	760	760	LOC107051474	-	-	syncytin-1-like
gene2357	107051465	NC_006088.4	148838314	148839811	1498	1498	LOC107051465	-	-	uncharacterized	LOC107051465
gene2358	100859280	NC_006088.4	149395768	149401706	3605	3605	SLITRK5	-	-	SLITRK5;	SLIT	and	NTRK	like	family	member	5
gene2360	100859304	NC_006088.4	149936787	149939202	2386	2386	LOC100859304	-	-	envelope	glycoprotein	gp95-like
gene2362	107050867	NC_006088.4	150161149	150164069	2754	2754	LOC107050867	-	-	endogenous	retrovirus	group	K	member	18	Pol	protein-like
gene2363	418797	NC_006088.4	150248674	150256343	4392	4392	SLITRK6	-	-	SLITRK6;	SLIT	and	NTRK	like	family	member	6
gene2365	418798	NC_006088.4	151209848	151217902	8055	8055	SLITRK1	GO:0007399;GO:0007409;GO:0007409;GO:0007416;GO:0030534;GO:0035264;GO:0042592;GO:0045202;GO:0050772;GO:0051965;	-	SLITRK1;	SLIT	and	NTRK	like	family	member	1
gene2369	395584	NC_006088.4	152670005	152675345	2210	2210	SPRY2	GO:0000132;GO:0005634;GO:0005829;GO:0005856;GO:0007275;GO:0007605;GO:0008285;GO:0009966;GO:0010628;GO:0010801;GO:0015630;GO:0016020;GO:0016020;GO:0019901;GO:0030324;GO:0031345;GO:0033138;GO:0034260;GO:0040037;GO:0042127;GO:0042472;GO:0043066;GO:0043066;GO:0043407;GO:0043539;GO:0045165;GO:0045595;GO:0046580;GO:0046580;GO:0048754;GO:0051387;GO:0051897;GO:0060425;GO:0060437;GO:0060449;GO:0060541;GO:…	K17383	SPRY2;	sprouty	RTK	signaling	antagonist	2
gene2372	418803	NC_006088.4	153022585	153069334	4990	4990	NDFIP2	GO:0004871;GO:0005737;GO:0005739;GO:0005783;GO:0005794;GO:0007034;GO:0007165;GO:0010629;GO:0016020;GO:0016021;GO:0030001;GO:0031398;GO:0032410;GO:0043123;GO:0043231;GO:0048471;GO:0050699;GO:0051224;	-	NDFIP2;	Nedd4	family	interacting	protein	2
gene2375	418804	NC_006088.4	153111225	153159639	4195	4195	RBM26	GO:0000166;GO:0003676;GO:0006397;GO:0046872;GO:0046872;	K13192	RBM26;	RNA	binding	motif	protein	26
gene2378	418805	NC_006088.4	153499615	153526485	5763	5763	RNF219	GO:0008270;	-	RNF219,	C13orf7;	ring	finger	protein	219
gene2379	100857623	NC_006088.4	153534234	153538704	3832	3832	POU4F1	-	K09366	POU4F1;	POU	class	4	homeobox	1
gene2381	101748913	NC_006088.4	153734147	153735735	1589	1589	LOC101748913	-	-	envelope	glycoprotein	gp95-like
gene2382	107051645	NC_006088.4	153735225	153739267	3051	3051	LOC107051645	-	-	endogenous	retrovirus	group	K	member	18	Pol	protein-like
gene2383	408082	NC_006088.4	153918344	153932319	1904	1904	EDNRB	GO:0000122;GO:0000122;GO:0001755;GO:0004871;GO:0004930;GO:0004930;GO:0004962;GO:0004962;GO:0004962;GO:0006885;GO:0007165;GO:0007186;GO:0007186;GO:0007186;GO:0007422;GO:0007497;GO:0008217;GO:0008217;GO:0014043;GO:0014826;GO:0016020;GO:0016021;GO:0016021;GO:0017046;GO:0030318;GO:0032269;GO:0035645;GO:0042310;GO:0042310;GO:0043473;GO:0048066;GO:0048246;GO:0048484;GO:0048484;GO:0086100;	K04198	EDNRB;	endothelin	receptor	type	B
gene2384	418807	NC_006088.4	153990258	154045462	3173	3173	SLAIN1	-	K16580	SLAIN1;	SLAIN	motif	family	member	1
gene2385	101751260	NC_006088.4	154061268	154136421	4224	4224	SCEL	GO:0008270;	-	SCEL;	sciellin
gene2386	418808	NC_006088.4	154216731	154420994	15579	15579	MYCBP2	GO:0008270;	K10693	MYCBP2;	MYC	binding	protein	2,	E3	ubiquitin	protein	ligase
gene2387	428048	NC_006088.4	154436552	154451227	3281	3281	FBXL3	-	K10269	FBXL3,	null;	F-box	and	leucine	rich	repeat	protein	3
gene2388	101752092	NC_006088.4	154459228	154467752	1701	1701	CLN5	GO:0005764;GO:0005764;GO:0005775;GO:0007040;GO:0007601;GO:0022008;	K12390	CLN5,	null;	ceroid-lipofuscinosis,	neuronal	5
gene2389	418811	NC_006088.4	154473447	154478148	882	882	LOC418811	-	-	ES1	protein	homolog,	mitochondrial-like
gene2390	418812	NC_006088.4	154478538	154486191	2899	2899	IRG1	GO:0002760;GO:0005739;GO:0006952;GO:0006952;GO:0008152;GO:0016829;GO:0019679;GO:0047547;GO:0047613;GO:0047613;GO:0071222;GO:0072573;	K17724	ACOD1,	IRG1;	aconitate	decarboxylase	1
gene2391	418813	NC_006088.4	154518643	154519361	429	429	LOC418813	-	-	FK1;	feather	keratin	1-like
gene2392	107051871	NC_006088.4	154526320	154530625	4304	4304	KCTD12	-	K21918	KCTD12;	potassium	channel	tetramerization	domain	containing	12
gene2393	418815	NC_006088.4	154867525	154996496	6675	6675	LMO7	GO:0008270;GO:0023051;GO:0030155;GO:0046872;	K06084	LMO7;	LIM	domain	7
gene2394	395626	NC_006088.4	155003263	155043628	1076	1076	UCHL3	GO:0004843;GO:0004843;GO:0005622;GO:0005737;GO:0006508;GO:0006511;GO:0006511;GO:0008233;GO:0008234;GO:0016579;GO:0016787;GO:0036459;	K05609	UCHL3,	UCH-6;	ubiquitin	C-terminal	hydrolase	L3
gene2395	769778	NC_006088.4	155062871	155073044	3682	3682	COMMD6	-	-	COMMD6;	COMM	domain	containing	6
gene2396	428062	NC_006088.4	155081350	155199540	6057	6057	TBC1D4	GO:0005096;GO:0005096;GO:0005622;GO:0006886;GO:0012505;GO:0017137;GO:0031338;GO:0090630;	K17902	TBC1D4;	TBC1	domain	family	member	4
gene2400	418817	NC_006088.4	155608765	155864950	3595	3595	KLF12	GO:0003676;GO:0046872;	K09205	KLF12;	Kruppel-like	factor	12
gene2405	418818	NC_006088.4	156076798	156094453	2039	2039	KLF5	GO:0000122;GO:0000978;GO:0001077;GO:0001525;GO:0003676;GO:0003677;GO:0003700;GO:0005634;GO:0005654;GO:0005794;GO:0006357;GO:0030033;GO:0032534;GO:0035914;GO:0043231;GO:0045600;GO:0045893;GO:0045944;GO:0046872;GO:0060576;	K09206	KLF5;	Kruppel-like	factor	5	(intestinal)
gene2407	418820	NC_006088.4	156113904	156230674	3071	3071	PIBF1	GO:0005136;GO:0005615;GO:0005634;GO:0005654;GO:0005813;GO:0005815;GO:0005829;GO:0007080;GO:0010531;GO:0031393;GO:0032695;GO:0032733;GO:0032815;GO:0034451;GO:0042521;GO:0042526;GO:0071539;GO:0090307;GO:1905515;	K16538	PIBF1,	C13orf24;	progesterone	immunomodulatory	binding	factor	1
gene2408	418821	NC_006088.4	156229871	156250896	3400	3400	DIS3	GO:0000175;GO:0000175;GO:0000176;GO:0000178;GO:0004519;GO:0004519;GO:0005085;GO:0005634;GO:0005654;GO:0005829;GO:0006364;GO:0006401;GO:0016020;GO:0016075;GO:0043547;GO:0071034;GO:0090305;GO:0090503;	K12585	DIS3;	DIS3	homolog,	exosome	endoribonuclease	and	3'-5'	exoribonuclease
gene2409	769298	NC_006088.4	156259756	156279329	3693	3693	BORA	-	K16831	BORA,	C13orf34,	C1H13orf34;	bora,	aurora	kinase	A	activator
gene2410	418822	NC_006088.4	156279469	156284216	880	880	MZT1	GO:0000923;GO:0005813;GO:0005813;GO:0005819;GO:0008274;GO:0008274;GO:0008274;GO:0031021;GO:0033566;GO:0033566;GO:0033566;GO:0043015;GO:0051415;GO:0090307;	K18633	MZT1,	C13orf37;	mitotic	spindle	organizing	protein	1
gene2412	373935	NC_006088.4	156675373	157044066	6712	6712	DACH1	-	-	DACH1,	DACH;	dachshund	family	transcription	factor	1
gene2415	418799	NC_006088.4	157717622	157948054	5701	5701	KLHL1	GO:0004842;GO:0005737;GO:0005737;GO:0007626;GO:0007628;GO:0016358;GO:0016358;GO:0016567;GO:0021680;GO:0030425;GO:0030425;GO:0031463;GO:0043025;GO:0043025;	K10442	KLHL1;	kelch	like	family	member	1
gene2416	418800	NC_006088.4	159096586	159805221	11799	11799	PCDH9	GO:0005509;GO:0005886;GO:0007155;GO:0007156;GO:0016020;GO:0016020;GO:0016021;	K16498	PCDH9,	protocadherin-9;	protocadherin	9
gene2422	428063	NC_006088.4	161850352	161857035	5644	5644	PCDH20	GO:0005509;GO:0005886;GO:0007155;GO:0007156;GO:0016020;GO:0016020;GO:0016021;	K16498	PCDH20,	protocadherin-20;	protocadherin	20
gene2423	107051826	NC_006088.4	161895025	161896966	1940	1940	LOC107051826	-	-	uncharacterized	LOC107051826
gene2424	101750251	NC_006088.4	161898558	161900496	1937	1937	LOC101750251	-	-	uncharacterized	LOC101750251
gene2425	107051825	NC_006088.4	161902086	161904028	1943	1943	LOC107051825	-	-	uncharacterized	LOC107051825
gene2426	418823	NC_006088.4	162193510	162295112	2594	2594	TDRD3	GO:0003682;GO:0003713;GO:0003723;GO:0003723;GO:0005634;GO:0005634;GO:0005737;GO:0006397;GO:0035064;GO:0035145;GO:1903506;	K18404	TDRD3;	tudor	domain	containing	3
gene2427	418824	NC_006088.4	162382456	162621744	7717	7717	DIAPH3	-	K05745	DIAPH3,	DIAP3;	diaphanous	related	formin	3
gene2431	418825	NC_006088.4	163442841	163529605	10420	10420	PCDH17	GO:0005509;GO:0005886;GO:0005887;GO:0007155;GO:0007155;GO:0007156;GO:0007267;GO:0007416;GO:0016020;GO:0016020;GO:0016021;GO:0030534;GO:0050805;GO:1904071;GO:2000807;	K16499	PCDH17;	protocadherin	17
gene2432	107051640	NC_006088.4	163980536	163981752	1128	1128	LOC107051640	-	-	endogenous	retrovirus	group	K	member	113	Pol	protein-like
gene2433	100859897	NC_006088.4	163983202	163983832	631	631	LOC100859897	-	-	envelope	glycoprotein	gp95-like
gene2437	418826	NC_006088.4	165561980	165586181	1470	1470	OLFM4	GO:0005615;GO:0005886;GO:0042581;GO:0042803;GO:0045296;GO:0048471;GO:0051260;GO:0070062;GO:1900026;	-	OLFM4,	olfactomedin-4;	olfactomedin	4
gene2438	428065	NC_006088.4	165685425	165689676	3732	3732	PCDH8	-	K16499	PCDH8,	protocadherin-8;	protocadherin	8
gene2439	395600	NC_006088.4	165707217	165718952	2731	2731	LECT1	GO:0016020;GO:0016021;GO:0016525;	-	CNMD,	CHM-I,	LECT1;	chondromodulin
gene2440	418827	NC_006088.4	165723566	165746132	1511	1511	SUGT1	GO:0031647;GO:0043234;GO:0043947;	K12795	SUGT1;	SGT1	homolog,	MIS12	kinetochore	complex	assembly	cochaperone
gene2441	418828	NC_006088.4	165748034	165834923	3860	3860	ELF1	GO:0000978;GO:0000978;GO:0000981;GO:0001077;GO:0001077;GO:0001817;GO:0003677;GO:0003700;GO:0003700;GO:0005634;GO:0005634;GO:0005634;GO:0005634;GO:0006355;GO:0006357;GO:0006366;GO:0030154;GO:0043565;GO:0045893;GO:0045944;GO:0045944;GO:0050860;	K09428	ELF1;	E74	like	ETS	transcription	factor	1
gene2442	418829	NC_006088.4	165834980	165857613	5557	5557	WBP4	GO:0003676;GO:0005634;GO:0005634;GO:0005681;GO:0008270;GO:0016607;GO:0045292;GO:0046872;GO:0070064;	K13220	WBP4;	WW	domain	binding	protein	4
gene2443	418830	NC_006088.4	165861592	165880121	1999	1999	MTRF1	GO:0003747;GO:0005737;GO:0006415;GO:0016149;	K02835	MTRF1;	mitochondrial	translation	release	factor	1
gene2444	418832	NC_006088.4	165879524	165943400	7616	7616	NAA16	-	K20792	NAA16,	NARG1L;	N(alpha)-acetyltransferase	16,	NatA	auxiliary	subunit
gene2446	418833	NC_006088.4	165953661	165965762	1825	1825	RGCC	GO:0001100;GO:0001937;GO:0003331;GO:0005634;GO:0005730;GO:0005737;GO:0005737;GO:0005813;GO:0006956;GO:0008285;GO:0010628;GO:0010718;GO:0016525;GO:0019901;GO:0019901;GO:0030295;GO:0030295;GO:0031659;GO:0031659;GO:0032147;GO:0032967;GO:0043537;GO:0045840;GO:0045944;GO:0050710;GO:0050715;GO:0051091;GO:0051496;GO:0051726;GO:0070412;GO:0071158;GO:0071456;GO:0071850;GO:0072537;GO:0090272;GO:1901203;GO:…	-	RGCC,	C13orf15,	C1H13ORF15;	regulator	of	cell	cycle
gene2447	428066	NC_006088.4	165990601	166168831	6132	6132	VWA8	GO:0005524;GO:0005739;GO:0016887;	-	VWA8;	von	Willebrand	factor	A	domain	containing	8
gene2448	769506	NC_006088.4	166202107	166367928	12349	12349	DGKH	GO:0000166;GO:0004143;GO:0004143;GO:0004143;GO:0005524;GO:0005737;GO:0005768;GO:0007205;GO:0007205;GO:0016301;GO:0016301;GO:0016310;GO:0016740;GO:0035556;GO:0051259;	K00901	DGKH;	diacylglycerol	kinase,	eta
gene2449	418835	NC_006088.4	166391634	166432115	11077	11077	AKAP11	GO:0005777;GO:0010738;GO:0051018;	K16527	AKAP11;	A-kinase	anchoring	protein	11
gene2450	428067	NC_006088.4	166505163	166527844	3374	3374	TNFSF11	GO:0001503;GO:0002158;GO:0002548;GO:0005125;GO:0005164;GO:0005622;GO:0006955;GO:0007257;GO:0009887;GO:0016020;GO:0019221;GO:0019722;GO:0030316;GO:0030316;GO:0032813;GO:0033209;GO:0033598;GO:0034112;GO:0038001;GO:0042327;GO:0043123;GO:0043406;GO:0045453;GO:0045670;GO:0045672;GO:0045672;GO:0045780;GO:0045944;GO:0046330;GO:0050870;GO:0051091;GO:0051092;GO:0051260;GO:0051466;GO:0051897;GO:0055074;GO:…	K05473	TNFSF11,	RANKL;	tumor	necrosis	factor	superfamily	member	11
gene2451	418836	NC_006088.4	166583641	166591417	922	922	LOC418836	-	-	mannose	receptor,	C	type	2-like
gene2452	418837	NC_006088.4	166655188	166707869	1680	1680	EPSTI1	-	-	EPSTI1;	epithelial	stromal	interaction	1
gene2453	418838	NC_006088.4	166719751	166744203	943	943	DNAJC15	GO:0005739;GO:0005743;GO:0009267;GO:0019216;GO:0031333;GO:1902957;	K09535	DNAJC15,	DNAJD1;	DnaJ	heat	shock	protein	family	(Hsp40)	member	C15
gene2454	418839	NC_006088.4	166777051	167143017	3649	3649	ENOX1	GO:0000166;GO:0003676;GO:0005886;	-	ENOX1;	ecto-NOX	disulfide-thiol	exchanger	1
gene2457	428068	NC_006088.4	167166994	167174554	851	851	CCDC122	-	-	CCDC122;	coiled-coil	domain	containing	122
gene2458	418840	NC_006088.4	167167176	167186600	3277	3277	LACC1	GO:0005507;	K05810	LACC1,	C13orf31;	LACC1	laccase	domain	containing	1
gene2460	396005	NC_006088.4	167406450	167485135	5200	5200	TSC22D1	GO:0003700;GO:0006355;GO:0003700;GO:0006355;GO:0003700;GO:0006355;	-	TSC22D1;	TSC22	domain	family	member	1
gene2463	418841	NC_006088.4	167591958	167616501	2986	2986	NUFIP1	GO:0000492;GO:0000492;GO:0001650;GO:0003723;GO:0003723;GO:0005634;GO:0005634;GO:0005634;GO:0005726;GO:0005730;GO:0008023;GO:0016363;GO:0022626;GO:0030515;GO:0030515;GO:0030674;GO:0042802;GO:0043234;GO:0045944;GO:0046872;GO:0048786;GO:0051117;GO:0051259;GO:0070761;	-	NUFIP1;	NUFIP1,	FMR1	interacting	protein	1
gene2464	418842	NC_006088.4	167616594	167631381	1861	1861	GPALPP1	-	-	GPALPP1;	GPALPP	motifs	containing	1
gene2465	418843	NC_006088.4	167654452	167749535	6362	6362	GTF2F2	-	K03139	GTF2F2;	general	transcription	factor	IIF	subunit	2
gene2466	769400	NC_006088.4	167683340	167684679	1340	1340	KCTD4	GO:0051260;	-	KCTD4;	potassium	channel	tetramerization	domain	containing	4
gene2467	396363	NC_006088.4	167751061	167754986	818	818	TPT1	GO:0005509;GO:0005509;GO:0005615;GO:0005615;GO:0005654;GO:0005737;GO:0005737;GO:0005737;GO:0005771;GO:0005829;GO:0008017;GO:0008134;GO:0019827;GO:0030154;GO:0045298;GO:2000384;	-	TPT1,	PCHK23,	TCTP;	tumor	protein,	translationally-controlled	1
gene2469	418845	NC_006088.4	167767065	167776496	2016	2016	SLC25A30	GO:0005739;GO:0005743;GO:0006810;GO:0006839;GO:0006839;GO:0016020;GO:0016021;GO:0016021;GO:0022857;GO:0031966;GO:0055085;	K15106	SLC25A30;	solute	carrier	family	25	member	30
gene2470	418846	NC_006088.4	167776633	167808684	4670	4670	COG3	GO:0000301;GO:0005794;GO:0005801;GO:0006486;GO:0006886;GO:0006888;GO:0006888;GO:0006890;GO:0006890;GO:0006891;GO:0007030;GO:0008565;GO:0008565;GO:0016020;GO:0017119;GO:0017119;GO:0033365;GO:0050821;	K20290	COG3;	component	of	oligomeric	golgi	complex	3
gene2471	418847	NC_006088.4	167808209	167836790	3837	3837	ERICH6B	-	-	ERICH6B,	FAM194B;	glutamate	rich	6B
gene2472	418848	NC_006088.4	167849314	167853764	1478	1478	SPERT	GO:0003674;GO:0005575;GO:0008150;	-	SPERT;	spermatid	associated
gene2473	418849	NC_006088.4	167882239	167919952	2534	2534	SIAH3	GO:0005634;GO:0005739;GO:0006511;GO:0007275;GO:0016567;GO:0016874;GO:0031647;GO:0046872;GO:1903215;	-	SIAH3;	siah	E3	ubiquitin	protein	ligase	family	member	3
gene2474	418850	NC_006088.4	167943201	167988887	5527	5527	ZC3H13	GO:0003723;GO:0005654;GO:0016607;GO:0016607;GO:0046872;GO:0046872;	-	ZC3H13;	zinc	finger	CCCH-type	containing	13
gene2475	418851	NC_006088.4	167990703	168006343	1374	1374	CPB2	-	K01300	CPB2;	carboxypeptidase	B2
gene2476	418852	NC_006088.4	168016248	168065537	3518	3518	LCP1	GO:0001725;GO:0001726;GO:0001726;GO:0001891;GO:0002102;GO:0002286;GO:0003779;GO:0005509;GO:0005615;GO:0005737;GO:0005737;GO:0005737;GO:0005829;GO:0005884;GO:0005884;GO:0005884;GO:0005886;GO:0005925;GO:0010737;GO:0015629;GO:0016477;GO:0022617;GO:0030175;GO:0032432;GO:0032432;GO:0033157;GO:0042802;GO:0051015;GO:0051015;GO:0051015;GO:0051017;GO:0051017;GO:0051017;GO:0051020;GO:0051639;GO:0051764;GO:…	K17276	LCP1,	plastin-2;	lymphocyte	cytosolic	protein	1
gene2477	100857395	NC_006088.4	168065716	168073021	1233	1233	LRRC63	-	-	LRRC63;	leucine	rich	repeat	containing	63
gene2479	418854	NC_006088.4	168099308	168119739	3163	3163	KIAA0226L	-	-	KIAA0226L,	C13orf18,	C1H13orf18;	KIAA0226-like
gene2480	418855	NC_006088.4	168186213	168310384	5235	5235	LRCH1	GO:0005886;GO:0007165;	-	LRCH1;	leucine	rich	repeats	and	calponin	homology	domain	containing	1
gene2481	418856	NC_006088.4	168311300	168320805	1251	1251	ESD	GO:0005737;GO:0016787;GO:0016788;GO:0018738;GO:0018738;GO:0042802;GO:0046294;GO:0052689;GO:0070062;	K01070	ESD;	esterase	D
gene2482	428070	NC_006088.4	168336247	168362922	3137	3137	HTR2A	GO:0004871;GO:0004930;GO:0004930;GO:0004993;GO:0004993;GO:0004993;GO:0005622;GO:0005886;GO:0005886;GO:0005887;GO:0006874;GO:0006939;GO:0007165;GO:0007186;GO:0007186;GO:0007200;GO:0007202;GO:0007210;GO:0008144;GO:0010513;GO:0014065;GO:0016020;GO:0016021;GO:0016021;GO:0030594;GO:0033674;GO:0042493;GO:0042493;GO:0043198;GO:0044380;GO:0045600;GO:0045821;GO:0046883;GO:0050731;GO:0050795;GO:0051209;GO:…	K04157	HTR2A;	5-hydroxytryptamine	receptor	2A
gene2483	418857	NC_006088.4	168640004	168660301	2287	2287	SUCLA2	GO:0000166;GO:0003824;GO:0005524;GO:0005739;GO:0005739;GO:0008152;GO:0016874;GO:0043209;GO:0046872;GO:0070062;	K01900	SUCLA2;	succinate-CoA	ligase	ADP-forming	beta	subunit
gene2484	418858	NC_006088.4	168670894	168673191	2113	2113	NUDT15	GO:0000278;GO:0005829;GO:0006195;GO:0006203;GO:0006203;GO:0008413;GO:0016787;GO:0035539;GO:0035539;GO:0042262;GO:0042738;GO:0047429;GO:0061136;GO:1901292;	K03574	NUDT15;	nudix	hydrolase	15
gene2485	418859	NC_006088.4	168675492	168684611	1268	1268	MED4	GO:0001104;GO:0001104;GO:0001104;GO:0003712;GO:0004872;GO:0005634;GO:0005654;GO:0006357;GO:0006357;GO:0006366;GO:0006367;GO:0016020;GO:0016592;GO:0016592;GO:0016592;GO:0030518;GO:0030521;GO:0045893;GO:0046966;GO:0070847;	K15146	MED4,	VDRIP;	mediator	complex	subunit	4
gene2486	395969	NC_006088.4	168710780	168736811	1577	1577	ITM2B	GO:0001540;GO:0005524;GO:0005615;GO:0005794;GO:0005886;GO:0016020;GO:0016020;GO:0016021;GO:0030660;GO:0031301;GO:0042985;GO:0043231;GO:0070062;	K18264	ITM2B;	integral	membrane	protein	2B
gene2487	386582	NC_006088.4	168747594	168831479	4467	4467	RB1	GO:0000082;GO:0000122;GO:0001047;GO:0001102;GO:0001558;GO:0001894;GO:0005634;GO:0005634;GO:0005634;GO:0005667;GO:0005819;GO:0006357;GO:0006469;GO:0006915;GO:0007050;GO:0007265;GO:0007346;GO:0008024;GO:0008134;GO:0008134;GO:0008134;GO:0008285;GO:0008285;GO:0010629;GO:0010629;GO:0016605;GO:0019899;GO:0019900;GO:0030182;GO:0031134;GO:0031175;GO:0031625;GO:0034088;GO:0034349;GO:0035189;GO:0035189;GO:…	K06618	RB1;	retinoblastoma	1
gene2488	396118	NC_006088.4	168798617	168800049	1433	1433	LPAR6	-	K04273	LPAR6,	P2RY5,	P2Y5;	lysophosphatidic	acid	receptor	6
gene2489	418861	NC_006088.4	168833025	168862152	6065	6065	RCBTB2	-	K11494	RCBTB2;	RCC1	and	BTB	domain	containing	protein	2
gene2490	428071	NC_006088.4	168907063	168914905	2816	2816	CYSLTR2	-	K04323	CYSLTR2;	cysteinyl	leukotriene	receptor	2
gene2491	418863	NC_006088.4	168999957	169114149	6500	6500	FNDC3A	GO:0016020;GO:0016021;	-	FNDC3A;	fibronectin	type	III	domain	containing	3A
gene2492	428072	NC_006088.4	169114263	169118105	1674	1674	MLNR	GO:0004871;GO:0004930;GO:0004930;GO:0007165;GO:0007186;GO:0007186;GO:0016020;GO:0016021;GO:0016021;GO:0016520;	K05266	MLNR;	motilin	receptor
gene2493	418864	NC_006088.4	169129412	169145302	3902	3902	CDADC1	-	-	CDADC1;	cytidine	and	dCMP	deaminase	domain	containing	1
gene2494	418865	NC_006088.4	169146534	169208168	3339	3339	CAB39L	GO:0070062;	K08272	CAB39L;	calcium	binding	protein	39	like
gene2495	418866	NC_006088.4	169208254	169227060	2918	2918	SETDB2	GO:0003677;GO:0005634;GO:0005634;GO:0005634;GO:0005654;GO:0005694;GO:0005829;GO:0007059;GO:0007067;GO:0008270;GO:0018024;GO:0034968;GO:0046974;GO:0051567;	K18494	SETDB2;	SET	domain	bifurcated	2
gene2496	418867	NC_006088.4	169231539	169246335	2206	2206	PHF11	GO:0005654;GO:0031965;	-	PHF11;	PHD	finger	protein	11
gene2497	418868	NC_006088.4	169247153	169267838	3089	3089	RCBTB1	GO:0005737;	K11494	RCBTB1;	RCC1	and	BTB	domain	containing	protein	1
gene2499	418869	NC_006088.4	169271015	169279110	8013	8013	ARL11	GO:0000166;GO:0005525;GO:0005525;GO:0005622;GO:0007264;	K07959	ARL11;	ADP	ribosylation	factor	like	GTPase	11
gene2500	418870	NC_006088.4	169278602	169331685	5959	5959	KPNA3	GO:0005634;GO:0005643;GO:0005654;GO:0005737;GO:0005829;GO:0006606;GO:0006607;GO:0006810;GO:0008022;GO:0008139;GO:0008565;GO:0008565;GO:0015031;	-	KPNA3;	karyopherin	subunit	alpha	3
gene2502	418871	NC_006088.4	169356298	169365093	1659	1659	SPRYD7	-	-	SPRYD7,	C13orf1,	C1H13orf1,	CLLD6;	SPRY	domain	containing	7
gene2503	418872	NC_006088.4	169368414	169377662	2628	2628	TRIM13	GO:0004842;GO:0004871;GO:0005622;GO:0005737;GO:0005789;GO:0007165;GO:0008270;GO:0010332;GO:0010942;GO:0016020;GO:0016021;GO:0016239;GO:0030433;GO:0032897;GO:0043123;GO:0043161;GO:0045087;GO:0046872;GO:0051092;GO:0051865;GO:0097038;GO:1902187;	K12003	TRIM13;	tripartite	motif	containing	13
gene2504	418873	NC_006088.4	169378008	169381634	1724	1724	KCNRG	GO:0005783;GO:0042802;GO:0051260;GO:1902260;	-	KCNRG;	potassium	channel	regulator
gene2508	770248	NC_006088.4	169419909	169461313	11454	11454	LOC770248	-	-	uncharacterized	LOC770248
gene2513	101750559	NC_006088.4	169825186	169833288	725	725	DLEU7	-	-	DLEU7;	deleted	in	lymphocytic	leukemia,	7
gene2515	418874	NC_006088.4	169902409	169963726	4272	4272	RNASEH2B	GO:0005634;	K10744	RNASEH2B,	DLEU8;	ribonuclease	H2	subunit	B
gene2518	101748311	NC_006088.4	169986673	169994491	2803	2803	LOC101748311	-	-	uncharacterized	LOC101748311
gene2519	770395	NC_006088.4	170018259	170057249	3006	3006	FAM124A	-	-	FAM124A;	family	with	sequence	similarity	124	member	A
gene2520	418875	NC_006088.4	170080295	170096460	1483	1483	SERPINE3	-	-	SERPINE3;	serpin	family	E	member	3
gene2521	418876	NC_006088.4	170098977	170140762	3552	3552	INTS6	-	K13143	INTS6;	integrator	complex	subunit	6
gene2524	770107	NC_006088.4	170157889	170223894	2983	2983	WDFY2	GO:0046872;GO:0046872;	-	WDFY2;	WD	repeat	and	FYVE	domain	containing	2
gene2525	770438	NC_006088.4	170232378	170261057	1452	1452	DHRS12	-	K11168	DHRS12;	dehydrogenase/reductase	12
gene2526	418879	NC_006088.4	170306088	170360121	11044	11044	ATP7B	GO:0000166;GO:0004008;GO:0005375;GO:0005507;GO:0005507;GO:0005524;GO:0005770;GO:0005794;GO:0005802;GO:0005802;GO:0006812;GO:0006825;GO:0006825;GO:0006878;GO:0006882;GO:0007595;GO:0015677;GO:0015680;GO:0016020;GO:0016020;GO:0016020;GO:0016021;GO:0016021;GO:0016323;GO:0016787;GO:0019829;GO:0030001;GO:0031410;GO:0032588;GO:0035434;GO:0043682;GO:0043682;GO:0046688;GO:0046872;GO:0046872;GO:0048471;GO:…	K17686	ATP7B;	ATPase	copper	transporting	beta
gene2529	418880	NC_006088.4	170363874	170367714	1613	1613	ALG11	GO:0004377;GO:0005789;GO:0006490;GO:0016020;GO:0016021;GO:0033577;GO:0097502;	K03844	ALG11;	ALG11,	alpha-1,2-mannosyltransferase
gene2530	418881	NC_006088.4	170367920	170393742	4049	4049	NEK5	-	K08857	NEK5;	NIMA	related	kinase	5
gene2531	770196	NC_006088.4	170393892	170406397	1784	1784	NEK3	GO:0000166;GO:0004672;GO:0004674;GO:0005524;GO:0005524;GO:0006468;GO:0006468;GO:0030010;GO:0048812;GO:0090043;	K20873	NEK3;	NIMA	related	kinase	3
gene2532	418882	NC_006088.4	170406831	170416267	2749	2749	CKAP2	-	K16769	CKAP2;	cytoskeleton	associated	protein	2
gene2533	418883	NC_006088.4	170416460	170437158	3341	3341	VPS36	-	K12190	VPS36;	vacuolar	protein	sorting	36	homolog
gene2534	418884	NC_006088.4	170445444	170475285	6909	6909	THSD1	-	-	THSD1;	thrombospondin	type	1	domain	containing	1
gene2535	428073	NC_006088.4	170475041	170484951	2738	2738	LOC428073	-	-	fibrinogen-like	protein	1-like
gene2536	418885	NC_006088.4	170490356	170509428	4351	4351	TPTE2	GO:0004725;GO:0005216;GO:0006470;GO:0006811;GO:0008138;GO:0016020;GO:0016020;GO:0016021;GO:0016311;GO:0016791;GO:0034220;GO:0035335;GO:0055085;	K18079	TPTE2,	TPTE;	transmembrane	phosphoinositide	3-phosphatase	and	tensin	homolog	2
gene2537	418886	NC_006088.4	170510878	170526757	3871	3871	SLC25A15	GO:0000064;GO:0000066;GO:0005743;GO:0006810;GO:0016020;GO:0016021;GO:0016021;GO:1903352;	K15101	SLC25A15;	solute	carrier	family	25	member	15
gene2538	418887	NC_006088.4	170531238	170555120	2230	2230	MRPS31	GO:0003723;GO:0003735;GO:0005730;GO:0005739;GO:0005739;GO:0005763;GO:0019904;	K17410	MRPS31;	mitochondrial	ribosomal	protein	S31
gene2539	374231	NC_006088.4	170581723	170644999	5720	5720	FOXO1	GO:0000122;GO:0000981;GO:0000989;GO:0001078;GO:0001227;GO:0001568;GO:0003677;GO:0003677;GO:0003700;GO:0003700;GO:0005634;GO:0005634;GO:0005634;GO:0005634;GO:0005737;GO:0005737;GO:0006351;GO:0006355;GO:0006355;GO:0006974;GO:0008013;GO:0008134;GO:0008286;GO:0009267;GO:0010508;GO:0031625;GO:0032869;GO:0032873;GO:0034599;GO:0035947;GO:0042127;GO:0042593;GO:0043065;GO:0043066;GO:0043565;GO:0043565;GO:…	K07201	FOXO1,	FOXO1A;	forkhead	box	O1
gene2541	418888	NC_006088.4	170888907	170940248	3695	3695	COG6	GO:0006891;GO:0006891;GO:0017119;GO:0017119;GO:0017119;GO:0070085;	K20293	COG6;	component	of	oligomeric	golgi	complex	6
gene2542	418889	NC_006088.4	170958590	171098124	2105	2105	LHFP	-	-	LHFP,	LHFPL1;	lipoma	HMGIC	fusion	partner
gene2544	418890	NC_006088.4	171226140	171237210	4084	4084	NHLRC3	-	-	NHLRC3;	NHL	repeat	containing	3
gene2545	418891	NC_006088.4	171237409	171258173	4816	4816	PROSER1	-	-	PROSER1,	C13orf23;	proline	and	serine	rich	1
gene2547	428074	NC_006088.4	171260944	171271490	3163	3163	STOML3	GO:0005929;GO:0007165;GO:0016020;GO:0016020;GO:0016021;GO:0045121;	K17286	STOML3;	stomatin	like	3
gene2548	418892	NC_006088.4	171271166	171324018	5991	5991	LOC418892	GO:0004252;GO:0004866;GO:0005576;GO:0005576;GO:0005615;GO:0006508;GO:0006956;GO:0010951;GO:0030449;	K03989	C4A;	complement	C4A	(Rodgers	blood	group)
gene2549	418893	NC_006088.4	171329095	171449488	15028	15028	FREM2	-	-	FREM2;	FRAS1	related	extracellular	matrix	protein	2
gene2550	418894	NC_006088.4	171567414	171577770	861	861	UFM1	GO:0005634;GO:0005634;GO:0005737;GO:0005737;GO:0071569;GO:1990592;GO:1990592;GO:0005634;GO:0005634;GO:0005737;GO:0005737;GO:0005783;GO:0033146;GO:0034976;GO:0034976;GO:0070062;GO:0071569;GO:0071569;GO:1990592;	K12162	UFM1,	UBFM1;	ubiquitin	fold	modifier	1
gene2552	418895	NC_006088.4	171798633	171936312	3842	3842	TRPC4	GO:0005216;GO:0005262;GO:0005886;GO:0005886;GO:0005887;GO:0005901;GO:0005911;GO:0006811;GO:0006828;GO:0008013;GO:0009986;GO:0014051;GO:0015279;GO:0015279;GO:0015279;GO:0016020;GO:0016020;GO:0016021;GO:0016021;GO:0016323;GO:0030863;GO:0034704;GO:0043234;GO:0045121;GO:0045296;GO:0048709;GO:0051480;GO:0055085;GO:0070509;GO:0070588;GO:0070679;	K04967	TRPC4;	transient	receptor	potential	cation	channel	subfamily	C	member	4
gene2553	101750792	NC_006088.4	171966248	171967929	735	735	LOC101750792	-	-	maestro	heat-like	repeat-containing	protein	family	member	2B-like
gene2554	107052202	NC_006088.4	171967799	171968774	669	669	LOC107052202	-	-	maestro	heat-like	repeat-containing	protein	family	member	1
gene2556	395429	NC_006088.4	171990176	172023860	4303	4303	POSTN	GO:0005578;GO:0005615;GO:0005802;GO:0007155;GO:0007155;GO:0008201;GO:0008593;GO:0009888;GO:0030198;GO:0031012;GO:0031012;GO:0046872;GO:0071307;GO:0071307;GO:0016020;GO:0016021;	-	POSTN,	OSF-2;	periostin
gene2558	418896	NC_006088.4	172272294	172309381	3870	3870	SUPT20H	GO:0000124;GO:0001650;GO:0003712;GO:0035948;GO:0070461;	K21245	SUPT20H,	FAM48A;	SPT20	homolog,	SAGA	complex	component
gene2559	100858560	NC_006088.4	172309299	172318455	988	988	EXOSC8	GO:0000178;GO:0000178;GO:0005634;GO:0005737;GO:0006396;GO:0006401;GO:0017091;GO:0042802;	K12586	EXOSC8;	exosome	component	8
gene2560	418898	NC_006088.4	172318460	172337884	2218	2218	ALG5	GO:0005789;GO:0006487;GO:0007368;GO:0016020;GO:0016020;GO:0016021;GO:0016740;	K00729	ALG5;	ALG5,	dolichyl-phosphate	beta-glucosyltransferase
gene2561	395543	NC_006088.4	172362594	172405736	18921	18921	SMAD9	GO:0001657;GO:0003677;GO:0003700;GO:0005622;GO:0005634;GO:0005634;GO:0005634;GO:0005654;GO:0005667;GO:0005737;GO:0005737;GO:0005829;GO:0006351;GO:0006355;GO:0006355;GO:0006468;GO:0007179;GO:0030509;GO:0030901;GO:0030902;GO:0051216;GO:0060348;GO:0060395;GO:0071407;	K16791	SMAD9,	SMAD8;	SMAD	family	member	9
gene2562	418899	NC_006088.4	172406496	172413440	2744	2744	RFXAP	GO:0003677;GO:0003713;GO:0005634;GO:0016607;GO:0045893;	K08063	RFXAP;	regulatory	factor	X	associated	protein
gene2563	418900	NC_006088.4	172457711	172472461	1537	1537	SERTM1	-	-	SERTM1;	serine	rich	and	transmembrane	domain	containing	1
gene2564	418901	NC_006088.4	172568573	172574430	1701	1701	CCNA1	GO:0005634;GO:0015630;GO:0097123;	K06627	CCNA1;	cyclin	A1
gene2565	418902	NC_006088.4	172613391	172629647	3975	3975	SPG20	GO:0005654;GO:0005737;GO:0005741;GO:0005811;GO:0005829;GO:0005886;GO:0009838;GO:0030496;GO:0030514;GO:0031625;GO:0034389;GO:0045202;GO:0048698;GO:0050905;GO:0051301;GO:0051881;GO:0060612;	K19366	SPG20;	spastic	paraplegia	20	(Troyer	syndrome)
gene2566	101751930	NC_006088.4	172630332	172660945	6158	6158	CCDC169	-	-	CCDC169;	coiled-coil	domain	containing	169
gene2567	418903	NC_006088.4	172697183	172935235	14243	14243	DCLK1	-	K08805	DCLK1;	doublecortin	like	kinase	1
gene2568	395195	NC_006088.4	172991191	173479832	10923	10923	NBEA	-	-	NBEA;	neurobeachin
gene2569	395208	NC_006088.4	173156458	173157771	1314	1314	MAB21L1	GO:0000166;GO:0005634;GO:0005634;GO:0007275;GO:0008284;GO:0016740;GO:0016779;GO:0043010;GO:0046872;	-	MAB21L1;	mab-21	like	1
gene2570	418907	NC_006088.4	173883997	173899963	5298	5298	RFC3	GO:0003677;GO:0003677;GO:0003689;GO:0003689;GO:0005663;GO:0005663;GO:0006260;GO:0006260;GO:0006261;GO:0016887;GO:0031390;GO:0043142;GO:0046683;GO:1900264;	K10756	RFC3;	replication	factor	C	subunit	3
gene2571	418908	NC_006088.4	173937260	174236246	8542	8542	STARD13	-	K20632	STARD13;	StAR	related	lipid	transfer	domain	containing	13
gene2574	418909	NC_006088.4	174244186	174291665	5894	5894	KL	GO:0004553;GO:0004871;GO:0005104;GO:0005104;GO:0005615;GO:0005887;GO:0005975;GO:0006112;GO:0007568;GO:0007568;GO:0007568;GO:0008286;GO:0008422;GO:0008543;GO:0008543;GO:0016020;GO:0016021;GO:0016021;GO:0017134;GO:0017134;GO:0017134;GO:0030501;GO:0055074;GO:0070062;GO:0090080;GO:1901657;	K14756	KL;	klotho
gene2576	418910	NC_006088.4	174390355	174492314	9112	9112	PDS5B	-	K11267	PDS5B,	APRIN;	PDS5	cohesin	associated	factor	B
gene2578	418912	NC_006088.4	174502360	174547264	6649	6649	N4BP2L2	-	-	N4BP2L2,	PFAAP5;	NEDD4	binding	protein	2	like	2
gene2579	418914	NC_006088.4	174547900	174560327	2295	2295	N4BP2L1	-	-	N4BP2L1;	NEDD4	binding	protein	2	like	1
gene2580	374139	NC_006088.4	174560560	174597292	10427	10427	BRCA2	GO:0000722;GO:0000724;GO:0000724;GO:0000724;GO:0000784;GO:0000800;GO:0000910;GO:0001556;GO:0001833;GO:0002020;GO:0003697;GO:0005634;GO:0005634;GO:0005654;GO:0005737;GO:0005813;GO:0005829;GO:0006281;GO:0006289;GO:0006302;GO:0006302;GO:0006974;GO:0006978;GO:0007141;GO:0007283;GO:0007420;GO:0007569;GO:0008022;GO:0008283;GO:0008585;GO:0008630;GO:0010165;GO:0010225;GO:0010332;GO:0010484;GO:0010485;GO:…	K08775	BRCA2;	BRCA2,	DNA	repair	associated
gene2582	771155	NC_006088.4	174598843	174601248	1673	1673	ZAR1L	-	K18762	ZAR1L,	ZAR1;	zygote	arrest	1-like
gene2583	418915	NC_006088.4	174602221	174846794	11770	11770	FRY	GO:0000902;GO:0004857;GO:0005938;GO:0030427;GO:0031175;GO:0043086;GO:0090527;GO:1904428;	-	FRY;	FRY	microtubule	binding	protein
gene2584	428075	NC_006088.4	174954778	174999966	3345	3345	B3GLCT	GO:0016020;GO:0016757;	K13675	B3GLCT,	B3GALTL;	beta	3-glucosyltransferase
gene2585	418917	NC_006088.4	175014551	175036653	3393	3393	HSPH1	GO:0000166;GO:0000774;GO:0005524;GO:0005634;GO:0005654;GO:0005737;GO:0005737;GO:0005829;GO:0005874;GO:0043014;GO:0045944;GO:0051085;GO:0061098;GO:0070062;GO:1903748;GO:1903751;GO:1903753;GO:2001234;	K09485	HSPH1;	heat	shock	protein	family	H	(Hsp110)	member	1
gene2588	770904	NC_006088.4	175088269	175100098	1315	1315	ALOX5AP	GO:0002540;GO:0005634;GO:0005635;GO:0005783;GO:0006691;GO:0008047;GO:0016020;GO:0016021;GO:0016021;GO:0019370;GO:0019370;GO:0043085;	K20735	ALOX5AP,	null;	arachidonate	5-lipoxygenase	activating	protein
gene2591	395436	NC_006088.4	175101506	175117938	6036	6036	USPL1	GO:0005615;GO:0008283;GO:0015030;GO:0016926;GO:0030576;GO:0030576;GO:0032183;GO:0032183;GO:0070140;GO:0070140;GO:0006508;GO:0030576;GO:0032183;GO:0070140;	-	USPL1;	ubiquitin	specific	peptidase	like	1
gene2594	395724	NC_006088.4	175163150	175171321	2658	2658	HMGB1	GO:0000400;GO:0000405;GO:0002376;GO:0003677;GO:0003677;GO:0005576;GO:0005623;GO:0005634;GO:0005634;GO:0005694;GO:0005737;GO:0006954;GO:0008301;GO:0032147;GO:0032392;GO:0044378;GO:0045087;GO:0045859;GO:0051103;GO:0097100;GO:0000122;GO:0000400;GO:0000405;GO:0000793;GO:0001530;GO:0001654;GO:0001773;GO:0001786;GO:0001934;GO:0001935;GO:0002218;GO:0002270;GO:0002281;GO:0002376;GO:0002437;GO:0002643;GO:…	K10802	HMGB1,	HMG-1,	HMG1;	high	mobility	group	box	1
gene2597	418920	NC_006088.4	175240900	175280893	5226	5226	KATNAL1	-	K07767	KATNAL1;	katanin	catalytic	subunit	A1	like	1
gene2598	418921	NC_006088.4	175340869	175397792	2175	2175	UBL3	-	-	UBL3;	ubiquitin	like	3
gene2599	418922	NC_006088.4	175440039	175484103	6752	6752	SLC7A1	GO:0003333;GO:0006865;GO:0015171;GO:0015181;GO:0015809;GO:0016020;GO:0016020;GO:0016020;GO:0016021;GO:0016021;GO:1903826;	K13863	SLC7A1,	CAT-1;	solute	carrier	family	7	member	1
gene2600	101748210	NC_006088.4	175480908	175484108	3201	3201	LOC101748210	-	-	uncharacterized	LOC101748210
gene2601	418923	NC_006088.4	175485854	175754108	7103	7103	MTUS2	-	-	MTUS2;	microtubule	associated	tumor	suppressor	candidate	2
gene2602	418924	NC_006088.4	175782696	175796582	4226	4226	SLC46A3	GO:0016020;GO:0016021;GO:0016021;GO:0055085;GO:0070062;	K20840	SLC46A3;	solute	carrier	family	46	member	3
gene2603	418925	NC_006088.4	175798273	175806119	977	977	POMP	GO:0005634;GO:0005634;GO:0005737;GO:0005737;GO:0016607;GO:0043248;GO:0043248;GO:0043248;	K11599	POMP;	proteasome	maturation	protein
gene2604	374100	NC_006088.4	175837246	175938674	4272	4272	FLT1	GO:0000166;GO:0002548;GO:0004672;GO:0004713;GO:0004713;GO:0004714;GO:0005021;GO:0005021;GO:0005524;GO:0005524;GO:0005886;GO:0005887;GO:0005887;GO:0005925;GO:0006468;GO:0007169;GO:0010863;GO:0014068;GO:0015629;GO:0016020;GO:0016020;GO:0016021;GO:0016301;GO:0016310;GO:0016477;GO:0016740;GO:0018108;GO:0019838;GO:0030335;GO:0030949;GO:0035924;GO:0036323;GO:0036326;GO:0036327;GO:0036332;GO:0038084;GO:…	K05096	FLT1;	fms-related	tyrosine	kinase	1
gene2606	418926	NC_006088.4	175943037	176020582	8067	8067	PAN3	GO:0000166;GO:0000288;GO:0000289;GO:0000289;GO:0000289;GO:0000290;GO:0000290;GO:0000932;GO:0000932;GO:0000932;GO:0004535;GO:0004535;GO:0004672;GO:0005524;GO:0005524;GO:0005737;GO:0006397;GO:0006397;GO:0006468;GO:0006605;GO:0010606;GO:0010606;GO:0010606;GO:0031251;GO:0031251;GO:0031251;GO:0031251;GO:0090503;	K12572	PAN3;	PAN3	poly(A)	specific	ribonuclease	subunit
gene2607	100858422	NC_006088.4	176026953	176062170	5074	5074	FLT3	-	K05092	FLT3;	fms	related	tyrosine	kinase	3
gene2608	374205	NC_006088.4	176067483	176070939	1449	1449	CDX2	-	K09312	CDX2;	caudal	type	homeobox	2
gene2609	771348	NC_006088.4	176080427	176085197	2634	2634	PDX1	-	K07594	PDX1;	pancreatic	and	duodenal	homeobox	1
gene2611	107052208	NC_006088.4	176114130	176115945	1614	1614	GSX1	-	K09310	GSX1;	GS	homeobox	1
gene2612	418927	NC_006088.4	176152363	176170919	1622	1622	LOC418927	-	-	POLR1-3,	null;	RNA	polymerase	1-3
gene2613	101749023	NC_006088.4	176170981	176217218	2737	2737	LOC101749023	-	-	uncharacterized	LOC101749023
gene2615	418928	NC_006088.4	176222361	176242327	4139	4139	LNX2	-	K10692	LNX2;	ligand	of	numb-protein	X	2
gene2616	418930	NC_006088.4	176273690	176279456	1359	1359	MTIF3	GO:0003743;GO:0005739;GO:0006413;GO:0008135;GO:0032790;GO:0043024;GO:0070124;	K02520	MTIF3;	mitochondrial	translational	initiation	factor	3
gene2617	418931	NC_006088.4	176279363	176283772	1290	1290	GTF3A	GO:0003676;GO:0005634;GO:0046872;	K09191	GTF3A;	general	transcription	factor	IIIA
gene2618	418932	NC_006088.4	176331411	176332978	1076	1076	RASL11A	GO:0000166;GO:0005525;GO:0005525;GO:0005730;GO:0007165;GO:0007264;GO:0016020;GO:0045943;	K07852	RASL11A;	ras-	like	family	11	member	A
gene2619	418933	NC_006088.4	176337998	176342539	646	646	RPL21	GO:0003723;GO:0003735;GO:0003735;GO:0005622;GO:0005840;GO:0006412;GO:0006412;GO:0016020;GO:0022625;GO:0022625;	K02889	RPL21,	RPL21P16;	ribosomal	protein	L21
gene2620	428078	NC_006088.4	176357049	176395520	7296	7296	USP12	-	K11842	USP12;	ubiquitin	specific	peptidase	12
gene2622	428079	NC_006088.4	176500684	176503324	2225	2225	GPR12	GO:0004871;GO:0004930;GO:0004930;GO:0005623;GO:0006874;GO:0007165;GO:0007186;GO:0007186;GO:0007186;GO:0016020;GO:0016021;GO:0016021;GO:0031210;	K04315	GPR12;	G	protein-coupled	receptor	12
gene2623	418934	NC_006088.4	176525604	176598106	12878	12878	WASF3	GO:0003779;GO:0005856;GO:0007010;GO:0008360;GO:0014003;GO:0030027;GO:0030032;GO:0030036;GO:0031643;GO:0070062;	K06083	WASF3;	WAS	protein	family	member	3
gene2624	428080	NC_006088.4	176640394	176710297	2925	2925	CDK8	GO:0004672;GO:0004693;GO:0005524;GO:0005634;GO:0005730;GO:0006468;GO:0006468;GO:0007346;GO:0016592;GO:0016592;GO:0016592;GO:0043234;	K02208	CDK8;	cyclin	dependent	kinase	8
gene2625	418935	NC_006088.4	176715003	176725471	6105	6105	RNF6	GO:0008270;GO:0016567;GO:0043161;GO:0060765;GO:0061630;	-	RNF6;	ring	finger	protein	6
gene2626	418936	NC_006088.4	176736710	177052754	10626	10626	ATP8A2	GO:0000166;GO:0000166;GO:0000287;GO:0000287;GO:0003011;GO:0004012;GO:0004012;GO:0004012;GO:0004012;GO:0005524;GO:0005524;GO:0005654;GO:0005768;GO:0005794;GO:0005794;GO:0005886;GO:0005886;GO:0007409;GO:0007568;GO:0010842;GO:0010976;GO:0010996;GO:0015914;GO:0016020;GO:0016020;GO:0016021;GO:0016021;GO:0016787;GO:0040018;GO:0042472;GO:0042755;GO:0043588;GO:0045332;GO:0046872;GO:0048666;GO:0048666;GO:…	K14802	ATP8A2;	ATPase	phospholipid	transporting	8A2
gene2628	395162	NC_006088.4	177058130	177061984	2715	2715	SHISA2	-	-	SHISA2,	SHISA,	TMEM46;	shisa	family	member	2
gene2629	418937	NC_006088.4	177064658	177104646	4137	4137	NUP58	GO:0005643;GO:0006913;	K14307	NUP58,	NUPL1;	nucleoporin	58
gene2630	418938	NC_006088.4	177105714	177133446	7357	7357	MTMR6	GO:0004725;GO:0005737;GO:0015269;GO:0016311;GO:0016791;GO:0035335;GO:0046856;GO:0052866;GO:0071805;	K18083	MTMR6;	myotubularin	related	protein	6
gene2632	418939	NC_006088.4	177160079	177170811	10559	10559	FAM123A	-	-	AMER2,	FAM123A,	null;	APC	membrane	recruitment	protein	2
gene2633	418940	NC_006088.4	177265005	177413971	10028	10028	SPATA13	-	K05769	SPATA13,	null;	spermatogenesis	associated	13
gene2634	771538	NC_006088.4	177416614	177424857	1855	1855	C1QTNF9	GO:0005576;GO:0005581;	-	C1QTNF9,	C1QTNF9B;	C1q	and	tumor	necrosis	factor	related	protein	9
gene2635	418942	NC_006088.4	177424874	177493264	2465	2465	MIPEP	-	K01410	MIPEP;	mitochondrial	intermediate	peptidase
gene2636	418943	NC_006088.4	177509039	177565872	4086	4086	TNFRSF19	GO:0001942;GO:0004872;GO:0005886;GO:0009888;GO:0016020;GO:0016021;GO:0043123;GO:0043123;GO:0046330;GO:0016020;GO:0016021;	K05155	TNFRSF19;	TNF	receptor	superfamily	member	19
gene2637	418944	NC_006088.4	177611753	177669819	17235	17235	SACS	GO:0005634;GO:0005737;GO:0005739;GO:0030544;GO:0051087;GO:0070628;GO:0090084;	K17592	SACS;	sacsin	molecular	chaperone
gene2638	418945	NC_006088.4	177672798	177788672	4708	4708	SGCG	GO:0007517;GO:0016012;GO:0016012;GO:0016020;GO:0016021;GO:0016021;GO:0042383;GO:0048738;GO:0055001;GO:0060047;GO:0061024;	K12564	SGCG;	sarcoglycan	gamma
gene2639	378917	NC_006088.4	178382192	178412065	819	819	FGF9	GO:0000122;GO:0000122;GO:0001525;GO:0001525;GO:0001649;GO:0001649;GO:0001654;GO:0001654;GO:0002053;GO:0002053;GO:0002062;GO:0002062;GO:0005104;GO:0005576;GO:0005615;GO:0005615;GO:0005622;GO:0006606;GO:0006606;GO:0007267;GO:0007267;GO:0008083;GO:0008083;GO:0008284;GO:0008284;GO:0008284;GO:0008543;GO:0008543;GO:0008543;GO:0008543;GO:0008584;GO:0008584;GO:0008584;GO:0010628;GO:0010628;GO:0021762;GO:…	K04358	FGF9;	fibroblast	growth	factor	9
gene2640	418946	NC_006088.4	178436428	178574517	4874	4874	MICU2	GO:0005509;GO:0005509;GO:0005634;GO:0005739;GO:0005739;GO:0005743;GO:0005758;GO:0006851;GO:0006851;GO:0034704;GO:0036444;GO:0046982;GO:0046982;GO:0051560;GO:0051561;GO:0051562;GO:1990246;	-	MICU2,	EFHA1;	mitochondrial	calcium	uptake	2
gene2641	418947	NC_006088.4	178578807	178623767	6038	6038	ZDHHC20	GO:0008270;GO:0016020;GO:0016021;GO:0016740;GO:0016746;GO:0019706;	K20028	ZDHHC20;	zinc	finger	DHHC-type	containing	20
gene2642	771615	NC_006088.4	178625541	178626748	993	993	MRP63	-	-	MRPL57,	MRP63,	null;	mitochondrial	ribosomal	protein	L57
gene2643	418948	NC_006088.4	178626470	178635931	1701	1701	SKA3	GO:0000940;GO:0007059;	-	SKA3,	C13orf3;	spindle	and	kinetochore	associated	complex	subunit	3
gene2644	374206	NC_006088.4	178642368	178644670	600	600	SAP18	GO:0004565;GO:0005515;GO:0005654;GO:0005829;GO:0016604;GO:0070491;	K14324	SAP18;	Sin3A	associated	protein	18
gene2646	418949	NC_006088.4	178671307	178718176	5911	5911	LATS2	-	K08791	LATS2;	large	tumor	suppressor	kinase	2
gene2647	428081	NC_006088.4	178739000	178813041	8755	8755	XPO4	GO:0005654;GO:0005829;GO:0046827;	-	XPO4,	exportin-4;	exportin	4
gene2648	418951	NC_006088.4	178817148	178826898	2368	2368	N6AMT2	GO:0003676;GO:0005737;GO:0008168;GO:0008168;GO:0016740;GO:0032259;GO:0032259;GO:0070062;	-	EEF1AKMT1,	N6AMT2;	eukaryotic	translation	elongation	factor	1	alpha	lysine	methyltransferase	1
gene2650	418952	NC_006088.4	178842481	178876763	3507	3507	IFT88	-	K16474	IFT88,	TTC10;	intraflagellar	transport	88
gene2651	418953	NC_006088.4	178883375	178933942	3231	3231	CRYL1	GO:0003857;GO:0006631;GO:0016020;GO:0016021;GO:0016491;GO:0042803;GO:0050104;GO:0055114;GO:0070062;GO:0070403;GO:0070403;GO:0003857;GO:0006631;GO:0016491;GO:0055114;	K13247	CRYL1;	crystallin	lambda	1
gene2653	395771	NC_006088.4	178963410	178973039	2456	2456	GJB6	GO:0005243;GO:0005886;GO:0005921;GO:0005921;GO:0005922;GO:0007154;GO:0007267;GO:0007605;GO:0016020;GO:0016021;GO:0016264;GO:0030054;GO:0055085;	K07625	GJB6,	CX31;	gap	junction	protein	beta	6
gene2654	428083	NC_006088.4	178989075	179002494	2264	2264	GJB2	GO:0005886;GO:0005921;GO:0005922;GO:0007154;GO:0016020;GO:0016021;GO:0030054;	K07621	GJB2;	gap	junction	protein	beta	2
gene2655	428084	NC_006088.4	179001812	179015593	7924	7924	GJA3	GO:0005243;GO:0005886;GO:0005886;GO:0005921;GO:0005921;GO:0005921;GO:0005922;GO:0006810;GO:0007154;GO:0016020;GO:0016021;GO:0030054;GO:0055085;	K07612	GJA3;	gap	junction	protein	alpha	3
gene2656	418954	NC_006088.4	179049647	179142614	5772	5772	ZMYM2	-	-	ZMYM2,	ZNF198;	zinc	finger	MYM-type	containing	2
gene2657	418955	NC_006088.4	179180213	179248100	8898	8898	PSPC1	GO:0000166;GO:0000398;GO:0000976;GO:0001047;GO:0001650;GO:0003676;GO:0003723;GO:0003723;GO:0003723;GO:0005634;GO:0005634;GO:0005654;GO:0005654;GO:0005730;GO:0005737;GO:0006351;GO:0006355;GO:0006355;GO:0016363;GO:0016607;GO:0042382;GO:0042752;GO:0042752;GO:0045892;GO:0048511;	-	PSPC1;	paraspeckle	component	1
gene2659	418957	NC_006088.4	179244427	179263797	3911	3911	MPHOSPH8	-	K21871	MPHOSPH8;	M-phase	phosphoprotein	8
gene2660	418958	NC_006088.4	179264248	179308102	5425	5425	PARP4	-	K10798	PARP4,	null;	poly(ADP-ribose)	polymerase	family	member	4
gene2661	418960	NC_006088.4	179309993	179327307	4415	4415	CENPJ	GO:0005654;GO:0005813;GO:0005814;GO:0005814;GO:0005814;GO:0005886;GO:0007099;GO:0007224;GO:0015631;GO:0015631;GO:0019901;GO:0019904;GO:0036064;GO:0044458;GO:0046599;GO:0046599;GO:0046785;GO:0051298;GO:0051301;GO:0061511;GO:0098534;GO:1902857;GO:1903087;GO:1905515;	K11502	CENPJ;	centromere	protein	J
gene2662	418961	NC_006088.4	179329639	179372438	6165	6165	RNF17	-	K18405	RNF17;	ring	finger	protein	17
gene2663	418962	NC_006088.4	179517122	179577089	3826	3826	ARHGAP20	GO:0005096;GO:0007165;GO:0043547;	K20641	ARHGAP20;	Rho	GTPase	activating	protein	20
gene2664	373947	NC_006088.4	179596040	179612517	2710	2710	FDX1	GO:0005739;GO:0005739;GO:0008203;GO:0009055;GO:0009055;GO:0042446;GO:0051536;GO:0051537;GO:0051537;GO:0071320;GO:1904322;	K22070	FDX1;	ferredoxin	1
gene2665	107052026	NC_006088.4	179612870	179631565	739	739	LOC107052026	-	-	translation	initiation	factor	IF-2-like
gene2666	395511	NC_006088.4	179631235	179666824	4187	4187	RDX	GO:0001726;GO:0003723;GO:0003779;GO:0003779;GO:0005615;GO:0005737;GO:0005856;GO:0005886;GO:0005886;GO:0005902;GO:0005925;GO:0008092;GO:0008360;GO:0008361;GO:0010628;GO:0016324;GO:0019898;GO:0019904;GO:0030027;GO:0030033;GO:0030175;GO:0030335;GO:0030864;GO:0032231;GO:0032420;GO:0034111;GO:0034260;GO:0042803;GO:0043087;GO:0043209;GO:0045176;GO:0045177;GO:0045184;GO:0045296;GO:0045792;GO:0051117;GO:…	K05762	RDX;	radixin
gene2667	418963	NC_006088.4	179676852	179717200	8853	8853	ZC3H12C	GO:0046872;GO:0046872;	K18668	ZC3H12C;	zinc	finger	CCCH-type	containing	12C
gene2669	418965	NC_006088.4	180017799	180182057	3182	3182	DDX10	GO:0000166;GO:0003676;GO:0003723;GO:0003723;GO:0004386;GO:0005524;GO:0005524;GO:0016787;	K14776	DDX10;	DEAD-box	helicase	10
gene2670	101748418	NC_006088.4	180209601	180244621	9326	9326	EXPH5	-	-	EXPH5;	exophilin	5
gene2671	418966	NC_006088.4	180248430	180265419	5174	5174	KDELC2	GO:0005788;GO:0006664;GO:0046527;	-	KDELC2;	KDEL	motif	containing	2
gene2672	395401	NC_006088.4	180285849	180345559	10539	10539	ATM	GO:0000077;GO:0000166;GO:0000724;GO:0000781;GO:0001541;GO:0001756;GO:0002331;GO:0002376;GO:0002377;GO:0004672;GO:0004674;GO:0004674;GO:0004677;GO:0005524;GO:0005634;GO:0005819;GO:0006281;GO:0006468;GO:0006468;GO:0006974;GO:0006974;GO:0006975;GO:0007004;GO:0007050;GO:0007094;GO:0007140;GO:0007143;GO:0007292;GO:0007420;GO:0007507;GO:0008340;GO:0008585;GO:0008630;GO:0009791;GO:0010212;GO:0010212;GO:…	K04728	ATM;	ATM	serine/threonine	kinase
gene2673	418967	NC_006088.4	180345571	180366748	5764	5764	NPAT	GO:0000083;GO:0003713;GO:0003714;GO:0005634;GO:0005654;GO:0005737;GO:0008022;GO:0010468;GO:0015030;GO:0045893;GO:0047485;GO:0097504;GO:1903507;	-	NPAT;	nuclear	protein,	coactivator	of	histone	transcription
gene2674	418968	NC_006088.4	180368164	180380539	1563	1563	ACAT1	GO:0003824;GO:0003985;GO:0003985;GO:0003985;GO:0005739;GO:0005739;GO:0005739;GO:0005743;GO:0006085;GO:0006550;GO:0006635;GO:0008152;GO:0015936;GO:0015937;GO:0016740;GO:0016746;GO:0016747;GO:0016830;GO:0016885;GO:0046356;GO:0046952;GO:0070062;GO:1902860;	K00626	ACAT1;	acetyl-CoA	acetyltransferase	1
gene2675	418969	NC_006088.4	180385081	180415446	5065	5065	CUL5	-	K10612	CUL5;	cullin	5
gene2676	101748614	NC_006088.4	180424791	180437452	3733	3733	LOC101748614	GO:0005525;GO:0005794;GO:0007264;GO:0045335;GO:0090383;GO:0090385;	K07924	RAB39A,	RAB39;	RAB39A,	member	RAS	oncogene	family
gene2678	418970	NC_006088.4	180455930	180474036	2430	2430	SLC35F2	GO:0006810;GO:0016020;GO:0016021;GO:0016021;	K15287	SLC35F2;	solute	carrier	family	35	member	F2
gene2679	100857277	NC_006088.4	180517078	180519001	708	708	SLN	GO:0016020;GO:0016020;GO:0016021;GO:0016529;GO:0030234;GO:0033017;GO:0070296;GO:1901077;GO:1901894;GO:1901894;	-	SLN;	sarcolipin
gene2680	418971	NC_006088.4	180534612	180577075	3673	3673	ELMOD1	GO:0005096;GO:0005096;GO:0005654;GO:0005829;GO:0031647;GO:0043547;GO:1903955;	-	ELMOD1;	ELMO	domain	containing	1
gene2681	418972	NC_006088.4	180575059	180634391	5731	5731	ALKBH8	GO:0000049;GO:0000166;GO:0002098;GO:0002098;GO:0003676;GO:0005634;GO:0005737;GO:0008152;GO:0008168;GO:0008198;GO:0016300;GO:0016300;GO:0016491;GO:0016706;GO:0030488;GO:0055114;	K10770	ALKBH8;	alkB	homolog	8,	tRNA	methyltransferase
gene2683	418973	NC_006088.4	180655515	180718175	3189	3189	CWF19L2	GO:0003824;	-	CWF19L2;	CWF19-like	2,	cell	cycle	control	(S.	pombe)
gene2684	418974	NC_006088.4	180756254	180760243	2626	2626	VMO1	GO:0005576;GO:0005615;GO:0005623;GO:0070062;	-	VMO1,	ERGA6350,	PRO21055,	VMOI;	vitelline	membrane	outer	layer	1	homolog	(chicken)
gene2685	771678	NC_006088.4	180825293	180961764	11477	11477	GUCY1A2	GO:0000166;GO:0004383;GO:0004383;GO:0005886;GO:0006182;GO:0006182;GO:0007165;GO:0008074;GO:0009190;GO:0016829;GO:0016849;GO:0020037;GO:0030828;GO:0035556;	K12318	GUCY1A2;	guanylate	cyclase	1	soluble	subunit	alpha	2
gene2688	418975	NC_006088.4	181108997	181131988	1094	1094	AASDHPPT	GO:0000287;GO:0000287;GO:0008897;GO:0008897;GO:0008897;GO:0019878;GO:0070062;	K06133	AASDHPPT,	null;	aminoadipate-semialdehyde	dehydrogenase-phosphopantetheinyl	transferase
gene2689	418976	NC_006088.4	181132088	181149527	6621	6621	KBTBD3	-	K10471	KBTBD3;	kelch	repeat	and	BTB	domain	containing	3
gene2690	418977	NC_006088.4	181151313	181166285	10798	10798	MSANTD4	GO:0003677;GO:0005634;	-	MSANTD4;	Myb/SANT	DNA	binding	domain	containing	4	with	coiled-coils
gene2691	396137	NC_006088.4	181192412	181414979	7493	7493	GRIA4	-	K05200	GRIA4,	GLUR4/D,	GluR4,	GluR4c,	GluR4d,	GluR4s;	glutamate	ionotropic	receptor	AMPA	type	subunit	4
gene2693	418978	NC_006088.4	181945794	182085856	4739	4739	PDGFD	GO:0005161;GO:0005161;GO:0005615;GO:0005615;GO:0007596;GO:0008083;GO:0008083;GO:0008284;GO:0014068;GO:0016020;GO:0030335;GO:0031954;GO:0043406;GO:0048008;GO:0048008;GO:0050730;GO:0070062;GO:0070374;GO:0071230;	K05450	PDGFD;	platelet	derived	growth	factor	D
gene2694	418979	NC_006088.4	182249692	182386457	13435	13435	DYNC2H1	-	K10414	DYNC2H1;	dynein	cytoplasmic	2	heavy	chain	1
gene2696	418980	NC_006088.4	182386550	182399337	1082	1082	DCUN1D5	GO:0000151;GO:0031624;GO:0032182;GO:0045116;GO:0051443;GO:0097602;	K17824	DCUN1D5;	defective	in	cullin	neddylation	1	domain	containing	5
gene2698	395683	NC_006088.4	182444413	182451714	2555	2555	MMP13	GO:0001958;GO:0003417;GO:0004222;GO:0004222;GO:0004222;GO:0005509;GO:0005509;GO:0005518;GO:0005576;GO:0006508;GO:0006508;GO:0006508;GO:0008233;GO:0008233;GO:0008237;GO:0008237;GO:0008270;GO:0008270;GO:0016787;GO:0022617;GO:0022617;GO:0030282;GO:0030574;GO:0030574;GO:0030574;GO:0031012;GO:0044267;GO:0046872;GO:0051216;GO:0060349;	K07994	MMP13,	MMP-13;	matrix	metallopeptidase	13
gene2699	418981	NC_006088.4	182479610	182486231	1780	1780	MMP10	GO:0004222;GO:0005509;GO:0006508;GO:0006508;GO:0008233;GO:0008237;GO:0008237;GO:0008270;GO:0016787;GO:0031012;GO:0042060;GO:0046872;	K01394	MMP10,	MMP3;	matrix	metallopeptidase	10
gene2701	428086	NC_006088.4	182492154	182498459	1258	1258	LOC428086	GO:0004222;GO:0006508;GO:0006508;GO:0008233;GO:0008237;GO:0008237;GO:0008270;GO:0016787;GO:0031012;GO:0046872;	K01394	MMP3;	matrix	metallopeptidase	3
gene2702	418982	NC_006088.4	182506615	182513593	2156	2156	MMP1	GO:0004222;GO:0005509;GO:0006508;GO:0006508;GO:0008233;GO:0008237;GO:0008237;GO:0008270;GO:0016787;GO:0031012;GO:0046872;	K01388	MMP1;	matrix	metallopeptidase	1
gene2703	395850	NC_006088.4	182518097	182525563	1568	1568	MMP27	GO:0004222;GO:0005509;GO:0006508;GO:0006508;GO:0008233;GO:0008237;GO:0008237;GO:0008270;GO:0016787;GO:0031012;GO:0042406;GO:0046872;	K08005	MMP27;	matrix	metallopeptidase	27
gene2704	418983	NC_006088.4	182581300	182585660	878	878	MMP7	GO:0004222;GO:0006508;GO:0006508;GO:0008233;GO:0008237;GO:0008237;GO:0008270;GO:0016787;GO:0031012;GO:0046872;GO:0070062;	K01397	MMP7,	matrilysin;	matrix	metallopeptidase	7
gene2705	418984	NC_006088.4	182611334	182628424	2540	2540	TMEM123	GO:0009897;GO:0016020;GO:0016021;GO:0070267;	-	TMEM123;	transmembrane	protein	123
gene2706	374012	NC_006088.4	182634266	182644438	4457	4457	BIRC2	GO:0008270;GO:0042981;	K16060	BIRC2,	BIRC3,	IAP1,	ITA;	baculoviral	IAP	repeat	containing	2
gene2708	396171	NC_006088.4	182684536	182765071	1435	1435	YAP1	-	K16687	YAP1,	YAP65;	Yes	associated	protein	1
gene2709	418985	NC_006088.4	182765820	182785257	1024	1024	C1H11ORF70	-	-	C1H11ORF70,	C11orf70;	chromosome	1	open	reading	frame,	human	C11orf70
gene2711	100859489	NC_006088.4	182811920	182848619	4359	4359	CEP126	GO:0005813;GO:0007052;GO:0031122;GO:0097546;GO:1905515;	-	CEP126,	KIAA1377;	centrosomal	protein	126
gene2712	772036	NC_006088.4	182851318	182865385	1927	1927	ANGPTL5	-	-	ANGPTL5;	angiopoietin	like	5
gene2713	107052387	NC_006088.4	183000113	183001169	828	828	LOC107052387	-	-	G2/M	phase-specific	E3	ubiquitin-protein	ligase-like
gene2714	418989	NC_006088.4	183074650	183169496	5999	5999	TRPC6	-	K04969	TRPC6;	transient	receptor	potential	cation	channel	subfamily	C	member	6
gene2715	396198	NC_006088.4	183242907	183281319	4825	4825	PGR	GO:0000978;GO:0001077;GO:0003677;GO:0003677;GO:0003700;GO:0003707;GO:0005496;GO:0005634;GO:0005634;GO:0006351;GO:0006355;GO:0006355;GO:0006366;GO:0008270;GO:0010629;GO:0019899;GO:0043401;GO:0043565;GO:0045944;GO:0046872;GO:0051117;	K08556	PGR,	NR3C3;	progesterone	receptor
gene2717	418990	NC_006088.4	183291270	183451831	8178	8178	ARHGAP42	GO:0003085;GO:0005096;GO:0005096;GO:0007165;GO:0035024;GO:0043547;GO:1904694;	K20651	ARHGAP42;	Rho	GTPase	activating	protein	42
gene2720	395317	NC_006088.4	183529156	184134946	7517	7517	CNTN5	GO:0005886;GO:0007155;GO:0016020;GO:0031225;GO:0005829;GO:0007605;	K06763	CNTN5,	FAR-2,	contactin-5;	contactin	5
gene2723	426136	NC_006088.4	184977031	184990275	1682	1682	CCDC82	-	-	CCDC82;	coiled-coil	domain	containing	82
gene2724	428088	NC_006088.4	184997543	185208363	6957	6957	MAML2	GO:0003713;GO:0003713;GO:0003713;GO:0005634;GO:0007219;GO:0007219;GO:0007221;GO:0016607;GO:0045944;GO:0045944;	K06061	MAML2;	mastermind	like	transcriptional	coactivator	2
gene2727	418992	NC_006088.4	185226256	185284549	5940	5940	MTMR2	GO:0004725;GO:0016311;GO:0016791;GO:0035335;GO:0004438;GO:0004438;GO:0004725;GO:0005634;GO:0005737;GO:0005737;GO:0005737;GO:0005768;GO:0005774;GO:0005829;GO:0005829;GO:0006629;GO:0016020;GO:0016311;GO:0016311;GO:0016787;GO:0016791;GO:0031642;GO:0031901;GO:0032288;GO:0035335;GO:0042803;GO:0043231;GO:0046488;GO:0046855;GO:0046856;GO:0046856;GO:0046856;GO:0048666;GO:0051262;GO:0052629;GO:0052629;GO:…	K18081	MTMR2;	myotubularin	related	protein	2
gene2728	418993	NC_006088.4	185292867	185306241	2564	2564	CEP57	GO:0000060;GO:0000060;GO:0000070;GO:0005634;GO:0005737;GO:0005794;GO:0005813;GO:0005813;GO:0005813;GO:0005874;GO:0007286;GO:0008017;GO:0008017;GO:0008017;GO:0008543;GO:0017134;GO:0034453;GO:0042802;GO:0042803;GO:0043015;GO:0051260;	K16762	CEP57,	3110002L15RIK;	centrosomal	protein	57
gene2729	418994	NC_006088.4	185306882	185317643	3413	3413	FAM76B	GO:0016607;	-	FAM76B;	family	with	sequence	similarity	76	member	B
gene2731	428089	NC_006088.4	185466076	185511301	9532	9532	SESN3	GO:0005634;GO:1901031;	K10141	SESN3,	sestrin-3;	sestrin	3
gene2732	428090	NC_006088.4	185515132	185525631	5310	5310	ENDOD1	GO:0003676;GO:0016020;GO:0016020;GO:0016021;GO:0016787;GO:0046872;GO:0070062;	K15049	ENDOD1;	endonuclease	domain	containing	1
gene2734	418996	NC_006088.4	185537307	185552135	1134	1134	CWC15	GO:0000398;GO:0005634;GO:0005681;GO:0005681;GO:0005739;GO:0016607;GO:0071013;	K12863	CWC15;	CWC15	spliceosome	associated	protein	homolog
gene2735	428091	NC_006088.4	185568349	185636962	6347	6347	AMOTL1	-	K06104	AMOTL1;	angiomotin	like	1
gene2736	428092	NC_006088.4	185674161	185675231	1071	1071	FUT4	GO:0000139;GO:0005794;GO:0006486;GO:0008417;GO:0009986;GO:0016020;GO:0016021;GO:0016740;GO:0016757;GO:0032580;GO:0036065;GO:0046920;GO:0071944;	K07632	FUT4,	CFT1;	fucosyltransferase	4
gene2737	101751913	NC_006088.4	185683602	185688068	1622	1622	C11ORF97	-	-	C11orf97;	chromosome	11	open	reading	frame	97
[truncated: 17,120 more rows]
[truncated: 4 more columns]
