# Supplementary material for: Transcriptomic Analysis of Chicken Lungs Infected With Avian and Bovine Pasteurella multocida Serotype A
Source: Front Vet Sci. 2020 Aug 11;7:452. doi: 10.3389/fvets.2020.00452 (PMC7433353; doi:10.3389/fvets.2020.00452)
Supplement: Supplementary file 2 [file Data_Sheet_2.xlsx]

## Sheet: P-C_vs_PmCQ2-P
ID	P-C	PmCQ2-P	foldchange	pvalue	NCBI_GI	Chromosome	Start	End	Strand	Length	Name	GO	KEGG	Description
gene7326	0	12.0787	Inf	0.00703641	107056115	NT_459068.1	5817	7216	-	896	LOC107056115	-	-	immunoglobulin superfamily member 1-like
gene4781	0	12.1336	Inf	0.00678892	425711	NC_006089.4	108833027	108836397	+	2039	C8ORF22	-	-	C2H8ORF22, C8ORF22; chromosome 2 open reading frame, human C8orf22
gene26616	0	49.4957	Inf	7.2473e-10	101751171	NT_479497.1	302	1140	+	693	LOC101751171	-	-	germin-like protein subfamily 2 member 2-like
gene25048	0	23.1136	Inf	0.0054805	425309	NT_467052.1	9117	10387	+	962	LOC425309	-	-	immunoglobulin superfamily member 1-like
gene19456	0	19.3404	Inf	0.000286466	107057348	NT_462953.1	5587	7714	-	897	LOC107057348	-	K14815	mRNA turnover protein 4 homolog
gene18303	0	12.3848	Inf	0.0392866	427830	NC_006106.4	5661888	5672092	+	2582	SLC13A2	GO:0005215;GO:0005215;GO:0005887;GO:0006814;GO:0016020;GO:0016020;GO:0016021;GO:0055085;GO:0070062;GO:0098656;	K14445	SLC13A2; solute carrier family 13 member 2
gene17229	0	21.1183	Inf	0.013581	100859408	NT_462556.1	9511	12157	+	1644	LOC100859408	-	-	class I histocompatibility antigen, F10 alpha chain-like
gene16515	0	12.659	Inf	0.00541772	107057003	NT_462355.1	14683	20250	+	1324	LOC107057003	-	-	uncharacterized LOC107057003
gene4434	0.528231	59.875	113.35	3.19461e-05	420928	NC_006089.4	78591413	78598092	+	1215	CMBL	-	K01061	CMBL; carboxymethylenebutenolidase homolog
gene18483	1.01404	101.156	99.7556	5.15529e-06	417678	NC_006106.4	9798904	9820970	+	9790	SLC13A5	GO:0005215;GO:0005887;GO:0006814;GO:0006842;GO:0015137;GO:0015137;GO:0015141;GO:0015141;GO:0015142;GO:0015744;GO:0015746;GO:0015746;GO:0016020;GO:0016020;GO:0016021;GO:0017153;GO:0035674;GO:0055085;GO:0071422;	K14445	SLC13A5; solute carrier family 13 member 5
gene17117	15.1066	1362.5	90.1923	0.00107287	417039	NC_006103.4	205312	210738	-	1862	IL4I1	GO:0016491;GO:0016491;GO:0055114;GO:0055114;	K03334	IL4I1, LAO; interleukin 4 induced 1
gene22538	221.247	12948.7	58.5262	1.78798e-11	396260	NC_006127.4	9164721	9165901	+	585	AVD	GO:0005576;GO:0009374;GO:0019731;	-	AVD; avidin
gene4023	79.4634	4627.96	58.2402	1.23173e-06	420706	NC_006089.4	43317609	43328122	-	2423	TGM4	-	K05621	TGM4; transglutaminase 4
gene15249	3.17603	139.85	44.0329	1.72336e-05	771674	NC_006099.4	16338386	16343034	-	1103	PROK2	GO:0000187;GO:0001664;GO:0005576;GO:0007623;GO:0008284;GO:0045765;	-	PROK2; prokineticin 2
gene6366	0.967192	37.1013	38.3598	8.84698e-05	421580	NC_006090.4	45525962	45546903	+	2928	PLG	GO:0004252;GO:0004252;GO:0005576;GO:0006508;GO:0006508;GO:0007596;GO:0007599;GO:0008233;GO:0008236;GO:0016787;GO:0019897;GO:0042246;GO:0042730;GO:0045445;GO:0046716;GO:0048771;GO:0060707;GO:0060716;GO:0071674;	K01315	PLG; plasminogen
gene20438	369.278	12865.1	34.8386	6.71158e-14	426356	NC_006112.3	1885186	1886621	+	579	S100A9	GO:0002523;GO:0005509;GO:0005615;GO:0005634;GO:0006914;GO:0006919;GO:0008017;GO:0008270;GO:0018119;GO:0030593;GO:0035662;GO:0045087;GO:0045111;GO:0046872;GO:0050544;GO:0050727;GO:0050729;GO:0050786;GO:0070062;GO:0070488;GO:2001244;	K21128	S100A9, S100A12; S100 calcium binding protein A9
gene22340	11.2327	357.617	31.8373	9.06824e-09	425998	NT_463468.1	97665	102279	-	2291	MRGPRH	-	-	MRGPRH; MAS-related GPR, member H
gene8084	1.45079	41.5057	28.6091	0.0124895	101749214	NC_006091.4	31637623	31643012	+	2313	LOC101749214	-	-	uncharacterized LOC101749214
gene7226	48.0911	1355.04	28.1765	2.36261e-06	395841	NC_006090.4	107914854	107917298	-	495	AvBD1	GO:0005576;GO:0005576;GO:0006952;GO:0006952;GO:0006952;GO:0030141;GO:0031640;GO:0042742;GO:0050832;	-	AvBD1, GAL_1, GAL1; avian beta-defensin 1
gene10927	3.52351	94.5158	26.8244	0.00427033	428949	NC_006093.4	16781367	16790844	+	2602	UGT8L	GO:0008152;GO:0015020;GO:0015020;GO:0016020;GO:0016021;GO:0016740;GO:0016757;GO:0016758;GO:0043231;	K04628	UGT8L; UDP glycosyltransferase 8-like
gene14433	13.8225	344.411	24.9167	0.000142153	415686	NC_006098.4	1946145	1950967	-	2220	MLKL	GO:0004871;GO:0005524;GO:0005524;GO:0005524;GO:0005737;GO:0005737;GO:0005886;GO:0005886;GO:0019901;GO:0032403;GO:0035556;GO:0070207;GO:0070266;GO:0070266;GO:0070266;	K08849	MLKL; mixed lineage kinase domain-like
gene2177	70.1012	1745	24.8925	0.00506821	418715	NC_006088.4	133824319	133835513	+	1757	IL1R2	-	K04387	IL1R2; interleukin 1 receptor type 2
gene1019	0.530446	11.4065	21.5037	0.027475	418166	NC_006088.4	62130071	62137309	+	2040	TUBA8A	GO:0000166;GO:0003924;GO:0003924;GO:0005200;GO:0005525;GO:0005525;GO:0005737;GO:0005856;GO:0005874;GO:0005874;GO:0007010;GO:0007017;	K07374	TUBA8A, TUBA4A, TUBA8; tubulin alpha 8a
gene22543	1.01404	21.3001	21.0052	0.00155007	770004	NC_006127.4	9226406	9236696	-	1662	CA9	GO:0002009;GO:0004089;GO:0005886;GO:0006730;GO:0008270;GO:0016020;GO:0016021;GO:0046872;GO:0046903;	K01672	CA9; carbonic anhydrase 9
gene23100	99.5247	2088.89	20.9886	4.42639e-10	769132	NC_006127.4	50256470	50283287	+	7216	SLCO4C1	GO:0005215;GO:0005886;GO:0006810;GO:0006810;GO:0006811;GO:0016020;GO:0016020;GO:0016021;	K14355	SLCO4C1; solute carrier organic anion transporter family member 4C1
gene12280	0.528231	10.8659	20.5704	0.0335505	429059	NC_006095.4	3606083	3612365	-	1191	RGS13	GO:0005096;GO:0005634;GO:0005737;GO:0005829;GO:0005886;GO:0005886;GO:0007186;GO:0043547;GO:0045744;	K16449	RGS13; regulator of G-protein signaling 13
gene1577	2.6478	51.2085	19.34	5.11134e-07	418423	NC_006088.4	88670527	88681232	-	1825	LOC418423	-	-	uncharacterized LOC418423
gene7229	3.13361	57.7112	18.4168	1.31638e-07	414342	NC_006090.4	107928538	107930407	-	657	AvBD4	GO:0005576;GO:0006952;GO:0042742;GO:0050829;GO:0050830;GO:0050832;	-	AvBD4, GAL_4, GAL4, Gal-7, Gal7, gal-4; avian beta-defensin 4
gene4366	518.552	9485.58	18.2925	1.17192e-06	395715	NC_006089.4	67921870	67928296	-	2235	SERPINB10	GO:0000790;GO:0003677;GO:0004867;GO:0005615;GO:0005615;GO:0005634;GO:0005654;GO:0005694;GO:0010466;GO:0010951;GO:0016569;GO:0030261;GO:0030261;GO:0030414;GO:0031490;GO:0043362;	K13963	SERPINB10B, MENT, MENT-1, SERPINB10; serpin peptidase inhibitor, clade B (ovalbumin), member 10 B
gene22523	10.3525	188.995	18.256	1.0773e-19	427415	NC_006127.4	9066089	9069223	-	1285	CD72AG	GO:0016020;GO:0016021;	K06504	CD72AG, CD72, CHB1; CD72 antigen
gene24459	1.54006	27.1999	17.6616	0.00458063	101750179	NT_465123.1	10616	12373	+	1403	LOC101750179	-	-	T-cell-interacting, activating receptor on myeloid cells protein 1-like
gene1578	6.25615	104.538	16.7096	2.3531e-06	770026	NC_006088.4	88689678	88702152	+	3787	LOC770026	-	-	OX-2 membrane glycoprotein-like
gene16996	3.52351	58.4905	16.6001	0.0414528	771057	NC_006102.4	11259784	11269124	-	4276	RASAL1	GO:0005096;GO:0005829;GO:0005886;GO:0007165;GO:0035556;GO:0043087;GO:0043547;GO:1903861;	K17632	RASAL1; RAS protein activator like 1
gene4323	848.018	13867.7	16.3531	4.5874e-05	395420	NC_006089.4	65247244	65305803	+	3247	F13A1	GO:0003810;GO:0003810;GO:0003810;GO:0007596;GO:0018149;GO:0018149;GO:0018149;GO:0072378;GO:0072562;	K03917	F13A1; coagulation factor XIII A chain
gene7225	55.2282	806.192	14.5975	8.48435e-12	395840	NC_006090.4	107910901	107913429	+	559	AvBD2	GO:0005576;GO:0006952;	K21100	DEFB4A, AvBD2, GAL_2, GAL2, gal-2; defensin beta 4A
gene18753	38.8785	531.211	13.6634	2.73506e-06	419215	NC_006107.4	6832616	6848486	+	2492	TGM3	GO:0003810;GO:0018149;	K05620	TGM3; transglutaminase 3
gene9510	327.34	4362.13	13.326	7.51067e-05	423079	NC_006092.4	12488065	12489911	-	568	HPS5	GO:0005576;GO:0005615;GO:0006953;GO:0034364;GO:0042056;GO:0050918;GO:0060326;	K20191	HPS5; HPS5, biogenesis of lysosomal organelles complex 2 subunit 2
gene7619	26.468	352.468	13.3168	0.000345288	422219	NC_006091.4	2848845	2864993	-	4538	IL13RA2	GO:0002638;GO:0016020;GO:0016021;GO:0016064;GO:0043305;	K05077	IL13RA2; interleukin 13 receptor subunit alpha 2
gene6507	37.1115	482.988	13.0145	0.000361478	770428	NC_006090.4	55001471	55008367	+	4045	IL22RA2	-	K05139	IL22RA2; interleukin 22 receptor subunit alpha 2
gene22524	4.13879	53.8563	13.0126	2.15939e-06	100859051	NC_006127.4	9069819	9072313	-	1337	CLEC5A	-	-	CLEC5A; C-type lectin domain family 5, member A
gene17576	2.07493	26.5704	12.8054	0.00981219	772256	NC_006104.4	9192030	9205470	+	1305	MORN5	-	-	MORN5, C9orf18; MORN repeat containing 5
gene7228	1.05868	13.1647	12.4351	0.0287917	414340	NC_006090.4	107924843	107926246	-	604	AvBD5	GO:0005576;GO:0005576;GO:0006952;GO:0006952;GO:0042742;	-	AvBD5, GAL5, Gal_5, Gal-9, Gal9, gal-5; avian beta-defensin 5
gene470	4.66702	56.6211	12.1322	6.37802e-05	417854	NC_006088.4	36146151	36163273	-	1091	TSPAN8	GO:0005887;GO:0007166;GO:0016020;GO:0016021;GO:0016021;GO:0070062;	K17349	TSPAN8, TM4SF3, tetraspanin-8; tetraspanin 8
gene2742	24.9106	277.825	11.1529	1.91407e-05	418998	NC_006088.4	185754322	185809177	-	6743	HEPHL1	-	-	HEPHL1; hephaestin like 1
gene25652	2.6478	28.7603	10.862	0.0283665	107050748	NT_470097.1	2066	8218	+	1083	LOC107050748	-	-	leukocyte immunoglobulin-like receptor subfamily B member 1
gene20846	3.61278	38.3105	10.6042	0.00112671	419860	NC_006113.4	3140221	3141106	+	699	G0S2	GO:0005739;GO:0005739;GO:0097191;GO:2001238;GO:2001238;	-	G0S2, GOS2; G0/G1 switch 2
gene25196	2.94621	31.1194	10.5625	0.000831952	107050382	NT_467729.1	1688	4351	+	1361	LOC107050382	-	-	glycine N-acyltransferase-like protein 3
gene22517	89.0526	906.532	10.1797	1.80163e-08	100858919	NC_006127.4	9002540	9024853	+	5773	LOC100858919	-	-	receptor-type tyrosine-protein phosphatase S-like
gene17274	2906.4	28700.8	9.87501	5.96046e-05	396393	NC_006104.4	992193	995196	-	711	LCN8	-	-	EXFABP, EX-FABP, LCN15, LCN8, P20K; extracellular fatty acid-binding protein
gene20111	110.48	1042.55	9.43648	6.46261e-06	101748867	NC_006111.4	2747115	2834476	+	15034	LOC101748867	-	-	zonadhesin-like
gene456	25.0238	234.648	9.37699	2.25401e-06	396218	NC_006088.4	35425914	35429601	+	584	LYZ	GO:0001895;GO:0003796;GO:0003796;GO:0003824;GO:0005515;GO:0005576;GO:0005615;GO:0005615;GO:0005783;GO:0008152;GO:0016231;GO:0016787;GO:0016798;GO:0019835;GO:0042742;GO:0042742;GO:0042802;GO:0042802;GO:0051672;GO:0070062;	K13915	LYZ, LYZC; lysozyme (renal amyloidosis)
gene20378	13.1298	121.972	9.28971	0.000334161	101750757	NC_006112.3	1296055	1297931	+	1500	LOC101750757	-	-	uncharacterized LOC101750757
gene3652	2.07272	18.8785	9.10809	0.0129159	420512	NC_006089.4	18807650	19023102	-	6817	C10ORF112	GO:0005737;GO:0005794;GO:0016020;GO:0016020;GO:0016021;GO:0042632;GO:0070858;	-	C10ORF112, C2H10orf112, Diet1; chromosome 2 open reading frame, human C10orf112
gene22657	6.69511	60.0753	8.97301	0.0215591	100857393	NC_006127.4	16730068	16732395	-	2179	CCNO	GO:0004844;GO:0005634;GO:0005654;GO:0005737;GO:0005737;GO:0006284;GO:0007049;GO:0051301;GO:0060271;GO:1903251;	K10861	CCNO; cyclin O
gene2390	129.252	1123.65	8.69344	0.0015949	418812	NC_006088.4	154478538	154486191	-	2899	IRG1	GO:0002760;GO:0005739;GO:0006952;GO:0006952;GO:0008152;GO:0016829;GO:0019679;GO:0047547;GO:0047613;GO:0047613;GO:0071222;GO:0072573;	K17724	ACOD1, IRG1; aconitate decarboxylase 1
gene19644	5.59401	48.5823	8.6847	5.84015e-05	395196	NC_006109.4	4616889	4618625	-	1319	IL1B	-	K04519	IL1B, IL-1BETA, IL1beta; interleukin 1, beta
gene22435	40.821	352.784	8.64222	1.47186e-06	770399	NC_006127.4	2160720	2176234	+	2147	PSTPIP2	-	K20124	PSTPIP2; proline-serine-threonine phosphatase interacting protein 2
gene11765	3.08676	26.1971	8.48694	0.0139973	395608	NC_006094.4	16863561	16875589	+	7486	CHRNA1	GO:0005216;GO:0005230;GO:0005886;GO:0006810;GO:0006810;GO:0006811;GO:0006811;GO:0016020;GO:0016020;GO:0016021;GO:0016021;GO:0022848;GO:0030054;GO:0034220;GO:0045202;GO:0045211;GO:0045211;GO:0060078;GO:0060079;	K04803	CHRNA1, NACHRA1; cholinergic receptor nicotinic alpha 1 subunit
gene22534	1.93438	16.2993	8.42608	0.0296022	431660	NC_006127.4	9136627	9137577	+	639	AVDL	-	-	AVDL; avidin-like
gene2702	3.61499	29.5159	8.16487	0.0021262	418982	NC_006088.4	182506615	182513593	+	2156	MMP1	GO:0004222;GO:0005509;GO:0006508;GO:0006508;GO:0008233;GO:0008237;GO:0008237;GO:0008270;GO:0016787;GO:0031012;GO:0046872;	K01388	MMP1; matrix metallopeptidase 1
gene23999	20.1259	163.419	8.11985	0.00797856	100857809	NT_464226.1	12635	13809	+	783	LOC100857809	-	-	platelet glycoprotein VI-like
gene12581	2.50946	20.2572	8.07233	0.0295518	424526	NC_006095.4	16105299	16221917	+	6662	COL24A1	-	K19721	COL24A1; collagen type XXIV alpha 1 chain
gene22518	53.926	434.334	8.05425	3.26715e-11	427414	NC_006127.4	9025067	9030481	-	2190	TROJAN	GO:0016020;GO:0016021;	-	TROJANZ, TROJAN; phosphotyrosine phosphatase kappa-like-Z
gene5401	5.36419	43.0661	8.02844	0.0479177	107055922	NT_457942.1	7052	14191	+	771	LOC107055922	-	-	lipoxygenase homology domain-containing protein 1-like
gene18255	7.1385	55.6147	7.79082	3.22703e-05	396498	NC_006106.4	4932052	4939847	-	1723	ASL1	GO:0004056;GO:0005212;GO:0005737;GO:0005829;GO:0006525;GO:0042450;GO:0042450;	K01755	ASL1, ASL, CRYD1, D-CRY; argininosuccinate lyase 1
gene9514	1278.69	9928.39	7.76449	5.44892e-13	396221	NC_006092.4	12555441	12561395	+	1763	LDHA	GO:0003824;GO:0004459;GO:0004459;GO:0005737;GO:0005975;GO:0016491;GO:0016491;GO:0016616;GO:0019752;GO:0055114;GO:0055114;	K00016	LDHA; lactate dehydrogenase A
gene17966	119.406	915.534	7.66738	0.000663312	395299	NC_006105.4	9931036	9933067	+	1812	SOCS3	GO:0001932;GO:0005622;GO:0007259;GO:0009968;GO:0016567;GO:0035556;GO:0042512;GO:0042518;GO:0043066;GO:0045595;GO:0045597;GO:0046426;GO:0046627;GO:0050728;GO:0060670;GO:0060674;GO:0060707;GO:0060708;	K04696	SOCS3, null; suppressor of cytokine signaling 3
gene5241	2.07272	15.6342	7.54283	0.0350224	101747868	NC_006089.4	148421562	148427765	+	1888	LOC101747868	-	-	ly6/PLAUR domain-containing protein 2-like
gene11932	28.1821	205.374	7.28738	6.07574e-07	430652	NC_006094.4	22714112	22717071	+	2361	CXCR1	GO:0004871;GO:0004930;GO:0004930;GO:0006935;GO:0007165;GO:0007186;GO:0007186;GO:0016020;GO:0016021;GO:0016021;GO:0016494;GO:0070098;	K05050	CXCR1, CXCR2, IL8RB; C-X-C motif chemokine receptor 1
gene21644	31.3855	228.62	7.28426	9.6418e-07	428323	NC_006115.4	1986216	1990444	+	2775	C28H19ORF35	-	-	C19orf35, C28H19ORF35; chromosome 19 open reading frame 35
gene18114	2.60316	18.1954	6.98973	0.0246102	417465	NC_006106.4	395344	396508	-	276	CCL5	GO:0000165;GO:0004435;GO:0004672;GO:0005125;GO:0005576;GO:0005576;GO:0005615;GO:0005615;GO:0005615;GO:0005737;GO:0006816;GO:0006874;GO:0006887;GO:0006935;GO:0006954;GO:0006954;GO:0006954;GO:0006955;GO:0007159;GO:0007186;GO:0007267;GO:0008009;GO:0008009;GO:0009615;GO:0009636;GO:0010759;GO:0010820;GO:0014068;GO:0014911;GO:0016004;GO:0030298;GO:0030335;GO:0031328;GO:0031584;GO:0031663;GO:0031726;GO:…	K12499	CCL5; chemokine (C-C motif) ligand 5
gene12435	33.6847	233.553	6.93352	5.07822e-05	424445	NC_006095.4	7638444	7645766	-	1856	NCF2	GO:0001669;GO:0005730;GO:0005737;GO:0005829;GO:0008022;GO:0016175;GO:0042554;GO:0048365;GO:0055114;	K08010	NCF2; neutrophil cytosolic factor 2
gene21552	29.9118	205.988	6.88652	1.43132e-10	420067	NC_006115.4	895314	900558	+	1590	PRAM1	-	K19994	PRAM1, null; PML-RARA regulated adaptor molecule 1
gene14324	9.21122	63.3976	6.88265	0.0497446	768642	NC_006098.4	444410	451983	-	4986	CCDC113	-	-	CCDC113; coiled-coil domain containing 113
gene18112	6.74196	46.2531	6.86049	0.000252104	395551	NC_006106.4	382462	383326	-	385	CCL4	GO:0002548;GO:0005125;GO:0005576;GO:0005576;GO:0005615;GO:0005615;GO:0006935;GO:0006954;GO:0006955;GO:0007186;GO:0008009;GO:0008009;GO:0030593;GO:0043547;GO:0048020;GO:0048247;GO:0070098;GO:0070374;GO:0071346;GO:0071347;GO:0071356;	K12964	CCL4, MIP-1beta, SCYA4; chemokine (C-C motif) ligand 4
gene9846	57.6126	395.053	6.85706	0.000192054	423233	NC_006092.4	25645486	25673883	+	7909	CAPN3	GO:0004198;GO:0005509;GO:0005622;GO:0006508;GO:0006508;GO:0008233;GO:0008234;GO:0016787;	K08573	CAPN3, p94; calpain 3
gene3942	10.479	71.4614	6.81947	9.32421e-06	100857134	NC_006089.4	40020796	40105339	-	4282	GADL1	GO:0003824;GO:0016829;GO:0016831;GO:0019752;GO:0030170;	K18966	GADL1; glutamate decarboxylase like 1
gene8403	3.13139	21.3043	6.80346	0.0150225	395872	NC_006091.4	51270481	51273559	+	1250	IL8L1	GO:0005125;GO:0005153;GO:0005576;GO:0005576;GO:0005615;GO:0005615;GO:0006935;GO:0006935;GO:0006952;GO:0006954;GO:0006955;GO:0006955;GO:0007186;GO:0008009;GO:0008009;GO:0030593;GO:0032496;GO:0042119;GO:0042127;GO:0045236;GO:0070098;GO:0090023;	K10030	IL8L1, IL8, K60, interleukin-8; interleukin 8-like 1
gene18920	750.623	5066.02	6.74908	9.13117e-18	419293	NC_006107.4	10542090	10549753	-	2115	BPI	GO:0001530;GO:0005615;GO:0006955;GO:0008289;GO:0050829;	-	LBP, BPI; lipopolysaccharide binding protein
gene1180	7.36389	49.4232	6.71156	0.000160288	419096	NC_006088.4	71720546	71733042	+	2706	BCL2L14	GO:0042981;	-	BCL2L14; BCL2 like 14
gene13123	1377.89	9061.4	6.57628	0.00840688	396241	NC_006096.4	4590500	4601249	-	2377	TF	GO:0005576;GO:0005576;GO:0005615;GO:0005623;GO:0006810;GO:0006811;GO:0046872;GO:0055072;	K14736	TF, LTF, TFEW, conalbumin; transferrin (ovotransferrin)
gene7720	28.5562	187.505	6.56616	0.00131531	101750621	NC_006091.4	9376389	9380320	-	2857	LOC101750621	-	-	uncharacterized LOC101750621
gene2563	24.5358	160.165	6.5278	4.11378e-05	418900	NC_006088.4	172457711	172472461	-	1537	SERTM1	-	-	SERTM1; serine rich and transmembrane domain containing 1
gene3616	135.547	878.95	6.48448	7.97118e-29	101750112	NC_006089.4	15880013	15894558	-	10749	LOC101750112	-	-	polyketide synthase PksM-like
gene4365	58.4141	377.651	6.46507	0.000151536	101749622	NC_006089.4	67906012	67920882	-	7317	SERPINB10 CPOX	GO:0004867;GO:0005615;GO:0005615;GO:0010951;	K13963	SERPINB10A, MENT-like, SERPINB10_CPOX; serpin peptidase inhibitor, clade B (ovalbumin), member 10 A
gene23890	11.8546	75.4431	6.36404	6.71191e-06	427029	NT_464152.1	25312	29395	-	1809	LOC427029	-	-	uncharacterized LOC427029
gene307	40.735	258.43	6.34417	3.98448e-05	417749	NC_006088.4	22096234	22113754	-	5654	SPAM1	-	K01197	SPAM1; sperm adhesion molecule 1
gene24379	2.60316	16.3628	6.28572	0.041978	107049125	NT_464919.1	10410	11319	-	708	LOC107049125	-	-	leukocyte immunoglobulin-like receptor subfamily A member 2
gene3958	32.5578	203.877	6.262	1.02932e-09	100857244	NC_006089.4	40797691	40842195	-	5271	TOPAZ1	-	-	TOPAZ1; testis and ovary specific PAZ domain containing 1
gene23526	23.7092	146.303	6.17074	0.0421719	107049316	NT_463578.1	256849	270224	+	2071	CCL28	-	K05513	CCL28; C-C motif chemokine ligand 28
gene6508	60.8639	374.049	6.14567	0.000208682	421686	NC_006090.4	55034997	55055821	+	2227	IL20RA	GO:0004896;GO:0005886;GO:0016020;GO:0016021;GO:0016021;GO:0019221;GO:0019221;GO:0042015;GO:0045124;GO:2001244;	K05136	IL20RA; interleukin 20 receptor subunit alpha
gene1907	242.703	1474.83	6.07671	0.000849116	418581	NC_006088.4	113149626	113183626	-	3352	CYBB	GO:0016020;GO:0016020;GO:0016021;GO:0016491;GO:0016491;GO:0055114;GO:0055114;	K21421	CYBB, Nox2; cytochrome b-245 beta chain
gene19745	35.8334	216.888	6.05269	0.00133444	419565	NC_006110.4	1480379	1484955	+	2469	THEMIS2	-	-	THEMIS2, C1orf38, C23H1ORF38, ICB-1; thymocyte selection associated family member 2
gene16709	6.08204	35.9569	5.91199	0.00925927	100858736	NC_006102.4	5633384	5641647	-	1935	MORN3	GO:0005634;	-	MORN3; MORN repeat containing 3
gene2588	62.5175	369.52	5.91066	1.45025e-07	770904	NC_006088.4	175088269	175100098	-	1315	ALOX5AP	GO:0002540;GO:0005634;GO:0005635;GO:0005783;GO:0006691;GO:0008047;GO:0016020;GO:0016021;GO:0016021;GO:0019370;GO:0019370;GO:0043085;	K20735	ALOX5AP, null; arachidonate 5-lipoxygenase activating protein
gene20187	980.522	5696.66	5.80982	1.27295e-41	396536	NC_006111.4	5110447	5112019	-	1066	APOA1	GO:0005576;GO:0005576;GO:0005615;GO:0006629;GO:0006695;GO:0006810;GO:0006869;GO:0006869;GO:0008202;GO:0008203;GO:0008289;GO:0010873;GO:0010898;GO:0015485;GO:0017127;GO:0019433;GO:0030300;GO:0031102;GO:0031210;GO:0033344;GO:0033700;GO:0034364;GO:0034364;GO:0034372;GO:0034380;GO:0042157;GO:0042157;GO:0042627;GO:0042632;GO:0043691;GO:0045445;GO:0045723;GO:0046470;GO:0051006;GO:0060228;GO:0070328;GO:…	K08757	APOA1; apolipoprotein A1
gene21697	3.65741	21.1231	5.77543	0.0224098	420096	NC_006115.4	2772503	2775198	-	2057	PRSSL1	-	-	PRSS57, PRSSL1; protease, serine 57
gene8869	9.72394	55.8268	5.74117	0.016807	422895	NC_006091.4	83720621	83731920	-	2494	LOC422895	-	-	uncharacterized LOC422895
gene4075	81.2369	463.396	5.70426	2.19681e-08	420737	NC_006089.4	46830279	46899503	+	5425	AOAH	-	K01065	AOAH; acyloxyacyl hydrolase
gene414	180.312	1001.82	5.55605	0.0344781	107052718	NC_006088.4	32606383	32609430	+	3048	LOC107052718	-	-	pol, polymerase; endogenous retrovirus group K member 11 Pol protein
gene22950	52.8777	291.323	5.50938	0.00795599	395264	NC_006127.4	35893994	35947479	-	4113	ALDH1A1	GO:0004029;GO:0005829;GO:0008152;GO:0016491;GO:0016491;GO:0016620;GO:0055114;GO:0055114;GO:0055114;GO:0070062;	K07249	ALDH1A1, GGADHR; aldehyde dehydrogenase 1 family member A1
gene19037	218.553	1203.52	5.50675	1.22006e-05	396185	NC_006107.4	13926767	13928100	-	1334	CEBPB	GO:0000779;GO:0000790;GO:0000977;GO:0000979;GO:0000981;GO:0001046;GO:0001077;GO:0001158;GO:0001541;GO:0001892;GO:0003677;GO:0003677;GO:0003682;GO:0003700;GO:0003705;GO:0003705;GO:0005515;GO:0005634;GO:0005634;GO:0005634;GO:0005634;GO:0005654;GO:0005737;GO:0006351;GO:0006355;GO:0006355;GO:0006355;GO:0006366;GO:0010628;GO:0016363;GO:0019900;GO:0030182;GO:0032496;GO:0032753;GO:0033598;GO:0034976;GO:…	K10048	CEBPB, NF-M; CCAAT/enhancer binding protein beta
gene13169	3.65963	20.1274	5.49986	0.0293873	424835	NC_006096.4	5192172	5206667	-	6169	TRPM2	GO:0001659;GO:0002407;GO:0005216;GO:0005261;GO:0005384;GO:0005765;GO:0005886;GO:0005887;GO:0006811;GO:0006812;GO:0006828;GO:0006979;GO:0009408;GO:0016020;GO:0016020;GO:0016021;GO:0016021;GO:0016787;GO:0019722;GO:0030659;GO:0033194;GO:0034220;GO:0035584;GO:0047631;GO:0051209;GO:0055085;GO:0071415;GO:0071502;GO:0097028;GO:0098703;GO:0099604;	K04977	TRPM2; transient receptor potential cation channel subfamily M member 2
gene16447	63.2026	347.413	5.49682	1.4824e-07	416755	NC_006101.4	13872302	13886035	-	4048	LOC416755	-	-	uncharacterized LOC416755
gene18709	248.969	1352.81	5.43365	0.0013926	101752219	NC_006107.4	5316401	5317206	+	485	LOC101752219	-	-	PI3; peptidase inhibitor 3
gene16271	30.8989	167.823	5.43135	0.00664692	416611	NC_006101.4	8534846	8565467	+	4897	TMC5	GO:0016020;GO:0016021;GO:0016021;	K21988	TMC5; transmembrane channel like 5
gene11926	21.0101	113.368	5.39589	2.88839e-06	395811	NC_006094.4	22673928	22679582	-	2847	SLC11A1	GO:0000060;GO:0001818;GO:0001819;GO:0002309;GO:0002369;GO:0002606;GO:0002827;GO:0005215;GO:0005384;GO:0005385;GO:0005635;GO:0005764;GO:0005770;GO:0005886;GO:0005886;GO:0005886;GO:0006810;GO:0006810;GO:0006811;GO:0006826;GO:0006826;GO:0006828;GO:0006829;GO:0006876;GO:0006876;GO:0006879;GO:0006879;GO:0006909;GO:0006954;GO:0007035;GO:0009279;GO:0009617;GO:0009617;GO:0010008;GO:0010628;GO:0015086;GO:…	K12347	SLC11A1, BCG, NRAMP1; solute carrier family 11 member 1
gene7224	19.5929	105.1	5.36418	0.0123094	407776	NC_006090.4	107904498	107906657	+	502	AvBD6	GO:0005576;GO:0005576;GO:0006952;GO:0006952;GO:0042742;GO:0050829;GO:0005576;GO:0005576;GO:0006952;GO:0006952;GO:0042742;	-	AvBD6, GAL6, Gal_6, Gal-4, Gal4; avian beta-defensin 6
gene3614	8.68298	46.4682	5.35164	0.0321717	420486	NC_006089.4	15845216	15859067	-	7140	LOC420486	-	-	mycocerosic acid synthase-like
gene8404	8.14589	43.585	5.35055	0.040847	396495	NC_006091.4	51283110	51286274	+	1181	IL8L2	GO:0001525;GO:0002232;GO:0002269;GO:0002548;GO:0005125;GO:0005125;GO:0005153;GO:0005576;GO:0005576;GO:0005615;GO:0005615;GO:0006935;GO:0006935;GO:0006952;GO:0006955;GO:0006955;GO:0007186;GO:0008009;GO:0008009;GO:0008083;GO:0009617;GO:0010186;GO:0010628;GO:0030097;GO:0030593;GO:0030593;GO:0030595;GO:0032496;GO:0036446;GO:0042060;GO:0042119;GO:0042119;GO:0042742;GO:0045236;GO:0048147;GO:0048246;GO:…	K10030	IL8L2, CXCL8, CXCLi2, EMF-1, IL8; interleukin 8-like 2
gene24187	8.24624	44.0985	5.34771	0.0395535	107049629	NT_464506.1	11645	14773	-	1465	LOC107049629	-	-	uncharacterized LOC107049629
gene8154	31.6186	167.554	5.29923	1.19235e-08	422511	NC_006091.4	35246038	35265585	-	5178	LOC422511	GO:0005576;GO:0005576;GO:0006935;GO:0006952;GO:0006955;GO:0008009;GO:0060326;	K10032	CXCL13L2, CXCL13L3, chemokine; interleukin-8-like
gene20966	4.44385	23.514	5.29136	0.0399616	395072	NC_006113.4	5088647	5092767	-	1550	CHIA	GO:0004553;GO:0004568;GO:0005576;GO:0005975;GO:0006030;GO:0006032;GO:0008061;	K01183	CHIA, CBPCH04; chitinase, acidic
gene23142	94.5626	498.112	5.26754	3.884e-05	396321	NC_006127.4	53602820	53611857	+	2203	CHRNA6	GO:0005216;GO:0005230;GO:0005886;GO:0005892;GO:0006810;GO:0006810;GO:0006811;GO:0006811;GO:0014059;GO:0016020;GO:0016020;GO:0016021;GO:0016021;GO:0022848;GO:0022848;GO:0030054;GO:0034220;GO:0045202;GO:0045211;GO:0045211;GO:0051899;GO:0060078;GO:0060079;	K04808	CHRNA6; cholinergic receptor nicotinic alpha 6 subunit
gene10270	26.6107	139.367	5.23725	0.0425019	423476	NC_006092.4	50182783	50209061	+	6881	EXOC3L4	GO:0000145;GO:0000145;GO:0000149;GO:0006887;GO:0006887;GO:0051601;	-	EXOC3L4, C14orf73; exocyst complex component 3 like 4
gene484	10.7915	56.507	5.23626	0.0067633	427869	NC_006088.4	37790678	37796472	+	1277	GLIPR1	-	-	GLIPR1; GLI pathogenesis related 1
gene1045	222.803	1163.9	5.22388	2.63168e-06	418178	NC_006088.4	63308935	63315673	+	1169	MGST1	GO:0004364;GO:0004364;GO:0004602;GO:0005739;GO:0005739;GO:0005743;GO:0006749;GO:0016020;GO:0016021;GO:0055114;GO:0071449;GO:0098869;	K00799	MGST1; microsomal glutathione S-transferase 1
gene5673	161.817	845.086	5.22249	4.58438e-07	396025	NC_006090.4	4466392	4527488	+	8920	XDH	GO:0001933;GO:0001937;GO:0003824;GO:0004854;GO:0004854;GO:0004854;GO:0004855;GO:0004855;GO:0005506;GO:0005615;GO:0006919;GO:0007595;GO:0009055;GO:0009115;GO:0010629;GO:0016491;GO:0016491;GO:0016529;GO:0016614;GO:0030151;GO:0030856;GO:0042803;GO:0043546;GO:0043546;GO:0045602;GO:0046872;GO:0046872;GO:0050660;GO:0050660;GO:0051536;GO:0051536;GO:0051537;GO:0051537;GO:0051537;GO:0051898;GO:0055114;GO:…	K00106	XDH; xanthine dehydrogenase
gene23192	18.0683	94.2357	5.21552	0.000670537	396069	NC_006127.4	57343858	57352243	+	566	GLRX	GO:0005634;GO:0005737;GO:0005739;GO:0009055;GO:0015035;GO:0045454;GO:0045838;GO:0047485;GO:0055114;GO:0070062;GO:2000651;	K03676	GLRX, GRX; glutaredoxin
gene8046	5.59401	29.1603	5.21277	0.0104176	770916	NC_006091.4	29593387	29603029	+	406	MGST2	-	K00799	MGST2; microsomal glutathione S-transferase 2
gene1451	14.2703	74.1239	5.19426	4.5233e-05	418355	NC_006088.4	83106115	83117020	+	3538	LOC418355	-	-	Ig lambda chain V-VI region EB4-like
gene21534	156.881	811.231	5.17098	4.87155e-09	420057	NC_006115.4	684740	713262	-	4729	SLC1A6	GO:0005313;GO:0005794;GO:0006810;GO:0015293;GO:0015293;GO:0015813;GO:0016020;GO:0016020;GO:0016021;GO:0016021;GO:0042391;GO:0045111;GO:0055085;GO:0089711;	K05617	SLC1A6; solute carrier family 1 (high affinity aspartate/glutamate transporter), member 6
gene7223	104.641	539.659	5.15722	1.12707e-14	407777	NC_006090.4	107900662	107902267	+	515	AvBD7	-	-	AvBD7, GAL7, Gal-5, Gal5; avian beta-defensin 7
gene20874	8.15254	41.4681	5.08653	0.00236232	419874	NC_006113.4	3568314	3577892	+	1435	FAM19A3	-	-	FAM19A3, null; family with sequence similarity 19 member A3, C-C motif chemokine like
gene14100	149.941	753.247	5.02364	2.57738e-05	101748692	NC_006097.4	16417414	16613033	-	24013	LOC101748692	-	-	uncharacterized LOC101748692
gene3473	30.4423	150.925	4.95774	0.012816	420407	NC_006089.4	4020689	4022454	-	502	CATH2	GO:0001530;GO:0002376;GO:0005576;GO:0005576;GO:0006952;GO:0008219;GO:0010629;GO:0019835;GO:0042742;GO:0045087;GO:0050829;GO:0050830;	K13916	CAMP, CATH-2, CATH2, CATHL2, CMAP27; cathelicidin antimicrobial peptide
gene3475	47.2428	232.14	4.91376	2.53567e-07	414337	NC_006089.4	4024916	4026402	-	778	CATH1	GO:0001530;GO:0002376;GO:0002381;GO:0005576;GO:0005576;GO:0006952;GO:0008219;GO:0010628;GO:0010629;GO:0019835;GO:0030593;GO:0042116;GO:0042742;GO:0045087;GO:0050829;GO:0050830;GO:0051673;	-	CATH1, CATH-1, CATH-3, CATHL1; cathelicidin-1
gene17270	28.3651	139.079	4.90319	1.17236e-07	427782	NC_006104.4	944155	947873	+	1986	FUT7	GO:0000139;GO:0002361;GO:0002522;GO:0005794;GO:0005794;GO:0006486;GO:0008417;GO:0016020;GO:0016020;GO:0016021;GO:0016740;GO:0016757;GO:0032580;GO:0036065;GO:0046920;	K07635	FUT7, CFTII; fucosyltransferase 7
gene17769	10.9342	53.5325	4.89585	0.00266751	429219	NC_006105.4	4517643	4535588	+	3312	RNF157	GO:0008270;	-	RNF157; ring finger protein 157
gene18949	34.5006	168.796	4.89254	0.00176494	777252	NC_006107.4	10778463	10805475	+	6689	SLC12A5	-	K14427	SLC12A5; solute carrier family 12 (potassium/chloride transporter), member 5
gene22714	22.2473	108.601	4.88153	1.97084e-06	431584	NC_006127.4	21298370	21307309	-	2602	CD180	GO:0002224;GO:0002322;GO:0004872;GO:0005887;GO:0006954;GO:0016020;GO:0016021;GO:0031666;GO:0031666;GO:0071222;	K06555	CD180; CD180 molecule
gene4812	20.8515	101.758	4.88013	0.0351729	107052729	NC_006089.4	111077570	111085307	+	1000	LOC107052729	-	-	lipoxygenase homology domain-containing protein 1-like
gene22851	6.73531	32.0946	4.76512	0.00904208	427223	NC_006127.4	27625100	27627598	-	847	RLN1	GO:0001664;GO:0005179;GO:0005179;GO:0005576;GO:0005576;GO:0005576;GO:0005623;GO:1900721;	K22000	RLN3, RFLB, RLN1, RLX3; relaxin 3
gene6396	229.529	1091.92	4.75722	9.88199e-07	421616	NC_006090.4	47006788	47025936	+	2195	RAB32	GO:0003924;GO:0003924;GO:0005525;GO:0005739;GO:0005739;GO:0005739;GO:0005741;GO:0005769;GO:0005783;GO:0005794;GO:0005802;GO:0005802;GO:0007005;GO:0007264;GO:0016020;GO:0016192;GO:0019882;GO:0030742;GO:0031982;GO:0032438;GO:0033162;GO:0035646;GO:0035650;GO:0035651;GO:0036461;GO:0042470;GO:0042470;GO:0042470;GO:0044233;GO:0045335;GO:0072657;GO:0090382;GO:1903232;	K07918	RAB32; RAB32, member RAS oncogene family
gene23881	61.5728	292.584	4.75183	4.72685e-07	430484	NT_464148.1	38436	40578	+	2143	C5AR1	-	K04010	C5AR1, GPR77; complement C5a receptor 1
gene22680	173.03	816.172	4.71693	0.000830324	770370	NC_006127.4	18071418	18215991	+	8986	RAB3C	GO:0003924;GO:0005525;GO:0007264;GO:0008021;GO:0017157;GO:0019882;GO:0030742;GO:0031489;GO:0031982;GO:0048471;	K07883	RAB3C; RAB3C, member RAS oncogene family
gene17499	54.403	253.768	4.6646	3.14954e-09	425954	NC_006104.4	7411951	7416038	-	1986	SLC2A6	GO:0005215;GO:0005351;GO:0005355;GO:0006810;GO:0015992;GO:0016020;GO:0016020;GO:0016021;GO:0016021;GO:0022857;GO:0022891;GO:0035428;GO:0046323;GO:0055085;GO:1904659;	K08144	SLC2A6; solute carrier family 2 member 6
gene18900	24.4912	113.098	4.6179	0.0163453	419280	NC_006107.4	10305909	10313834	+	3066	HCK	GO:0000166;GO:0004672;GO:0004713;GO:0004713;GO:0004715;GO:0004715;GO:0005102;GO:0005524;GO:0005524;GO:0005654;GO:0005886;GO:0006468;GO:0007169;GO:0016301;GO:0016310;GO:0016477;GO:0016740;GO:0030154;GO:0031234;GO:0038083;GO:0042127;GO:0045087;	K08893	HCK; HCK proto-oncogene, Src family tyrosine kinase
gene23261	141.684	648.873	4.57973	8.81163e-14	427322	NC_006127.4	63370810	63454320	-	3495	Metazoa_SRP	GO:0005622;GO:0006914;GO:0006914;GO:0032446;GO:0032446;GO:0034263;	K17888	ATG10, APG10L, Metazoa_SRP; autophagy related 10
gene10319	74.9214	342.74	4.57466	0.000483852	100859188	NC_006092.4	52047780	52123878	-	6063	GPR132	GO:0000082;GO:0004871;GO:0004930;GO:0004930;GO:0007165;GO:0007186;GO:0007186;GO:0010972;GO:0016020;GO:0016021;GO:0016021;	K08426	GPR132; G protein-coupled receptor 132
gene938	24.7047	112.613	4.55836	0.0371813	100858131	NC_006088.4	56959847	56974382	-	4766	LOC100858131	-	-	trichohyalin-like
gene18017	34.2151	155.593	4.54749	2.20418e-05	100859318	NC_006105.4	10518988	10529402	+	3194	LOC100859318	-	K07914	RAB37; RAB37, member RAS oncogene family
gene7504	8.32665	37.8231	4.54241	0.00533048	100857687	NC_006091.4	1236989	1241688	-	3504	P2RY4	GO:0004871;GO:0004930;GO:0004930;GO:0007165;GO:0007186;GO:0007186;GO:0016020;GO:0016021;GO:0016021;GO:0030321;GO:0030321;GO:0035589;GO:0045028;GO:0045030;GO:0071380;	K04271	P2RY4; pyrimidinergic receptor P2Y4
gene6937	118.332	532.177	4.49733	0.0166037	414896	NC_006090.4	88742990	88748682	+	911	GSTA3	GO:0004364;GO:0004364;GO:0005615;GO:0006749;GO:0008152;GO:0016740;	K00799	GSTA3, GST, GSTA1; glutathione S-transferase alpha 3
gene8698	25.5388	114.591	4.48693	0.00267555	426317	NC_006091.4	69885284	69913694	+	5424	TMEM156	GO:0016020;GO:0016021;	-	TMEM156; transmembrane protein 156
gene3438	9.30049	41.6304	4.47615	0.0110414	425055	NC_006089.4	2104486	2106131	+	1646	CYP8B1	-	K07431	CYP8B1, CYP8B; cytochrome P450 family 8 subfamily B member 1
gene8793	74.5507	329.398	4.41844	2.83087e-06	422843	NC_006091.4	78950703	79037667	+	5389	SLC2A9	GO:0005215;GO:0005355;GO:0005886;GO:0006810;GO:0015143;GO:0015758;GO:0016020;GO:0016020;GO:0016021;GO:0016021;GO:0022857;GO:0022891;GO:0046415;GO:0055085;GO:1903825;GO:1904659;	K08146	SLC2A9; solute carrier family 2 member 9
gene6541	284.071	1242.38	4.37348	0.00617783	421702	NC_006090.4	56985038	57020011	+	9494	VNN1	GO:0006807;GO:0015939;GO:0016810;GO:0016811;GO:0017159;GO:0006807;GO:0015939;GO:0016810;GO:0016811;GO:0017159;	K08069	VNN1, VNN2, VNN3, pantetheinase; vanin 1
gene18861	9.11309	39.6515	4.35105	0.00606338	419267	NC_006107.4	10002591	10008109	+	1757	SIRPA	-	K06551	SIRPA, SIRP-A1, SIRP-B1; signal-regulatory protein alpha
gene23179	12.4765	53.7084	4.30476	0.00122413	427125	NC_006127.4	56318990	56351165	-	1123	CZH5ORF63	-	-	CZH5ORF63; chromosome Z open reading frame, human C5orf63
gene14474	302.338	1295.57	4.28519	2.00865e-06	107054267	NC_006098.4	3560020	3575417	+	3192	LOC107054267	GO:0006508;GO:0006508;GO:0008233;GO:0008235;GO:0008237;GO:0008239;GO:0016020;GO:0016787;GO:0016805;GO:0016805;GO:0016805;GO:0031225;GO:0046872;	K01273	DPEP2; dipeptidase 2
gene22521	8.81467	37.7678	4.28465	0.00696585	395923	NC_006127.4	9056705	9061172	-	2410	CD72	GO:0016020;GO:0016021;	K06504	CD72, CHB1; CD72 molecule
gene19254	9.82429	41.8993	4.26487	0.0361175	428184	NC_006108.4	2440681	2456524	-	8252	SCNN1D	-	K04826	SCNN1D; sodium channel epithelial 1 delta subunit
gene22952	914.963	3874.16	4.23422	8.88535e-12	404271	NC_006127.4	36022638	36040372	+	1512	ANXA1	GO:0001533;GO:0001780;GO:0001780;GO:0002548;GO:0002685;GO:0004859;GO:0005198;GO:0005509;GO:0005544;GO:0005544;GO:0005544;GO:0005615;GO:0005634;GO:0005654;GO:0005737;GO:0005737;GO:0005768;GO:0005829;GO:0005886;GO:0005886;GO:0005913;GO:0005925;GO:0006909;GO:0006954;GO:0007165;GO:0007187;GO:0008360;GO:0009986;GO:0014839;GO:0016324;GO:0016328;GO:0018149;GO:0019834;GO:0019898;GO:0030216;GO:0030674;GO:…	K17091	ANXA1, Anx1; annexin A1
gene11890	20.3904	85.6019	4.19815	0.00611452	100857214	NC_006094.4	22321865	22324936	+	1532	TUBA4B	GO:0000166;GO:0003924;GO:0003924;GO:0005200;GO:0005525;GO:0005525;GO:0005737;GO:0005856;GO:0005874;GO:0005874;GO:0007010;GO:0007017;	-	TUBA4B; tubulin alpha 4b
gene16172	11.9483	50.0736	4.19086	0.00210608	770761	NC_006101.4	6021958	6028448	+	3330	MSLNL	-	-	MSLNL; mesothelin-like
gene10815	85.9158	359.001	4.17852	6.48975e-10	423695	NC_006093.4	10819683	10821532	+	571	SRGN	GO:0005615;GO:0005794;GO:0008626;GO:0030502;	K06849	SRGN; serglycin
gene15761	362.857	1507.39	4.15423	1.56379e-08	396471	NC_006100.4	15273853	15278709	+	1041	LECT2	GO:0005615;GO:0044194;GO:0046677;GO:0005615;GO:0030851;GO:0044194;GO:0046677;GO:0046872;	-	LECT2, MIM1; leukocyte cell derived chemotaxin 2
gene413	131.423	543.123	4.13264	0.00403169	107052719	NC_006088.4	32603302	32606376	+	3075	LOC107052719	-	-	SE21Q1b, gag; uncharacterized LOC107052719
gene23405	12.2891	50.5412	4.11268	0.0332263	395883	NC_006127.4	70790560	70810956	-	2641	TMOD1	GO:0003779;GO:0005523;GO:0005523;GO:0005884;GO:0006936;GO:0008180;GO:0008344;GO:0016020;GO:0030016;GO:0030016;GO:0030017;GO:0030017;GO:0030017;GO:0030239;GO:0030863;GO:0042383;GO:0043034;GO:0051015;GO:0051694;GO:0070307;	K10370	TMOD1, E-Tmod, tropomodulin-1; tropomodulin 1
gene2101	167.056	683.299	4.09025	3.96316e-05	418666	NC_006088.4	129222918	129238398	-	2264	LOC418666	GO:0004896;GO:0016020;GO:0016020;GO:0016021;GO:0019221;	K05066	CSF2RA; colony stimulating factor 2 receptor alpha subunit
gene4802	14.8543	60.7515	4.08983	0.000960163	428534	NC_006089.4	110860250	110861915	+	1563	SOX17	-	K04495	SOX17; SRY-box 17
gene117	72.1249	294.047	4.07691	1.92383e-10	395873	NC_006088.4	3463913	3476005	+	4726	K123	GO:0003676;GO:0016787;GO:0046872;	-	K123; K123 protein
gene24367	9.30491	37.8714	4.07005	0.0154565	425113	NT_464866.1	483	3134	-	1257	CHIR-IG1-5	-	-	CHIR-IG1-5; immunoglobulin-like receptor CHIR-AB1-like
gene6553	87.2035	354.527	4.06551	7.43915e-12	426928	NC_006090.4	57432141	57467849	-	4954	ENPP3	-	K01513	ENPP3; ectonucleotide pyrophosphatase/phosphodiesterase 3
gene5088	64.0517	260.083	4.06051	0.0237228	420265	NC_006089.4	130550363	130559433	+	2892	DCSTAMP	-	-	DCSTAMP, TM7SF4; dendrocyte expressed seven transmembrane protein
gene8768	360.65	1461.33	4.05193	0.00312425	422828	NC_006091.4	77203791	77222763	-	2553	BST1	GO:0001931;GO:0001952;GO:0003953;GO:0008152;GO:0008284;GO:0008305;GO:0016787;GO:0016798;GO:0019898;GO:0032956;GO:0050727;GO:0050730;GO:0050848;GO:0061810;GO:0061811;GO:0061812;GO:0070062;GO:0090022;	K18152	BST1; bone marrow stromal cell antigen 1
gene14335	29.388	118.897	4.04575	0.023309	415632	NC_006098.4	573401	577686	-	2483	ADGRG3	-	K08452	ADGRG3, GPR97; adhesion G protein-coupled receptor G3
gene22653	53.171	212.908	4.00421	0.0150473	426170	NC_006127.4	16695954	16699287	+	1402	GPX8	GO:0004601;GO:0004602;GO:0006979;GO:0016020;GO:0016021;GO:0016491;GO:0055114;GO:0055114;GO:0098869;	K00432	GPX8, null; glutathione peroxidase 8 (putative)
gene2476	1452.15	5809.71	4.00076	3.53016e-05	418852	NC_006088.4	168016248	168065537	-	3518	LCP1	GO:0001725;GO:0001726;GO:0001726;GO:0001891;GO:0002102;GO:0002286;GO:0003779;GO:0005509;GO:0005615;GO:0005737;GO:0005737;GO:0005737;GO:0005829;GO:0005884;GO:0005884;GO:0005884;GO:0005886;GO:0005925;GO:0010737;GO:0015629;GO:0016477;GO:0022617;GO:0030175;GO:0032432;GO:0032432;GO:0033157;GO:0042802;GO:0051015;GO:0051015;GO:0051015;GO:0051017;GO:0051017;GO:0051017;GO:0051020;GO:0051639;GO:0051764;GO:…	K17276	LCP1, plastin-2; lymphocyte cytosolic protein 1
gene24779	33.1078	131.699	3.97787	0.00301043	107050060	NT_466102.1	5149	15200	+	1281	LOC107050060	-	-	CHIR2D-871, CHIR2D-944; platelet glycoprotein VI-like
gene15416	92.4582	366.348	3.96231	3.72059e-11	769167	NC_006100.4	1458271	1481027	+	1129	CYSTM1	-	-	CYSTM1, C13H5orf32, C5orf32; cysteine rich transmembrane module containing 1
gene6397	102.502	405.917	3.96009	0.0124413	421618	NC_006090.4	47034995	47109204	+	5092	ADGB	GO:0004198;GO:0004198;GO:0005622;GO:0005737;GO:0006508;GO:0006508;GO:0019825;GO:0020037;	-	ADGB, C3H6ORF103, C6orf103; androglobin
gene3659	53.7445	212.149	3.94735	3.11499e-08	771876	NC_006089.4	19490442	19523127	-	5933	LOC771876	GO:0016020;GO:0016021;GO:0030246;	K06560	MRC1L-D; macrophage mannose receptor 1-like
gene20734	9.34069	36.6728	3.92613	0.0111331	100858920	NC_006113.4	1211700	1215765	+	1235	SYPL2	-	-	SYPL2; synaptophysin like 2
gene10962	138.653	543.511	3.91994	0.000128368	423769	NC_006093.4	17635183	17659075	-	3603	ALOX5	GO:0002540;GO:0004051;GO:0005506;GO:0005506;GO:0005615;GO:0005634;GO:0005635;GO:0005641;GO:0005654;GO:0005737;GO:0005829;GO:0006691;GO:0006954;GO:0016363;GO:0016491;GO:0016702;GO:0019370;GO:0019370;GO:0031965;GO:0046872;GO:0046872;GO:0051213;GO:0055114;GO:0055114;	K00461	ALOX5; arachidonate 5-lipoxygenase
gene22478	63.7256	248.602	3.90114	3.817e-09	427399	NC_006127.4	7613655	7619606	+	2545	NUDT2	GO:0005739;GO:0008796;GO:0016787;	K01518	NUDT2; nudix hydrolase 2
gene4004	350.502	1364.52	3.89303	0.000228825	420696	NC_006089.4	42847223	42854946	-	3641	CCR2	GO:0004871;GO:0004930;GO:0004930;GO:0004950;GO:0006935;GO:0006954;GO:0006955;GO:0007165;GO:0007186;GO:0007186;GO:0016020;GO:0016021;GO:0016021;GO:0016493;GO:0070098;GO:0090026;	K04180	CCR2, CCR5-L; C-C motif chemokine receptor 2
gene13784	13.2205	51.2807	3.87887	0.00327668	396052	NC_006097.4	2375758	2379383	+	2057	CYP1A4	GO:0004497;GO:0005506;GO:0005623;GO:0005783;GO:0005789;GO:0016491;GO:0016705;GO:0016712;GO:0017144;GO:0019825;GO:0020037;GO:0043231;GO:0046677;GO:0046872;GO:0055114;GO:0055114;GO:0070330;GO:0070989;GO:0071615;	K07408	CYP1A1, CYP1A4, CYP1A5, CYPIA4, CYPIA5; cytochrome P450, family 1, subfamily A, polypeptide 1
gene23095	42.6196	164.89	3.86888	4.95135e-06	768471	NC_006127.4	49859097	49871890	+	2970	NUDT12	GO:0000210;GO:0000210;GO:0005634;GO:0005737;GO:0005777;GO:0005777;GO:0006742;GO:0006742;GO:0016787;GO:0019677;GO:0019677;GO:0035529;GO:0035529;GO:0046872;	K03426	NUDT12; nudix hydrolase 12
gene8700	336.626	1299.11	3.8592	0.000153263	771173	NC_006091.4	69951221	69957151	+	2595	TLR1B	GO:0002376;GO:0002755;GO:0004888;GO:0006954;GO:0007165;GO:0016020;GO:0016021;GO:0016021;GO:0034166;GO:0045087;GO:0045087;GO:0050707;GO:0050729;	K05398	TLR1B, CHTLR1-TYPE2, TLR1LB, TLR6, tlr1.2; toll-like receptor 1 family member B
gene10771	20.0311	77.1392	3.85098	0.000449866	423672	NC_006093.4	9361177	9373016	-	3276	ADAM8	-	K06540	ADAM8; ADAM metallopeptidase domain 8
gene20568	23.3543	89.8685	3.84805	0.000140027	100857190	NC_006112.3	2751200	2755777	-	2117	LOC100857190	-	-	selenium-binding protein 1-like
gene7935	307.4	1175.17	3.82293	0.000285846	374141	NC_006091.4	20185029	20192425	+	3050	TLR2A	-	K10159	TLR2A, TLR2, TLR2-1, chTLR2; toll-like receptor 2 family member A
gene20848	10.9409	41.7333	3.81444	0.00743622	771930	NC_006113.4	3145304	3149942	+	1564	HSD11B1a	GO:0016491;GO:0055114;	K15680	HSD11B1a, 11-DH, 11-beta-HSD1, CORTRD2, HDL, HSD11, HSD11B, HSD11L, SDR26C1; hydroxysteroid (11-beta) dehydrogenase 1a
gene1409	20.1075	76.4502	3.80208	0.0489959	427953	NC_006088.4	80108731	80141416	-	4982	MAATS1	-	-	MAATS1, AAT-1, AAT1-alpha, AAT13orf15aM-IP2PATA26AT1alpha, C1H3ORF15, C3orf15; MYCBP-associated, testis expressed 1
gene9619	16.7865	63.7323	3.79665	0.00129385	768517	NC_006092.4	16632267	16647357	-	3032	MTL5	-	-	TESMIN, MTL5; testis expressed metallothionein like protein
gene20377	154.134	584.527	3.79232	0.00015823	425935	NC_006112.3	1285835	1293468	-	4902	CD244	-	K06582	CD244, 2B4, SLAMF4; CD244 molecule
gene19353	29.2987	110.484	3.77096	0.00182182	771655	NC_006108.4	4838405	4844147	-	3864	PLA2G5	-	K01047	PLA2G5; phospholipase A2 group V
gene4809	30.1365	113.447	3.76443	0.00868619	107052731	NC_006089.4	111023281	111037417	+	1170	LOC107052731	-	-	lipoxygenase homology domain-containing protein 1-like
gene20376	375.975	1412.79	3.75766	0.00119438	100859319	NC_006112.3	1282479	1284960	-	1754	CD48	-	K06479	CD48; CD48 molecule
gene3472	8.98361	33.7257	3.75414	0.0213154	100858343	NC_006089.4	4018763	4020027	+	543	CATH3	-	-	CATH3, CATH-3, CATHL3; cathelicidin-3
gene18610	67.1606	251.875	3.75034	6.58018e-09	769389	NC_006107.4	1161828	1184210	+	4212	DDEFL1	-	K12488	DDEFL1; development and differentiation enhancing factor-like 1
gene8120	95.2671	356.171	3.73866	1.39908e-08	422488	NC_006091.4	34340961	34385424	-	6670	CSGALNACT1	GO:0001958;GO:0008376;GO:0008376;GO:0008955;GO:0015020;GO:0016020;GO:0016021;GO:0019276;GO:0030198;GO:0030204;GO:0030206;GO:0032580;GO:0046398;GO:0047237;GO:0047238;GO:0050653;GO:0051216;	K00746	CSGALNACT1; chondroitin sulfate N-acetylgalactosaminyltransferase 1
gene6383	15.9912	59.6825	3.73222	0.0170679	428597	NC_006090.4	46029838	46045289	+	2291	STX11	GO:0000149;GO:0005484;GO:0005794;GO:0005886;GO:0006886;GO:0008021;GO:0016020;GO:0016021;GO:0016192;GO:0031201;GO:0031629;GO:0048278;	K08487	STX11, syntaxin-11; syntaxin 11
gene10991	45.7274	170.511	3.72885	0.00660006	771419	NC_006093.4	19178093	19190000	-	3273	ANKRD22	GO:0016020;GO:0016021;	-	ANKRD22, null; ankyrin repeat domain 22
gene23248	199.222	742.35	3.72624	1.89299e-15	431629	NC_006127.4	61236202	61238740	-	439	COX7C	GO:0004129;GO:0004129;GO:0005739;GO:0005739;GO:0005743;GO:0005751;GO:0006123;GO:0016020;GO:0016021;GO:1902600;	K02272	COX7C, null; cytochrome c oxidase subunit 7C
gene4977	47.4962	176.397	3.71391	0.019966	420208	NC_006089.4	123303858	123317308	+	2693	CA3	-	K01672	CA3A, CA3; carbonic anhydrase 3A
gene19791	9.78851	36.3502	3.71356	0.0148224	107055016	NC_006110.4	2177136	2179623	-	875	LOC107055016	-	-	transcription elongation factor A protein 3-like
gene18576	92.1136	341.284	3.70504	0.00124769	419114	NC_006107.4	64217	68732	+	2917	IGSF1	-	-	IGSF1, FCR; immunoglobulin superfamily member 1
gene17797	20.1181	74.3837	3.69734	0.0289501	417379	NC_006105.4	4935645	4964436	+	3754	CCDC57	-	-	CCDC57, null; coiled-coil domain containing 57
gene23301	58.381	215.174	3.68569	7.56607e-08	427307	NC_006127.4	65135399	65136175	+	633	MRPL50	GO:0005739;GO:0005739;GO:0005762;	K17431	MRPL50; mitochondrial ribosomal protein L50
gene10527	103.673	379.843	3.66385	0.00226752	769951	NT_460419.1	18140	19719	+	847	MS4A15	-	K22190	MS4A4A, MS4A15; membrane spanning 4-domains A4A
gene18253	223.896	819.469	3.66005	7.34937e-16	417545	NC_006106.4	4919229	4928278	-	1750	ASL2	GO:0003824;GO:0004056;GO:0004056;GO:0004056;GO:0004056;GO:0005212;GO:0005737;GO:0005829;GO:0006525;GO:0006526;GO:0008652;GO:0016829;GO:0042450;GO:0042450;GO:0003824;GO:0004056;GO:0042450;	K01755	ASL2, ASL, CRYD2, delta-2-crystallin; argininosuccinate lyase 2
gene18014	109.656	400.872	3.65572	0.00015417	422107	NC_006105.4	10503933	10508384	-	2157	CD300A	GO:0016020;GO:0016021;GO:0016020;GO:0016021;GO:0016020;GO:0016021;	K20395	CD300LG, CD300A, CD300L-B1, CD300L-B2; CD300 molecule like family member g
gene14448	22.6907	82.8766	3.65245	0.000318603	770592	NC_006098.4	2182452	2183300	-	192	MT3	GO:0046872;GO:0046872;	K14739	MT3, MT1; metallothionein 3
gene913	331.54	1206.38	3.6387	0.00631719	418101	NC_006088.4	55804334	56053922	-	4990	TBXAS1	GO:0004497;GO:0004796;GO:0005506;GO:0016020;GO:0016021;GO:0016491;GO:0016705;GO:0020037;GO:0046872;GO:0055114;GO:0055114;	K01832	TBXAS1; thromboxane A synthase 1
gene14909	46.2929	168.098	3.63118	1.02591e-06	395366	NC_006099.4	2262152	2264784	-	1978	GBP	GO:0000166;GO:0003924;GO:0005525;GO:0005525;	K20899	GBP; guanylate binding protein
gene18948	114.93	417.192	3.62995	0.002395	395387	NC_006107.4	10773809	10777895	+	2452	MMP9	GO:0001501;GO:0001503;GO:0001934;GO:0004175;GO:0004222;GO:0004222;GO:0004222;GO:0005615;GO:0006508;GO:0006508;GO:0006508;GO:0007566;GO:0008233;GO:0008233;GO:0008237;GO:0008237;GO:0008237;GO:0008270;GO:0016787;GO:0030198;GO:0030574;GO:0030574;GO:0031012;GO:0035987;GO:0042802;GO:0043065;GO:0043066;GO:0043388;GO:0045742;GO:0046872;GO:0050900;GO:0051549;GO:0070062;GO:0090200;GO:1900122;GO:1904707;GO:…	K01403	MMP9; matrix metallopeptidase 9
gene1290	3686.48	13333.9	3.61698	4.18932e-22	374193	NC_006088.4	76952888	76956805	+	1288	GAPDH	GO:0000226;GO:0000740;GO:0004365;GO:0004365;GO:0005634;GO:0005634;GO:0005737;GO:0005811;GO:0005829;GO:0005829;GO:0005829;GO:0005856;GO:0005886;GO:0006006;GO:0006094;GO:0006094;GO:0006096;GO:0006096;GO:0006096;GO:0006915;GO:0008017;GO:0015630;GO:0016020;GO:0016020;GO:0016491;GO:0016620;GO:0016740;GO:0017148;GO:0030529;GO:0031012;GO:0031965;GO:0031982;GO:0035605;GO:0035606;GO:0042802;GO:0043066;GO:…	K00134	GAPDH, KNC-NDS6; glyceraldehyde-3-phosphate dehydrogenase
gene2182	10.3459	37.048	3.58095	0.0160224	101750396	NC_006088.4	133997900	134015826	+	4039	IL18RAP	GO:0004908;GO:0007165;GO:0016020;GO:0016021;GO:0019221;	K05174	IL18RAP; interleukin 18 receptor accessory protein
gene4363	45.7757	163.42	3.57001	0.00484892	420894	NC_006089.4	67887360	67895718	-	2847	SERPINB1	GO:0004867;GO:0004867;GO:0005615;GO:0005615;GO:0005615;GO:0010951;GO:0016020;GO:0070062;	K13963	SERPINB1; serpin family B member 1
gene20003	13.2183	47.1699	3.56852	0.0073727	100858193	NT_463087.1	54	6697	+	2860	MAP3K6	-	K04425	MAP3K6; mitogen-activated protein kinase kinase kinase 6
gene5979	29.1091	103.218	3.5459	0.000111521	421368	NC_006090.4	21844019	21848146	+	1563	BATF3	-	K09034	BATF3; basic leucine zipper ATF-like transcription factor 3
gene20762	17.1033	60.637	3.54533	0.00217769	419813	NC_006113.4	1528149	1533628	-	4073	ETV7	GO:0000981;GO:0003677;GO:0003700;GO:0005634;GO:0005634;GO:0005634;GO:0006355;GO:0006357;GO:0030154;GO:0043565;	K03211	ETV7; ETS variant 7
gene22455	24.7745	87.4807	3.53108	0.000301393	426893	NC_006127.4	7161338	7165419	-	1079	PINLYP	GO:0004859;GO:0005576;GO:0043086;	-	PINLYP, null; phospholipase A2 inhibitor and LY6/PLAUR domain containing
gene17967	40.2212	141.838	3.52645	1.0645e-05	101747660	NC_006105.4	9946476	9949781	+	2153	LOC101747660	GO:0003824;GO:0005829;GO:0006520;GO:0006545;GO:0006567;GO:0008732;GO:0016829;	K01620	uncharacterized LOC101747660
gene23393	26.7513	94.0603	3.5161	0.000202967	768734	NC_006127.4	70650630	70658810	+	6388	SPINK4	-	-	SPINK4; serine peptidase inhibitor, Kazal type 4
gene17361	235.108	819.46	3.48546	0.00228621	417241	NC_006104.4	4083114	4088567	+	3534	TLR4	GO:0000187;GO:0001530;GO:0001875;GO:0001875;GO:0002218;GO:0002224;GO:0002322;GO:0002376;GO:0002537;GO:0002730;GO:0002755;GO:0004872;GO:0004888;GO:0005737;GO:0005886;GO:0005886;GO:0005887;GO:0005887;GO:0006954;GO:0006954;GO:0007165;GO:0007252;GO:0007252;GO:0009617;GO:0009897;GO:0009986;GO:0010572;GO:0010628;GO:0014002;GO:0016020;GO:0016021;GO:0016021;GO:0030890;GO:0031226;GO:0031663;GO:0031663;GO:…	K10160	TLR4; toll like receptor 4
gene4804	110.102	381.271	3.46289	0.00452954	107052728	NC_006089.4	110918737	110929700	+	6820	RP1	-	K19538	RP1; RP1, axonemal microtubule associated
gene22438	322.097	1114.22	3.45925	0.0190257	770445	NC_006127.4	2248955	2266538	-	5172	SLC14A2	-	K08716	SLC14A2Z, SLC14A2; solute carrier family 14 member 2-Z
gene6542	35.6888	123.361	3.45656	0.0395396	768536	NC_006090.4	57019978	57022605	+	2628	TAAR1	GO:0001594;GO:0001594;GO:0001594;GO:0004871;GO:0004930;GO:0004930;GO:0006171;GO:0007165;GO:0007186;GO:0007186;GO:0007186;GO:0008227;GO:0016020;GO:0016021;GO:0016021;	K05051	TAAR1; trace amine associated receptor 1
gene8118	49.1675	169.653	3.45051	0.000170023	428736	NC_006091.4	34292438	34329627	-	3584	CDKL2	GO:0004672;GO:0004693;GO:0005524;GO:0005634;GO:0006468;GO:0006468;GO:0051726;	K08824	CDKL2; cyclin dependent kinase like 2
gene18459	77.8421	268.293	3.44663	0.012996	776032	NC_006106.4	9052604	9055130	+	1427	EVI2B	-	K16854	EVI2B; ecotropic viral integration site 2B
gene20661	52.5088	179.795	3.42409	1.12078e-05	378916	NC_006113.4	93741	97080	+	1565	LHFPL5	-	-	LHFPL5, PMP22A; lipoma HMGIC fusion partner-like 5
gene1575	8.47384	28.9527	3.41671	0.0354431	769974	NC_006088.4	88602538	88632166	+	2928	TMPRSS7	GO:0004252;GO:0005886;GO:0006508;GO:0006508;GO:0006508;GO:0008233;GO:0008236;GO:0008236;GO:0016020;GO:0016021;GO:0016787;	K09638	TMPRSS7; transmembrane protease, serine 7
gene23662	396.942	1352.88	3.40824	0.00814119	426819	NC_008466.3	719624	743917	-	4928	DMBT1	-	K13912	DMBT1; deleted in malignant brain tumors 1
gene22577	518.484	1766.58	3.4072	0.00592417	426055	NC_006127.4	10904842	10925919	-	5678	CAPSL	GO:0005509;GO:0005509;	-	CAPSL; calcyphosine like
gene7986	242.445	823.063	3.39484	0.000777339	422420	NC_006091.4	23589755	23809367	-	6080	MARCH1	GO:0008270;GO:0016020;GO:0016021;GO:0046872;	K10656	MARCH1, Mar-01; membrane associated ring-CH-type finger 1
gene17699	359.219	1217.24	3.38857	0.0010012	417319	NC_006105.4	2023338	2072419	-	4992	PIK3R5	-	K21290	PIK3R5; phosphoinositide-3-kinase, regulatory subunit 5
gene19312	17.6042	59.5942	3.38522	0.00404229	101750033	NC_006108.4	4162679	4171364	+	5351	ANGPTL7	GO:0016020;GO:0016021;	-	ANGPTL7; angiopoietin like 7
gene9764	654.768	2214.36	3.38191	0.00132321	395879	NC_006092.4	22949131	22970821	+	2245	SPI1	GO:0000981;GO:0003677;GO:0003700;GO:0005634;GO:0005634;GO:0006355;GO:0006357;GO:0030154;GO:0043565;	K09438	SPI1; Spi-1 proto-oncogene
gene8356	29.9432	101.22	3.38039	0.00702658	770729	NC_006091.4	49613970	49619552	-	821	SPINK2	-	-	SPINK2; serine peptidase inhibitor, Kazal type 2 (acrosin-trypsin inhibitor)
gene17894	683.243	2296.62	3.36135	1.33726e-09	417440	NC_006105.4	7976626	7997688	-	5822	ABCA8	GO:0000166;GO:0005215;GO:0005524;GO:0005524;GO:0006810;GO:0006869;GO:0016020;GO:0016021;GO:0016021;GO:0016887;GO:0042626;GO:0043231;GO:0055085;	K05650	ABCA8; ATP binding cassette subfamily A member 8
gene12030	188.371	633.138	3.36113	0.00020532	395488	NC_006094.4	28634157	28643201	-	1765	MARCO	GO:0005044;GO:0006897;GO:0006898;GO:0016020;GO:0016020;GO:0016021;GO:0043277;	K13884	MARCO, COL22A1; macrophage receptor with collagenous structure
gene22954	2750.92	9165.96	3.33197	0.0178634	100859603	NC_006127.4	36704869	36791788	-	11342	TRPM6	GO:0004674;GO:0005216;GO:0005261;GO:0005261;GO:0006468;GO:0006811;GO:0006812;GO:0009636;GO:0016020;GO:0016020;GO:0016021;GO:0016021;GO:0016324;GO:0030001;GO:0031526;GO:0034220;GO:0051262;GO:0055085;GO:0098655;	K04981	TRPM6; transient receptor potential cation channel subfamily M member 6
gene14073	12.5234	41.6811	3.32827	0.0138316	427508	NC_006097.4	14187010	14235623	+	7587	SV2B	-	K06258	SV2B; synaptic vesicle glycoprotein 2B
gene22604	1369.11	4551.08	3.32412	0.00648143	427187	NC_006127.4	12937152	12957520	+	3798	C7	GO:0005579;GO:0005579;GO:0006955;GO:0070062;	K03996	C7; complement C7
gene23138	15.8573	52.669	3.32144	0.0066124	395092	NC_006127.4	53488246	53512090	-	4672	PDE6B	GO:0001750;GO:0004114;GO:0007165;GO:0008081;GO:0009583;GO:0016787;GO:0046037;GO:0046872;GO:0047555;GO:0051480;GO:0060041;	K13756	PDE6B; phosphodiesterase 6B
gene7719	8.41592	27.9482	3.32087	0.0440132	422276	NC_006091.4	9340210	9367516	-	4089	LOC422276	GO:0005886;GO:0006810;GO:0006811;GO:0006812;GO:0006814;GO:0006814;GO:0006885;GO:0015297;GO:0015299;GO:0015385;GO:0015385;GO:0015386;GO:0016020;GO:0016021;GO:0016021;GO:0051453;GO:0055085;GO:0071805;GO:0098719;GO:1902600;	K14722	sodium/hydrogen exchanger 2-like
gene14022	121.412	402.787	3.31751	0.00173879	374270	NC_006097.4	12108392	12149216	-	4767	IL16	GO:0005125;GO:0005125;GO:0005125;GO:0005576;GO:0005615;GO:0005622;GO:0005634;GO:0005737;GO:0005829;GO:0005886;GO:0006935;GO:0016607;GO:0030595;GO:0050930;	-	IL16, interleukin-16; interleukin 16
gene22595	662.327	2191.74	3.30915	0.000396549	427448	NC_006127.4	12270581	12333748	-	5471	FYB	GO:0005886;GO:0006955;GO:0015629;GO:0072659;GO:0005102;GO:0005886;GO:0006955;GO:0007165;GO:0015629;	K17698	FYB; FYN binding protein
gene3437	23.3344	77.0029	3.29998	0.0013208	420393	NC_006089.4	2096443	2103105	+	4152	ACKR2	-	K04187	ACKR2, CCBP2; atypical chemokine receptor 2
gene22853	14.8476	48.9833	3.29906	0.00912086	427225	NC_006127.4	27685319	27698859	+	1771	PDCD1LG2	-	K06708	PDCD1LG2; programmed cell death 1 ligand 2
gene10122	112.334	369.936	3.29319	0.0368805	373903	NC_006092.4	40590307	40607208	-	6091	DIO2	-	K17904	DIO2, null; iodothyronine deiodinase 2
gene4916	10.3035	33.9101	3.29114	0.0295462	420179	NC_006089.4	117631999	117634199	-	1649	MSC	-	K09072	MSC; musculin
gene16042	233.273	765.792	3.28281	8.04445e-06	416455	NC_006101.4	2274833	2371741	-	3476	C7ORF50	-	-	C14H7orf50, C7ORF50; chromosome 14 C7orf50 homolog
gene16041	52.7803	172.502	3.2683	0.00196602	416454	NC_006101.4	2263136	2273204	-	2959	RP11-400G3.5	-	K07423	CYP2W2, CYP2W1, RP11-400G3.5; cytochrome P450, family 2, subfamily W, polypeptide 2
gene20819	124.227	405.813	3.26671	5.92326e-10	430480	NC_006113.4	2475672	2485931	+	3116	IKBKE	GO:0004672;GO:0004674;GO:0004704;GO:0005524;GO:0005634;GO:0005737;GO:0005737;GO:0006468;GO:0006468;GO:0007252;GO:0008384;GO:0008630;GO:0010884;GO:0016605;GO:0018105;GO:0031625;GO:0031625;GO:0031966;GO:0034340;GO:0035456;GO:0036435;GO:0036435;GO:0038061;GO:0043123;GO:0045087;GO:0051260;GO:0098586;	K07211	IKBKE; inhibitor of kappa light polypeptide gene enhancer in B-cells, kinase epsilon
gene17562	39.1743	127.954	3.26627	0.023015	417124	NC_006104.4	8765322	8771963	+	1082	CUTA	GO:0005507;GO:0010038;	K03926	CUTA; cutA divalent cation tolerance homolog
gene18791	73.9598	240.534	3.25222	1.39026e-07	419231	NC_006107.4	8370795	8398778	+	7069	SLCO4A1	GO:0005215;GO:0005886;GO:0006810;GO:0006810;GO:0006811;GO:0016020;GO:0016020;GO:0016021;	K14354	SLCO4A1; solute carrier organic anion transporter family member 4A1
gene1078	110.456	357.103	3.23299	4.86329e-07	418198	NC_006088.4	66846852	66850146	+	1831	C3AR1	-	K04009	C3AR1, C3AR1L; complement C3a receptor 1
gene829	96.9787	312.255	3.21983	8.00984e-07	418052	NC_006088.4	51610628	51644800	-	3144	NCF4	-	K08012	NCF4; neutrophil cytosolic factor 4
gene22970	9.60111	30.8307	3.21116	0.0452184	431611	NC_006127.4	37706418	37770612	-	5779	GNA14	GO:0000166;GO:0001664;GO:0001664;GO:0003924;GO:0003924;GO:0004871;GO:0004871;GO:0005525;GO:0005525;GO:0005834;GO:0007165;GO:0007186;GO:0007188;GO:0019001;GO:0031683;GO:0031683;GO:0060158;GO:0070062;	K04636	GNA14; G protein subunit alpha 14
gene10998	46.484	148.916	3.20359	0.000526868	423788	NC_006093.4	19330373	19331756	-	1384	CH25H	GO:0001567;GO:0005506;GO:0006633;GO:0008203;GO:0008395;GO:0016020;GO:0016021;GO:0016491;GO:0035754;GO:0055114;	K10223	CH25H; cholesterol 25-hydroxylase
gene24326	246.041	785.81	3.19381	5.49601e-13	425499	NT_464758.1	3108	11808	-	3783	NCKAP1L	-	K05750	NCKAP1L; NCK associated protein 1 like
gene14648	418.136	1335.1	3.19299	2.03436e-09	107054319	NC_006098.4	15619465	15625843	+	6379	PPP1R3E	-	K07189	PPP1R3E; protein phosphatase 1 regulatory subunit 3E
gene2809	25.6727	81.5405	3.17616	0.00117024	419030	NC_006088.4	192873735	192901792	-	5710	USP35	-	K11854	USP35; ubiquitin specific peptidase 35
gene23298	85.2879	270.842	3.17562	0.000491938	427309	NC_006127.4	65106740	65116700	+	3023	TMEM246	GO:0016020;GO:0016021;	-	TMEM246, C9ORF125, CZH9orf125; transmembrane protein 246
gene699	26.4415	83.7578	3.16767	0.0308634	417973	NC_006088.4	49197095	49205361	+	1270	LOC417973	-	-	uncharacterized LOC417973
gene24285	64.7374	205.038	3.16723	0.000435891	100857615	NT_464693.1	11807	13229	-	1034	LOC100857615	-	-	CHIR-Ig1-1; platelet glycoprotein VI-like
gene16288	108.607	343.941	3.16683	0.000154146	771906	NC_006101.4	8783095	8790042	-	3142	IGSF6	-	-	IGSF6; immunoglobulin superfamily member 6
gene14378	50.0953	158.485	3.16368	0.00904774	396136	NC_006098.4	1094450	1100820	-	1928	LCAT	GO:0004607;GO:0004607;GO:0005615;GO:0005615;GO:0006629;GO:0006644;GO:0006656;GO:0008203;GO:0008203;GO:0008374;GO:0030301;GO:0034186;GO:0034364;GO:0034372;GO:0034375;GO:0034435;GO:0042158;GO:0042632;GO:0043691;GO:0046470;GO:0070062;GO:0090107;	K00650	LCAT; lecithin-cholesterol acyltransferase
gene19185	95.2089	300.088	3.1519	4.62586e-08	396068	NC_006108.4	654288	674698	-	4113	KCNAB2	-	K04883	KCNAB2; potassium voltage-gated channel subfamily A regulatory beta subunit 2
gene20659	999.402	3145.08	3.14696	0.0166066	421186	NC_006113.4	67274	84861	-	2238	FKBP5	-	K09571	FKBP5, FKBP51, PPIase; FK506 binding protein 5
gene23308	201.283	629.691	3.12838	0.00866761	431636	NC_006127.4	65846776	65855530	+	5045	SLC46A2	GO:0009986;GO:0016020;GO:0016021;GO:0016021;GO:0043029;GO:0045580;GO:0048538;GO:0055085;GO:0070233;	K14614	SLC46A2; solute carrier family 46 member 2
gene14137	284.466	888.931	3.12491	0.0212994	415533	NC_006097.4	17814732	17829257	-	4448	CILP	GO:0005615;GO:0031012;GO:0043569;GO:0070062;	-	CILP; cartilage intermediate layer protein
gene17448	505.146	1575.93	3.11975	2.01759e-10	417185	NC_006104.4	6346906	6367473	+	1496	ASS1	GO:0000050;GO:0000052;GO:0000053;GO:0003723;GO:0004055;GO:0004055;GO:0005524;GO:0005739;GO:0006526;GO:0006531;GO:0016597;GO:0042802;GO:0043209;GO:0045429;GO:0070062;GO:0071499;GO:1903038;	K01940	ASS1; argininosuccinate synthase 1
gene19720	683.003	2129.91	3.11845	0.000867849	419552	NC_006110.4	270340	284790	-	1595	LAPTM5	-	K12387	LAPTM5; lysosomal protein transmembrane 5
gene11914	139.442	434.812	3.11824	0.0402313	431683	NC_006094.4	22541374	22546166	+	2227	CYP27A1	GO:0004497;GO:0005506;GO:0005739;GO:0005739;GO:0005743;GO:0016491;GO:0016705;GO:0020037;GO:0046872;GO:0055114;GO:0055114;	K00488	CYP27A1; cytochrome P450 family 27 subfamily A member 1
gene14466	64.1222	199.309	3.10828	0.000112362	415708	NC_006098.4	2694274	2718906	+	2528	RIPK3	-	K08846	RIPK3; receptor-interacting serine-threonine kinase 3
gene23368	50.9039	157.374	3.0916	2.26186e-05	101751372	NC_006127.4	68197052	68198412	-	1361	TUSC1	-	-	TUSC1; tumor suppressor candidate 1
gene4929	81.4004	249.44	3.06436	7.77953e-06	420189	NC_006089.4	118468716	118475501	+	1402	LY96	-	K05400	LY96, null; lymphocyte antigen 96
gene19416	372.544	1141.39	3.06376	1.06728e-05	419503	NC_006108.4	6086542	6088270	-	976	C1QC	-	K03988	C1QC, null; complement C1q C chain
gene23050	955.553	2919.34	3.05513	2.44139e-05	395326	NC_006127.4	44344648	44358564	-	4317	NFIL3	GO:0000122;GO:0000977;GO:0000979;GO:0001078;GO:0003700;GO:0005634;GO:0006351;GO:0006355;GO:0006366;GO:0006955;GO:0007623;GO:0010628;GO:0043565;GO:0071353;	K09059	NFIL3; nuclear factor, interleukin 3 regulated
gene14942	727.394	2220.39	3.05253	1.52415e-14	100857115	NC_006099.4	2823567	2824508	-	865	GPX1	-	K00432	GPX1, GPx-1; glutathione peroxidase 1
gene22111	33.9517	103.598	3.05133	0.0148556	431302	NC_008465.3	1375931	1393067	+	4601	KRT80	-	K07605	KRT80; keratin 80
gene17292	28.2467	85.9695	3.04352	0.00126847	417279	NC_006104.4	1463758	1468023	-	3195	RNF208	GO:0004842;GO:0005654;GO:0005829;GO:0008270;GO:0051865;	-	RNF208; ring finger protein 208
gene7367	14.1877	43.1665	3.04252	0.0220147	107056155	NT_459192.1	60	9167	-	3210	LOC107056155	-	-	androglobin-like
gene704	132.852	402.419	3.02909	0.00592121	417979	NC_006088.4	49272293	49298584	+	6332	NFAM1	-	-	NFAM1; NFAT activating protein with ITAM motif 1
gene12549	13.1737	39.8899	3.028	0.0281964	429088	NC_006095.4	14182047	14192964	+	2638	GFI1	-	K09223	GFI1; growth factor independent 1 transcriptional repressor
gene22972	80.6796	243.891	3.02296	0.015184	431612	NC_006127.4	37905716	37958516	+	3186	CEP78	GO:0005813;GO:0005813;	K16765	CEP78; centrosomal protein 78
gene4807	55.4631	167.291	3.01625	0.0441983	107052726	NC_006089.4	110959537	110970426	+	1032	LOC107052726	-	-	uncharacterized LOC107052726
gene21620	302.328	911.272	3.01419	0.00114497	420090	NC_006115.4	1642902	1659177	+	4402	ACSBG2	GO:0003824;GO:0008152;GO:0001676;GO:0003824;GO:0004467;GO:0005737;GO:0005739;GO:0005829;GO:0006631;GO:0008152;GO:0047617;	K15013	ACSBG2; acyl-CoA synthetase bubblegum family member 2
gene22650	14.4891	43.5541	3.00599	0.0429083	395108	NC_006127.4	16662049	16666243	+	1100	GZMA	GO:0004252;GO:0004252;GO:0005634;GO:0006508;GO:0006508;GO:0008233;GO:0008236;GO:0008236;GO:0016787;GO:0032078;GO:0042803;GO:0043065;GO:0043392;GO:0051354;GO:0051603;	K01352	GZMA; granzyme A
gene22852	261.589	782.766	2.99235	0.00131413	427224	NC_006127.4	27668733	27681523	+	3149	CD274	-	K06745	CD274; CD274 molecule
gene24729	15.1416	45.2934	2.99132	0.0210531	107050017	NT_465963.1	10124	11694	+	1571	LOC107050017	-	-	transcription factor jun-D-like
gene15124	144.519	428.734	2.96663	1.49704e-05	416032	NC_006099.4	10471523	10495693	+	4603	CHST13	-	K07779	CHST13; carbohydrate sulfotransferase 13
gene17293	26.3898	78.199	2.96323	0.00275839	770862	NC_006104.4	1478485	1480224	+	1349	CYSRT1	-	-	CYSRT1, C17H9orf169; cysteine rich tail 1
gene4455	46.5905	137.815	2.95801	0.0362821	420942	NC_006089.4	80187839	80197449	+	2313	UPP1	GO:0003824;GO:0004850;GO:0004850;GO:0005737;GO:0009116;GO:0009166;GO:0016740;GO:0016757;GO:0016763;GO:0044206;	K00757	UPP1; uridine phosphorylase 1
gene1060	94.0631	277.322	2.94826	0.001061	418189	NC_006088.4	65247059	65268788	-	3456	LOC418189	GO:0005215;GO:0005886;GO:0006810;GO:0006810;GO:0006811;GO:0016020;GO:0016020;GO:0016021;GO:0005215;GO:0005886;GO:0006810;GO:0006810;GO:0006811;GO:0016020;GO:0016020;GO:0016021;	K08747	SLCO1B1; solute carrier organic anion transporter family member 1B1
gene10158	55.593	163.815	2.94669	0.00797725	423409	NC_006092.4	44235702	44276089	+	3358	C5H14ORF159	GO:0005739;	K22210	C5H14ORF159, C14orf159; chromosome 5 open reading frame, human C14orf159
gene1106	120.627	355.285	2.94532	0.0380257	101750972	NC_006088.4	68006781	68019423	+	6680	LOC101750972	-	-	dystroglycan-like
gene22773	604.457	1778.23	2.94186	1.72983e-06	427201	NC_006127.4	24567402	24702306	-	8722	LOC427201	GO:0005089;GO:0005622;GO:0035023;GO:0035556;GO:0043547;GO:0046872;	K21072	ARHGEF28; Rho guanine nucleotide exchange factor 28
gene19825	91.6049	268.84	2.93478	6.13462e-07	419601	NC_006110.4	2752472	2758514	-	1689	MECR	-	K07512	MECR; mitochondrial trans-2-enoyl-CoA reductase
gene2829	297.721	867.686	2.91442	0.0195223	419088	NC_006088.4	193483517	193498273	-	2607	TSKU	-	K08130	TSKU, C-TSK, C-TSKB, EIIH, LRRC54; tsukushi, small leucine rich proteoglycan
gene23047	225.686	655.811	2.90586	0.000622392	427272	NC_006127.4	44062649	44115939	+	6126	SYK	GO:0000166;GO:0001945;GO:0002250;GO:0002281;GO:0002281;GO:0002283;GO:0002283;GO:0002366;GO:0002376;GO:0002554;GO:0004672;GO:0004713;GO:0004713;GO:0004713;GO:0004715;GO:0004715;GO:0005102;GO:0005524;GO:0005524;GO:0005737;GO:0005737;GO:0005829;GO:0005886;GO:0006468;GO:0006468;GO:0006954;GO:0007159;GO:0007169;GO:0007229;GO:0010543;GO:0016020;GO:0016301;GO:0016310;GO:0016477;GO:0016740;GO:0018108;GO:…	K05855	SYK; spleen associated tyrosine kinase
gene1675	121.621	353.153	2.90372	0.000363562	418470	NC_006088.4	98116749	98151387	-	2265	SAMSN1	-	-	SAMSN1; SAM domain, SH3 domain and nuclear localization signals 1
gene8355	107.444	310.976	2.89431	2.61361e-07	395241	NC_006091.4	49592534	49601431	-	1804	HOPX	GO:0000122;GO:0001829;GO:0003677;GO:0003677;GO:0005634;GO:0005634;GO:0005634;GO:0005737;GO:0006351;GO:0006355;GO:0006357;GO:0007275;GO:0007507;GO:0008016;GO:0016575;GO:0043393;GO:0043415;GO:0048286;GO:0051155;	-	HOPX, OB1; HOP homeobox
gene14675	1643.59	4743.13	2.88583	0.0269403	415818	NC_006098.4	17137626	17166688	+	5247	CRISPLD2	-	K19919	CRISPLD2; cysteine rich secretory protein LCCL domain containing 2
gene6121	166.266	479.037	2.88115	4.93108e-09	421438	NC_006090.4	30337367	30346120	+	2289	NFKBIE	GO:0001650;GO:0005634;GO:0005829;	K05872	NFKBIE; NFKB inhibitor epsilon
gene9259	120.946	347.691	2.87477	0.00387381	428813	NC_006092.4	277793	284615	-	2603	ALDH3B1	-	K00129	ALDH3B1; aldehyde dehydrogenase 3 family, member B1
gene2146	102.462	294.518	2.8744	4.65987e-07	418700	NC_006088.4	132561114	132564843	-	954	LOC418700	-	-	lysozyme g-like
gene22798	857.849	2451.07	2.85723	0.000780443	427348	NC_006127.4	25723388	25806343	+	7637	DOCK8	-	K21852	DOCK8; dedicator of cytokinesis 8
gene19357	12.2511	34.9591	2.85354	0.0482133	100858651	NC_006108.4	4881803	4883541	-	1251	CAMK2N1	-	-	CAMK2N1; calcium/calmodulin dependent protein kinase II inhibitor 1
gene22414	1212.85	3458.87	2.85186	3.05352e-14	426845	NC_006127.4	1078253	1081593	+	747	RPL17	-	K02880	RPL17, RPL17L; ribosomal protein L17
gene17169	65.7415	185.798	2.82619	0.0111769	100859100	NC_006103.4	494551	508816	+	4761	LOC100859100	GO:0003823;GO:0005886;GO:0016020;GO:0016021;GO:0019882;	-	class I histocompatibility antigen, F10 alpha chain-like
gene22338	24.0076	67.8062	2.82437	0.00672795	101752158	NT_463468.1	84879	89721	+	2049	LOC101752158	GO:0004930;GO:0007186;GO:0016020;GO:0016021;GO:0016021;	-	uncharacterized LOC101752158
gene18743	23.611	66.6836	2.82426	0.0461813	395745	NC_006107.4	5942782	5951561	+	1424	EYA2	-	K17620	EYA2; EYA transcriptional coactivator and phosphatase 2
gene22762	203.341	574.164	2.82365	0.00181722	427207	NC_006127.4	24089390	24107614	+	3731	GCNT4	GO:0002121;GO:0008375;GO:0016020;GO:0016020;GO:0016021;GO:0042403;GO:0048729;GO:0048872;GO:0060993;	K09663	GCNT4; glucosaminyl (N-acetyl) transferase 4, core 2
gene22563	41.2961	116.091	2.81119	0.000491272	427429	NC_006127.4	10347474	10368417	-	1816	AMACR	GO:0003824;GO:0005102;GO:0005737;GO:0005739;GO:0005739;GO:0005777;GO:0005886;GO:0008111;GO:0008206;GO:0043231;	K01796	AMACR; alpha-methylacyl-CoA racemase
gene20248	52.6755	147.986	2.8094	0.015847	770939	NC_006111.4	6199706	6206885	-	2721	C11ORF52	-	-	C11ORF52, C24H11orf52; chromosome 24 open reading frame, human C11orf52
gene12579	19.051	53.3781	2.80185	0.0151808	424524	NC_006095.4	16055574	16086283	+	13570	ODF2L	GO:0005813;	-	ODF2L; outer dense fiber of sperm tails 2 like
gene4726	23.9072	66.9537	2.80056	0.00764275	428525	NC_006089.4	103705047	103712206	+	1893	LOC428525	GO:0001505;GO:0004871;GO:0004930;GO:0004930;GO:0004969;GO:0004969;GO:0007165;GO:0007186;GO:0007186;GO:0016020;GO:0016020;GO:0016021;GO:0016021;GO:0001505;GO:0004871;GO:0004930;GO:0004930;GO:0004969;GO:0007165;GO:0007186;GO:0007186;GO:0016020;GO:0016021;GO:0016021;	K04151	histamine H3 receptor-like
gene12527	55.5262	155.029	2.79199	9.99811e-05	424490	NC_006095.4	13671512	13758994	+	9069	ABCA4	GO:0000166;GO:0001750;GO:0004012;GO:0005215;GO:0005524;GO:0005524;GO:0005548;GO:0006649;GO:0006810;GO:0006869;GO:0007601;GO:0016020;GO:0016021;GO:0016021;GO:0016887;GO:0016887;GO:0042626;GO:0043231;GO:0045332;GO:0045494;GO:0055085;GO:0090555;	K05644	ABCA4; ATP binding cassette subfamily A member 4
gene23504	188.612	526.29	2.79033	4.29476e-08	426803	NC_006127.4	81533683	81534603	+	709	TOMM5	GO:0005739;GO:0005742;GO:0016020;GO:0016021;	K17773	TOMM5, C9orf105; translocase of outer mitochondrial membrane 5
gene14447	196.036	546.363	2.78705	1.48279e-05	396212	NC_006098.4	2178884	2180385	-	366	MT4	GO:0008270;GO:0032496;GO:0046872;GO:0046872;GO:0070555;	K14739	MT4, MT2A; metallothionein 4
gene16277	160.536	446.577	2.78179	2.27663e-08	416616	NC_006101.4	8629722	8650234	+	3616	VWA3A	-	-	VWA3A; von Willebrand factor A domain containing 3A
gene3742	577.433	1601.01	2.77263	0.0354656	420570	NC_006089.4	23903132	23942823	-	3764	PDK4	GO:0004672;GO:0005524;GO:0005739;GO:0005743;GO:0006468;GO:0006885;GO:0008286;GO:0008286;GO:0009267;GO:0010510;GO:0010510;GO:0010565;GO:0010906;GO:0010906;GO:0042304;GO:0042304;GO:0042593;GO:0042594;GO:0045124;GO:0046320;GO:0071398;GO:0072593;GO:2000811;	K00898	PDK4; pyruvate dehydrogenase kinase 4
gene2180	296.453	820.328	2.76714	0.0439576	374136	NC_006088.4	133946547	133969779	+	3258	IL1RL1	GO:0004908;GO:0019221;GO:0002113;GO:0002114;GO:0002826;GO:0004908;GO:0005578;GO:0007165;GO:0009897;GO:0016020;GO:0016020;GO:0016021;GO:0019221;GO:0032689;GO:0032754;GO:0038172;GO:0043032;GO:0043124;GO:0050729;GO:0090197;GO:0004908;GO:0007165;GO:0019221;GO:0004908;GO:0019221;	K05171	IL1RL1, ST2; interleukin 1 receptor like 1
gene18174	25.773	71.1412	2.7603	0.00596734	417493	NC_006106.4	3081656	3113053	-	4108	SPNS3	GO:0003376;GO:0005765;GO:0006869;GO:0016020;GO:0016021;GO:0016021;GO:0031982;GO:0040011;GO:0046624;GO:0055085;	-	SPNS3; sphingolipid transporter 3 (putative)
gene10436	72.7815	200.388	2.75327	0.00216613	396146	NC_006092.4	56470558	56487366	+	894	GCH1	GO:0003934;GO:0003934;GO:0003934;GO:0005525;GO:0005634;GO:0005654;GO:0005737;GO:0005737;GO:0005829;GO:0006729;GO:0008217;GO:0008217;GO:0008270;GO:0010460;GO:0014916;GO:0031410;GO:0031965;GO:0032496;GO:0034341;GO:0034612;GO:0042416;GO:0042559;GO:0042803;GO:0043234;GO:0046654;GO:0050884;GO:0051000;GO:0051019;GO:0051260;GO:2000121;	K01495	GCH1; GTP cyclohydrolase 1
gene1141	152.003	417.829	2.74882	0.00134018	418237	NC_006088.4	69762772	69848663	+	2661	PRR5	GO:0001934;GO:0014068;GO:0031932;GO:0031932;GO:0038203;GO:0031932;GO:0038203;	K20411	PRR5; proline rich 5
gene4586	14.6602	40.0709	2.7333	0.0430463	421017	NC_006089.4	92312149	92334642	+	2008	FBXO15	GO:0000151;GO:0043161;	K10298	FBXO15; F-box protein 15
gene22638	51.6062	140.976	2.73176	0.000226895	396119	NC_006127.4	16072452	16078209	+	1575	FST	-	K04661	FST; follistatin
gene23140	409.6	1117.76	2.7289	1.15881e-11	427294	NC_006127.4	53534358	53581435	-	4889	IDUA	GO:0003940;GO:0003940;GO:0004553;GO:0005975;GO:0005975;GO:0030209;GO:0070062;	K01217	IDUA, alpha-L-iduronidase; iduronidase, alpha-L-
gene20436	245.124	668.734	2.72814	8.41543e-10	373951	NC_006112.3	1874323	1875575	+	375	S100A6	GO:0001726;GO:0005509;GO:0005509;GO:0005509;GO:0005509;GO:0005523;GO:0005623;GO:0005634;GO:0005635;GO:0005737;GO:0005829;GO:0005829;GO:0007049;GO:0008270;GO:0019899;GO:0031234;GO:0042803;GO:0042803;GO:0044548;GO:0046872;GO:0048306;GO:0048306;GO:0048471;GO:0051781;GO:0070062;	-	S100A6; S100 calcium binding protein A6
gene19783	116.483	317.712	2.72754	0.00556168	100857883	NC_006110.4	2066201	2070992	+	1891	LOC100857883	-	-	digestive cysteine proteinase 2-like
gene23661	795.111	2165.64	2.72369	3.21933e-06	426820	NC_008466.3	692625	714047	-	7071	LOC426820	-	K13912	deleted in malignant brain tumors 1 protein-like
gene7505	22.303	60.672	2.72035	0.0111852	428692	NC_006091.4	1242232	1251379	-	4485	INPPL1	GO:0001958;GO:0005737;GO:0005794;GO:0005829;GO:0005886;GO:0006006;GO:0006661;GO:0006897;GO:0007015;GO:0008285;GO:0009791;GO:0010629;GO:0016787;GO:0032868;GO:0042169;GO:0044255;GO:0046856;GO:0097178;	K15909	INPPL1; inositol polyphosphate phosphatase like 1
gene7605	266.832	723.985	2.71326	7.70865e-09	395199	NC_006091.4	2404726	2407573	+	1595	IL2RG	GO:0004896;GO:0016020;GO:0016020;GO:0016020;GO:0016021;GO:0019221;	K05070	IL2RG, chCD132; interleukin 2 receptor subunit gamma
gene8328	216.774	588.119	2.71305	0.00187988	422610	NC_006091.4	46825116	46842750	+	2638	AGPAT9	GO:0003841;GO:0004366;GO:0004366;GO:0004366;GO:0005783;GO:0005783;GO:0005783;GO:0005789;GO:0005789;GO:0006629;GO:0008152;GO:0008654;GO:0016020;GO:0016021;GO:0016024;GO:0016740;GO:0016746;GO:0016746;GO:0019432;GO:0019432;GO:0019432;GO:0032006;	K13506	GPAT3, AGPAT9, LPAAT-THETA; glycerol-3-phosphate acyltransferase 3
gene7066	17.8429	48.3764	2.71124	0.0261207	101748329	NC_006090.4	102132130	102140192	-	7458	LOC101748329	-	-	rho-related GTP-binding protein RhoB-like
gene22639	177.192	480.382	2.71109	2.43351e-08	374122	NC_006127.4	16103621	16149392	+	3127	NDUFS4	-	K03937	NDUFS4, null; NADH:ubiquinone oxidoreductase subunit S4
gene1322	489.589	1325.58	2.70754	0.00796602	418294	NC_006088.4	77379603	77388708	+	2650	C1S	GO:0001867;GO:0004252;GO:0004252;GO:0004252;GO:0005509;GO:0005576;GO:0005615;GO:0006508;GO:0006508;GO:0006956;GO:0008233;GO:0016787;GO:0042802;GO:0046872;GO:0070062;GO:0072562;	K01331	C1S; complement C1s
gene25953	503.996	1363.84	2.70606	0.0442748	425940	NT_471958.1	15	7016	-	563	LOC425940	-	-	pulmonary surfactant-associated protein B-like
gene25095	18.6585	50.3981	2.70108	0.0256203	107050299	NT_467238.1	8967	13163	-	2866	LOC107050299	-	-	myosin light chain kinase, smooth muscle-like
gene19415	205.02	553.135	2.69796	5.91073e-09	428197	NC_006108.4	6083111	6085225	-	1070	C1QB	GO:0005576;GO:0005576;GO:0005581;GO:0005615;GO:0006956;GO:0006958;GO:0042803;GO:0048839;GO:0070062;GO:0072562;	K03987	C1QB; complement C1q B chain
gene19896	15.18	40.8976	2.69417	0.0355905	100857984	NC_006110.4	4424065	4424944	+	704	ZMYM6NB	GO:0016020;GO:0016021;	-	TMEM35B, ZMYM6NB; transmembrane protein 35B
gene8892	128.343	345.4	2.69122	0.0126398	422905	NC_006091.4	85459682	85483440	+	2655	SPON2	-	-	SPON2, null; spondin 2
gene19417	317.814	850.67	2.67663	2.54339e-07	419504	NC_006108.4	6088912	6090897	-	1226	C1QA	GO:0005576;GO:0005576;GO:0005581;GO:0005615;GO:0006956;GO:0006958;GO:0006958;GO:0070062;	K03986	C1QA; complement C1q A chain
gene25858	60.9306	162.925	2.67395	0.000649906	107050916	NT_471428.1	1791	7434	+	877	LOC107050916	-	-	beta-enolase-like
gene11519	15.8617	42.3724	2.67137	0.0383812	424014	NC_006094.4	4565549	4568154	+	1281	LOC424014	-	-	null; LOC424014
gene10878	224.189	598.545	2.66982	0.00225346	770056	NC_006093.4	14520047	14551551	-	16886	C10ORF11	-	-	C6H10orf11, C10ORF11; chromosome 6 C10orf11 homolog
gene1576	122.436	326.586	2.66741	1.15694e-06	418421	NC_006088.4	88632259	88669156	+	9977	LOC418421	-	-	suppressor of tumorigenicity 14 protein homolog
gene6341	455.145	1209.64	2.65769	0.012104	421569	NC_006090.4	42650744	42673237	+	3326	RP11-514O12.4	GO:0003723;GO:0033897;GO:0090502;	K01166	RNASET2; ribonuclease T2
gene22995	207.761	550.79	2.65108	5.08984e-07	427460	NC_006127.4	40665318	40727334	-	7540	AGTPBP1	GO:0001754;GO:0004181;GO:0004181;GO:0005634;GO:0005730;GO:0005737;GO:0005739;GO:0005829;GO:0006508;GO:0007005;GO:0007628;GO:0008270;GO:0015631;GO:0021549;GO:0021680;GO:0021702;GO:0021702;GO:0021772;GO:0035609;GO:0035610;GO:0042133;GO:0043231;GO:0050905;GO:0060041;	-	AGTPBP1; ATP/GTP binding protein 1
gene22765	180.393	474.868	2.63241	5.87524e-08	427206	NC_006127.4	24202597	24206445	-	1002	NSA2	GO:0000460;GO:0000470;GO:0005730;GO:0030687;	K14842	NSA2, TINP1; NSA2, ribosome biogenesis homolog
gene11603	1006.36	2645.33	2.62861	0.00524284	396181	NC_006094.4	7169718	7181736	-	3915	ITGB2	GO:0001948;GO:0004872;GO:0007155;GO:0007155;GO:0007159;GO:0007160;GO:0007160;GO:0007229;GO:0007229;GO:0008305;GO:0009986;GO:0016020;GO:0016020;GO:0016021;GO:0019901;GO:0030369;GO:0030593;GO:0034113;GO:0034687;GO:0035987;GO:0043113;GO:0043235;GO:0050730;GO:0050839;GO:0070062;GO:1903561;	K06464	ITGB2, CD18; integrin subunit beta 2
gene22547	63.7998	167.595	2.62689	0.000117727	769700	NC_006127.4	9297775	9298798	-	875	MRPL17	GO:0000002;GO:0003735;GO:0003735;GO:0005622;GO:0005739;GO:0005743;GO:0005762;GO:0005762;GO:0005840;GO:0005840;GO:0006412;GO:0019904;GO:0030529;	K02879	MRPL17; mitochondrial ribosomal protein L17
gene4105	55.7929	146.092	2.61848	0.0111096	101751288	NC_006089.4	48692959	48742199	-	6191	CCDC129	-	-	CCDC129; coiled-coil domain containing 129
gene23114	99.0945	259.197	2.61565	0.00545759	427282	NC_006127.4	52003922	52011357	+	1618	TRIM14	GO:0005622;GO:0008270;GO:0032897;GO:0045087;GO:0051091;GO:0051092;	K12004	TRIM14; tripartite motif containing 14
gene9705	1641.35	4274.45	2.60423	0.00079904	395666	NC_006092.4	18957507	19013763	+	6663	CD44	-	K06256	CD44; CD44 molecule (Indian blood group)
gene5620	41.7948	108.792	2.60301	0.00178547	421219	NC_006090.4	3021314	3023920	-	2607	TLR15	-	-	TLR15; toll-like receptor 15
gene12286	627.575	1631.66	2.59994	0.00735504	769998	NC_006095.4	3693078	3700186	-	3249	RGS5	GO:0005096;GO:0005737;GO:0005829;GO:0005886;GO:0043547;	K16449	RGS5; regulator of G-protein signaling 5
gene22902	1842.44	4788.86	2.5992	3.5329e-12	396148	NC_006127.4	33736485	33740943	-	878	RPS6	GO:0000082;GO:0001890;GO:0002309;GO:0003723;GO:0003735;GO:0005622;GO:0005634;GO:0005730;GO:0005737;GO:0005840;GO:0005840;GO:0005840;GO:0005844;GO:0006364;GO:0006364;GO:0006412;GO:0006924;GO:0007067;GO:0007093;GO:0007369;GO:0015935;GO:0016020;GO:0019901;GO:0022605;GO:0022627;GO:0022627;GO:0030425;GO:0030425;GO:0030529;GO:0030529;GO:0031929;GO:0033077;GO:0036464;GO:0042274;GO:0042274;GO:0042593;GO:…	K02991	RPS6; ribosomal protein S6
gene19751	350.749	911.327	2.59823	1.60001e-08	428209	NC_006110.4	1544454	1553598	-	4340	PTAFR	GO:0001530;GO:0001816;GO:0001875;GO:0004871;GO:0004930;GO:0004930;GO:0004992;GO:0004992;GO:0005543;GO:0005622;GO:0005887;GO:0006935;GO:0006954;GO:0007165;GO:0007186;GO:0007186;GO:0007186;GO:0016020;GO:0016020;GO:0016021;GO:0016021;GO:0031663;GO:0032496;GO:0032959;GO:0035589;GO:0045028;GO:0048015;	K04279	PTAFR; platelet-activating factor receptor
gene23891	22.4967	58.4339	2.59745	0.0183703	107049468	NT_464152.1	31353	32616	-	790	LOC107049468	-	-	protein phosphatase 1 regulatory subunit 15A-like
gene7262	155.978	404.747	2.59491	0.0227261	422054	NC_006090.4	110092522	110163557	-	9776	CLIC5	GO:0005244;GO:0005254;GO:0005254;GO:0005737;GO:0006810;GO:0006811;GO:0006821;GO:0006821;GO:0016020;GO:0034707;GO:0034765;GO:1902476;	K05025	CLIC5; chloride intracellular channel 5
gene23506	213.11	552.617	2.5931	2.40888e-08	768672	NC_006127.4	81574884	81581338	-	1712	TRMT10B	-	-	TRMT10B; tRNA methyltransferase 10B
gene22415	251.208	650.943	2.59125	7.37859e-09	426844	NC_006127.4	1081791	1085507	+	1596	C18ORF32	-	-	CZH18ORF32, C18ORF32; chromosome Z open reading frame, human C18orf32
gene3661	1281.62	3317.43	2.58846	0.000105637	771888	NC_006089.4	19567692	19597032	-	7754	LOC771888	GO:0004888;GO:0005887;GO:0007165;GO:0016020;GO:0016021;	K06560	MRC1L-B; macrophage mannose receptor 1-like
gene18281	230.915	596.728	2.58419	0.0222411	100857105	NC_006106.4	5395252	5403754	+	3097	SERPINF2	GO:0002020;GO:0002034;GO:0004867;GO:0004867;GO:0004867;GO:0005577;GO:0005615;GO:0005615;GO:0005615;GO:0009986;GO:0010757;GO:0010951;GO:0030199;GO:0032967;GO:0032967;GO:0042803;GO:0045597;GO:0045597;GO:0045944;GO:0045944;GO:0046330;GO:0048514;GO:0048661;GO:0051496;GO:0051918;GO:0051918;GO:0070062;GO:0070374;GO:0071636;GO:0071636;GO:0072562;	K03983	SERPINF2, alpha-2-antiplasmin; serpin family F member 2
gene11544	97.6283	251.627	2.5774	2.92914e-05	424026	NC_006094.4	5716702	5720307	-	3606	ARL4C	GO:0000166;GO:0005525;GO:0005525;GO:0005622;GO:0005737;GO:0005829;GO:0005886;GO:0007264;GO:0032456;GO:0043014;	K07945	ARL4C; ADP ribosylation factor like GTPase 4C
gene21626	698.755	1800.84	2.57722	0.00122054	396187	NC_006115.4	1741274	1754399	-	3682	MYO1F	GO:0000166;GO:0003774;GO:0003779;GO:0005524;GO:0005524;GO:0005623;GO:0016459;GO:0016459;GO:0030898;GO:0031528;	K10356	MYO1F, CBBMIB, myosin-If; myosin IF
gene17903	61.8517	158.877	2.56867	0.00353398	396328	NC_006105.4	8259055	8265797	+	2121	KCNJ2	GO:0005242;GO:0005242;GO:0005242;GO:0005244;GO:0005546;GO:0005887;GO:0006810;GO:0006811;GO:0006813;GO:0006813;GO:0006813;GO:0008076;GO:0010107;GO:0010107;GO:0014861;GO:0015693;GO:0016020;GO:0016020;GO:0016021;GO:0016021;GO:0031224;GO:0034765;GO:0042802;GO:0051289;GO:0055119;GO:0060306;GO:0071805;GO:0086001;GO:0086002;GO:0086008;GO:0086011;GO:0086013;GO:0086091;GO:0090076;	K04996	KCNJ2; potassium voltage-gated channel subfamily J member 2
gene7159	75.2593	193.255	2.56785	7.59894e-05	431081	NC_006090.4	105652611	105656091	-	1352	SLC35F6	GO:0005654;GO:0005739;GO:0005764;GO:0005765;GO:0005829;GO:0006810;GO:0008284;GO:0016020;GO:0016021;GO:0016021;GO:0043231;GO:0070062;GO:1901029;	-	SLC35F6, ANT2BP, C2ORF18, C3H2orf18, TANGO9; solute carrier family 35 member F6
gene346	85.8287	219.261	2.55464	0.00110459	417773	NC_006088.4	25289184	25351175	+	1447	TFEC	-	K15591	TFEC; transcription factor EC
gene21877	106.717	272.543	2.55388	9.49231e-06	420160	NC_006115.4	4944645	4948917	+	2010	LOC420160	GO:0004197;GO:0005615;GO:0005764;GO:0006508;GO:0006508;GO:0008233;GO:0008234;GO:0008234;GO:0016787;GO:0051603;	K01365	cathepsin L1-like
gene4699	729.763	1858.4	2.54658	1.15305e-07	421064	NC_006089.4	102578119	102705557	+	7517	GREB1L	-	-	GREB1L; growth regulation by estrogen in breast cancer 1 like
gene10239	250.374	636.739	2.54315	3.7231e-08	423456	NC_006092.4	48616481	48625362	-	2594	SLC25A29	GO:0003333;GO:0005739;GO:0005743;GO:0006810;GO:0006839;GO:0006844;GO:0006865;GO:0015171;GO:0015227;GO:0015227;GO:0016020;GO:0016021;GO:0016021;GO:0055085;GO:1902616;	K15109	SLC25A29; solute carrier family 25 member 29
gene23116	268.937	682.158	2.53649	9.63503e-09	427284	NC_006127.4	52040355	52055158	+	1094	CLTA	GO:0005198;GO:0005198;GO:0005905;GO:0006886;GO:0016020;GO:0016020;GO:0016192;GO:0030125;GO:0030130;GO:0030132;GO:0030659;GO:0031410;GO:0032050;GO:0032050;GO:0071439;GO:0072583;	K04644	CLTA; clathrin light chain A
gene485	327.046	829.514	2.53638	0.00235853	417862	NC_006088.4	37799926	37807898	+	1624	GLIPR1L	GO:0005576;GO:0016020;GO:0016021;	-	GLIPR1L; GLI pathogenesis-related 1-like
gene23058	67.2938	170.473	2.53326	0.000208692	768932	NC_006127.4	44883624	44899602	-	1244	LYRM7	-	K18170	LYRM7, null; LYR motif containing 7
gene22486	134.456	340.466	2.53217	2.26172e-06	427403	NC_006127.4	7909146	7911351	-	1797	RPP25L	-	K14525	RPP25L, C9ORF23, CZH9orf23, bA296L22.5; ribonuclease P/MRP 25kDa subunit-like
gene23326	928.626	2349.22	2.52978	9.44051e-12	396437	NC_006127.4	66519720	66525077	-	623	TXN	GO:0004791;GO:0005576;GO:0005634;GO:0005737;GO:0005737;GO:0006351;GO:0006355;GO:0006662;GO:0009314;GO:0015035;GO:0015035;GO:0016671;GO:0033158;GO:0034599;GO:0043388;GO:0045454;GO:0045454;GO:0047134;GO:0055114;GO:0098869;	K03671	TXN; thioredoxin
gene1256	594.588	1500.91	2.52429	0.00273772	396517	NC_006088.4	75871064	75879222	+	1644	SLC2A3	GO:0005215;GO:0005355;GO:0005615;GO:0005623;GO:0006810;GO:0006810;GO:0016020;GO:0016020;GO:0016021;GO:0016021;GO:0022857;GO:0022891;GO:0055085;GO:1904659;	K08142	SLC2A14, CEF-GT3, GLUT3, SLC2A3; solute carrier family 2 member 14
gene19504	279.255	704.491	2.52275	1.98911e-05	396452	NC_006109.4	439765	444495	-	2500	PRNP	GO:0001540;GO:0001933;GO:0001948;GO:0004871;GO:0004872;GO:0005507;GO:0005507;GO:0005507;GO:0005605;GO:0005623;GO:0005783;GO:0005794;GO:0005829;GO:0005886;GO:0005886;GO:0005886;GO:0006979;GO:0007165;GO:0008017;GO:0009986;GO:0009986;GO:0010628;GO:0010870;GO:0015631;GO:0016020;GO:0016020;GO:0016020;GO:0030425;GO:0031225;GO:0031965;GO:0032689;GO:0032700;GO:0032703;GO:0032880;GO:0035690;GO:0042802;GO:…	K05634	PRNP, Prn-p, prp; prion protein
gene23187	1074.7	2709.45	2.52112	2.29336e-12	427122	NC_006127.4	57003163	57017682	+	4233	ERAP1	GO:0005789;GO:0006508;GO:0008217;GO:0008237;GO:0008270;GO:0019885;GO:0070006;GO:0004177;GO:0004177;GO:0004177;GO:0005138;GO:0005576;GO:0005615;GO:0005737;GO:0005737;GO:0006508;GO:0006508;GO:0006508;GO:0006509;GO:0007165;GO:0007267;GO:0008217;GO:0008233;GO:0008235;GO:0008237;GO:0008270;GO:0008270;GO:0016020;GO:0042277;GO:0043171;GO:0045766;GO:0070006;GO:0070062;	K09604	ERAP1; endoplasmic reticulum aminopeptidase 1
gene18779	302.249	759.752	2.51366	6.26172e-09	419228	NC_006107.4	8126555	8130020	-	433	RPS21	GO:0000447;GO:0000461;GO:0003723;GO:0003735;GO:0003735;GO:0005622;GO:0005840;GO:0005840;GO:0006412;GO:0015935;GO:0022627;GO:0022627;GO:0030529;GO:0047485;	K02971	RPS21; ribosomal protein S21
gene18862	76.9502	193.018	2.50835	0.000134633	771545	NC_006107.4	10002602	10006001	-	2187	LOC771545	-	-	SIRP-B1; tyrosine-protein phosphatase non-receptor type substrate 1-like
gene1851	28.8598	72.357	2.50719	0.0107356	418554	NC_006088.4	110345973	110376871	-	3375	LOC418554	-	-	VTCN1L; V-set domain containing T cell activation inhibitor 1-like
gene4072	59.5297	149.147	2.50542	0.0447015	420733	NC_006089.4	46408208	46429484	-	5210	GPR141	-	K08429	GPR141; G protein-coupled receptor 141
gene13332	870.997	2181.06	2.5041	0.000702978	424908	NC_006096.4	13898666	13940246	-	8196	IL1RAP	GO:0002114;GO:0004871;GO:0004908;GO:0004908;GO:0005615;GO:0007165;GO:0016020;GO:0016020;GO:0016021;GO:0019221;GO:0032736;GO:0032754;GO:0038172;GO:0042094;GO:0051092;GO:0051965;GO:0072602;GO:1900006;GO:1990782;GO:2000778;	K04723	IL1RAP; interleukin 1 receptor accessory protein
gene15694	58.9985	147.607	2.50188	0.00053989	770379	NC_006100.4	13062928	13064570	-	905	SMIM3	-	-	SMIM3; small integral membrane protein 3
gene18591	1422.5	3557.74	2.50105	0.00262124	419125	NC_006107.4	632270	658022	-	3690	SAMHD1	GO:0003676;GO:0003723;GO:0005634;GO:0005654;GO:0005886;GO:0006203;GO:0008270;GO:0008832;GO:0032567;GO:0045088;GO:0046061;GO:0051289;GO:0051607;	-	SAMHD1; SAM and HD domain containing deoxynucleoside triphosphate triphosphohydrolase 1
gene22424	116.876	292.233	2.50037	8.87641e-06	416385	NC_006127.4	1757624	1765608	+	2119	HDHD2	-	-	HDHD2, FUSSEL18; haloacid dehalogenase like hydrolase domain containing 2
gene23767	33.4151	83.5118	2.49923	0.0174567	426550	NT_464128.1	53367	61998	-	2813	GPAT2	-	K00629	GPAT2; glycerol-3-phosphate acyltransferase 2, mitochondrial
gene7144	255.451	637.716	2.49643	5.64343e-08	421998	NC_006090.4	105488873	105512252	+	4553	PTK2B	GO:0001525;GO:0001954;GO:0002040;GO:0002315;GO:0002688;GO:0004672;GO:0004672;GO:0004713;GO:0004713;GO:0004715;GO:0004715;GO:0004715;GO:0004715;GO:0004871;GO:0005102;GO:0005524;GO:0005634;GO:0005634;GO:0005856;GO:0005925;GO:0005925;GO:0006468;GO:0006468;GO:0007010;GO:0007155;GO:0007165;GO:0007166;GO:0007172;GO:0007173;GO:0007229;GO:0008284;GO:0008284;GO:0008285;GO:0008360;GO:0008360;GO:0010595;GO:…	K05871	PTK2B; protein tyrosine kinase 2 beta
gene22603	1037.5	2584.11	2.49071	1.00557e-10	427186	NC_006127.4	12918345	12920975	-	509	RPL37	GO:0003723;GO:0003723;GO:0003735;GO:0003735;GO:0005622;GO:0005840;GO:0005840;GO:0006412;GO:0006412;GO:0019843;GO:0022625;GO:0022625;GO:0030529;GO:0046872;	K02922	RPL37; ribosomal protein L37
gene20946	82.4827	205.373	2.48989	0.00392349	768582	NC_006113.4	4755477	4761898	-	2234	TREM-B2	GO:0016020;GO:0016021;GO:0016020;GO:0016021;GO:0016020;GO:0016021;	-	TREM-B2, TREM-B2V1, TREM-B2V2, TREM-B2v3, TREML2; triggering receptor expressed on myeloid cells B2
gene20569	1105.38	2751.77	2.48944	5.02871e-05	425664	NC_006112.3	2758037	2768146	-	2112	SELENBP1	GO:0008430;	K17285	SELENBP1; selenium binding protein 1
gene8733	356.548	887.134	2.48812	0.0164213	422810	NC_006091.4	74158330	74159924	-	1170	SOD3	GO:0001666;GO:0004784;GO:0004784;GO:0004784;GO:0004784;GO:0005507;GO:0005615;GO:0005615;GO:0005615;GO:0005737;GO:0006801;GO:0008270;GO:0016491;GO:0019430;GO:0031012;GO:0031012;GO:0046872;GO:0046872;GO:0055114;GO:0055114;GO:0070062;	K16627	SOD3; superoxide dismutase 3, extracellular
gene23669	419.861	1043.6	2.48558	1.58061e-05	426064	NC_008466.3	806710	809577	-	1838	LOC426064	-	-	uncharacterized LOC426064
gene2179	133.798	332.107	2.48215	0.0139813	418716	NC_006088.4	133907085	133928632	+	8065	IL1RL2	-	K05172	IL1RL2; interleukin 1 receptor-like 2
gene22490	70.1179	173.535	2.4749	0.000240663	431509	NC_006127.4	7943864	7948357	+	2814	GALT	GO:0003824;GO:0005794;GO:0005975;GO:0006012;GO:0006012;GO:0008108;GO:0008108;GO:0008270;GO:0016740;GO:0016779;GO:0046872;	K00965	GALT; galactose-1-phosphate uridylyltransferase
gene9868	1586.99	3913.36	2.4659	4.23411e-06	428873	NC_006092.4	26293524	26352881	-	8978	PAPLN	GO:0004222;GO:0004867;GO:0005578;GO:0006508;GO:0008233;GO:0008237;GO:0008270;GO:0010951;GO:0031012;	-	PAPLN; papilin, proteoglycan like sulfated glycoprotein
gene1314	29.789	73.4041	2.46414	0.0119824	395689	NC_006088.4	77287666	77296901	+	2274	ENO2	GO:0000015;GO:0000287;GO:0001917;GO:0004634;GO:0005615;GO:0005622;GO:0005737;GO:0006096;GO:0043025;GO:0043204;GO:0043209;GO:0070062;	K01689	ENO2; enolase 2
gene19283	3268.96	8042.8	2.46036	3.45746e-13	396017	NC_006108.4	3211463	3223868	-	1799	ENO1	GO:0000015;GO:0000287;GO:0004634;GO:0006096;	K01689	ENO1; enolase 1, (alpha)
gene22434	1105.73	2711.58	2.45231	1.11853e-11	374159	NC_006127.4	2151416	2159390	+	1896	ATP5A1	-	K02132	ATP5A1Z, ATP5A1; ATP synthase, H+ transporting, mitochondrial F1 complex, alpha subunit 1, cardiac muscle
gene297	406.401	995.076	2.44851	0.0019144	417739	NC_006088.4	20405282	20435685	-	2701	MAPK11	-	K04441	MAPK11; mitogen-activated protein kinase 11
gene19520	3545.61	8679.07	2.44784	0.0189707	419529	NC_006109.4	1049689	1067966	-	4351	ADAM28	-	K08614	ADAM28, ADAMDEC1; ADAM metallopeptidase domain 28
gene10767	348.935	848.863	2.43272	0.0024669	423668	NC_006093.4	9299491	9300666	-	704	RSFR	GO:0001525;GO:0003676;GO:0004518;GO:0004519;GO:0004540;GO:0005576;GO:0005737;GO:0016787;GO:0050829;GO:0050830;GO:0090305;GO:0090501;	-	RSFR; leukocyte ribonuclease A-2
gene19866	642.876	1563.54	2.43211	0.027948	419620	NC_006110.4	4028094	4033661	+	3146	CSF3R	GO:0004896;GO:0016020;GO:0016020;GO:0016021;GO:0019221;GO:0030593;GO:0045637;GO:0051916;	K05061	CSF3R; colony stimulating factor 3 receptor
gene2048	383.774	931.889	2.42822	0.00295316	418638	NC_006088.4	123395811	123414662	-	7142	TLR7	GO:0002376;GO:0002755;GO:0003727;GO:0004888;GO:0006954;GO:0006955;GO:0007165;GO:0016020;GO:0016021;GO:0016021;GO:0034154;GO:0045087;GO:0051607;GO:0001932;GO:0002376;GO:0002755;GO:0003725;GO:0003727;GO:0003727;GO:0003727;GO:0004888;GO:0005737;GO:0005764;GO:0005768;GO:0005783;GO:0005886;GO:0006955;GO:0007165;GO:0007252;GO:0016020;GO:0016021;GO:0016021;GO:0032009;GO:0032722;GO:0032755;GO:0032757;GO:…	K05404	TLR7; toll like receptor 7
gene469	101.054	245.324	2.42765	0.00315266	771985	NC_006088.4	35908157	36065249	-	3222	PTPRR	-	K04458	PTPRR; protein tyrosine phosphatase, receptor type R
gene4282	303.775	736.833	2.42559	2.46558e-08	420854	NC_006089.4	62883381	62888254	-	1901	EDN1	GO:0000122;GO:0001501;GO:0001516;GO:0001569;GO:0001666;GO:0001701;GO:0003100;GO:0005102;GO:0005125;GO:0005179;GO:0005576;GO:0005615;GO:0005615;GO:0005737;GO:0006885;GO:0007166;GO:0007186;GO:0007204;GO:0007205;GO:0007267;GO:0007507;GO:0007585;GO:0007589;GO:0008217;GO:0008284;GO:0008284;GO:0009953;GO:0010460;GO:0010613;GO:0010870;GO:0014032;GO:0014065;GO:0014824;GO:0014826;GO:0015758;GO:0019229;GO:…	K16366	EDN1; endothelin 1
gene2246	421.127	1020.06	2.42222	0.0100972	395876	NC_006088.4	137579811	137592401	-	2816	F10	GO:0004252;GO:0004252;GO:0005509;GO:0005543;GO:0005576;GO:0005576;GO:0006508;GO:0006508;GO:0007596;GO:0007596;GO:0007599;GO:0008233;GO:0008236;GO:0016787;GO:0051897;	K01314	F10; coagulation factor X
gene14701	435.939	1054.72	2.41943	0.000234147	415832	NC_006098.4	18186088	18218511	-	3922	SLC7A5	GO:0003333;GO:0005829;GO:0005886;GO:0006865;GO:0015171;GO:0015179;GO:0015807;GO:0016020;GO:0016020;GO:0016020;GO:0016021;GO:0016021;GO:0043231;GO:0070062;GO:1902475;GO:0003333;GO:0005887;GO:0015171;GO:0015175;GO:0015179;GO:0015297;GO:0015804;GO:0015807;GO:0016020;GO:0016020;GO:0016021;GO:1902475;	K13780	SLC7A5; solute carrier family 7 member 5
gene22768	1449.54	3505.38	2.41828	6.15005e-08	427203	NC_006127.4	24268951	24281920	+	6826	ENC1	GO:0003779;GO:0005737;GO:0007399;GO:0010499;GO:0016567;GO:0017148;GO:0031463;	K10462	ENC1; ectodermal-neural cortex 1
gene5195	260.07	628.603	2.41706	0.00014744	378908	NC_006089.4	141942877	141963555	-	2352	SLA	-	-	SLA, src-like-adapter; Src-like-adaptor
gene164	801.416	1936.46	2.4163	0.000666777	426376	NC_006088.4	7291661	7413891	-	4304	FAM107B	-	-	FAM107B; family with sequence similarity 107 member B
gene23481	67.3646	162.223	2.40814	0.000595601	426811	NC_006127.4	78752770	78779016	-	5507	TRIM36	GO:0001669;GO:0004842;GO:0005622;GO:0007340;GO:0008270;GO:0016567;GO:0046872;GO:0051726;GO:0070062;	K12013	TRIM36; tripartite motif containing 36
gene5039	87.9704	211.773	2.40732	0.0195027	770893	NC_006089.4	127896242	127958994	+	3040	LAPTM4B	-	K12387	LAPTM4B; lysosomal protein transmembrane 4 beta
gene4962	84.6874	203.583	2.40393	0.0112176	420197	NC_006089.4	121898105	121903163	+	1302	FABP5	GO:0005215;GO:0006006;GO:0006629;GO:0006656;GO:0006810;GO:0006810;GO:0008289;GO:0015758;GO:0070062;	K08754	FABP5; fatty acid binding protein 5
gene15594	295.717	710	2.40095	3.8719e-08	769193	NC_006100.4	10108607	10114649	+	2722	RGS14	GO:0001965;GO:0005057;GO:0005092;GO:0005096;GO:0005096;GO:0005737;GO:0005886;GO:0007051;GO:0007165;GO:0008017;GO:0030695;GO:0035556;GO:0043547;GO:0050790;GO:0051301;	K17706	RGS14; regulator of G-protein signaling 14
gene1845	3442.03	8262.28	2.40041	0.00389423	418549	NC_006088.4	110069292	110113597	+	7276	PDXK	GO:0000287;GO:0005524;GO:0005634;GO:0005829;GO:0005829;GO:0008270;GO:0008283;GO:0008478;GO:0008478;GO:0008478;GO:0009443;GO:0009443;GO:0016310;GO:0030170;GO:0030955;GO:0031402;GO:0031403;GO:0042803;GO:0042816;GO:0042823;GO:0070062;	K00868	PDXK; pyridoxal (pyridoxine, vitamin B6) kinase
gene19728	759.825	1820.08	2.39539	3.4354e-05	419557	NC_006110.4	593610	596611	-	402	FABP3	GO:0005215;GO:0005615;GO:0006810;GO:0006810;GO:0008092;GO:0008289;GO:0008289;GO:0036041;GO:0042632;GO:0044539;GO:0046320;GO:0055091;GO:0070062;GO:0070538;GO:2001245;	K08752	FABP3, FABP, H-FABP; fatty acid binding protein 3
gene15402	25.5609	61.1991	2.39424	0.0254751	100194427	NC_006100.4	953349	956129	+	1933	CD14	-	-
gene2826	634.408	1515.34	2.38859	1.00367e-08	419086	NC_006088.4	193321018	193371289	-	5549	CAPN5	-	K08574	CAPN5, calpain-5; calpain 5
gene22412	336.878	802.757	2.38293	2.25868e-08	426847	NC_006127.4	985802	998142	+	1760	ACAA2	-	K07508	ACAA2; acetyl-CoA acyltransferase 2
gene4980	89.6348	213.217	2.37873	0.000140442	420210	NC_006089.4	123562671	123580454	+	1682	ATP6V0D2	GO:0005769;GO:0006810;GO:0006811;GO:0015078;GO:0015991;GO:0015992;GO:0016020;GO:0016324;GO:0016471;GO:0033179;GO:0070062;	K02146	ATP6V0D2; ATPase H+ transporting V0 subunit d2
gene11349	466.276	1108.93	2.37827	3.06936e-08	423971	NC_006093.4	34844501	34850171	-	1664	BNIP3	GO:0005635;GO:0005635;GO:0005739;GO:0005739;GO:0005740;GO:0005741;GO:0005741;GO:0005783;GO:0006915;GO:0008626;GO:0010637;GO:0010821;GO:0014069;GO:0016020;GO:0016021;GO:0016021;GO:0016239;GO:0031307;GO:0031966;GO:0031966;GO:0035694;GO:0042802;GO:0042803;GO:0042803;GO:0043065;GO:0043065;GO:0043066;GO:0043068;GO:0043068;GO:0043243;GO:0043653;GO:0045837;GO:0046902;GO:0046982;GO:0050873;GO:0051020;GO:…	K15464	BNIP3; BCL2 interacting protein 3
gene22428	78.1671	185.651	2.37505	0.0107234	414797	NC_006127.4	1821834	1881604	+	8411	ST8SIA5	-	K03369	ST8SIA5, SIAT8E; ST8 alpha-N-acetyl-neuraminide alpha-2,8-sialyltransferase 5
gene19717	215.103	510.286	2.37229	5.20158e-07	419549	NC_006110.4	242519	243718	-	665	ZNF593	GO:0000055;GO:0003676;GO:0005634;GO:0005730;GO:0008270;GO:0030687;GO:0043023;GO:0045944;GO:0046872;GO:0046872;GO:1903026;	K14821	ZNF593; zinc finger protein 593
gene8488	72.8258	172.309	2.36604	0.0282434	422692	NC_006091.4	57543588	57549156	+	1728	TIFA	GO:0005622;GO:0007249;GO:0007249;	-	TIFA; TRAF interacting protein with forkhead associated domain
gene16609	233.357	552.081	2.36583	0.00273534	416783	NC_006102.4	1037360	1057059	+	3167	COMT	GO:0000287;GO:0005739;GO:0006584;GO:0008171;GO:0009712;GO:0016020;GO:0016020;GO:0016021;GO:0016036;GO:0016206;GO:0016206;GO:0032259;GO:0042135;GO:0042417;GO:0042420;GO:0046872;GO:0070062;	K00545	MIR4761, COMT; microRNA 4761
gene18019	295.529	697.659	2.36071	0.00689471	422108	NC_006105.4	10530966	10538278	+	2192	SLC9A3R1	GO:0003096;GO:0005102;GO:0005737;GO:0005902;GO:0007191;GO:0007605;GO:0008013;GO:0008285;GO:0008360;GO:0008361;GO:0010642;GO:0010766;GO:0012505;GO:0014067;GO:0016020;GO:0016020;GO:0016020;GO:0016324;GO:0016324;GO:0017081;GO:0019902;GO:0019902;GO:0019933;GO:0022612;GO:0030033;GO:0030036;GO:0030165;GO:0030336;GO:0030643;GO:0031526;GO:0031698;GO:0031982;GO:0032416;GO:0032420;GO:0032426;GO:0032782;GO:…	K13365	MIR3615, SLC9A3R1; microRNA 3615
gene24558	21.4893	50.7053	2.35957	0.0435501	107049890	NT_465362.1	5164	6422	-	1259	LOC107049890	-	-	pre-mRNA-splicing factor CWC22-like
gene14321	90.0048	211.16	2.34609	0.0284611	415623	NC_006098.4	391022	395012	+	3592	TLR21	-	K18808	TLR21; Toll-like receptor 21
gene18273	831.899	1949.41	2.34333	5.98289e-06	417557	NC_006106.4	5303627	5332559	-	6664	SLC43A2	-	K08229	SLC43A2; solute carrier family 43 member 2
gene19293	1324.88	3102.28	2.34155	0.00252257	419444	NC_006108.4	3443523	3490258	+	8416	PIK3CD	GO:0005622;GO:0005886;GO:0005942;GO:0010628;GO:0016301;GO:0016301;GO:0016301;GO:0016303;GO:0016310;GO:0016310;GO:0016740;GO:0030335;GO:0035005;GO:0036092;GO:0046854;GO:0046934;GO:0048015;GO:0048015;	K00922	PIK3CD; phosphatidylinositol-4,5-bisphosphate 3-kinase catalytic subunit delta
gene23127	331.275	774.861	2.33902	6.52038e-08	427290	NC_006127.4	53221287	53340333	-	4774	PIGG	GO:0003824;GO:0005783;GO:0006506;GO:0006506;GO:0008152;GO:0016020;GO:0016020;GO:0016021;GO:0030176;GO:0051267;GO:0051267;	K05310	PIGG; phosphatidylinositol glycan anchor biosynthesis class G
gene15126	263.318	615.67	2.33812	0.0417828	427588	NC_006099.4	10635648	10650076	-	3749	KLF15	-	K09210	KLF15; Kruppel like factor 15
gene6406	1267.25	2962.24	2.33753	6.60671e-11	395778	NC_006090.4	48291050	48307673	+	1926	GINM1	GO:0016020;GO:0016021;	-	GINM1, C3H6ORF72, C6orf72, dJ12G14.2; glycoprotein integral membrane 1
gene17310	326.062	762.098	2.33728	0.0170499	417268	NC_006104.4	1973052	1997148	-	4250	SLC31A1	GO:0005375;GO:0016020;GO:0016021;GO:0016021;GO:0035434;	K14686	SLC31A1; solute carrier family 31 member 1
gene19617	94.4999	220.766	2.33615	0.000159184	395677	NC_006109.4	2970616	2982735	+	1876	TACR1	GO:0004871;GO:0004930;GO:0004930;GO:0004995;GO:0005886;GO:0005886;GO:0007165;GO:0007186;GO:0007186;GO:0007217;GO:0016020;GO:0016021;GO:0016021;GO:0048265;GO:0070472;GO:0071944;	K04222	TACR1, ASPR; tachykinin receptor 1
gene12492	676.051	1578.45	2.33481	0.0205961	424467	NC_006095.4	11858134	11870089	+	6942	VCAM1	GO:0007155;GO:0016020;GO:0016020;GO:0016021;GO:0016021;GO:0016337;	K06527	VCAM1; vascular cell adhesion molecule 1
gene32	41.212	96.0664	2.33103	0.00601601	430409	NC_006088.4	672595	677898	+	1665	IRF5	-	K09446	IRF5; interferon regulatory factor 5
gene23319	392.608	914.515	2.32934	0.000234805	769603	NC_006127.4	66386561	66392495	-	1118	GNG10	GO:0004871;GO:0004871;GO:0005834;GO:0005886;GO:0007165;GO:0007186;GO:0016020;GO:0070062;	K04545	GNG10; G protein subunit gamma 10
gene23407	689.753	1606.56	2.32918	0.00131101	427381	NC_006127.4	70859654	70948196	-	10065	DGKQ	GO:0000166;GO:0004143;GO:0004143;GO:0004143;GO:0005524;GO:0005634;GO:0005737;GO:0005768;GO:0005829;GO:0005856;GO:0005886;GO:0006111;GO:0006357;GO:0006654;GO:0007165;GO:0007171;GO:0007186;GO:0007205;GO:0008277;GO:0010628;GO:0010629;GO:0010801;GO:0012506;GO:0016301;GO:0016301;GO:0016310;GO:0016607;GO:0016740;GO:0018105;GO:0019900;GO:0019933;GO:0030297;GO:0033198;GO:0033613;GO:0035556;GO:0043274;GO:…	K00901	DGKQ; diacylglycerol kinase theta
gene929	132.044	306.914	2.32433	2.8192e-05	418109	NC_006088.4	56691591	56709810	-	5563	LOC418109	GO:0003333;GO:0005887;GO:0015171;GO:0015179;GO:0015297;GO:0015807;GO:0016020;GO:0016020;GO:0016021;GO:1902475;	K13869	CGTL; cystine/glutamate transporter-like
gene13323	100.223	232.8	2.32282	0.00140705	424903	NC_006096.4	13174440	13177303	-	1894	HRASLS	GO:0016020;GO:0016021;	-	HRASLS; HRAS like suppressor
gene18860	158.341	367.663	2.32198	7.21015e-05	771734	NC_006107.4	9986503	10002056	-	3246	LOC771734	-	K06551	TPPNR1L; tyrosine-protein phosphatase non-receptor type substrate 1-like
gene18830	194.139	450.498	2.32049	0.00234528	374070	NC_006107.4	9536176	9549585	+	8149	RGS19	GO:0005096;GO:0005886;GO:0031410;GO:0043547;	K16449	RGS19, GAIP; regulator of G-protein signaling 19
gene13821	441.385	1023.34	2.31847	0.00257287	415349	NC_006097.4	3069329	3119372	-	6585	PSTPIP1	GO:0006897;GO:0016020;GO:0016477;	K12804	PSTPIP1; proline-serine-threonine phosphatase interacting protein 1
gene21532	476.794	1103.72	2.31488	0.000732826	373936	NC_006115.4	662266	665148	+	540	RPL36	GO:0002181;GO:0003735;GO:0003735;GO:0005622;GO:0005840;GO:0005840;GO:0006412;GO:0022625;GO:0030529;GO:0002181;GO:0003723;GO:0003735;GO:0003735;GO:0005622;GO:0005730;GO:0005737;GO:0005840;GO:0005840;GO:0006412;GO:0016020;GO:0022625;GO:0022625;GO:0030529;GO:0002181;GO:0003735;GO:0003735;GO:0005622;GO:0005840;GO:0005840;GO:0006412;GO:0022625;GO:0030529;	K02920	RPL36; ribosomal protein L36
gene828	455.897	1055.03	2.31418	0.00196648	771315	NC_006088.4	51594705	51607495	-	5759	CSF2RB	-	K04738	CSF2RB; colony stimulating factor 2 receptor beta common subunit
gene23380	319.825	739.805	2.31316	1.2655e-07	427370	NC_006127.4	68714993	68730129	-	3942	C9ORF72	GO:0005615;GO:0005634;GO:0005764;GO:0005768;GO:0005768;GO:0005776;GO:0005776;GO:0006897;GO:0006897;GO:0006914;GO:0006914;GO:0017137;	-	C9ORF72, CZH9orf72; chromosome Z open reading frame, human C9orf72
gene8169	304.281	703.013	2.31041	0.000294836	395863	NC_006091.4	37449940	37475275	-	900	HPGDS	GO:0000287;GO:0000287;GO:0001516;GO:0004364;GO:0004667;GO:0004667;GO:0004667;GO:0005509;GO:0005509;GO:0005737;GO:0006629;GO:0006631;GO:0006633;GO:0006693;GO:0006693;GO:0006693;GO:0016740;GO:0016853;GO:0042803;GO:2000255;	K04097	HPGDS, H-PGDS, PGDS; hematopoietic prostaglandin D synthase
gene25837	55.2451	127.586	2.30945	0.00271204	107050898	NT_471290.1	739	4592	-	563	NDUFB7	-	K03963	NDUFB7; NADH:ubiquinone oxidoreductase subunit B7
gene22844	581.273	1342.13	2.30896	0.00379315	426534	NC_006127.4	27456860	27469784	-	1335	AK3	GO:0000166;GO:0004017;GO:0005524;GO:0005525;GO:0005739;GO:0005739;GO:0005759;GO:0006139;GO:0006172;GO:0016301;GO:0016310;GO:0016740;GO:0016776;GO:0019205;GO:0046033;GO:0046039;GO:0046041;GO:0046899;GO:0046939;	K00944	AK3; adenylate kinase 3
gene16191	41.9837	96.9271	2.30869	0.00888947	101748764	NC_006101.4	6264076	6266001	+	891	LOC101748764	GO:0001664;GO:0007186;GO:0007218;GO:0007631;	-	NPW; neuropeptide W
gene10779	101.58	234.456	2.30809	0.00022995	100857693	NC_006093.4	9413022	9415425	-	1580	PAOX	-	K00308	PAOX; polyamine oxidase
gene23201	250.407	577.827	2.30755	6.05639e-07	427110	NC_006127.4	57848729	58078152	+	6525	KIAA0825	-	-	KIAA0825
gene8288	30.5821	70.5684	2.30751	0.0218408	428753	NC_006091.4	45923009	45959760	+	9886	PRKG2	GO:0000166;GO:0004672;GO:0004674;GO:0004674;GO:0004692;GO:0004692;GO:0005524;GO:0005524;GO:0006468;GO:0016301;GO:0016310;GO:0016740;GO:0030553;	K19477	PRKG2; protein kinase, cGMP-dependent, type II
gene12810	54.6885	126.053	2.30492	0.0100249	429108	NC_006095.4	25308467	25318312	+	3171	ACOT11	GO:0005829;GO:0008289;GO:0009266;GO:0009409;GO:0070062;	K12417	ACOT11; acyl-CoA thioesterase 11
gene12459	205.55	473.615	2.30413	0.00542303	396451	NC_006095.4	9902740	9910762	+	4630	PTGS2	GO:0001516;GO:0001516;GO:0004601;GO:0004601;GO:0004666;GO:0004666;GO:0005634;GO:0005737;GO:0005783;GO:0005789;GO:0006629;GO:0006631;GO:0006633;GO:0006693;GO:0006954;GO:0006979;GO:0008217;GO:0008217;GO:0016020;GO:0016491;GO:0019371;GO:0019371;GO:0020037;GO:0020037;GO:0031090;GO:0043231;GO:0046872;GO:0051213;GO:0055114;GO:0055114;GO:0098869;GO:0001516;GO:0001516;GO:0001516;GO:0004601;GO:0004601;GO:…	K11987	PTGS2, CEF147, PGHS2, PHSII; prostaglandin-endoperoxide synthase 2
gene6869	25438.6	58536.9	2.30111	4.28732e-12	373963	NC_006090.4	81786724	81791367	+	1744	EEF1A1	GO:0000166;GO:0003746;GO:0003746;GO:0003746;GO:0003924;GO:0003924;GO:0005525;GO:0005525;GO:0005622;GO:0005737;GO:0005737;GO:0006412;GO:0006414;GO:0006414;	K03231	EEF1A1, EEF1A, EF1A; eukaryotic translation elongation factor 1 alpha 1
gene3811	22.2517	51.1952	2.30073	0.044798	420606	NC_006089.4	30151560	30189828	+	5427	ABCB5	GO:0000166;GO:0005524;GO:0005524;GO:0006810;GO:0016020;GO:0016021;GO:0016021;GO:0016887;GO:0042626;GO:0055085;	K05658	ABCB5, XXbac-BPG246D15.9; ATP binding cassette subfamily B member 5
gene18204	89.3784	205.592	2.30024	0.000294038	417513	NC_006106.4	4142037	4149003	-	3080	RASA4	GO:0005096;GO:0005096;GO:0005737;GO:0007165;GO:0031235;GO:0035556;GO:0043087;GO:0043547;GO:0046580;	K17630	RASA4, RASA4B; RAS p21 protein activator 4
gene19864	1008.93	2320.64	2.30011	6.22389e-06	419618	NC_006110.4	3784419	3794536	-	4442	ZC3H12A	-	K18668	ZC3H12A; zinc finger CCCH-type containing 12A
gene4200	55.8988	128.556	2.2998	0.00236814	420812	NC_006089.4	56354629	56360110	-	3350	HSBP1L1	-	-	HSBP1L1; heat shock factor binding protein 1 like 1
gene6438	782.937	1799.43	2.29831	0.0197958	421645	NC_006090.4	50218396	50287444	-	12324	IPCEF1	-	-	IPCEF1; interaction protein for cytohesin exchange factors 1
gene21830	30.277	69.532	2.29653	0.025706	420131	NC_006115.4	4073831	4075974	+	1617	PEX11G	GO:0005777;GO:0005779;GO:0016559;GO:0016559;GO:0031231;GO:0043234;GO:0044375;	K13353	PEX11G; peroxisomal biogenesis factor 11 gamma
gene8111	72.3931	166.056	2.29381	0.0125136	771586	NC_006091.4	34116347	34128813	-	2448	TMEM154	GO:0016020;GO:0016021;	-	TMEM154; transmembrane protein 154
gene16270	659.824	1511.84	2.29127	0.000386489	416610	NC_006101.4	8522957	8537412	-	3742	TMC7	GO:0016020;GO:0016021;GO:0016021;	K21988	TMC7; transmembrane channel like 7
gene23060	199.744	456.879	2.28733	4.16861e-06	395424	NC_006127.4	44899756	44903752	+	574	HINT1	GO:0003824;GO:0005634;GO:0005737;GO:0016301;GO:0016310;GO:0042803;	K02503	HINT1Z, CHPKCI, HINT1, HINTZ, PKCIZ; histidine triad nucleotide binding protein 1-Z
gene4562	1999.98	4568.1	2.28408	0.00540826	421003	NC_006089.4	90423304	90516749	+	7570	FAM65B	GO:0007605;GO:0048741;	-	FAM65B, C6orf32, MYONAP; family with sequence similarity 65, member B
gene18656	809.478	1847.07	2.2818	0.000426772	419158	NC_006107.4	2765220	2797009	-	3583	ACSS2	GO:0003824;GO:0003987;GO:0003987;GO:0003987;GO:0005654;GO:0005737;GO:0005829;GO:0006085;GO:0008152;GO:0008610;GO:0016020;GO:0016021;GO:0016208;GO:0019427;GO:0043231;	K01895	ACSS2; acyl-CoA synthetase short-chain family member 2
gene20970	2529.04	5763.52	2.27893	5.05423e-11	419932	NC_006113.4	5123154	5127216	+	3053	BTG2	GO:0006479;GO:0006974;GO:0008285;GO:0008285;GO:0008306;GO:0009952;GO:0017148;GO:0021542;GO:0021954;GO:0031175;GO:0035914;GO:0060213;GO:0070062;GO:2000178;	K14443	BTG2; BTG anti-proliferation factor 2
gene22671	2081.46	4741.69	2.27806	1.26409e-05	427144	NC_006127.4	17405490	17463235	+	8152	MAP3K1	GO:0004672;GO:0004672;GO:0004702;GO:0005524;GO:0005737;GO:0006468;GO:0006915;GO:0008270;GO:0019901;GO:0023014;GO:0030036;GO:0071260;	K04416	MAP3K1; mitogen-activated protein kinase kinase kinase 1
gene22774	160.491	365.584	2.27791	0.000296407	426152	NC_006127.4	24708063	24717680	-	2074	UTP15	GO:0001650;GO:0003723;GO:0005634;GO:0005730;GO:0005730;GO:0005730;GO:0005737;GO:0005783;GO:0006364;GO:0006364;	K14549	UTP15; UTP15, small subunit processome component
gene23199	117.261	267.059	2.27747	0.0126495	427113	NC_006127.4	57530563	57796560	+	6088	MCTP1	GO:0005509;GO:0005783;GO:0016020;GO:0016021;GO:0016021;	-	MCTP1; multiple C2 and transmembrane domain containing 1
gene4340	25.8398	58.7801	2.27479	0.0345198	420882	NC_006089.4	66492444	66497387	-	585	PSMG4	-	K11878	PSMG4, C6orf86; proteasome (prosome, macropain) assembly chaperone 4
gene19732	171.37	389.267	2.2715	5.49254e-05	419559	NC_006110.4	953066	958386	+	2694	EDN2	GO:0001516;GO:0001516;GO:0001659;GO:0002690;GO:0003100;GO:0005179;GO:0005576;GO:0005615;GO:0005622;GO:0005623;GO:0007204;GO:0008284;GO:0010460;GO:0014824;GO:0014826;GO:0019221;GO:0019229;GO:0019722;GO:0030593;GO:0031708;GO:0042116;GO:0042310;GO:0042310;GO:0045987;GO:0048016;GO:0048246;GO:0048286;GO:0060585;GO:0060585;GO:0097009;	K16367	EDN2, endothelin-2; endothelin 2
gene7001	81.9341	186.06	2.27085	0.00063095	421930	NC_006090.4	96625516	96628841	+	887	IAH1	GO:0070062;	-	IAH1; isoamyl acetate-hydrolyzing esterase 1 homolog
gene10787	170.366	386.496	2.26863	0.0386756	423678	NC_006093.4	9642174	9672650	-	4309	PAPSS2	GO:0000103;GO:0000103;GO:0004020;GO:0004020;GO:0004781;GO:0004781;GO:0005524;GO:0007596;GO:0016310;GO:0060348;	K13811	PAPSS2; 3'-phosphoadenosine 5'-phosphosulfate synthase 2
gene15050	25.3669	57.4855	2.26616	0.0430125	100859425	NC_006099.4	6935955	6951315	+	3560	LOC100859425	-	-	TMEM40L; transmembrane protein 40-like
gene10666	45.9159	103.985	2.26468	0.0376593	423614	NC_006093.4	2706648	2717844	-	1845	SYT15	GO:0005509;GO:0005544;GO:0005886;GO:0006906;GO:0017158;GO:0019905;GO:0030276;GO:0048791;GO:0098793;	K19914	SYT15; synaptotagmin 15
gene11210	97.3019	220.312	2.26421	0.0114769	423907	NC_006093.4	27756858	27778327	+	6564	VWA2	GO:0005509;GO:0005576;GO:0005604;GO:0005604;GO:0005615;GO:0005615;GO:0005615;GO:0007161;GO:0042802;GO:0042802;GO:0046626;GO:0051260;GO:0051260;GO:0070062;	-	VWA2; von Willebrand factor A domain containing 2
gene17333	211.554	478.968	2.26405	0.000494612	427773	NC_006104.4	2378798	2390915	-	3366	ENTPD2L	GO:0016020;GO:0016021;GO:0016787;GO:0016787;	-	ENTPD2L; ectonucleoside triphosphate diphosphohydrolase 2-like
gene18460	31.7418	71.7306	2.25981	0.0296892	101751011	NC_006106.4	9056248	9060384	+	3398	OMG	GO:0005578;GO:0005615;GO:0007409;	K16666	OMG; oligodendrocyte myelin glycoprotein
gene16701	138.882	313.738	2.25902	4.24173e-05	374166	NC_006102.4	5471369	5477315	+	1786	P2RX4	GO:0001614;GO:0001614;GO:0004931;GO:0004931;GO:0005216;GO:0005524;GO:0005765;GO:0005887;GO:0005887;GO:0006810;GO:0006810;GO:0006811;GO:0006811;GO:0007165;GO:0008217;GO:0010524;GO:0010614;GO:0016020;GO:0016020;GO:0016020;GO:0016021;GO:0030054;GO:0033198;GO:0033198;GO:0034220;GO:0034405;GO:0035590;GO:0045296;GO:0048471;GO:0050850;GO:0051899;GO:0055117;GO:0055119;GO:0060079;GO:0070062;GO:0071318;GO:…	K05218	P2RX4; purinergic receptor P2X 4
gene18919	127.23	287.056	2.2562	0.000834424	419292	NC_006107.4	10534492	10541801	-	2378	CDK5RAP1	GO:0003824;GO:0005737;GO:0005739;GO:0006400;GO:0009451;GO:0016740;GO:0035597;GO:0035600;GO:0043412;GO:0045736;GO:0045903;GO:0051536;GO:0051539;GO:0070131;GO:0070900;	-	CDK5RAP1; CDK5 regulatory subunit associated protein 1
gene187	67.9695	153.058	2.25187	0.00153227	427851	NC_006088.4	11261662	11291903	+	1704	GNAT3	GO:0000166;GO:0001580;GO:0001664;GO:0001750;GO:0001917;GO:0003924;GO:0003924;GO:0003924;GO:0004871;GO:0004871;GO:0004871;GO:0005525;GO:0005525;GO:0005737;GO:0005737;GO:0005834;GO:0007165;GO:0007165;GO:0007186;GO:0007186;GO:0007188;GO:0007188;GO:0019001;GO:0031683;GO:0031683;GO:0043234;GO:0050909;GO:0050913;GO:0050916;GO:0050916;GO:0050917;	K19729	GNAT3; G protein subunit alpha transducin 3
gene24392	195.738	440.703	2.25149	0.00262909	100857932	NT_464962.1	783	2600	+	1818	LOC100857932	-	-	mucin-2-like
gene22539	767.278	1726.79	2.25054	4.9118e-07	427417	NC_006127.4	9167671	9172326	-	2362	CREB3	GO:0003700;GO:0006355;GO:0030968;GO:0035497;GO:0043565;GO:0045944;	K09048	CREB3, CREB3L4; cAMP responsive element binding protein 3
gene1317	978.483	2201.46	2.24987	0.00154194	427947	NC_006088.4	77328418	77348769	+	2931	PTPN6	GO:0001784;GO:0002244;GO:0002924;GO:0004721;GO:0004725;GO:0004725;GO:0004725;GO:0005001;GO:0005634;GO:0005730;GO:0005737;GO:0005737;GO:0005911;GO:0006470;GO:0006470;GO:0006470;GO:0008283;GO:0008284;GO:0014068;GO:0016311;GO:0016787;GO:0016791;GO:0017124;GO:0018108;GO:0019901;GO:0030154;GO:0030220;GO:0033277;GO:0033630;GO:0035335;GO:0035556;GO:0035855;GO:0042105;GO:0042130;GO:0042169;GO:0042267;GO:…	K05697	PTPN6; protein tyrosine phosphatase, non-receptor type 6
gene22861	1544.81	3473.85	2.24872	0.0289386	100858941	NC_006127.4	27893323	27924007	+	9839	LOC100858941	-	-	uncharacterized LOC100858941
gene14720	58.1608	130.784	2.24867	0.00299282	100857155	NC_006098.4	18706797	18709506	-	1037	APRT	-	K00759	APRT; adenine phosphoribosyltransferase
gene22647	785.479	1764.74	2.2467	3.07117e-09	425372	NC_006127.4	16552815	16594280	-	10466	FREM3	GO:0016020;GO:0016021;	-	FREM3; FRAS1 related extracellular matrix 3
gene18308	1046.79	2350.87	2.2458	2.44615e-05	395492	NC_006106.4	5736768	5740448	-	1495	ALDOC	GO:0003824;GO:0004332;GO:0004332;GO:0004332;GO:0005739;GO:0006096;GO:0006096;GO:0008092;GO:0016829;GO:0030388;GO:0030855;GO:0070062;	K01623	ALDOC; aldolase, fructose-bisphosphate C
gene2109	144.663	324.589	2.24377	0.00131577	418673	NC_006088.4	130111878	130130128	-	2651	PLCXD1	GO:0006629;GO:0008081;	-	PLCXD1; phosphatidylinositol specific phospholipase C X domain containing 1
gene22736	360.165	807.825	2.24293	4.7665e-05	771459	NC_006127.4	22502252	22571045	+	4569	ARSB	GO:0003824;GO:0003943;GO:0008152;GO:0008484;GO:0010632;GO:0061580;GO:0070062;	K01135	ARSB; arylsulfatase B
gene20415	168.649	378.262	2.24289	1.57745e-05	693252	NC_006112.3	1708497	1714085	+	1844	IL6RA	-	K05055	IL6R, IL6RA; interleukin 6 receptor
gene4287	81.051	181.773	2.24271	0.0173573	420857	NC_006089.4	63160075	63182041	-	3314	TMEM170B	GO:0016020;GO:0016021;	-	TMEM170B; transmembrane protein 170B
gene9283	973.965	2174.77	2.23291	1.54721e-06	423019	NC_006092.4	446987	452042	-	1298	TALDO1	-	K00616	TALDO1, transaldolase; transaldolase 1
gene23195	290.514	648.579	2.23252	6.69758e-07	427116	NC_006127.4	57413183	57424563	-	2911	ARSK	GO:0003824;GO:0008152;GO:0008484;	K12376	ARSK; arylsulfatase family member K
gene23482	147.019	327.961	2.23073	3.89197e-05	770633	NC_006127.4	78785120	78819582	-	1686	PGGT1B	GO:0003824;GO:0004661;GO:0004662;GO:0005953;GO:0005953;GO:0018344;GO:0018344;	K11713	PGGT1B; protein geranylgeranyltransferase type I subunit beta
gene16102	1003.76	2233.41	2.22505	2.76185e-09	416490	NC_006101.4	4384337	4390007	+	1633	ARPC1B	GO:0005200;GO:0005885;GO:0005885;GO:0005885;GO:0005925;GO:0015629;GO:0030833;GO:0034314;GO:0034314;GO:0034314;GO:0051015;GO:0051015;GO:0070062;	K05757	ARPC1B; actin related protein 2/3 complex subunit 1B
gene22964	404.539	899.177	2.22272	0.0363168	427260	NC_006127.4	37351636	37364723	+	2953	GCNT1	GO:0005802;GO:0008375;GO:0009101;GO:0016020;GO:0031985;GO:0048729;GO:0050901;GO:0060352;GO:0060993;	K00727	GCNT1; glucosaminyl (N-acetyl) transferase 1, core 2
gene8406	127.871	283.96	2.22068	0.0201836	395997	NC_006091.4	51395111	51596984	-	10362	EPHA5	GO:0000166;GO:0004672;GO:0004713;GO:0004713;GO:0005003;GO:0005004;GO:0005524;GO:0005524;GO:0005887;GO:0005912;GO:0006468;GO:0007169;GO:0007411;GO:0016020;GO:0016021;GO:0016021;GO:0016301;GO:0016310;GO:0016740;GO:0018108;GO:0021766;GO:0032956;GO:0043087;GO:0048013;GO:0048013;GO:0061178;GO:0071372;GO:0071944;GO:1904322;GO:0000166;GO:0004672;GO:0004713;GO:0004713;GO:0005003;GO:0005524;GO:0005524;GO:…	K05106	EPHA5, CEK7; EPH receptor A5
gene14070	77.6636	172.454	2.22053	0.00877977	770701	NC_006097.4	13954963	13969663	+	3379	KLHL25	GO:0005737;GO:0006446;GO:0006446;GO:0016567;GO:0016567;GO:0031463;GO:0031463;GO:0042787;	K10462	KLHL25; kelch like family member 25
gene18161	100.282	221.655	2.21032	0.000327429	417485	NC_006106.4	2625755	2632686	-	1777	NCF1	GO:0002102;GO:0005737;GO:0005829;GO:0006612;GO:0006801;GO:0016175;GO:0016175;GO:0016176;GO:0017124;GO:0019898;GO:0035091;GO:0035091;GO:0035091;GO:0042554;GO:0043020;GO:0043085;GO:0043325;GO:0055114;GO:0071800;	K08011	NCF1, NCF1C; neutrophil cytosolic factor 1
gene13285	1191.32	2630.7	2.20823	0.00114649	424883	NC_006096.4	11576131	11589234	-	1874	PLSCR1	GO:0005886;GO:0017121;GO:0017128;	-	PLSCR1; phospholipid scramblase 1
gene1225	8141.78	17974.5	2.20768	2.81346e-07	419031	NC_006088.4	74319812	74458552	-	10171	VWF	GO:0001948;GO:0002020;GO:0005178;GO:0005518;GO:0005576;GO:0005576;GO:0005578;GO:0005783;GO:0007155;GO:0007155;GO:0007596;GO:0007596;GO:0007599;GO:0019865;GO:0030168;GO:0031012;GO:0031589;GO:0033093;GO:0042802;GO:0042803;GO:0047485;GO:0051087;GO:0051260;GO:0070062;GO:0005576;GO:0005578;GO:0007155;GO:0007596;	K03900	VWF; von Willebrand factor
gene15405	64.6482	142.641	2.20642	0.00754867	768990	NC_006100.4	973492	978384	-	3882	TMEM173	-	K12654	TMEM173, STING; transmembrane protein 173
gene17796	144.035	317.781	2.20627	0.00197621	395383	NC_006105.4	4923167	4932003	-	2230	SLC16A3	GO:0003723;GO:0005886;GO:0005887;GO:0008028;GO:0015129;GO:0015718;GO:0016020;GO:0016021;GO:0016021;GO:0031965;GO:0035873;GO:0055085;	K08180	MIR6787, MCT4, SLC16A3; microRNA 6787
gene14922	326.716	720.118	2.20411	4.627e-07	396135	NC_006099.4	2456982	2460955	+	2179	MST1	GO:0004252;GO:0005773;GO:0006508;GO:0007566;GO:0010628;GO:0010758;GO:0030879;GO:0033601;GO:0046425;GO:0060763;GO:1904036;	-	MST1, HGF1/MSP; macrophage stimulating 1 (hepatocyte growth factor-like)
gene1220	25.1087	55.3012	2.20248	0.0499689	428100	NC_006088.4	74111594	74163089	-	2729	ANO2	-	K19497	ANO2, TMEM16B; anoctamin 2
gene22967	430.247	947.339	2.20185	0.000633261	768768	NC_006127.4	37394772	37528680	-	12030	PRUNE2	-	K18449	PRUNE2; prune homolog 2
gene10925	466.785	1026.94	2.20003	0.000321879	374268	NC_006093.4	16723793	16769312	-	4341	PIK3AP1	GO:0005515;GO:0005737;GO:0005737;GO:0005829;GO:0005829;GO:0005886;GO:0005886;GO:0007165;GO:0014068;GO:0014068;GO:0016020;GO:0016020;GO:0031929;GO:0032869;GO:0034134;GO:0034134;GO:0034142;GO:0034142;GO:0034154;GO:0034154;GO:0034162;GO:0034162;GO:0036312;GO:0036312;GO:0042325;GO:0042802;GO:0043549;GO:0050727;GO:0050727;	K12230	PIK3AP1; phosphoinositide-3-kinase adaptor protein 1
gene23135	253.354	557.11	2.19894	3.418e-06	427293	NC_006127.4	53469190	53482865	+	3141	TMEM175	GO:0005267;GO:0005267;GO:0005764;GO:0005764;GO:0005765;GO:0005765;GO:0005768;GO:0005768;GO:0006810;GO:0006811;GO:0006813;GO:0010008;GO:0016020;GO:0016021;GO:0022841;GO:0022841;GO:0022841;GO:0035751;GO:0035751;GO:0071805;GO:0071805;GO:0071805;GO:0090385;GO:0090385;	-	TMEM175; transmembrane protein 175
gene10868	44.1486	97.0394	2.19802	0.0111517	423723	NC_006093.4	12246859	12254777	-	2119	PPIF	GO:0000413;GO:0002931;GO:0003755;GO:0003755;GO:0005739;GO:0005739;GO:0006457;GO:0006979;GO:0008637;GO:0010849;GO:0010939;GO:0016853;GO:0032780;GO:0043066;GO:0046902;GO:0070266;GO:0070301;GO:0070301;GO:0071243;GO:0071277;GO:0090200;GO:0090201;GO:0090324;GO:1902445;GO:1902445;GO:2000276;GO:2001243;	K09565	PPIF; peptidylprolyl isomerase F
gene4321	559.448	1228.51	2.19593	0.0416919	420872	NC_006089.4	65108614	65132206	-	1143	LY86	GO:0031666;GO:0031666;	-	LY86, MD1; lymphocyte antigen 86
gene6503	721.731	1582.04	2.19201	0.000390201	421684	NC_006090.4	54748675	54763971	-	4350	TNFAIP3	GO:0003677;GO:0004843;GO:0005634;GO:0005737;GO:0006955;GO:0008270;GO:0016567;GO:0016579;GO:0035871;GO:0043124;GO:0045088;GO:0050727;GO:0070530;GO:0070536;GO:0071108;GO:0071947;	K11859	TNFAIP3; TNF alpha induced protein 3
gene19579	174.778	381.779	2.18437	2.66138e-05	395435	NC_006109.4	2432450	2445765	+	3248	PLEKHA2	GO:0005545;GO:0005737;GO:0016020;GO:0030165;GO:0030165;GO:0035091;	-	PLEKHA2, TAPP2; pleckstrin homology domain containing A2
gene22767	290.676	634.796	2.18386	1.6175e-06	427204	NC_006127.4	24225309	24241150	-	2171	HEXB	GO:0001501;GO:0001669;GO:0004553;GO:0004563;GO:0004563;GO:0004563;GO:0005615;GO:0005764;GO:0005975;GO:0006687;GO:0006689;GO:0006874;GO:0007040;GO:0007338;GO:0007341;GO:0007605;GO:0007626;GO:0008049;GO:0008152;GO:0008360;GO:0008375;GO:0008654;GO:0009313;GO:0016020;GO:0016020;GO:0016787;GO:0016787;GO:0016798;GO:0019915;GO:0019953;GO:0030203;GO:0031323;GO:0042552;GO:0042582;GO:0042803;GO:0042803;GO:…	K12373	HEXB; hexosaminidase subunit beta
gene2458	117.364	256.214	2.18308	0.036954	418840	NC_006088.4	167167176	167186600	+	3277	LACC1	GO:0005507;	K05810	LACC1, C13orf31; LACC1 laccase domain containing 1
gene818	533.762	1165.22	2.18304	0.0130352	418044	NC_006088.4	51448385	51457486	+	1010	RAC2	GO:0003924;GO:0005525;GO:0005525;GO:0005635;GO:0005737;GO:0005829;GO:0005884;GO:0005925;GO:0006935;GO:0007015;GO:0007186;GO:0007264;GO:0008284;GO:0010592;GO:0010592;GO:0010810;GO:0016020;GO:0019887;GO:0030027;GO:0030031;GO:0030036;GO:0042129;GO:0043304;GO:0045859;GO:0060263;GO:0060753;GO:0070062;GO:0071593;GO:0090023;GO:0090023;GO:1902622;GO:1903955;	K07860	RAC2; ras-related C3 botulinum toxin substrate 2 (rho family, small GTP binding protein Rac2)
gene22608	53.8903	117.526	2.18084	0.00627453	427191	NC_006127.4	13273558	13276645	+	1245	CZH5ORF51	-	-	CZH5ORF51; chromosome Z open reading frame, human C5orf51
gene11184	209.879	457.386	2.17929	9.96266e-06	428980	NC_006093.4	26252178	26255673	+	3496	ADRA2A	GO:0001819;GO:0004871;GO:0004930;GO:0004930;GO:0004935;GO:0004935;GO:0004938;GO:0005737;GO:0005886;GO:0005887;GO:0005887;GO:0007165;GO:0007186;GO:0007186;GO:0007267;GO:0016020;GO:0016021;GO:0016021;GO:0019901;GO:0030335;GO:0030818;GO:0031696;GO:0031996;GO:0032147;GO:0032148;GO:0032795;GO:0032870;GO:0035625;GO:0042593;GO:0042803;GO:0043235;GO:0043406;GO:0045741;GO:0046676;GO:0046982;GO:0050995;GO:…	K04138	ADRA2A; adrenoceptor alpha 2A
gene6076	417.915	910.141	2.17781	2.64271e-07	421416	NC_006090.4	27455227	27465411	-	972	FOSL2	GO:0000977;GO:0000977;GO:0001228;GO:0003334;GO:0003677;GO:0003677;GO:0003682;GO:0003700;GO:0005634;GO:0005634;GO:0005654;GO:0006355;GO:0006357;GO:0043565;GO:0045893;GO:0045944;GO:0045944;GO:0048146;	K09030	FOSL2, fra-2; FOS like 2, AP-1 transcription factor subunit
gene1007	1179.57	2566.64	2.17591	0.00301775	418158	NC_006088.4	61679204	61701686	+	5993	IL17RA	-	K05164	IL17RA, IL17R; interleukin 17 receptor A
gene8417	88.872	193.272	2.17472	0.00947943	422661	NC_006091.4	52134776	52136779	-	993	SULT1B	GO:0006805;GO:0008146;GO:0016740;GO:0042403;GO:0051923;	K01025	SULT1B; sulfotransferase family, cytosolic, 1B
gene22909	75.6293	164.436	2.17424	0.00173663	427232	NC_006127.4	34261425	34278433	-	3771	PTPLAD2	GO:0005783;GO:0005783;GO:0005789;GO:0006629;GO:0006631;GO:0006633;GO:0016020;GO:0016021;GO:0016829;GO:0018812;GO:0019899;GO:0030497;GO:0042761;GO:0102344;GO:0102345;	K10703	PTPLAD2, null; protein tyrosine phosphatase-like A domain containing 2
gene15649	150.176	326.413	2.17353	0.0347619	416244	NC_006100.4	11323099	11349859	+	2703	ADAM19	GO:0004222;GO:0005794;GO:0005794;GO:0006508;GO:0006509;GO:0006509;GO:0007507;GO:0008237;GO:0016020;GO:0016021;GO:0016021;GO:0017124;GO:0046872;	K08608	ADAM19; ADAM metallopeptidase domain 19
gene3732	761.697	1655.22	2.17307	1.60509e-08	420561	NC_006089.4	23329600	23335367	-	1783	TFPI2	GO:0004867;GO:0010951;GO:0031012;	-	TFPI2; tissue factor pathway inhibitor 2
gene6212	87.2846	189.357	2.16942	0.00113342	421495	NC_006090.4	34847181	34875462	-	3199	C1ORF101	-	-	C1orf101, C3H1orf101; chromosome 1 open reading frame 101
gene10766	129.113	280.088	2.16933	0.000318669	396194	NC_006093.4	9290892	9292328	-	951	ANG	GO:0001525;GO:0003676;GO:0004518;GO:0004519;GO:0004540;GO:0005576;GO:0005634;GO:0005730;GO:0005737;GO:0007275;GO:0016787;GO:0017148;GO:0030154;GO:0031410;GO:0042803;GO:0090305;GO:0090501;GO:0003676;GO:0004518;GO:0004519;GO:0004540;GO:0005737;GO:0016787;GO:0090305;GO:0090501;	-	RNASE6, ANG; ribonuclease A family member k6
gene926	239.298	517.942	2.16443	0.00244006	418107	NC_006088.4	56606803	56640861	+	1298	AKR1D1	GO:0005829;GO:0006699;GO:0006707;GO:0007586;GO:0008207;GO:0008209;GO:0016491;GO:0047568;GO:0055114;GO:0055114;	K00251	AKR1D1; aldo-keto reductase family 1 member D1
gene19904	54.9272	118.124	2.15055	0.0113876	419640	NC_006110.4	4633553	4869476	+	17016	CSMD2	-	K17495	CSMD2; CUB and Sushi multiple domains 2
gene23264	113.653	244.411	2.15051	0.000420263	427320	NC_006127.4	63736216	63742522	-	1826	ZCCHC9	GO:0003676;GO:0003723;GO:0008270;GO:0010923;	K17578	ZCCHC9; zinc finger CCHC-type containing 9
gene1631	287.289	617.761	2.15031	2.80732e-06	768950	NC_006088.4	92260429	92282947	+	3843	CD80	GO:0016020;GO:0016021;	K05412	CD80; CD80 molecule
gene22948	816.4	1752.68	2.14684	2.59981e-08	427254	NC_006127.4	35736057	35750723	-	2874	ZFAND5	GO:0001701;GO:0001944;GO:0003016;GO:0003677;GO:0008270;GO:0010761;GO:0046872;GO:0048008;GO:0048705;GO:0048745;GO:0060324;	-	ZFAND5, ZA20D2; zinc finger AN1-type containing 5
gene10459	194412	417107	2.14548	0.00235977	423565	NC_006092.4	57721802	57728841	+	2551	LRR1	GO:0005737;GO:0005886;GO:0007165;	K10348	LRR1, PPIL5; leucine rich repeat protein 1
gene21645	4726.75	10130.9	2.14332	6.01338e-10	395746	NC_006115.4	1993415	1997335	-	1000	OAZ1	GO:0005634;GO:0005737;GO:0005829;GO:0006595;GO:0006595;GO:0008073;GO:0008073;GO:0043086;GO:0045732;	K16548	OAZ1, OAZ; ornithine decarboxylase antizyme 1
gene23268	292.106	625.812	2.14242	3.19189e-06	427318	NC_006127.4	63935556	64053296	-	4160	MSH3	GO:0003697;GO:0005524;GO:0006281;GO:0006298;GO:0006298;GO:0016020;GO:0019899;GO:0030983;GO:0030983;GO:0032139;GO:0032142;GO:0032181;GO:0032302;GO:0043570;GO:0045910;GO:0051096;	K08736	MSH3; mutS homolog 3
gene25698	61.3173	131.106	2.13816	0.0372506	107050778	NT_470376.1	1930	7854	+	906	LOC107050778	-	-	CD82 antigen-like
gene19580	77.5308	165.742	2.13775	0.00191385	426780	NC_006109.4	2447965	2449239	-	998	TM2D2	-	-	TM2D2, 2410018G23RIK; TM2 domain containing 2
gene22752	2098.98	4481.33	2.135	2.58495e-09	427211	NC_006127.4	23461599	23577705	-	5775	IQGAP2	GO:0007165;GO:0043087;	K05767	IQGAP2; IQ motif containing GTPase activating protein 1
gene8141	585.269	1248.72	2.13358	1.16879e-07	771783	NC_006091.4	34885412	34889699	-	1664	GSR	-	K00383	GSR, null; glutathione-disulfide reductase
gene11514	659.4	1405.79	2.13193	0.00192144	396091	NC_006094.4	4369488	4387212	+	2055	ATIC	GO:0003824;GO:0003937;GO:0004643;GO:0005739;GO:0006164;GO:0016020;GO:0016787;GO:0042803;GO:0045296;GO:0070062;	K00602	ATIC, PURH; 5-aminoimidazole-4-carboxamide ribonucleotide formyltransferase/IMP cyclohydrolase
gene19838	33.5401	71.4891	2.13145	0.0309337	769963	NC_006110.4	3235334	3240172	+	2234	PAFAH2	GO:0003847;GO:0003847;GO:0016042;	K01062	PAFAH2; platelet activating factor acetylhydrolase 2
gene22672	66.3111	141.258	2.13023	0.00395084	770222	NC_006127.4	17464932	17471002	+	1033	SETD9	-	-	SETD9, C5orf35, CZH5ORF35; SET domain containing 9
gene11087	241.358	512.999	2.12547	1.11933e-05	425290	NC_006093.4	22308695	22311170	+	1647	MORN4	-	-	MORN4, C10orf83; MORN repeat containing 4
gene20479	50.1838	106.66	2.12539	0.011213	107055139	NC_006112.3	2076700	2079590	-	1535	SLC39A1	-	K14709	SLC39A1; solute carrier family 39 member 1
gene1881	2310.84	4909.29	2.12447	2.09224e-08	418568	NC_006088.4	112065342	112069044	+	881	RPL8	GO:0002181;GO:0003723;GO:0003723;GO:0003735;GO:0003735;GO:0005622;GO:0005840;GO:0005925;GO:0006412;GO:0015934;GO:0016020;GO:0022625;GO:0022625;	K02938	MIR6850, RPL8; microRNA 6850
gene22527	38.2986	81.3179	2.12326	0.0222839	101750393	NC_006127.4	9087814	9092214	+	3107	LOC101750393	GO:0000120;GO:0001164;GO:0001650;GO:0005730;GO:0006360;	K15214	TAF1CZ, TAF1C; TATA-box binding protein associated factor, RNA polymerase I subunit C-Z
gene22809	851.396	1803.48	2.11826	0.000274771	396154	NC_006127.4	26557504	26572298	+	3401	VLDLR	GO:0000122;GO:0001948;GO:0005509;GO:0005615;GO:0005905;GO:0006629;GO:0006810;GO:0006869;GO:0006897;GO:0006898;GO:0008202;GO:0008203;GO:0016020;GO:0016020;GO:0016021;GO:0021517;GO:0021517;GO:0030228;GO:0030229;GO:0030229;GO:0034185;GO:0034185;GO:0034189;GO:0034361;GO:0034436;GO:0034437;GO:0034447;GO:0038025;GO:0038026;GO:0043235;GO:0045860;GO:0048306;GO:0048813;GO:1900006;	K20053	VLDLR, VLDL; very low density lipoprotein receptor
gene15487	1110.87	2353	2.11816	3.29558e-08	427612	NC_006100.4	3961763	4122652	-	6467	DOCK2	GO:0001766;GO:0001768;GO:0001771;GO:0002277;GO:0005085;GO:0005096;GO:0005622;GO:0006935;GO:0007010;GO:0007264;GO:0016020;GO:0030036;GO:0030676;GO:0042098;GO:0042110;GO:0042608;GO:0043547;GO:0044351;GO:0045059;GO:0045060;GO:0046631;GO:0046633;GO:0050766;GO:0070062;	K12367	DOCK2; dedicator of cytokinesis 2
gene15158	431.886	914.779	2.1181	6.00625e-07	416051	NC_006099.4	11506589	11508357	+	771	ARPC4	GO:0003779;GO:0005200;GO:0005737;GO:0005856;GO:0005885;GO:0005885;GO:0005885;GO:0015629;GO:0019899;GO:0030041;GO:0030041;GO:0030674;GO:0034314;GO:0034314;GO:0034314;GO:0051015;GO:0070062;	K05755	ARPC4; actin related protein 2/3 complex subunit 4
gene14319	705.042	1493.13	2.11779	7.77657e-05	415622	NC_006098.4	340479	368564	-	3018	SLC7A6	GO:0003333;GO:0015171;GO:0016020;GO:0016020;GO:0016021;	K13872	SLC7A6; solute carrier family 7 member 6
gene3795	1257.72	2661.89	2.11644	0.00408962	420595	NC_006089.4	28607678	28624513	+	1955	TSPAN13	GO:0005246;GO:0005246;GO:0005886;GO:0005887;GO:0007166;GO:0016020;GO:0016021;GO:0016021;GO:1903169;GO:1903169;	K17356	TSPAN13, TM4SF13, tetraspanin-13; tetraspanin 13
gene23022	165.769	350.685	2.11551	8.88272e-05	427472	NC_006127.4	42263549	42267689	-	1380	AAED1	-	-	AAED1, C9ORF21, CZH9orf21; AhpC/TSA antioxidant enzyme domain containing 1
gene22400	319.373	675.608	2.11542	2.74062e-06	426854	NC_006127.4	593165	607799	+	1262	TXNL1	-	-	TXNL1; thioredoxin like 1
gene4003	92.1376	194.62	2.11227	0.0101056	420695	NC_006089.4	42831766	42838099	-	2233	CCR5	GO:0004871;GO:0004930;GO:0004930;GO:0004950;GO:0006935;GO:0006954;GO:0006955;GO:0007165;GO:0007186;GO:0007186;GO:0016020;GO:0016021;GO:0016021;GO:0016493;GO:0070098;GO:0090026;	K04180	CCR5, CCR1-L; chemokine (C-C motif) receptor 5
gene20242	494.466	1043.26	2.10988	3.72872e-07	395312	NC_006111.4	6137941	6145530	+	3846	IL18	GO:0000165;GO:0001525;GO:0005125;GO:0005125;GO:0005576;GO:0005615;GO:0005615;GO:0005615;GO:0005622;GO:0006954;GO:0006954;GO:0006955;GO:0014068;GO:0030155;GO:0031663;GO:0032148;GO:0032725;GO:0032729;GO:0032740;GO:0032819;GO:0035655;GO:0035710;GO:0042088;GO:0042104;GO:0042517;GO:0045944;GO:0048661;GO:0050671;GO:0051142;GO:0051897;GO:0070062;GO:0071407;GO:1902715;	K05482	IL18, ChIL-18, IL-18, interleukin-18; interleukin 18
gene22625	401.628	845.902	2.10618	0.0353317	395242	NC_006127.4	14736701	14761276	-	4415	EMB	GO:0016020;GO:0016021;	-	EMB, ZOV3; embigin
gene22479	81.234	170.975	2.10472	0.00394976	427400	NC_006127.4	7621250	7637340	-	3244	LOC427400	-	-	uncharacterized LOC427400
gene23257	359.393	756.398	2.10466	2.03683e-06	770790	NC_006127.4	62969178	62990734	+	1633	TMEM167A	GO:0000139;GO:0005794;GO:0009306;GO:0012505;GO:0016020;GO:0016021;GO:0046907;	-	TMEM167A; transmembrane protein 167A
gene15586	160.577	337.906	2.10432	0.000102497	416221	NC_006100.4	10036480	10056812	+	1282	SFXN1	-	-	SFXN1; sideroflexin 1
gene14237	208.385	438.483	2.10419	2.84648e-05	429374	NC_006097.4	20121659	20127462	-	3382	FES	GO:0000166;GO:0004672;GO:0004713;GO:0004713;GO:0004715;GO:0004715;GO:0005102;GO:0005524;GO:0005524;GO:0005737;GO:0005856;GO:0006468;GO:0006935;GO:0007155;GO:0007173;GO:0016301;GO:0016310;GO:0016477;GO:0016740;GO:0018108;GO:0030154;GO:0031234;GO:0038083;GO:0042127;GO:0043304;GO:0045087;	K07527	FES, c-fps; FES proto-oncogene, tyrosine kinase
gene3977	217.159	456.752	2.10331	2.62272e-05	420681	NC_006089.4	41548378	41556513	+	2007	METTL6	-	K00599	METTL6; methyltransferase like 6
gene12686	231.693	487.27	2.10309	9.40746e-05	424588	NC_006095.4	20988084	20994532	-	2698	LOC424588	GO:0004842;GO:0016567;GO:0016740;	K12233	E3 ubiquitin-protein ligase HECTD3-like
gene13593	79.2654	166.647	2.1024	0.0160928	425034	NC_006096.4	23543185	23553647	-	5985	AADACL2	GO:0008152;GO:0009056;GO:0016021;GO:0016787;GO:0016787;GO:0052689;	K13616	AADAC, AADACL2; arylacetamide deacetylase
gene15623	50.567	106.082	2.09785	0.0131401	416227	NC_006100.4	10415325	10415946	-	476	HIGD2A	GO:0005739;GO:0016020;GO:0016021;GO:0097250;	-	HIGD2A; HIG1 hypoxia inducible domain family member 2A
gene15104	3131.06	6567.5	2.09753	0.00697476	416024	NC_006099.4	9586061	9678239	+	4083	MGLL	-	K01054	MGLL; monoglyceride lipase
gene1021	759.763	1593.37	2.09719	0.000145323	418167	NC_006088.4	62141505	62155485	+	2702	USP18	GO:0006511;GO:0016579;GO:0019785;GO:0035634;GO:0036459;	K11846	USP18, USP41; ubiquitin specific peptidase 18
gene16303	64.9138	136.104	2.09669	0.0186838	771988	NC_006101.4	9157385	9167556	+	1412	TVP23A	GO:0009306;GO:0016020;GO:0016021;GO:0016021;GO:0016192;GO:0030173;	-	TVP23A, FAM18A; trans-golgi network vesicle protein 23 homolog A
gene15689	139.023	291.33	2.09555	0.00660658	416268	NC_006100.4	13018234	13024993	+	1913	CCDC69	-	-	CCDC69; coiled-coil domain containing 69
gene5729	304.75	638.558	2.09535	4.95065e-06	421286	NC_006090.4	9067300	9084378	+	5824	B3GNT2	GO:0000139;GO:0005794;GO:0006486;GO:0006486;GO:0007411;GO:0007608;GO:0008378;GO:0008532;GO:0016020;GO:0016020;GO:0016021;GO:0016740;GO:0016757;GO:0030311;GO:0070062;	K00741	B3GNT2, B3GNT1; UDP-GlcNAc:betaGal beta-1,3-N-acetylglucosaminyltransferase 2
gene20820	209.458	438.422	2.09312	0.0121624	419844	NC_006113.4	2488583	2506110	+	4366	RASSF5	GO:0007165;GO:0017016;GO:0042981;	K08015	RASSF5; Ras association domain family member 5
gene9304	361.107	754.523	2.08947	2.50726e-06	423008	NC_006092.4	867913	871879	+	1648	PCMT1L	-	K00573	PCMT1L; protein-L-isoaspartate (D-aspartate) O-methyltransferase-like
gene20210	172.101	359.538	2.08911	9.01706e-05	419779	NC_006111.4	5442227	5447809	-	2791	MPZL2	GO:0016020;GO:0016020;GO:0016021;GO:0016337;	-	MPZL2, EVA1, eva; myelin protein zero like 2
gene23507	85.3842	178.184	2.08685	0.00206477	768709	NC_006127.4	81581261	81587373	+	839	LOC768709	GO:0051920;GO:0055114;GO:0098869;	-	uncharacterized LOC768709
gene15700	1646.11	3434.43	2.08639	1.04811e-08	416275	NC_006100.4	13139443	13144162	+	2479	RPS14	GO:0000028;GO:0000028;GO:0000122;GO:0000462;GO:0003723;GO:0003735;GO:0003735;GO:0005730;GO:0005739;GO:0005840;GO:0005840;GO:0005925;GO:0006412;GO:0006412;GO:0006412;GO:0006417;GO:0016020;GO:0022627;GO:0022627;GO:0030218;GO:0030529;GO:0031012;GO:0045182;GO:0048027;GO:0048027;GO:0070062;GO:0070181;	K02955	RPS14; ribosomal protein S14
gene12081	411.583	858.552	2.08598	0.00421603	424303	NC_006094.4	32874820	33193631	+	2570	ARHGAP15	GO:0005096;GO:0005096;GO:0005737;GO:0007165;GO:0008360;GO:0016020;GO:0043547;	K20637	ARHGAP15; Rho GTPase activating protein 15
gene21956	36.7556	76.6019	2.08409	0.0329103	770472	NC_006119.3	11855	12772	-	722	MRPS12	-	K02950	MRPS12; mitochondrial ribosomal protein S12
gene12137	35.1226	73.1284	2.08209	0.0337922	424326	NC_006094.4	36492451	36501064	+	2262	UPP2	-	K00757	UPP2; uridine phosphorylase 2
gene1671	54.1186	112.667	2.08185	0.00924	418466	NC_006088.4	98014582	98035138	-	1907	LIPI	GO:0004620;GO:0005576;GO:0006629;GO:0008201;GO:0016042;GO:0052689;	K19404	LIPI; lipase, member I
gene14351	763.17	1587.19	2.07973	0.000243027	100857413	NC_006098.4	674849	712404	+	8314	NLRC5	GO:0000166;GO:0005524;	-	NLRC5; NLR family CARD domain containing 5
gene20075	80.6006	167.573	2.07906	0.00555135	395925	NC_006111.4	1063523	1159204	+	2806	KCNJ5	GO:0005242;GO:0005242;GO:0005242;GO:0005244;GO:0005887;GO:0006810;GO:0006811;GO:0006813;GO:0006813;GO:0008076;GO:0010107;GO:0010107;GO:0015467;GO:0016020;GO:0016020;GO:0016021;GO:0016021;GO:0034765;GO:0086089;GO:0086091;GO:0098914;GO:1990573;	K04999	KCNJ5; potassium voltage-gated channel subfamily J member 5
gene22659	681.907	1417.69	2.07901	1.8083e-07	427137	NC_006127.4	16761421	16805959	+	3640	SKIV2L2	GO:0000178;GO:0000460;GO:0000460;GO:0003676;GO:0003723;GO:0004004;GO:0005524;GO:0005634;GO:0005634;GO:0006401;GO:0071013;	K12598	SKIV2L2; Ski2 like RNA helicase 2
gene21687	176.936	367.735	2.07835	8.81761e-05	100858236	NC_006115.4	2682180	2687496	+	4000	MADCAM1	GO:0002687;GO:0007160;GO:0007229;GO:0016020;GO:0016021;GO:0034113;GO:0050901;GO:0098640;	K06779	MADCAM1; mucosal vascular addressin cell adhesion molecule 1
gene12841	131.45	272.675	2.07437	0.00403771	424676	NC_006095.4	26763424	26769328	-	2269	CYP2J2L3	-	K07418	CYP2J23, CYP2J2L3; cytochrome P450, family 2, subfamily J, polypeptide 23
gene23408	1002.81	2078.55	2.07272	7.13657e-08	373916	NC_006127.4	70963355	71000137	+	3382	ACO1	GO:0003994;GO:0003994;GO:0005623;GO:0006879;GO:0008152;GO:0010040;GO:0016829;GO:0051536;GO:0051539;GO:0051539;	K01681	ACO1, IREB1, IREBP; aconitase 1, soluble
gene19502	436.997	905.482	2.07205	0.00964118	419521	NC_006109.4	421650	433918	+	2528	RASSF2	-	K09851	RASSF2; Ras association domain family member 2
gene14671	528.418	1093.13	2.06869	0.000310762	768420	NC_006098.4	17048506	17065204	-	429	COTL1	GO:0001755;GO:0003779;GO:0003779;GO:0003779;GO:0003779;GO:0005622;GO:0019899;GO:0019899;GO:0030041;GO:0050832;GO:0070062;	-	COTL1; coactosin like F-actin binding protein 1
gene1275	56.8527	117.583	2.0682	0.00937385	427944	NC_006088.4	76641354	76653698	+	4190	CD86	GO:0016020;GO:0016021;	K05413	CD86; CD86 molecule
gene7538	118.985	245.712	2.06507	0.000625846	422138	NC_006091.4	1648208	1652365	-	2161	SASH3	-	-	SASH3, CXorf9; SAM and SH3 domain containing 3
gene7870	107.283	221.448	2.06415	0.00103353	422365	NC_006091.4	16506354	16513518	-	2067	ATP1B4	GO:0005890;GO:0006810;GO:0006811;GO:0006813;GO:0006814;GO:0015992;GO:0016020;GO:0016021;	K01540	ATP1B4; ATPase Na+/K+ transporting family member beta 4
gene18893	57.2843	118.234	2.06399	0.0106721	395243	NC_006107.4	10265011	10267614	-	1332	IRF9	-	K09445	IRF9, IRF10; interferon regulatory factor 9
gene23208	3749.97	7734.46	2.06254	0.033616	427107	NC_006127.4	59332514	59346072	+	4098	ARRDC3	GO:0001659;GO:0005768;GO:0005886;GO:0007165;GO:0031651;GO:0031699;GO:0043588;GO:0044252;GO:0051443;GO:0060613;GO:0071879;GO:0090327;	-	ARRDC3, null; arrestin domain containing 3
gene12352	45.993	94.8047	2.06129	0.0347526	424401	NC_006095.4	5103937	5110143	-	1698	LOC424401	-	K01112	phosphohistidine phosphatase 1
gene4634	331.179	682.51	2.06085	0.0334905	421032	NC_006089.4	97511766	97531855	-	2897	IMPA2	GO:0005737;GO:0006020;GO:0007165;GO:0008934;GO:0008934;GO:0008934;GO:0042803;GO:0046854;GO:0046855;GO:0046855;GO:0046855;	K01092	IMPA2; inositol monophosphatase 2
gene1067	544.769	1122.44	2.06039	0.0135026	418193	NC_006088.4	65412642	65478872	+	8463	BCAT1	GO:0003824;GO:0004084;GO:0004084;GO:0004084;GO:0005739;GO:0008152;GO:0008483;GO:0008652;GO:0009081;GO:0009082;GO:0009098;GO:0009099;GO:0016740;GO:0052654;GO:0052655;GO:0052656;	K00826	BCAT1; branched chain amino acid transaminase 1
gene4820	1544.96	3179.64	2.05807	2.16491e-08	430990	NC_006089.4	111559780	111562451	-	510	RPS20	GO:0003723;GO:0003723;GO:0003735;GO:0003735;GO:0003735;GO:0005622;GO:0005840;GO:0006412;GO:0015935;GO:0016020;GO:0022627;GO:0022627;GO:0031012;GO:0070062;	K02969	RPS20; ribosomal protein S20
gene8177	1610.6	3310.95	2.05573	4.1656e-07	422526	NC_006091.4	37989118	37992417	-	476	RPL34	-	K02915	RPL34; ribosomal protein L34
gene22123	239.999	492.918	2.05384	0.000238531	777552	NC_008465.3	1556563	1565857	+	1632	BIN2	-	K20119	BIN2; bridging integrator 2
gene23133	1943.47	3987.56	2.05178	1.70039e-08	427291	NC_006127.4	53367345	53437692	-	9293	GAK	GO:0004672;GO:0005524;GO:0006468;GO:0006898;GO:0031982;	K08855	GAK; cyclin G associated kinase
gene2736	177.305	363.709	2.05132	0.0266248	428092	NC_006088.4	185674161	185675231	-	1071	FUT4	GO:0000139;GO:0005794;GO:0006486;GO:0008417;GO:0009986;GO:0016020;GO:0016021;GO:0016740;GO:0016757;GO:0032580;GO:0036065;GO:0046920;GO:0071944;	K07632	FUT4, CFT1; fucosyltransferase 4
gene2705	557.603	1142.25	2.0485	8.23825e-07	418984	NC_006088.4	182611334	182628424	+	2540	TMEM123	GO:0009897;GO:0016020;GO:0016021;GO:0070267;	-	TMEM123; transmembrane protein 123
gene4019	493.594	1009.56	2.04531	1.18138e-06	420703	NC_006089.4	43219139	43245966	+	6491	CDCP1	-	K06732	CDCP1; CUB domain containing protein 1
gene7632	660.602	1349.48	2.0428	4.36708e-07	422230	NC_006091.4	3411521	3425489	+	4368	IL13RA1	-	K05076	IL13RA1; interleukin 13 receptor subunit alpha 1
gene8472	575.51	1174.68	2.04111	6.66758e-07	374033	NC_006091.4	56620972	56680966	-	1827	UGT8	GO:0002175;GO:0007010;GO:0008152;GO:0015020;GO:0016020;GO:0016021;GO:0016740;GO:0016757;GO:0016758;GO:0030913;GO:0043231;GO:0048812;	K04628	UGT8; UDP glycosyltransferase 8
gene11945	766.283	1563.54	2.04041	8.98995e-07	769981	NC_006094.4	23457913	23460537	-	402	RPL37A	GO:0003723;GO:0003735;GO:0005622;GO:0005634;GO:0005840;GO:0005840;GO:0005925;GO:0006412;GO:0022625;GO:0030529;GO:0046872;GO:0070062;	K02921	RPL37A; ribosomal protein L37a
gene805	138.478	282.459	2.03973	0.0236578	100858460	NC_006088.4	51189814	51196504	+	2505	LOC100858460	-	-	arf-GAP with dual PH domain-containing protein 1-like
gene22569	268.382	547.075	2.03842	2.17917e-05	427433	NC_006127.4	10563594	10567171	+	1234	BRIX1	GO:0000027;GO:0003723;GO:0003723;GO:0005634;GO:0005730;GO:0005730;	K14820	BRIX1, BXDC2; BRX1, biogenesis of ribosomes
gene7476	419.393	853.732	2.03563	2.57288e-06	422168	NC_006091.4	282121	306154	+	6396	HEPH	-	K14735	HEPH; hephaestin
gene1323	359.466	730.618	2.03251	0.00318879	418295	NC_006088.4	77392043	77399501	-	2709	C1R	GO:0001867;GO:0004252;GO:0004252;GO:0005509;GO:0005576;GO:0005576;GO:0005615;GO:0006508;GO:0006508;GO:0006956;GO:0006956;GO:0006958;GO:0008233;GO:0016787;GO:0046872;	K01330	C1R; complement C1r
gene22756	162.696	330.679	2.0325	0.000256283	431596	NC_006127.4	23841913	23867687	-	3511	ANKDD1B	GO:0007165;	-	ANKDD1B; ankyrin repeat and death domain containing 1B
gene5739	1191.67	2416.59	2.0279	2.47647e-07	373900	NC_006090.4	9554497	9577977	+	2689	UGP2	GO:0003983;GO:0003983;GO:0005737;GO:0005977;GO:0006011;GO:0006011;GO:0008152;GO:0070569;	K00963	UGP2; UDP-glucose pyrophosphorylase 2
gene2385	1231.24	2496.51	2.02764	0.000369489	101751260	NC_006088.4	154061268	154136421	-	4224	SCEL	GO:0008270;	-	SCEL; sciellin
gene6982	2578.01	5225.24	2.02685	1.49522e-05	421919	NC_006090.4	94094206	94101403	+	1168	RPS7	GO:0003735;GO:0005622;GO:0005840;GO:0006412;	K02993	RPS7; ribosomal protein S7
gene3754	473.738	959.976	2.02639	8.14263e-05	420574	NC_006089.4	24690802	24704528	-	3145	ASNS	GO:0004066;GO:0004066;GO:0005829;GO:0006529;GO:0006529;GO:0042149;GO:0043066;GO:0045931;	K01953	ASNS; asparagine synthetase (glutamine-hydrolyzing)
gene23889	54.9892	111.426	2.02633	0.0141888	107049469	NT_464152.1	23733	25684	+	972	LOC107049469	-	-	uncharacterized LOC107049469
gene4885	90.2877	182.711	2.02366	0.0026158	426446	NC_006089.4	115489614	115505350	+	2239	ADHFE1	-	K11173	ADHFE1; alcohol dehydrogenase, iron containing 1
gene20544	1268.21	2566	2.02333	6.14892e-08	425657	NC_006112.3	2580937	2585626	-	1698	CTSS	GO:0001968;GO:0002250;GO:0004197;GO:0004197;GO:0005518;GO:0005615;GO:0005615;GO:0005764;GO:0005764;GO:0006508;GO:0006508;GO:0006508;GO:0006955;GO:0008233;GO:0008234;GO:0008234;GO:0010447;GO:0016485;GO:0016787;GO:0019882;GO:0030574;GO:0034769;GO:0034769;GO:0043231;GO:0043236;GO:0043394;GO:0048002;GO:0051603;GO:0051603;GO:0097067;GO:2001259;	K01368	CTSS; cathepsin S
gene14657	256.115	518.149	2.02311	0.000660845	415809	NC_006098.4	16002168	16005750	+	2080	PNAT3	GO:0004060;GO:0008152;GO:0016407;GO:0016740;GO:0016746;	K00622	PNAT3; N-acetyltransferase, pineal gland isozyme NAT-3
gene9644	89.5252	181.033	2.02214	0.00551988	423129	NC_006092.4	16936588	16941213	+	3352	LPXN	-	-	LPXN; leupaxin
gene22514	752.521	1521.59	2.02199	0.00332654	100858799	NC_006127.4	8647653	8857011	+	15706	LOC100858799	GO:0005794;GO:0005829;GO:0007268;GO:0007268;GO:0007528;GO:0016020;GO:0016079;GO:0016081;GO:0016082;GO:0019992;GO:0030742;GO:0031594;GO:0031914;GO:0032009;GO:0035249;GO:0035556;GO:0043065;GO:0043195;GO:0044305;GO:0046872;GO:0048172;GO:0048786;GO:0048786;GO:0050714;GO:0060384;GO:0071333;GO:0090382;GO:0097470;GO:0098793;GO:0099525;GO:1900426;	K15293	UNC13B; unc-13 homolog B
gene2493	144.451	292.064	2.02189	0.00479254	418864	NC_006088.4	169129412	169145302	+	3902	CDADC1	-	-	CDADC1; cytidine and dCMP deaminase domain containing 1
gene22487	270.905	547.427	2.02073	2.41472e-05	427404	NC_006127.4	7914087	7921662	-	923	DCTN3	-	K10425	DCTN3, ARID3C; dynactin subunit 3
gene23272	154.069	310.932	2.01813	0.000319481	100859442	NC_006127.4	64092925	64103974	+	3619	LOC100859442	-	-	protein FAM151B-like
gene14616	144.151	290.71	2.01671	0.000795563	415795	NC_006098.4	11595596	11598275	-	816	CKLF	GO:0016020;GO:0016020;GO:0016021;GO:0016021;	-	CKLF; chemokine like factor
gene19286	72.0054	145.007	2.01383	0.0064318	419438	NC_006108.4	3235193	3247748	-	3734	SLC2A5	GO:0005215;GO:0006810;GO:0016020;GO:0016020;GO:0016021;GO:0016021;GO:0022857;GO:0022891;GO:0055085;	K08143	SLC2A5; solute carrier family 2 member 5
gene21541	71.548	143.95	2.01194	0.00741395	420061	NC_006115.4	790661	796192	-	1874	BTN1A1	GO:0016020;GO:0016021;	K06712	BTN1A1, TVC; butyrophilin subfamily 1 member A1
gene12372	639.939	1283.45	2.00558	0.0197887	396489	NC_006095.4	5649024	5655566	+	2731	GLUL	-	K01915	GLUL, p42; glutamate-ammonia ligase
gene23310	87.6819	175.769	2.00462	0.0037592	427331	NC_006127.4	65920837	65931330	+	1149	INIP	GO:0005634;GO:0005634;GO:0005654;GO:0006281;GO:0006281;GO:0006974;GO:0006974;GO:0010212;GO:0070876;GO:0070876;	-	INIP, C9orf80, CZH9ORF80, HSPC043, MISE, SOSSC, SSBIP1, hSSBIP1; INTS3 and NABP interacting protein
gene23246	229.524	459.983	2.00407	7.01213e-05	427328	NC_006127.4	60998041	61007197	+	1477	CCNH	GO:0000307;GO:0005634;GO:0005634;GO:0005654;GO:0005675;GO:0006351;GO:0006366;GO:0006468;GO:0008094;GO:0008353;GO:0016301;GO:0016310;GO:0016538;GO:0016538;GO:0019907;GO:0045737;GO:0045944;GO:0045944;GO:0070985;GO:1901409;	K06634	CCNH; cyclin H
gene19741	838.312	1677.71	2.0013	3.85091e-07	395465	NC_006110.4	1422978	1425194	+	1947	CITED4	GO:0001105;GO:0003713;GO:0003713;GO:0005634;GO:0005634;GO:0005634;GO:0005634;GO:0005737;GO:0006351;GO:0006355;GO:0006355;GO:0006357;GO:0032502;GO:0043627;GO:0043627;GO:0045893;GO:0045944;	-	CITED4, CITED3, cCITED3; Cbp/p300 interacting transactivator with Glu/Asp rich carboxy-terminal domain 4
gene12235	696.951	348.048	0.499387	1.27421e-05	768611	NC_006095.4	1248828	1257769	+	2963	PRPF38B	-	K12850	PRPF38B; pre-mRNA processing factor 38B
gene11869	5695.02	2844	0.499384	4.94516e-06	429030	NC_006094.4	22042155	22109332	-	8300	MYO10L	GO:0000166;GO:0003774;GO:0003779;GO:0005524;GO:0005524;GO:0005856;GO:0016459;GO:0016459;	K12559	MYO10L; myosin-X-like
gene25262	285.271	142.411	0.499212	0.000572687	107050431	NT_467955.1	236	10214	+	487	LOC107050431	-	-	ubiquitin-like modifier-activating enzyme 1
gene25358	480.392	239.673	0.498911	0.019897	107050513	NT_468334.1	469	4390	+	667	LOC107050513	-	-	proteasome activator complex subunit 1-like
gene4401	189.747	94.6661	0.498906	0.00835609	373905	NC_006089.4	75579535	75626937	-	978	BASP1	GO:0005634;GO:0005737;GO:0005737;GO:0005856;GO:0007275;GO:0030426;GO:0030863;GO:0031234;GO:0045892;	K17272	BASP1, CAP-23; brain abundant membrane attached signal protein 1
gene20199	106.004	52.8706	0.49876	0.0159506	419770	NC_006111.4	5375780	5377565	-	730	FXYD2	GO:0005216;GO:0006811;GO:0016020;GO:0016020;GO:0016020;GO:0016021;GO:0017080;GO:0034220;GO:2000649;	K01538	FXYD2; FXYD domain containing ion transport regulator 2
gene19772	799.245	398.405	0.498477	8.3816e-06	419580	NC_006110.4	1893446	1911287	-	2412	SLC9A1	-	K05742	SLC9A1; solute carrier family 9 member A1
gene1197	91.3571	45.5307	0.498382	0.0243242	396281	NC_006088.4	72518721	72531816	-	4733	PTHLH	GO:0002076;GO:0003420;GO:0005179;GO:0005179;GO:0005576;GO:0005615;GO:0007189;GO:0032330;GO:0032330;GO:0051428;GO:1902733;GO:1903042;GO:0002076;GO:0003420;GO:0005179;GO:0005179;GO:0005179;GO:0005576;GO:0005576;GO:0005615;GO:0005634;GO:0005737;GO:0007189;GO:0032330;GO:0051428;GO:1902733;GO:1903042;	-	PTHLH, PTHrP; parathyroid hormone like hormone
gene12377	99.88	49.7771	0.498369	0.0202618	424412	NC_006095.4	5721749	5804682	-	8195	CACNA1E	GO:0005216;GO:0005244;GO:0005245;GO:0005245;GO:0005262;GO:0005509;GO:0005886;GO:0005891;GO:0006811;GO:0006816;GO:0008331;GO:0016020;GO:0016020;GO:0016021;GO:0034765;GO:0055085;GO:0070588;GO:0070588;GO:0086010;	K04852	CACNA1E; calcium voltage-gated channel subunit alpha1 E
gene6762	859.029	427.877	0.498094	0.0298446	421803	NC_006090.4	73034631	73063058	-	3316	FHL5	GO:0003713;GO:0008270;GO:0045944;GO:0046872;	-	FHL5; four and a half LIM domains 5
gene21411	1497.06	745.138	0.497735	3.04861e-06	777580	NC_006114.4	5461875	5473473	+	4631	WNK4	-	K08867	WNK4; WNK lysine deficient protein kinase 4
gene19708	2105.69	1048	0.4977	2.64888e-07	768675	NC_006110.4	159439	162759	-	1295	HMGN2	GO:0000785;GO:0003677;GO:0005634;GO:0005634;GO:0031492;	K11300	HMGN4, HMG, HMG-17, HMGN2; high mobility group nucleosomal binding domain 4
gene23979	616.123	306.629	0.497674	2.17028e-05	100858001	NT_464204.1	28	4589	-	2380	DDX23	-	K12858	DDX23; DEAD-box helicase 23
gene15560	1039.67	516.999	0.497272	3.16682e-05	427626	NC_006100.4	8921837	9033843	-	6443	NEURL1B	GO:0005769;GO:0008270;GO:0016874;GO:0070086;	K01931	NEURL1B; neuralized E3 ubiquitin protein ligase 1B
gene19200	425.2	211.38	0.497131	9.18879e-05	419388	NC_006108.4	1022320	1349887	-	7691	PRDM16	-	-	PRDM16; PR/SET domain 16
gene13771	472.034	234.521	0.49683	0.0201449	107049034	NC_006097.4	2277417	2283623	-	3404	C10H15orf39	-	-	C15orf39, C10H15orf39; chromosome 15 open reading frame 39
gene615	227.042	112.766	0.496676	0.00462494	417931	NC_006088.4	47391477	47410032	+	5704	GAS2L3	GO:0000226;GO:0000226;GO:0003779;GO:0003779;GO:0005856;GO:0008017;GO:0008017;GO:0015629;GO:0015630;GO:0030036;GO:0030036;	-	GAS2L3, null; growth arrest specific 2 like 3
gene19242	123.071	61.0636	0.496165	0.00966737	770979	NC_006108.4	2205337	2208058	+	907	MRPL20	GO:0003723;GO:0003735;GO:0005622;GO:0005739;GO:0005739;GO:0005761;GO:0005762;GO:0005840;GO:0005840;GO:0006412;GO:0019843;GO:0030529;	K02887	MRPL20; mitochondrial ribosomal protein L20
gene5299	1706.96	846.879	0.496133	3.44292e-07	776552	NC_006089.4	149472572	149486450	-	2572	NRBP2	-	K08875	NRBP2; nuclear receptor binding protein 2
gene6581	83.1414	41.2323	0.495929	0.0283676	421716	NC_006090.4	59770150	59777194	-	2269	CENPW	GO:0000775;GO:0000776;GO:0000777;GO:0003677;GO:0003677;GO:0005515;GO:0005634;GO:0005694;GO:0007049;GO:0007067;GO:0007067;GO:0046982;GO:0051301;GO:0051382;	-	CENPW, CENP-W; centromere protein W
gene8807	2205.99	1093.86	0.49586	0.0277935	422853	NC_006091.4	79848710	79922805	-	14689	C4H4ORF50	-	-	C4H4ORF50, C4orf50; chromosome 4 open reading frame, human C4orf50
gene4402	1015.19	503.351	0.495818	0.0171085	420913	NC_006089.4	75628604	75810694	+	3273	MYO10	-	K12559	MYO10; myosin X
gene5447	152.59	75.5105	0.494859	0.0147212	107055962	NT_458044.1	688	2255	-	1006	LOC107055962	-	-	SNAI2L; zinc finger protein SNAI2-like
gene25900	100.864	49.9028	0.494751	0.0174709	107050955	NT_471666.1	1231	6197	-	475	LOC107050955	-	-	plectin-like
gene22267	300.662	148.683	0.49452	0.000396992	426896	NT_463460.1	1887	10999	-	1802	KRT8	-	K07605	KRT8; keratin 8
gene3738	1081.69	534.881	0.494485	1.67745e-06	420567	NC_006089.4	23679058	23705647	-	5414	SGCE	GO:0003012;GO:0005794;GO:0005886;GO:0016010;GO:0016012;GO:0016020;GO:0016020;GO:0016021;GO:0032590;GO:0061024;	-	SGCE; sarcoglycan epsilon
gene8383	220.938	109.148	0.494021	0.00141324	422644	NC_006091.4	50355241	50356956	+	1716	UTP3	-	K14767	UTP3; UTP3, small subunit processome component homolog (S. cerevisiae)
gene14441	2015.22	994.01	0.493252	2.21466e-07	415691	NC_006098.4	2032931	2037793	-	3403	BCAR1	-	K05726	BCAR1; BCAR1, Cas family scaffolding protein
gene8485	122.344	60.3412	0.493208	0.00888765	428770	NC_006091.4	57469928	57493979	+	5672	C4H4ORF21	-	-	ZGRF1, C4H4ORF21; zinc finger GRF-type containing 1
gene15725	10407.1	5130.18	0.492948	1.23531e-08	395157	NC_006100.4	13577402	13594681	+	3120	HNRNPH1	-	K12898	HNRNPH2, HNRNPH1, HNRPH1; heterogeneous nuclear ribonucleoprotein H2 (H')
gene19440	15591.8	7681.94	0.492692	1.28767e-07	429806	NC_006108.4	6549966	6578063	+	12714	HSPG2	-	K06255	HSPG2, HSPG; heparan sulfate proteoglycan 2
gene25762	89.2917	43.9858	0.492608	0.0262661	107050835	NT_470812.1	2594	8298	+	836	LOC107050835	-	-	protein phosphatase 1 regulatory subunit 37-like
gene7181	71.1515	35.0125	0.492085	0.0392422	426385	NC_006090.4	106147395	106157706	+	3928	LOC426385	GO:0000166;GO:0004672;GO:0004674;GO:0005524;GO:0005524;GO:0006468;	-	serine/threonine kinase 35-like
gene15434	188.19	92.5422	0.491749	0.00210835	107054486	NC_006100.4	1763395	1769269	+	5875	LOC107054486	-	K16495	protocadherin gamma-A5-like
gene22389	583.307	286.775	0.491636	1.93731e-05	768612	NC_006127.4	2534	141128	-	1498	TCF4	-	-	TCF4Z, TCF4; transcription factor 4-Z
gene3371	221.691	108.878	0.491124	0.00129343	100858754	NC_006089.4	302527	307846	-	1409	NOS3	-	-	NOS3; nitric oxide synthase 3
gene2683	287.68	140.934	0.489899	0.000394601	418973	NC_006088.4	180655515	180718175	+	3189	CWF19L2	GO:0003824;	-	CWF19L2; CWF19-like 2, cell cycle control (S. pombe)
gene19788	140.34	68.7196	0.489664	0.00629636	429810	NC_006110.4	2149803	2157104	+	2226	RCC1	-	K11493	RCC1; regulator of chromosome condensation 1
gene16168	175.162	85.7613	0.48961	0.0025126	416530	NC_006101.4	5985318	6000260	+	4475	LOC416530	-	-	uncharacterized LOC416530
gene7135	3683.66	1803.09	0.489482	4.1563e-08	421993	NC_006090.4	105228677	105318265	-	11619	ASXL2	GO:0003677;GO:0006351;GO:0006355;	K11471	ASXL2; additional sex combs like 2, transcriptional regulator
gene20392	934.539	457.407	0.489446	2.31471e-06	776936	NC_006112.3	1432110	1437580	+	1103	HDGF	-	K16641	HDGF; hepatoma-derived growth factor
gene23776	147.191	72.0069	0.489207	0.00491901	426247	NT_464130.1	7499	10913	-	1414	DHRS4	-	K11147	DHRS4, DHRS2; dehydrogenase/reductase 4
gene21700	692.907	338.364	0.488326	0.000662797	420097	NC_006115.4	2791007	2796867	+	2964	MISP	-	K16519	MISP, C19orf21, C28H19ORF21, caprice; mitotic spindle positioning
gene25082	276.538	135.023	0.488263	0.030476	107050288	NT_467200.1	1137	9741	-	3206	LOC107050288	-	-	E3 SUMO-protein ligase RanBP2-like
gene2928	1231.29	600.684	0.487848	6.49347e-07	777518	NC_006088.4	195423563	195459334	+	5514	ARHGEF17	GO:0005089;GO:0035023;GO:0043547;	K20689	ARHGEF17; Rho guanine nucleotide exchange factor 17
gene18331	2229.21	1087.27	0.48774	1.14313e-07	417581	NC_006106.4	5929534	5959132	-	9269	MYO18A	GO:0000139;GO:0000166;GO:0003723;GO:0003774;GO:0005524;GO:0005524;GO:0005524;GO:0005802;GO:0007030;GO:0016020;GO:0016459;GO:0016459;GO:0016477;GO:0031032;GO:0042641;GO:0043030;GO:0043066;GO:0043531;GO:0048194;GO:0050714;GO:0051015;GO:0051015;GO:0090161;GO:0090164;GO:1903028;	K10362	MYO18A; myosin XVIIIA
gene24900	163.224	79.5821	0.487565	0.00320701	100858855	NT_466464.1	5560	10515	+	1678	LOC100858855	-	-	LRRC14; leucine rich repeat containing 14
gene14322	955.07	465.431	0.487327	1.7265e-06	768618	NC_006098.4	396931	412674	-	3548	NDRG4	-	-	NDRG4; NDRG family member 4
gene4737	370.662	180.538	0.48707	0.0137115	414745	NC_006089.4	105084273	105197912	-	3203	CDH2	GO:0001502;GO:0001841;GO:0005509;GO:0005515;GO:0005515;GO:0005515;GO:0005623;GO:0005737;GO:0005829;GO:0005886;GO:0005886;GO:0005886;GO:0005886;GO:0005886;GO:0005911;GO:0005911;GO:0005911;GO:0005912;GO:0005912;GO:0005913;GO:0005913;GO:0005916;GO:0005925;GO:0007155;GO:0007155;GO:0007155;GO:0007155;GO:0007156;GO:0007156;GO:0007157;GO:0009966;GO:0009986;GO:0010001;GO:0010001;GO:0014069;GO:0014704;GO:…	K06736	CDH2, cadherin-2; cadherin 2
gene7535	756.399	368.296	0.486907	5.09279e-06	428687	NC_006091.4	1604237	1625515	-	6564	BCORL1	-	-	BCORL1; BCL6 corepressor-like 1
gene9489	6109.52	2973.26	0.486661	8.68997e-05	423068	NC_006092.4	11108996	11253711	-	8517	SOX6	-	K09269	MIR6073, SOX6; microRNA 6073
gene9786	649.371	315.884	0.486446	0.000657102	100859610	NC_006092.4	23696080	23739416	-	4449	CREB3L1	GO:0003677;GO:0003700;GO:0005634;GO:0005634;GO:0005783;GO:0006355;GO:0016020;GO:0030968;GO:0032967;GO:0035497;GO:0043565;GO:0045944;GO:0046332;	K09048	CREB3L1; cAMP responsive element binding protein 3 like 1
gene751	17505.8	8509.83	0.486114	3.97773e-09	418010	NC_006088.4	50141099	50282098	-	20200	TNRC6B	GO:0035278;	K18412	TNRC6B; trinucleotide repeat containing 6B
gene2173	4893.16	2378.22	0.486029	1.852e-08	418714	NC_006088.4	133651508	133803136	+	7321	MAP4K4	GO:0004672;GO:0004702;GO:0005524;GO:0005737;GO:0006468;GO:0023014;	K04407	MAP4K4; mitogen-activated protein kinase kinase kinase kinase 4
gene20422	228.47	110.842	0.485149	0.000882526	100857958	NC_006112.3	1784644	1788641	-	2665	PBXIP1	-	-	PBXIP1; PBX homeobox interacting protein 1
gene16623	1661.01	805.806	0.485129	1.99447e-07	416793	NC_006102.4	1560156	1978850	-	5814	FBRSL1	GO:0003723;	-	FBRSL1; fibrosin-like 1
gene21845	1878.72	911.412	0.485123	1.09433e-07	771278	NC_006115.4	4308367	4325502	+	8868	CTD-3222D19.2	GO:0005634;GO:0005634;GO:0016592;	K15169	MED26, CRSP7, CTD-3222D19.2; mediator complex subunit 26
gene7873	337.05	163.382	0.484741	0.000152037	422368	NC_006091.4	16548380	16553100	+	1910	NKAP	-	-	NKAP, NKAPL; NFKB activating protein
gene9083	251.157	121.725	0.484656	0.000661418	100858707	NT_459802.1	106077	113411	-	3135	LOC100858707	-	K08638	CPXM1; carboxypeptidase X, M14 family member 1
gene16125	434.701	210.582	0.484429	4.34794e-05	427664	NC_006101.4	4873534	4934410	+	6566	RAI1	-	K19749	RAI1; retinoic acid induced 1
gene15752	427.877	207.138	0.484106	4.25119e-05	416304	NC_006100.4	14598139	14684254	-	4033	SPOCK1	-	K08136	SPOCK1; SPARC/osteonectin, cwcv and kazal like domains proteoglycan 1
gene25916	93.1815	45.0933	0.48393	0.0166455	101750873	NT_471758.1	5	3622	-	715	LOC101750873	-	K08817	CDK20; cyclin dependent kinase 20
gene6783	718.919	347.81	0.483795	4.62524e-06	395528	NC_006090.4	75957216	75980581	+	1501	UBE2J1	GO:0005737;GO:0016020;GO:0016021;GO:0016567;GO:0031625;GO:0061630;	K10578	UBE2J1, NCUBE1; ubiquitin conjugating enzyme E2 J1
gene2804	908.179	439.308	0.483724	0.000549644	395406	NC_006088.4	191996861	192426122	+	4821	TENM4	-	-	TENM4, ODZ4, TEN4; teneurin transmembrane protein 4
gene13880	248.944	120.316	0.483305	0.00100547	415384	NC_006097.4	5726264	5770333	-	2385	MPHOSPH10	GO:0003723;GO:0005634;GO:0005634;GO:0005730;GO:0005730;GO:0005732;GO:0005732;GO:0006364;GO:0006364;GO:0010923;GO:0030490;GO:0030529;GO:0032040;GO:0034457;GO:0034457;GO:0034457;GO:0042254;	K14559	MPHOSPH10; M-phase phosphoprotein 10
gene5596	565.779	273.421	0.483265	1.37863e-05	421199	NC_006090.4	1852361	1913151	-	9358	BCL11A	-	K22045	BCL11A; B-cell CLL/lymphoma 11A
gene9307	397.663	192.018	0.482865	6.13531e-05	423007	NC_006092.4	877672	905904	+	8248	CASC5	-	K11542	KNL1, CASC5; kinetochore scaffold 1
gene19220	122.564	59.1792	0.482843	0.0414474	107049018	NC_006108.4	1776007	1782012	+	4290	LOC107049018	-	-	uncharacterized LOC107049018
gene3886	432.175	208.619	0.482718	4.23025e-05	420636	NC_006089.4	33984953	33992375	-	2477	FKBP14	GO:0000413;GO:0003755;GO:0003755;GO:0005509;GO:0005528;GO:0005737;GO:0016853;GO:0061077;	K09577	FKBP14; FK506 binding protein 14
gene10069	382.303	184.522	0.482661	0.0136965	771832	NC_006092.4	38155954	38161898	-	2200	PGF	-	K16859	PGF, D12S1900, PGFL, PLGF, PlGF-2, SHGC-10760; placental growth factor
gene13111	506.184	244.285	0.482601	2.25663e-05	424868	NC_006096.4	4355033	4367412	+	2031	DNAJB11	GO:0005634;GO:0005737;GO:0006457;GO:0016556;GO:0051082;GO:0051082;	K09517	DNAJB11; DnaJ heat shock protein family (Hsp40) member B11
gene9711	151.388	73.045	0.482501	0.011316	423158	NC_006092.4	19104417	19157531	-	2890	PAMR1	GO:0004252;GO:0005509;GO:0006508;	-	PAMR1; peptidase domain containing associated with muscle regeneration 1
gene13787	1259.54	607.538	0.482347	3.59921e-07	100859297	NC_006097.4	2414830	2445827	-	5226	ARID3B	GO:0000977;GO:0000978;GO:0000980;GO:0001077;GO:0001205;GO:0001228;GO:0003677;GO:0005634;GO:0005654;GO:0006366;GO:0045944;	-	ARID3B; AT-rich interaction domain 3B
gene25309	146.266	70.5367	0.48225	0.00457861	107050474	NT_468142.1	922	9600	+	2660	LOC107050474	-	K08882	TRIM1BL; transcription intermediary factor 1-beta-like
gene10713	113.789	54.8608	0.482129	0.0093105	423640	NC_006093.4	5213320	5216438	-	1702	DNAJC9	GO:0005615;GO:0005634;GO:0005654;GO:0005737;GO:0005829;GO:0005886;GO:0031072;GO:0032781;GO:0035176;	K09529	DNAJC9; DnaJ heat shock protein family (Hsp40) member C9
gene26052	892.345	429.921	0.481787	2.01828e-06	100857358	NT_472746.1	913	5919	+	883	LOC100857358	-	-	chromodomain-helicase-DNA-binding protein 8-like
gene24508	612.253	294.226	0.480563	9.0244e-06	100859037	NT_465224.1	502	11174	-	3585	LOC100859037	-	K17551	NUR2L; neurabin-2-like
gene11310	913.268	438.702	0.480364	1.17344e-06	423958	NC_006093.4	32279326	32389071	-	5968	CTBP2	GO:0008152;GO:0016491;GO:0016616;GO:0051287;GO:0055114;GO:0055114;	K04496	CTBP2; C-terminal binding protein 2
gene20512	3011.74	1444.96	0.479776	2.29162e-08	425074	NC_006112.3	2350884	2367837	-	5923	RPRD2	-	-	RPRD2; regulation of nuclear pre-mRNA domain containing 2
gene15619	474.488	227.647	0.479774	2.74776e-05	416224	NC_006100.4	10377662	10391938	+	4118	RNF44	GO:0008270;GO:0016567;GO:0043161;GO:0061630;	K19041	RNF44; ring finger protein 44
gene26201	100.891	48.3419	0.47915	0.0135943	101751101	NT_473837.1	1501	4933	+	460	LOC101751101	-	-	medium-chain specific acyl-CoA dehydrogenase, mitochondrial-like
gene10572	82.9245	39.7083	0.478849	0.0463308	107056446	NT_460477.1	5235	12161	+	958	LOC107056446	-	-	myosin heavy chain, cardiac muscle isoform-like
gene17443	218.532	104.536	0.478354	0.000989728	417189	NC_006104.4	6169689	6174380	-	1153	C17H9ORF78	GO:0005654;GO:0005829;	-	C17H9ORF78, C9orf78; chromosome 17 open reading frame, human C9orf78
gene21625	204.698	97.9048	0.478288	0.00111886	425820	NC_006115.4	1734238	1740036	-	2685	ZNF414	GO:0003676;GO:0046872;	-	ZNF414; zinc finger protein 414
gene8864	444.155	212.419	0.478255	2.54203e-05	771514	NC_006091.4	83473178	83486884	+	9774	HAUS3	-	K16586	HAUS3, C4orf15; HAUS augmin-like complex, subunit 3
gene14491	226.931	108.473	0.477999	0.000649531	415718	NC_006098.4	4752494	4974736	-	2751	FTO	-	K19469	FTO; FTO, alpha-ketoglutarate dependent dioxygenase
gene24023	253.213	120.889	0.477419	0.000460069	101751935	NT_464257.1	21726	27481	-	2159	LOC101751935	-	-	GRIPAP1; GRIP1 associated protein 1
gene26309	196.13	93.4463	0.47645	0.00110676	395430	NT_474697.1	530	3661	-	852	CDC37	-	K09554	CDC37; cell division cycle 37
gene25851	401.415	191.17	0.476239	4.72074e-05	107050911	NT_471402.1	1168	5847	-	2217	MYPOP	-	-	MYPOP; Myb related transcription factor, partner of profilin
gene5802	79.8411	38.0014	0.475963	0.0238852	396444	NC_006090.4	13649728	13715109	-	2513	SNAP25	GO:0000149;GO:0005484;GO:0005515;GO:0005737;GO:0005737;GO:0005802;GO:0005886;GO:0005886;GO:0007269;GO:0007626;GO:0008021;GO:0008306;GO:0010975;GO:0016020;GO:0016020;GO:0016082;GO:0017075;GO:0017075;GO:0017075;GO:0030054;GO:0030424;GO:0031083;GO:0031083;GO:0031201;GO:0031201;GO:0031629;GO:0031915;GO:0031982;GO:0036477;GO:0042734;GO:0043005;GO:0043005;GO:0043209;GO:0045202;GO:0045202;GO:0048471;GO:…	K18211	SNAP25, SNAP-25; synaptosome associated protein 25
gene11099	493.957	234.975	0.4757	1.86828e-05	428970	NC_006093.4	22415367	22422634	-	5392	C10ORF12	-	-	C10ORF12, C6H10orf12; chromosome 6 open reading frame, human C10orf12
gene24384	563.929	268.16	0.475521	0.0494545	101751133	NT_464947.1	131	17637	+	5406	LOC101751133	-	-	uncharacterized LOC101751133
gene14772	6227.22	2960.4	0.475397	4.80136e-09	395682	NC_006098.4	19321916	19834198	+	15795	ZFHX3	GO:0003676;GO:0003677;GO:0003677;GO:0005634;GO:0006355;GO:0008270;GO:0043565;GO:0046872;	K09378	ZFHX3, ATBF1, zax-2; zinc finger homeobox 3
gene11325	96.9957	46.0775	0.475047	0.0144418	101748691	NC_006093.4	33273480	33285449	+	6290	LOC101748691	-	-	FOXI2; forkhead box I2
gene20770	1506.95	715.756	0.474969	0.016561	419818	NC_006113.4	1628871	1636384	+	2699	PI16	-	K20412	PI16; peptidase inhibitor 16
gene11704	2490.67	1182.59	0.474808	2.32218e-08	424108	NC_006094.4	13649788	13706590	-	7494	ABI2	GO:0005737;GO:0008154;GO:0030296;GO:0061098;	K05751	ABI2; abl interactor 2
gene18108	854.342	405.399	0.474516	1.53507e-06	417463	NC_006106.4	317738	328732	-	4959	POM121	-	K14316	POM121C, POM121; POM121 transmembrane nucleoporin C
gene13391	355.391	168.617	0.474453	7.12424e-05	424941	NC_006096.4	15660337	15678809	-	1487	EIF4E2	GO:0003723;GO:0003723;GO:0003743;GO:0003743;GO:0005737;GO:0006412;GO:0006413;GO:0006413;	K03259	EIF4E2; eukaryotic translation initiation factor 4E family member 2
gene10487	2730.28	1295.11	0.474349	2.34478e-08	423583	NC_006092.4	58231584	58243556	-	4754	NID2	GO:0005509;GO:0005578;GO:0005604;GO:0005604;GO:0005615;GO:0005886;GO:0007160;GO:0007160;GO:0031012;GO:0031012;GO:0070062;	K06826	NID2; nidogen 2
gene13584	1500.13	711.375	0.474208	1.01747e-07	425032	NC_006096.4	23286918	23304304	+	3412	DHX36	-	K14442	DHX36; DEAH-box helicase 36
gene20563	650.179	307.883	0.473535	4.85484e-06	429831	NC_006112.3	2699044	2710407	+	5255	ZNF687	-	-	ZNF687; zinc finger protein 687
gene10478	226.302	107.013	0.472877	0.000652047	428928	NC_006092.4	58039630	58090657	-	7841	NIN	-	K16476	NIN; ninein
gene2850	2282.07	1077.83	0.472306	3.24795e-08	768717	NC_006088.4	194229470	194244188	-	7138	NUMA1	GO:0000139;GO:0000139;GO:0016020;GO:0016021;	K16808	NUMA1, NUMA; nuclear mitotic apparatus protein 1
gene15200	19202	9067.96	0.472239	3.35916e-07	374208	NC_006099.4	12750103	13127787	+	9121	PTPRG	GO:0004721;GO:0004725;GO:0004725;GO:0006470;GO:0010633;GO:0016020;GO:0016021;GO:0016311;GO:0016787;GO:0016791;GO:0035335;GO:0042802;GO:0070062;	K16667	PTPRG; protein tyrosine phosphatase, receptor type G
gene9249	190.178	89.7166	0.471752	0.00116507	769677	NC_006092.4	225267	227950	+	2446	FEN1	GO:0000784;GO:0003677;GO:0003677;GO:0003824;GO:0004518;GO:0004518;GO:0004519;GO:0004523;GO:0004527;GO:0005634;GO:0005634;GO:0005654;GO:0005730;GO:0005739;GO:0005739;GO:0006260;GO:0006281;GO:0006281;GO:0006974;GO:0008409;GO:0016020;GO:0016787;GO:0016788;GO:0017108;GO:0043137;GO:0043234;GO:0045876;GO:0046872;GO:0048256;GO:0090305;GO:0090502;	K04799	FEN1, FEN-1; flap structure-specific endonuclease 1
gene24478	214.577	101.205	0.471648	0.026422	107049832	NT_465151.1	7056	11390	-	1687	CCDC130	-	K13115	CCDC130; coiled-coil domain containing 130
gene13316	812.154	383.011	0.471599	1.25196e-06	768899	NC_006096.4	12935671	12954134	+	13658	LRRC15	-	-	LRRC15; leucine rich repeat containing 15
gene10313	12986	6121.19	0.47137	2.2312e-06	100859120	NC_006092.4	51886369	51945719	-	21379	AHNAK2	-	-	AHNAK2, PRX; AHNAK nucleoprotein 2
gene1301	1571.41	740.707	0.471365	6.94788e-08	418282	NC_006088.4	77133672	77151319	-	14253	PIANP	-	-	PIANP, C12orf53, C1H12ORF53, LEDA1, PANP, leda-1; PILR alpha associated neural protein
gene8130	322.213	151.867	0.471323	0.000113089	422497	NC_006091.4	34604224	34619027	+	3700	PLK4	GO:0001741;GO:0004672;GO:0004674;GO:0004674;GO:0004674;GO:0005524;GO:0005730;GO:0005813;GO:0005814;GO:0005814;GO:0005829;GO:0006468;GO:0007099;GO:0007099;GO:0007099;GO:0042802;GO:0042802;GO:0046601;GO:0060707;GO:0098535;GO:0098536;	K08863	PLK4; polo like kinase 4
gene20613	211.271	99.5579	0.471234	0.000789744	101749417	NT_463211.1	1221	12655	+	1830	LOC101749417	-	-	integrator complex subunit 3-like
gene14638	734.372	345.827	0.470916	0.000918914	693248	NC_006098.4	14732613	14895954	-	11350	MAF	GO:0000122;GO:0001228;GO:0001816;GO:0002088;GO:0003677;GO:0003677;GO:0003677;GO:0003700;GO:0003700;GO:0005634;GO:0005634;GO:0005737;GO:0006351;GO:0006355;GO:0006355;GO:0006355;GO:0006366;GO:0010628;GO:0032330;GO:0043565;GO:0043565;GO:0045944;GO:0048468;GO:0048839;GO:0070306;	K09035	MAF; MAF bZIP transcription factor
gene21594	850.417	400.444	0.470879	9.19058e-07	427046	NC_006115.4	1350347	1363924	+	3597	SAFB2	GO:0000166;GO:0003676;GO:0003690;GO:0005634;GO:0006357;GO:0043565;GO:0050684;	-	SAFB2; scaffold attachment factor B2
gene5889	429.628	202.184	0.470602	2.57952e-05	421315	NC_006090.4	16952680	16990197	-	3828	C1ORF95	-	-	C3H1orf95, C1ORF95; chromosome 3 C1orf95 homolog
gene25406	220.672	103.751	0.470158	0.000690112	107050551	NT_468545.1	1758	9648	-	846	LOC107050551	-	K04431	dual specificity mitogen-activated protein kinase kinase 7-like
gene26030	190.257	89.4234	0.470013	0.00132067	107051070	NT_472602.1	569	5589	+	697	LOC107051070	-	-	U1 small nuclear ribonucleoprotein 70 kDa-like
gene3911	124.595	58.5563	0.469972	0.00543393	420650	NC_006089.4	36028228	36036168	-	5127	SGOL1	GO:0000775;GO:0005634;GO:0045132;	K11580	SGO1, SGOL1; shugoshin 1
gene12809	1730.41	813.13	0.469905	4.722e-08	395250	NC_006095.4	25250764	25301485	-	1830	SSBP3	GO:0000978;GO:0001077;GO:0003677;GO:0003697;GO:0005634;GO:0005634;GO:0006351;GO:0006355;GO:0006366;GO:0045944;GO:0060322;	-	SSBP3; single stranded DNA binding protein 3
gene24788	97.805	45.9546	0.469859	0.0132694	101751687	NT_466139.1	3680	16059	-	747	LOC101751687	-	-	putative uncharacterized protein FLJ22184-like
gene21958	81.8072	38.4235	0.469684	0.0217788	100858140	NC_006119.3	32051	34337	-	2287	SYCN	-	K19935	SYCN; syncollin
gene20226	2944.05	1382.61	0.469629	1.11497e-08	419785	NC_006111.4	5575548	5617242	-	8082	BCL9L	GO:0005634;GO:0005654;GO:0005730;GO:0008013;GO:0010718;GO:0022604;GO:0030512;GO:0045944;	-	BCL9L; B-cell CLL/lymphoma 9-like
gene16132	548.622	257.45	0.469268	6.55434e-06	416512	NC_006101.4	5021514	5029797	+	3452	GID4	GO:0016567;GO:0043161;GO:0061630;	-	GID4, C14H17orf39, C17ORF39, VID24; GID complex subunit 4 homolog
gene11974	69.915	32.7788	0.468838	0.0321113	396126	NC_006094.4	25710325	25720800	+	4916	INHBB	GO:0005179;GO:0005576;GO:0005576;GO:0005615;GO:0008083;GO:0008083;GO:0009267;GO:0009612;GO:0032869;GO:0032924;GO:0042803;GO:0044320;GO:0045444;GO:0046676;GO:0046881;GO:0046882;GO:0048178;GO:0048471;GO:0048471;GO:0048599;GO:0060279;GO:0071944;GO:2001235;	K04667	INHBB; inhibin beta B subunit
gene2485	216.983	101.588	0.468185	0.000636658	418859	NC_006088.4	168675492	168684611	-	1268	MED4	GO:0001104;GO:0001104;GO:0001104;GO:0003712;GO:0004872;GO:0005634;GO:0005654;GO:0006357;GO:0006357;GO:0006366;GO:0006367;GO:0016020;GO:0016592;GO:0016592;GO:0016592;GO:0030518;GO:0030521;GO:0045893;GO:0046966;GO:0070847;	K15146	MED4, VDRIP; mediator complex subunit 4
gene2474	1749.02	818.78	0.468136	4.08624e-08	418850	NC_006088.4	167943201	167988887	-	5527	ZC3H13	GO:0003723;GO:0005654;GO:0016607;GO:0016607;GO:0046872;GO:0046872;	-	ZC3H13; zinc finger CCCH-type containing 13
gene24008	103.736	48.5587	0.468099	0.0136083	100857976	NT_464238.1	5	2687	+	2683	S1PR2	-	K04292	S1PR2; sphingosine-1-phosphate receptor 2
gene5291	206.823	96.7479	0.467781	0.00084612	768579	NC_006089.4	149162765	149234097	+	4127	LOC768579	-	K20649	ARHGAP39L; rho GTPase-activating protein 39-like
gene25614	1025.32	478.885	0.467059	3.58032e-07	107050721	NT_469903.1	797	9185	+	1454	LOC107050721	-	-	chromodomain-helicase-DNA-binding protein 3-like
gene1305	7125.28	3326.58	0.466869	1.53164e-09	418286	NC_006088.4	77178954	77182478	+	1439	PTMS	-	-	PTMS; parathymosin
gene17322	538.44	251.38	0.466868	7.58337e-06	417260	NC_006104.4	2214022	2259486	+	8201	NSMF	GO:0048168;GO:2001222;	-	MIR7114, NELF, NSMF; microRNA 7114
gene18421	2005.25	935.096	0.466323	6.72654e-07	373990	NC_006106.4	7641044	7649850	-	3156	TBX2	-	K10176	TBX2; T-box 2
gene2678	89.6846	41.7943	0.466014	0.0177675	418970	NC_006088.4	180455930	180474036	+	2430	SLC35F2	GO:0006810;GO:0016020;GO:0016021;GO:0016021;	K15287	SLC35F2; solute carrier family 35 member F2
gene4684	344.815	160.625	0.465831	6.14185e-05	395134	NC_006089.4	101458371	101477124	-	4280	NDC80	GO:0000132;GO:0000775;GO:0000776;GO:0000776;GO:0000777;GO:0000777;GO:0000778;GO:0000942;GO:0005200;GO:0005515;GO:0005634;GO:0005654;GO:0005694;GO:0005737;GO:0005813;GO:0005815;GO:0005856;GO:0007049;GO:0007052;GO:0007052;GO:0007059;GO:0007059;GO:0007067;GO:0008608;GO:0016020;GO:0031262;GO:0031262;GO:0031262;GO:0042802;GO:0051301;GO:0051310;GO:0051310;GO:0051315;GO:0051315;GO:0051315;GO:0090267;GO:…	K11547	NDC80, HEC1, KNTC2; NDC80, kinetochore complex component
gene1559	246.199	114.533	0.465206	0.000320704	418413	NC_006088.4	87675054	87689431	-	2944	HJURP	-	-	HJURP; Holliday junction recognition protein
gene10863	77.8952	36.2124	0.464886	0.0205798	423721	NC_006093.4	11993693	12008730	-	2399	H2AFY2	GO:0000786;GO:0000786;GO:0000790;GO:0000790;GO:0003677;GO:0003677;GO:0003677;GO:0005634;GO:0005634;GO:0005694;GO:0006334;GO:0006334;GO:0006342;GO:0016020;GO:0016021;GO:0016569;GO:0031490;GO:0046982;	K11251	H2AFY2; H2A histone family, member Y2
gene1728	1497.44	695.667	0.46457	5.53529e-08	418492	NC_006088.4	104659499	104704988	-	5173	SCAF4	-	K13167	SCAF4, SFRS15; SR-related CTD associated factor 4
gene15587	615.892	285.818	0.464073	2.80869e-06	416220	NC_006100.4	10055279	10065190	-	4480	KIF20A	GO:0000166;GO:0000281;GO:0000910;GO:0000910;GO:0000920;GO:0001578;GO:0003774;GO:0003777;GO:0005524;GO:0005524;GO:0005794;GO:0005819;GO:0005874;GO:0005874;GO:0007018;GO:0008017;GO:0019901;GO:0030496;	K10402	KIF20A; kinesin family member 20A
gene18262	556.831	257.991	0.46332	0.000111152	417550	NC_006106.4	5070098	5117727	+	4173	LRRC75A	-	-	LRRC75A, C17orf76, C19H17ORF76, FAM211A; leucine rich repeat containing 75A
gene9391	1323.28	612.557	0.462907	0.000557712	428602	NC_006092.4	5325542	5334837	+	3084	RCN1	GO:0001701;GO:0005509;GO:0005783;GO:0043010;	-	RCN1; reticulocalbin 1
gene9076	1478.85	683.994	0.462517	5.85139e-08	426238	NT_459802.1	34047	76394	+	4494	DCTN1	-	K04648	DCTN1, Chip150; dynactin subunit 1
gene8753	62.7094	28.956	0.461749	0.0376673	107053289	NC_006091.4	76472575	76480519	-	1594	LOC107053289	-	-	condensin complex subunit 3-like
gene19446	2200.32	1013.92	0.460804	1.15677e-08	425544	NC_006108.4	6636366	6732579	+	8274	EIF4G3	GO:0003723;	K03260	EIF4G3; eukaryotic translation initiation factor 4 gamma 3
gene16477	143.82	66.2583	0.460703	0.0250623	426994	NC_006101.4	14704026	14714304	+	2742	C14H16ORF88	-	-	KNOP1, C14H16ORF88; lysine-rich nucleolar protein 1
gene7555	1983.3	913.649	0.460671	1.55932e-08	777072	NC_006091.4	1865616	1873219	-	4265	SHROOM4	-	K18625	SHROOM4; shroom family member 4
gene21520	635.902	292.89	0.46059	0.0023007	395079	NC_006115.4	259281	383281	+	11183	FBN3	-	-	FBN3, fibrillin-3; fibrillin 3
gene18322	602.786	277.481	0.460331	2.59521e-06	417578	NC_006106.4	5829110	5858492	-	3768	FAM222B	-	-	FAM222B, C17orf63, C19H17ORF63; family with sequence similarity 222 member B
gene20521	1561.97	718.78	0.460176	7.48162e-06	770126	NC_006112.3	2406155	2409682	+	1382	LOC770126	-	-	uncharacterized LOC770126
gene15095	1054.77	485.235	0.460039	1.5765e-07	416018	NC_006099.4	9198668	9215151	+	3742	GATA2	GO:0000122;GO:0000977;GO:0000979;GO:0000980;GO:0001077;GO:0001085;GO:0001158;GO:0001228;GO:0001655;GO:0001709;GO:0001892;GO:0003677;GO:0003677;GO:0003682;GO:0003682;GO:0003682;GO:0003700;GO:0003700;GO:0005515;GO:0005634;GO:0005634;GO:0005634;GO:0005634;GO:0005654;GO:0005667;GO:0006351;GO:0006351;GO:0006355;GO:0006355;GO:0006366;GO:0008134;GO:0008270;GO:0010725;GO:0021514;GO:0021533;GO:0021902;GO:…	K17894	GATA2, GATA-2, NF-E1b; GATA binding protein 2
gene9907	3680.98	1693.24	0.459998	2.34812e-09	101751828	NC_006092.4	28356093	28359259	+	2740	ZFP36L1	GO:0000165;GO:0000165;GO:0000288;GO:0000932;GO:0001570;GO:0003342;GO:0003723;GO:0003729;GO:0003729;GO:0005634;GO:0005634;GO:0005737;GO:0005737;GO:0006417;GO:0006915;GO:0007507;GO:0008283;GO:0009611;GO:0010468;GO:0010837;GO:0014065;GO:0021915;GO:0030529;GO:0030529;GO:0031440;GO:0032869;GO:0033077;GO:0035264;GO:0035925;GO:0035925;GO:0038066;GO:0043488;GO:0043488;GO:0043491;GO:0044344;GO:0045577;GO:…	K18753	ZFP36L1; ZFP36 ring finger protein like 1
gene22230	122.633	56.4025	0.459929	0.00558296	107049248	NT_463454.1	16955	21873	-	3322	INPP1	-	K01107	INPP1; inositol polyphosphate-1-phosphatase
gene8314	427.498	196.616	0.459923	1.86952e-05	422599	NC_006091.4	46697826	46716271	+	3985	TMEM150C	GO:0005764;GO:0005887;GO:0016020;GO:0016021;	K21846	TMEM150C; transmembrane protein 150C
gene25672	248.413	114.24	0.459881	0.000300851	107050762	NT_470243.1	322	8604	-	1465	LOC107050762	-	-	latent-transforming growth factor beta-binding protein 4-like
gene7075	306.748	140.858	0.459197	9.31379e-05	428655	NC_006090.4	102375914	102382443	+	4287	GDF7	-	K20013	GDF7, GDF6/7; growth differentiation factor 7
gene18439	197.037	90.4778	0.459192	0.00187876	417653	NC_006106.4	8421313	8462726	+	2477	AATF	GO:0003723;GO:0005634;GO:0005634;GO:0005634;GO:0005634;GO:0005730;GO:0005730;GO:0005730;GO:0005737;GO:0005737;GO:0006357;GO:0006974;GO:0007155;GO:0007346;GO:0032929;GO:0040016;GO:0042254;GO:0042985;GO:0043066;GO:0043522;GO:0045944;GO:2000378;	K14782	AATF; apoptosis antagonizing transcription factor
gene206	464.332	213.1	0.458939	9.90929e-06	417717	NC_006088.4	12976973	12994206	-	1991	DNAJC2	GO:0003677;GO:0003682;GO:0003723;GO:0005634;GO:0005634;GO:0005737;GO:0005829;GO:0006260;GO:0030544;GO:0031965;GO:0042393;GO:0043130;GO:0045893;GO:2000279;	K09522	DNAJC2, ZRF1; DnaJ heat shock protein family (Hsp40) member C2
gene23394	70.6812	32.3527	0.457727	0.0257726	427378	NC_006127.4	70663562	70668333	+	1665	HEMGN	-	-	HEMGN; hemogen
gene991	68.8869	31.5088	0.457399	0.0262514	418149	NC_006088.4	60349529	60362108	+	2407	CCDC77	GO:0005813;GO:0016020;	K16757	CCDC77; coiled-coil domain containing 77
gene21524	1518.04	693.922	0.457118	2.98136e-08	420054	NC_006115.4	496609	522012	-	2657	HNRNPM	GO:0000166;GO:0000380;GO:0000398;GO:0003676;GO:0003723;GO:0003723;GO:0005654;GO:0005681;GO:0016020;GO:0016363;GO:0019904;GO:0031012;GO:0031012;GO:0042382;GO:0070062;GO:0071013;	K12887	HNRNPM, HNRPM; heterogeneous nuclear ribonucleoprotein M
gene15043	409.585	186.856	0.456209	0.0315331	415984	NC_006099.4	6471671	6578411	-	10176	WNK2	-	K08867	WNK2; WNK lysine deficient protein kinase 2
gene20916	504.222	230.01	0.456168	6.43675e-06	419901	NC_006113.4	4306380	4310436	-	795	SNRPC	GO:0000243;GO:0000387;GO:0000387;GO:0000395;GO:0000398;GO:0000398;GO:0003676;GO:0003723;GO:0003723;GO:0003727;GO:0005634;GO:0005634;GO:0005654;GO:0005685;GO:0005685;GO:0005685;GO:0005685;GO:0008270;GO:0008270;GO:0015030;GO:0030529;GO:0030627;GO:0042803;GO:0046872;GO:0071010;	K11095	SNRPC, U1-C, U1C; small nuclear ribonucleoprotein polypeptide C
gene19611	868.79	396.155	0.455985	3.46712e-07	425829	NC_006109.4	2865819	2877580	+	8273	TET3	-	-	TET3; tet methylcytosine dioxygenase 3
gene2412	798.12	363.873	0.455913	0.0122569	373935	NC_006088.4	156675373	157044066	+	6712	DACH1	-	-	DACH1, DACH; dachshund family transcription factor 1
gene19201	239.202	109.02	0.455767	0.000291125	419389	NC_006108.4	1223937	1228035	+	2195	LOC419389	-	-	uncharacterized LOC419389
gene25913	110.678	50.4313	0.455656	0.00691257	107050968	NT_471744.1	572	3418	-	897	RBM8A	-	K12876	RBM8A; RNA binding motif protein 8A
gene21342	1650.9	751.692	0.455322	1.28802e-08	395570	NC_006114.4	4839029	4856730	-	5775	TOP2A	GO:0000166;GO:0000228;GO:0000287;GO:0000793;GO:0002244;GO:0003677;GO:0003677;GO:0003677;GO:0003682;GO:0003723;GO:0003916;GO:0003918;GO:0003918;GO:0003918;GO:0003918;GO:0005080;GO:0005524;GO:0005524;GO:0005634;GO:0005634;GO:0005634;GO:0005654;GO:0005730;GO:0005730;GO:0005814;GO:0006259;GO:0006265;GO:0006265;GO:0006265;GO:0006266;GO:0006974;GO:0007059;GO:0007059;GO:0008022;GO:0008094;GO:0008144;GO:…	K03164	TOP2A; topoisomerase (DNA) II alpha
gene11903	133.628	60.8372	0.455274	0.0325169	395801	NC_006094.4	22427441	22435414	+	1933	IHH	GO:0001501;GO:0003420;GO:0005113;GO:0005509;GO:0005576;GO:0005615;GO:0005615;GO:0005622;GO:0005886;GO:0005886;GO:0006508;GO:0006508;GO:0007224;GO:0007228;GO:0007267;GO:0007275;GO:0007275;GO:0008233;GO:0008233;GO:0010628;GO:0010694;GO:0010770;GO:0016020;GO:0016787;GO:0030166;GO:0032331;GO:0045669;GO:0046872;GO:0051216;GO:0060591;GO:1902733;GO:1902738;GO:1903042;	K11989	IHH; indian hedgehog
gene8798	224.399	102.158	0.45525	0.000319604	422846	NC_006091.4	79123910	79131441	-	2366	LYAR	GO:0003723;GO:0005634;GO:0005730;GO:0005730;GO:0008270;	K15263	LYAR; Ly1 antibody reactive
gene14507	3081.81	1401.57	0.454789	1.51391e-08	415729	NC_006098.4	6358177	6468506	-	8160	NKD1	GO:0000159;GO:0005509;GO:0005737;GO:0030165;GO:0030178;GO:0030178;GO:0045732;GO:0090090;GO:0090090;GO:1901231;GO:1901233;GO:2000096;	K03213	NKD1; naked cuticle homolog 1
gene2885	131.378	59.6812	0.454272	0.00319639	396485	NC_006088.4	194570614	194572116	+	601	HBG2	GO:0005344;GO:0005506;GO:0005833;GO:0006810;GO:0015671;GO:0015671;GO:0019825;GO:0020037;GO:0046872;GO:0005344;GO:0005506;GO:0005615;GO:0005623;GO:0005833;GO:0006810;GO:0015671;GO:0015671;GO:0019825;GO:0019825;GO:0020037;GO:0030492;GO:0046872;	-	HBBA, HBB-A, HBG2; hemoglobin beta, subunit A
gene14589	3209.42	1456.26	0.453745	1.82374e-09	415781	NC_006098.4	11011309	11029611	+	2971	LSM14A	GO:0000932;GO:0000932;GO:0003690;GO:0003723;GO:0003725;GO:0003727;GO:0005737;GO:0005737;GO:0005829;GO:0010494;GO:0033962;GO:0039529;GO:0051607;GO:0060340;	K18749	LSM14A; LSM14A, mRNA processing body assembly factor
gene24024	146.098	66.2202	0.453258	0.00292084	107049522	NT_464257.1	27540	32005	-	2195	TFE3	-	K09105	TFE3; transcription factor binding to IGHM enhancer 3
gene16259	2222.76	1005.33	0.452288	4.21584e-09	414781	NC_006101.4	8053112	8206587	+	10332	XYLT1	GO:0006024;GO:0008375;GO:0016020;GO:0030158;	K00771	XYLT1; xylosyltransferase 1
gene5012	95.6969	43.2704	0.452161	0.0104697	395449	NC_006089.4	126626589	126689118	-	3948	RAD54B	-	K10877	RAD54B; RAD54 homolog B (S. cerevisiae)
gene4931	177.64	80.2865	0.451961	0.00103713	420190	NC_006089.4	118541703	118621390	-	4506	JPH1	-	K19530	JPH1; junctophilin 1
gene18211	376.451	170.068	0.451768	2.38223e-05	396227	NC_006106.4	4228616	4230508	-	751	HSPB1	GO:0001895;GO:0001932;GO:0003723;GO:0005080;GO:0005615;GO:0005622;GO:0005634;GO:0005634;GO:0005737;GO:0005737;GO:0005886;GO:0005925;GO:0006469;GO:0008426;GO:0009615;GO:0019901;GO:0030018;GO:0031012;GO:0032731;GO:0035556;GO:0035924;GO:0038033;GO:0042535;GO:0042802;GO:0043122;GO:0043292;GO:0043536;GO:0044183;GO:0045766;GO:0061077;GO:0070062;GO:0070527;GO:0071901;GO:0099641;GO:1902176;GO:1904115;GO:…	K04455	HSPB1; heat shock protein family B (small) member 1
gene25556	84.4458	37.9854	0.44982	0.0136097	107050675	NT_469472.1	5774	7259	+	1192	LOC107050675	-	-	uncharacterized LOC107050675
gene9818	385.971	173.541	0.449622	1.78198e-05	423213	NC_006092.4	24567612	24581523	+	2432	NUSAP1	GO:0000070;GO:0000226;GO:0000281;GO:0000281;GO:0003723;GO:0005730;GO:0005819;GO:0005874;GO:0005876;GO:0007076;GO:0008017;GO:0040001;GO:0040001;GO:0045840;	-	NUSAP1; nucleolar and spindle associated protein 1
gene19943	661.788	297.531	0.449587	1.15367e-05	419665	NC_006110.4	5259638	5279252	+	5525	KIAA1522	-	-	KIAA1522
gene9960	3044.8	1368.76	0.449539	1.13019e-06	395588	NC_006092.4	31240705	31409368	+	2763	MEIS2	GO:0000978;GO:0001077;GO:0001654;GO:0003677;GO:0003677;GO:0003677;GO:0003712;GO:0005634;GO:0005634;GO:0006355;GO:0006366;GO:0008134;GO:0008542;GO:0043565;GO:0045638;GO:0045944;	K16670	MEIS2, Meis2a.1, Meis2a.2; Meis homeobox 2
gene15440	2844.92	1276.26	0.448611	1.30816e-09	408051	NC_006100.4	1845717	1876355	+	3488	PCDHGC3	GO:0005509;GO:0005886;GO:0005887;GO:0007155;GO:0007155;GO:0007156;GO:0007267;GO:0007399;GO:0016020;GO:0016020;GO:0016021;	K16497	PCDHGC3, PCDH2, PCDHGA11, PCDHGC5; protocadherin gamma subfamily C, 3
gene437	77.9849	34.96	0.448292	0.0173815	771027	NC_006088.4	34366644	34369267	-	705	LLPH	GO:0001099;GO:0001099;GO:0003723;GO:0005634;GO:0005694;GO:0005694;GO:0005730;GO:0005730;GO:0005730;GO:0060999;GO:0060999;GO:0097484;GO:0097484;	-	LLPH, C12orf31; LLP homolog, long-term synaptic facilitation (Aplysia)
gene21336	929.987	416.902	0.448288	1.50854e-07	426135	NC_006114.4	4793935	4803203	+	2578	CASC3	-	K14323	CASC3; cancer susceptibility candidate 3
gene289	92.4489	41.3902	0.447709	0.00965769	426934	NC_006088.4	20157988	20179163	+	4312	PANX2	GO:0002931;GO:0005737;GO:0005886;GO:0005921;GO:0005921;GO:0006812;GO:0007267;GO:0012505;GO:0015267;GO:0016020;GO:0016021;GO:0022829;GO:0055085;	K20857	PANX2; pannexin 2
gene5134	79.9583	35.7817	0.447504	0.0328273	420354	NC_006089.4	137045394	137072378	+	3196	MTBP	-	-	MTBP; MDM2 binding protein
gene11176	742.938	332.43	0.447452	3.53999e-05	423890	NC_006093.4	25995042	26004362	+	2501	DUSP5	-	K04459	DUSP5; dual specificity phosphatase 5
gene21668	549.124	245.52	0.447113	2.0014e-06	770153	NC_006115.4	2453783	2469421	+	3325	MBD3	GO:0000122;GO:0003677;GO:0005634;GO:0005634;GO:0006346;GO:0008327;	K11591	MBD3; methyl-CpG binding domain protein 3
gene15911	716.833	319.747	0.446055	0.0417811	107049110	NT_462202.1	1799	11609	+	9811	LOC107049110	-	-	protocadherin gamma-A2-like
gene15505	172.18	76.7769	0.445909	0.000823886	416163	NC_006100.4	6717402	6730736	-	3246	HMMR	-	K06267	HMMR, null; hyaluronan mediated motility receptor
gene19781	330.01	147.136	0.445853	3.63509e-05	100859023	NC_006110.4	2021854	2027630	-	5444	AHDC1	-	-	AHDC1; AT hook, DNA binding motif, containing 1
gene2805	2346.83	1045.19	0.445361	9.75054e-05	101748831	NC_006088.4	192448590	192602478	+	12510	LOC101748831	-	-	TENM4L, TEN4, teneurin-4; teneurin-4-like
gene12359	222.804	99.2064	0.445263	0.000252116	395135	NC_006095.4	5470055	5481515	-	1844	NUF2	GO:0000775;GO:0005634;GO:0007067;GO:0016020;GO:0031262;	K11548	NUF2, CDCA1; NUF2, NDC80 kinetochore complex component
gene8806	297.137	132.156	0.444763	0.0027492	395156	NC_006091.4	79798861	79843533	-	3763	CRMP1	GO:0000226;GO:0005737;GO:0007399;GO:0007411;GO:0016787;GO:0016810;GO:0000226;GO:0005737;GO:0005829;GO:0007399;GO:0007411;GO:0010977;GO:0016787;GO:0016810;GO:0030496;GO:0031005;GO:1904530;	-	CRMP1, CRMP1B; collapsin response mediator protein 1
gene846	468.408	208.209	0.444504	0.000445809	418058	NC_006088.4	52144220	52152477	-	2577	MCM5	GO:0000166;GO:0000784;GO:0003677;GO:0003677;GO:0003678;GO:0003682;GO:0003688;GO:0004386;GO:0005524;GO:0005524;GO:0005634;GO:0005634;GO:0005654;GO:0006260;GO:0006260;GO:0006270;GO:0016020;GO:0016787;GO:0032508;GO:0042555;GO:0042555;	K02209	MCM5; minichromosome maintenance complex component 5
gene16614	531.901	236.231	0.444127	2.05767e-06	416787	NC_006102.4	1315852	1323221	+	964	RANBP1	GO:0000082;GO:0005096;GO:0005634;GO:0005737;GO:0005737;GO:0005813;GO:0005813;GO:0006405;GO:0006511;GO:0006606;GO:0007051;GO:0007051;GO:0008536;GO:0043547;GO:0046604;GO:0046604;GO:0046907;	K15306	RANBP1; RAN binding protein 1
gene26619	86.9295	38.5795	0.443803	0.0131105	101750469	NT_479504.1	58	2088	+	1856	LOC101750469	-	-	bridging integrator 3-like
gene23851	234.782	104.101	0.443393	0.000209587	107049452	NT_464141.1	37176	43348	+	1727	STX5	-	K08490	STX5; syntaxin 5
gene25403	317.452	140.576	0.442825	3.34439e-05	107050548	NT_468522.1	1876	10162	-	1403	LOC107050548	-	-	erythroid transcription factor-like
gene3863	539.755	238.999	0.442791	1.08155e-05	395307	NC_006089.4	32666501	32668803	-	1814	HOXA4	GO:0003677;GO:0003677;GO:0003700;GO:0005634;GO:0006351;GO:0006355;GO:0006355;GO:0007275;GO:0016604;GO:0043565;	K09304	HOXA4, HOX1.4; homeobox A4
gene21984	146.685	64.9392	0.442712	0.00166527	107049202	NT_463444.1	12115	19880	+	2673	HNRNPUL1	-	K15047	HNRNPUL1; heterogeneous nuclear ribonucleoprotein U like 1
gene19518	236.591	104.711	0.442584	0.0323235	419528	NC_006109.4	952275	957144	+	2115	NEFL	GO:0000226;GO:0005198;GO:0005200;GO:0005200;GO:0005737;GO:0005882;GO:0005882;GO:0005882;GO:0005883;GO:0005883;GO:0005883;GO:0008022;GO:0008089;GO:0008090;GO:0014012;GO:0019896;GO:0030424;GO:0030424;GO:0030674;GO:0031133;GO:0033596;GO:0033693;GO:0040011;GO:0042802;GO:0043005;GO:0043209;GO:0043524;GO:0045109;GO:0045109;GO:0045110;GO:0048812;GO:0050772;GO:0050885;GO:0060052;GO:0061564;GO:1904115;	K04572	NEFL; neurofilament, light polypeptide
gene9070	354.344	156.67	0.442142	2.08025e-05	107056280	NT_459802.1	7405	12481	-	2300	LOC107056280	-	-	drebrin-like
gene7497	235.811	104.235	0.442028	0.000180346	769051	NC_006091.4	1118725	1138758	+	5844	FAM155B	-	-	FAM155B, TMEM28; family with sequence similarity 155 member B
gene20949	1997.96	882.799	0.441851	3.1756e-09	100858652	NC_006113.4	4844332	4887023	+	6591	FOXP4L	-	K09409	FOXP4L; forkhead box protein P4-like
gene21413	70.6114	31.1092	0.440569	0.0182114	420019	NC_006114.4	5474297	5478907	+	3340	CNTD1	-	-	CNTD1, null; cyclin N-terminal domain containing 1
gene25184	248.43	109.346	0.440149	0.000149837	107050371	NT_467669.1	55	11714	-	942	LOC107050371	-	-	chromodomain-helicase-DNA-binding protein 8-like
gene9685	1929.05	848.196	0.439696	2.1823e-09	428858	NC_006092.4	17921423	18266894	-	13067	SHANK2	-	K15009	SHANK2; SH3 and multiple ankyrin repeat domains 2
gene21608	845.307	371.2	0.439131	2.97924e-06	101748881	NC_006115.4	1458032	1463503	+	2537	DAPK3	-	K08803	DAPK3; death-associated protein kinase 3
gene8674	4366.22	1916.62	0.438966	0.00321718	422780	NC_006091.4	68881150	69045985	-	6291	LIMCH1	-	-	LIMCH1; LIM and calponin homology domains 1
gene16127	1115.55	489.624	0.438908	7.50541e-06	373915	NC_006101.4	4936161	4946834	-	4367	SREBF1	GO:0000122;GO:0000977;GO:0000978;GO:0000982;GO:0003062;GO:0003677;GO:0003682;GO:0003700;GO:0004879;GO:0005634;GO:0005634;GO:0005634;GO:0005737;GO:0006351;GO:0006355;GO:0007623;GO:0008286;GO:0008610;GO:0009267;GO:0009416;GO:0009749;GO:0010867;GO:0016020;GO:0019217;GO:0019901;GO:0030522;GO:0031065;GO:0031647;GO:0032810;GO:0042789;GO:0043565;GO:0044212;GO:0045444;GO:0045542;GO:0045893;GO:0045944;GO:…	K07197	SREBF1, SREBP-1, SREBP1; sterol regulatory element binding transcription factor 1
gene1940	56.6826	24.8734	0.438818	0.0338061	427993	NC_006088.4	116050200	116756487	-	8171	IL1RAPL1	GO:0004908;GO:0005886;GO:0007165;GO:0016020;GO:0016021;GO:0019221;GO:0045920;	K05170	IL1RAPL1; interleukin 1 receptor accessory protein like 1
gene10132	2102.35	921.853	0.438487	1.66852e-09	428901	NC_006092.4	42172881	42235676	+	11935	FLRT2	GO:0003007;GO:0004860;GO:0005104;GO:0005615;GO:0005737;GO:0005887;GO:0005911;GO:0005925;GO:0005925;GO:0006469;GO:0007411;GO:0008543;GO:0016020;GO:0016021;GO:0019221;GO:0045499;GO:0046426;GO:0050919;GO:0051965;GO:0061343;GO:0070062;GO:0071711;GO:2001222;	K16362	FLRT2; fibronectin leucine rich transmembrane protein 2
gene21961	448.351	196.369	0.437981	3.95629e-06	100858108	NC_006119.3	46821	49966	-	1829	PAF1	-	K15174	PAF1; PAF1 homolog, Paf1/RNA polymerase II complex component
gene11899	183.041	80.1594	0.437931	0.000513961	424203	NC_006094.4	22367491	22379878	-	1937	FAM134A	-	-	FAM134A; family with sequence similarity 134 member A
gene15751	376.566	164.841	0.437747	1.07618e-05	416302	NC_006100.4	14491870	14494040	+	2171	HNRNPA0	GO:0000166;GO:0003676;GO:0003723;GO:0005654;GO:0006954;GO:0017091;GO:0017091;GO:0019901;GO:0032496;GO:0070935;	K12894	HNRNPA0, HNRPA0, RBMXL3; heterogeneous nuclear ribonucleoprotein A0
gene3375	328.125	143.597	0.43763	0.00398644	101747807	NC_006089.4	356171	950188	+	4236	LOC101747807	-	-	GTPase IMAP family member 7-like
gene15791	1162.93	508.914	0.437615	4.34854e-08	395229	NC_006100.4	16006621	16065171	-	5609	TCF7	GO:0003677;GO:0005634;GO:0005634;GO:0005634;GO:0005654;GO:0005667;GO:0006357;GO:0006357;GO:0008013;GO:0008013;GO:0008013;GO:0016055;GO:0016604;GO:0033153;GO:0043565;GO:0044212;GO:0044212;GO:0060070;GO:0060070;GO:0071353;	K02620	TCF7, TCF1; transcription factor 7 (T-cell specific, HMG-box)
gene16617	588.545	257.522	0.437557	8.6136e-07	416789	NC_006102.4	1421965	1428086	+	2601	PGAM5	GO:0005096;GO:0005739;GO:0006470;GO:0007165;GO:0009400;GO:0016311;GO:0016791;GO:0032403;GO:0043547;GO:0070266;GO:0070266;	K15637	PGAM5; PGAM family member 5, mitochondrial serine/threonine protein phosphatase
gene1244	196.537	85.9128	0.437134	0.000363416	430534	NC_006088.4	75650540	75664729	+	3945	FOXM1	GO:0000981;GO:0003677;GO:0003700;GO:0005634;GO:0005634;GO:0006355;GO:0006357;GO:0043565;	K09406	FOXM1; forkhead box M1
gene13147	122.194	53.4069	0.437066	0.00661371	424849	NC_006096.4	4834375	4867052	-	8152	KIF1A	GO:0000166;GO:0003774;GO:0003777;GO:0003777;GO:0005524;GO:0005524;GO:0005871;GO:0007018;GO:0007018;GO:0008017;GO:0016887;GO:0030705;	K10392	KIF1A, KIF1C; kinesin family member 1A
gene21749	1282.32	560.236	0.436892	1.20877e-08	429847	NC_006115.4	3329581	3336934	+	4699	MAP1S	-	K10429	MAP1S; microtubule associated protein 1S
gene17481	687.802	300.348	0.436677	3.45523e-05	395977	NC_006104.4	7228969	7239658	+	3209	GFI1B	GO:0001085;GO:0003676;GO:0003677;GO:0005634;GO:0005634;GO:0005667;GO:0006351;GO:0006355;GO:0006355;GO:0007275;GO:0016363;GO:0016569;GO:0030097;GO:0046872;GO:0046872;GO:0051569;	K09223	GFI1B, GFI; growth factor independent 1B transcriptional repressor
gene13547	1720.49	750.757	0.436363	2.22631e-09	395189	NC_006096.4	22249740	22283219	-	11377	SMC4	GO:0000796;GO:0000796;GO:0005524;GO:0005634;GO:0005694;GO:0005829;GO:0007076;GO:0010032;GO:0016607;GO:0045132;GO:0046982;GO:0051276;GO:0051383;	K06675	SMC4, SMC4L1; structural maintenance of chromosomes 4
gene660	51.0953	22.291	0.436264	0.0422555	417953	NC_006088.4	48162611	48163576	-	966	LOC417953	-	K11253	HIST2H3A, null; histone cluster 2 H3 family member a
gene13305	50.1502	21.8709	0.436108	0.0426959	424893	NC_006096.4	12704211	12707168	+	976	APOD	GO:0000302;GO:0000302;GO:0005215;GO:0005576;GO:0005615;GO:0005622;GO:0006006;GO:0006629;GO:0006810;GO:0008289;GO:0010642;GO:0015485;GO:0036094;GO:0042308;GO:0048471;GO:0048662;GO:0051895;GO:0060588;GO:0060588;GO:0070062;GO:0071638;GO:1900016;GO:2000098;GO:2000405;	K03098	APOD, lipocalin; apolipoprotein D
gene8369	4988.55	2174.98	0.435994	8.37226e-11	422635	NC_006091.4	49982179	50032080	-	5988	SEPT11	GO:0000166;GO:0001725;GO:0005525;GO:0005525;GO:0051291;GO:0070062;	K16939	SEPT11, Sep-11; septin 11
gene14211	69.4421	30.201	0.434909	0.0187936	426208	NC_006097.4	19926945	19933679	-	2282	WDR76	-	-	WDR76, null; WD repeat domain 76
gene16934	1017.03	442.187	0.434783	3.07297e-08	100858829	NC_006102.4	9968262	10005078	-	3486	MORC2	-	-	MORC2, MORC1; MORC family CW-type zinc finger 2
gene22092	73.5975	31.96	0.434254	0.0186059	107055411	NC_008465.3	1095082	1096703	+	1061	HOXC4	-	K09304	HOXC4; homeobox C4
gene17028	1105.25	479.159	0.433531	1.71327e-08	395593	NT_462466.1	284	24375	+	4787	ZNF638	-	-	ZNF638; zinc finger protein 638
gene10936	478.116	207.179	0.433325	2.17721e-06	428951	NC_006093.4	16980113	16985136	+	3697	FBXL15	GO:0000086;GO:0004842;GO:0005737;GO:0016567;GO:0019005;GO:0030513;GO:0031146;	K10281	FBXL15; F-box and leucine rich repeat protein 15
gene26633	26742.6	11572.3	0.432729	1.10358e-11	807637	NC_001323.1	9923	10706	+	784	COX3	-	K02262	COX3; cytochrome c oxidase subunit III
gene4780	586.89	252.902	0.430918	4.27908e-07	432368	NC_006089.4	108767245	108770802	-	2141	SNAI2	-	K05706	SNAI2; snail family transcriptional repressor 2
gene23438	453.877	195.33	0.430359	2.17825e-06	374025	NC_006127.4	73033079	73038893	-	1713	SMN	GO:0003723;GO:0005634;GO:0005737;GO:0006397;	K13129	SMN; survival of motor neuron
gene26229	52.8851	22.7137	0.429492	0.0376492	107051234	NT_474121.1	80	4455	+	676	LOC107051234	-	-	uncharacterized LOC107051234
gene26148	102.064	43.8245	0.429384	0.00523239	107051165	NT_473486.1	595	3811	-	378	LOC107051165	-	-	E3 ubiquitin-protein ligase HUWE1-like
gene26330	143.172	61.4471	0.429182	0.001317	107051326	NT_474958.1	7	3459	-	544	LOC107051326	-	-	rRNA 2'-O-methyltransferase fibrillarin-like
gene9491	4110.99	1763.58	0.428991	2.32406e-06	107053388	NC_006092.4	11278336	11510509	-	3131	LOC107053388	-	-	transcription factor SOX-6-like
gene22096	359.013	153.882	0.428625	7.82309e-06	107055416	NC_008465.3	1170805	1175018	+	955	COPZ1	-	K20472	COPZ1; coatomer protein complex subunit zeta 1
gene19839	593.244	253.849	0.4279	0.00404402	396057	NC_006110.4	3241406	3252167	+	1852	STMN1	GO:0005515;GO:0005737;GO:0005737;GO:0005856;GO:0005874;GO:0007019;GO:0015631;GO:0031110;GO:0031175;GO:0043005;GO:0051493;	K04381	STMN1; stathmin 1
gene9432	78.2978	33.4785	0.42758	0.0139655	107053371	NC_006092.4	7888165	7901434	+	5036	LOC107053371	-	-	uncharacterized LOC107053371
gene19443	49.6666	21.2341	0.427532	0.0414223	769475	NC_006108.4	6609055	6615436	+	2428	RAP1GAP	-	K17700	RAP1GAP2, RAP1GAP; RAP1 GTPase activating protein 2
gene13734	91.8096	39.2293	0.42729	0.00718854	415327	NC_006097.4	1248700	1254630	-	2480	PATL2	GO:0000290;GO:0000932;GO:0003723;GO:0033962;	K12617	PATL2; PAT1 homolog 2
gene25805	62.1254	26.5407	0.427212	0.0244243	107050871	NT_471100.1	1881	4519	-	991	LOC107050871	-	-	DNA-directed RNA polymerase II subunit RPB1-like
gene7234	427.907	182.721	0.427011	0.00186457	422043	NC_006090.4	108001150	108010608	+	3404	MCM3	GO:0000166;GO:0000784;GO:0003677;GO:0003677;GO:0003678;GO:0003682;GO:0004386;GO:0005524;GO:0005524;GO:0005634;GO:0005634;GO:0005634;GO:0005634;GO:0005634;GO:0005654;GO:0005737;GO:0005813;GO:0006260;GO:0006260;GO:0006270;GO:0016020;GO:0016787;GO:0032508;GO:0042555;GO:0042555;GO:0048471;	K02541	MCM3; minichromosome maintenance complex component 3
gene5745	1523.63	649.736	0.42644	1.73256e-09	421276	NC_006090.4	9821933	9896676	-	5355	SERTAD2	GO:0003713;GO:0005634;GO:0005654;GO:0005737;GO:0005829;GO:0030308;GO:0045893;	-	SERTAD2, null; SERTA domain containing 2
gene19373	2483.12	1058.82	0.426408	2.14954e-10	419478	NC_006108.4	5113219	5175781	-	9895	PRDM2	-	K11432	PRDM2; PR/SET domain 2
gene13820	2947.14	1256.2	0.426243	1.15505e-10	415348	NC_006097.4	3039528	3065080	+	1981	TSPAN3	GO:0005887;GO:0007166;GO:0016020;GO:0016021;GO:0016021;	K17293	TSPAN3; tetraspanin 3
gene24743	291.877	124.396	0.426193	2.99931e-05	107050031	NT_466009.1	589	14698	+	1109	LOC107050031	-	-	plectin-like
gene2659	689.998	294.072	0.426192	1.25686e-07	418957	NC_006088.4	179244427	179263797	-	3911	MPHOSPH8	-	K21871	MPHOSPH8; M-phase phosphoprotein 8
gene25683	741.663	315.595	0.425523	0.000100396	396532	NT_470291.1	368	8562	+	972	SLC4A1	-	K06573	SLC4A1, AE1, EAT; solute carrier family 4 member 1 (Diego blood group)
gene23992	466.157	198.148	0.425068	4.98789e-06	100857207	NT_464215.1	27675	31851	+	2458	TMEM127	-	-	TMEM127; transmembrane protein 127
gene2131	112.28	47.7174	0.424987	0.0179963	396290	NC_006088.4	131393731	131503806	+	2155	GABRB3	GO:0004890;GO:0004890;GO:0004890;GO:0004890;GO:0005216;GO:0005230;GO:0005254;GO:0005886;GO:0005886;GO:0005886;GO:0005887;GO:0006810;GO:0006810;GO:0006811;GO:0006811;GO:0006821;GO:0007214;GO:0007214;GO:0007605;GO:0016020;GO:0016020;GO:0016021;GO:0016021;GO:0022851;GO:0022851;GO:0022851;GO:0030054;GO:0030659;GO:0031410;GO:0034707;GO:0043523;GO:0043524;GO:0045202;GO:0045211;GO:0048666;GO:0060021;GO:…	K05181	GABRB3; gamma-aminobutyric acid type A receptor beta3 subunit
gene15726	218.443	92.6825	0.424286	0.000155466	770922	NC_006100.4	13578779	13584167	-	1059	DGUOK	GO:0004136;GO:0005524;GO:0006139;GO:0006170;GO:0009165;GO:0016301;GO:0016310;GO:0016740;GO:0019206;	K00893	DGUOK, MTDPS3, dGK; deoxyguanosine kinase
gene11824	132.083	55.9756	0.423792	0.00164899	424172	NC_006094.4	19023492	19027011	+	1334	SPC25	-	K11550	SPC25, SPBC25; SPC25, NDC80 kinetochore complex component
gene25896	45.6485	19.3452	0.423787	0.0483772	107050951	NT_471643.1	953	6982	+	1199	LOC107050951	-	-	DNA-directed RNA polymerase III subunit RPC3-like
gene4025	466.291	197.602	0.423774	1.29741e-06	420708	NC_006089.4	43342971	43379056	-	5454	KIF15	-	K10400	KIF15; kinesin family member 15
gene21196	394.064	166.99	0.423764	4.44042e-06	426737	NC_006114.4	3125710	3162099	-	3624	MAPT	GO:0000226;GO:0005737;GO:0005856;GO:0005874;GO:0005875;GO:0008017;GO:0015631;GO:0031175;GO:0043005;GO:0005737;GO:0005856;GO:0005874;GO:0008017;GO:0015631;	K04380	MAPT; microtubule associated protein tau
gene3510	221.956	93.9265	0.423177	0.000127019	374213	NC_006089.4	5768481	5858480	-	1891	ACVR2B	GO:0000122;GO:0000166;GO:0001501;GO:0001702;GO:0001822;GO:0001946;GO:0001974;GO:0004672;GO:0004674;GO:0004674;GO:0004674;GO:0004675;GO:0004702;GO:0004702;GO:0004712;GO:0005524;GO:0005524;GO:0005737;GO:0006355;GO:0006468;GO:0007165;GO:0007178;GO:0007368;GO:0007389;GO:0007498;GO:0007507;GO:0008283;GO:0009749;GO:0009791;GO:0009952;GO:0009952;GO:0009966;GO:0016020;GO:0016020;GO:0016021;GO:0016301;GO:…	K13596	ACVR2B, ACTR-IIB; activin A receptor type 2B
gene2857	1906.52	806.105	0.422815	1.77936e-07	419073	NC_006088.4	194288444	194364645	+	9999	DCHS1	-	K16507	DCHS1; dachsous cadherin-related 1
gene25433	89.3452	37.7017	0.421977	0.0079107	107050572	NT_468708.1	198	7239	+	1111	LOC107050572	-	-	RNF115L; E3 ubiquitin-protein ligase RNF115-like
gene1723	236.88	99.883	0.421661	0.00354566	418489	NC_006088.4	104160729	104321294	-	3343	GRIK1	GO:0004872;GO:0004970;GO:0005216;GO:0005234;GO:0005886;GO:0006810;GO:0006811;GO:0006811;GO:0016020;GO:0016020;GO:0016021;GO:0030054;GO:0034220;GO:0035235;GO:0045202;GO:0045211;GO:0060079;	K05201	GRIK1; glutamate ionotropic receptor kainate type subunit 1
gene9947	94.6585	39.815	0.420617	0.0444389	396111	NC_006092.4	30175911	30360664	-	15644	RYR3	GO:0005216;GO:0005219;GO:0005262;GO:0005509;GO:0005509;GO:0005886;GO:0006811;GO:0006816;GO:0006816;GO:0006874;GO:0015278;GO:0016020;GO:0016020;GO:0016021;GO:0016021;GO:0051209;GO:0055085;GO:0070588;	K04963	RYR3; ryanodine receptor 3
gene20305	236.84	99.4961	0.420098	6.6644e-05	101748163	NC_006112.3	939052	949843	+	4715	SV2A	-	-	SV2A; synaptic vesicle glycoprotein 2A
gene1517	3062.51	1286.5	0.420079	1.64108e-05	769237	NC_006088.4	84984069	85117219	-	6036	ABI3BP	GO:0005518;GO:0005539;GO:0005578;GO:0005614;GO:0005615;GO:0008201;GO:0010811;GO:0030198;GO:0031012;	-	ABI3BP; ABI family member 3 binding protein
gene20585	230.318	96.7175	0.419931	8.4192e-05	100858383	NC_006112.3	2896039	2897647	+	798	PFDN2	GO:0005634;GO:0005737;GO:0005737;GO:0005739;GO:0005829;GO:0006457;GO:0006457;GO:0006457;GO:0016272;GO:0044183;GO:0044183;GO:0051082;GO:0051495;GO:0070062;	K09549	PFDN2; prefoldin subunit 2
gene10879	590.825	248.067	0.419865	2.32513e-07	770136	NC_006093.4	14568425	14572649	+	3193	ZNF503	-	-	ZNF503; zinc finger protein 503
gene25274	149.935	62.9429	0.419801	0.000892673	107050441	NT_468018.1	1875	9776	+	1463	MRPL4	-	K02926	MRPL4; mitochondrial ribosomal protein L4
gene9262	452.912	189.6	0.418624	1.20698e-06	100858676	NC_006092.4	297158	300426	+	1255	MAX	-	K04453	MAX; MYC associated factor X
gene21261	511.286	213.808	0.418178	5.46642e-07	374237	NC_006114.4	4168538	4176552	+	1538	CBX1	GO:0000775;GO:0000784;GO:0000785;GO:0000785;GO:0001939;GO:0001940;GO:0005634;GO:0005634;GO:0005634;GO:0005721;GO:0005819;GO:0010369;GO:0019899;GO:0042802;GO:0042803;GO:0045892;GO:1990226;	K11585	CBX1; chromobox 1
gene17984	294.613	123.177	0.418098	1.70304e-05	769169	NC_006105.4	10031892	10036686	-	1088	ALYREF	GO:0000166;GO:0003676;GO:0016607;	K12881	ALYREF, THOC4; Aly/REF export factor
gene21929	102.423	42.7223	0.417118	0.00375667	107057624	NT_463425.1	2544	4190	+	481	C30H19orf43	-	-	C30H19orf43; chromosome 30 open reading frame, human C19orf43
gene5957	98.0079	40.7895	0.416186	0.00450743	421353	NC_006090.4	19442917	19477011	-	1608	RRP15	GO:0000460;GO:0000470;GO:0006364;GO:0030687;	-	RRP15; ribosomal RNA processing 15 homolog
gene1310	84.6793	35.2348	0.416097	0.00703547	770517	NC_006088.4	77256837	77258980	-	1101	CDCA3	-	-	CDCA3; cell division cycle associated 3
gene16	1118.7	465.147	0.415791	3.37724e-09	101748950	NC_006088.4	141463	398198	+	3711	SHANK3	-	-	SHANK3; SH3 and multiple ankyrin repeat domains 3
gene19813	131.251	54.5701	0.415768	0.00144308	769687	NC_006110.4	2452377	2484491	+	6001	RUNX3	-	K09279	RUNX3, null; runt related transcription factor 3
gene14111	348.013	144.163	0.414246	2.05752e-05	427510	NC_006097.4	17092856	17108845	-	5408	LYSMD4	GO:0016020;GO:0016021;	-	LYSMD4; LysM domain containing 4
gene18688	1276.81	528.686	0.414069	2.22442e-07	419175	NC_006107.4	5046157	5076912	+	5264	PLCG1	GO:0001701;GO:0001726;GO:0004435;GO:0004435;GO:0004435;GO:0004871;GO:0004871;GO:0005168;GO:0005509;GO:0005737;GO:0005829;GO:0005886;GO:0005911;GO:0006629;GO:0006629;GO:0007165;GO:0007165;GO:0007173;GO:0008081;GO:0008180;GO:0009395;GO:0010634;GO:0016042;GO:0016477;GO:0016787;GO:0019722;GO:0019901;GO:0030027;GO:0030971;GO:0035254;GO:0035556;GO:0042995;GO:0043536;GO:0045766;GO:0050852;GO:0051281;GO:…	K01116	PLCG1; phospholipase C gamma 1
gene24666	313.478	129.593	0.413405	1.04733e-05	374236	NT_465715.1	1194	13172	+	1401	DPF2	-	K13196	DPF2, REQ; double PHD fingers 2
gene374	113.08	46.7421	0.413354	0.0115924	417787	NC_006088.4	29040977	29294112	+	10129	PDZRN4	-	K15682	PDZRN4; PDZ domain containing ring finger 4
gene16343	62034.1	25637.5	0.41328	0.000748724	416652	NC_006101.4	12163648	12164434	+	535	HBAA	-	K13822	HBA1, HBAA, alpha-A-globin; hemoglobin subunit alpha 1
gene9532	175.431	72.4425	0.412939	0.000620868	423088	NC_006092.4	13148452	13149916	+	989	PHLDA2	-	-	PHLDA2; pleckstrin homology like domain family A member 2
gene2074	797.37	328.486	0.411962	1.51879e-07	396395	NC_006088.4	125695775	125820104	+	2017	ANOS1	GO:0004867;GO:0005576;GO:0007155;GO:0009986;GO:0010466;GO:0010951;GO:0030414;GO:0030414;	-	ANOS1, KAL, KAL1, anosmin-1; anosmin 1
gene10437	1265.61	520.458	0.411231	9.26568e-10	423559	NC_006092.4	56495199	56564807	-	6591	SAMD4A	-	-	SAMD4A, SAMD4; sterile alpha motif domain containing 4A
gene19873	1154.79	474.759	0.411123	2.0857e-09	419624	NC_006110.4	4094200	4105943	-	3329	MAP7D1	GO:0000226;GO:0000226;GO:0005198;GO:0005829;GO:0015630;GO:0015630;GO:0015630;	K16806	MAP7D1, RPRC1; MAP7 domain containing 1
gene3400	7747.03	3182.79	0.41084	2.3029e-12	396097	NC_006089.4	597312	712469	+	13127	MAP4	-	K10431	MAP4; microtubule associated protein 4
gene20485	1605.23	658.956	0.410505	2.80867e-10	426147	NC_006112.3	2126287	2148687	+	4352	UBAP2L	GO:0005634;GO:0005737;GO:0010628;GO:0061484;	-	UBAP2L; ubiquitin associated protein 2 like
gene12701	268.709	110.205	0.410126	2.17978e-05	424600	NC_006095.4	21246215	21256408	+	2814	NASP	-	K11291	NASP; nuclear autoantigenic sperm protein
gene21338	390.355	160.004	0.409893	1.85241e-06	771898	NC_006114.4	4810433	4822471	+	2181	WIPF2	-	K19475	WIPF2; WAS/WASL interacting protein family member 2
gene4392	356.614	146.149	0.409825	3.49987e-06	414842	NC_006089.4	69532903	69629567	-	2675	CDH6	GO:0005509;GO:0005623;GO:0005886;GO:0005886;GO:0005886;GO:0007155;GO:0007155;GO:0007156;GO:0007219;GO:0016020;GO:0016020;GO:0016021;GO:0046872;GO:0070062;	K06798	CDH6, c-cad6B, cadherin-6, cadherin-6B; cadherin 6
gene11739	6894.86	2824.56	0.409662	1.82731e-12	100859627	NC_006094.4	15887443	15905229	-	4589	HNRNPA3	GO:0000166;GO:0003676;GO:0003723;GO:0005634;GO:0005654;GO:0071013;	K12741	MIR4444-1, HNRNPA3; microRNA 4444-1
gene3619	130.781	53.5299	0.409311	0.00110062	420487	NC_006089.4	15949742	15967816	+	5885	MASTL	GO:0000166;GO:0004672;GO:0004674;GO:0004674;GO:0005524;GO:0005524;GO:0006468;GO:0016301;GO:0016310;GO:0016740;	K16309	MASTL, GW, GWL, MAST-L; microtubule associated serine/threonine kinase like
gene25892	169.442	69.3469	0.409265	0.000325528	107050947	NT_471633.1	849	6733	+	680	LOC107050947	-	-	E3 ubiquitin-protein ligase HUWE1-like
gene2545	836.975	341.251	0.40772	9.62974e-09	418891	NC_006088.4	171237409	171258173	+	4816	PROSER1	-	-	PROSER1, C13orf23; proline and serine rich 1
gene21147	1413.61	575.893	0.407393	3.90914e-10	426522	NC_006114.4	1679216	1709288	+	5575	GPATCH8	-	-	GPATCH8; G-patch domain containing 8
gene5406	103.123	41.9337	0.406638	0.00306246	101748568	NT_457956.1	1916	13824	+	4626	LOC101748568	-	-	rho GTPase-activating protein 39-like
gene21372	357.147	145.162	0.406449	3.011e-06	427013	NC_006114.4	5102602	5108343	+	2784	FKBP10	GO:0000413;GO:0003755;GO:0003755;GO:0003755;GO:0005509;GO:0005528;GO:0005737;GO:0006457;GO:0016853;GO:0061077;	K09575	FKBP10; FK506 binding protein 10
gene7176	845.528	342.776	0.405398	8.68432e-09	422016	NC_006090.4	105921033	106086550	-	5138	NCOA1	GO:0003713;GO:0005634;GO:0005634;GO:0005634;GO:0006351;GO:0006355;GO:0006355;GO:0016922;GO:0030374;GO:0030374;GO:0030522;GO:0032870;GO:0035257;GO:0035257;GO:0045944;GO:0046983;GO:0003713;GO:0005634;GO:0005634;GO:0006351;GO:0006355;GO:0006355;GO:0030374;GO:0035257;GO:0046983;	K09101	NCOA1; nuclear receptor coactivator 1
gene4920	164.551	66.3698	0.403339	0.000334161	378896	NC_006089.4	118052592	118075361	+	3903	TERF1	-	K11110	TERF1, TRF1; telomeric repeat binding factor 1
gene8198	86.0891	34.6998	0.403068	0.00609616	107051796	NC_006091.4	39260371	39263054	+	1901	CXXC4	-	K03344	CXXC4; CXXC finger protein 4
gene9500	457.789	184.41	0.402827	3.65766e-07	423072	NC_006092.4	11858763	11923874	-	5377	ABCC8	GO:0000166;GO:0005267;GO:0005524;GO:0005524;GO:0006810;GO:0006813;GO:0006813;GO:0007165;GO:0008076;GO:0008281;GO:0008282;GO:0016020;GO:0016020;GO:0016021;GO:0016021;GO:0016887;GO:0042383;GO:0042493;GO:0042626;GO:0042626;GO:0055085;GO:0055085;GO:0071805;	K05032	ABCC8; ATP binding cassette subfamily C member 8
gene15109	456.554	183.801	0.402583	3.15497e-07	416027	NC_006099.4	9749554	9762286	-	4493	MCM2	GO:0000166;GO:0000784;GO:0000785;GO:0003677;GO:0003677;GO:0003678;GO:0003688;GO:0004386;GO:0005524;GO:0005524;GO:0005634;GO:0005634;GO:0005634;GO:0005634;GO:0005654;GO:0005664;GO:0005737;GO:0005829;GO:0006260;GO:0006260;GO:0006268;GO:0006270;GO:0006270;GO:0006334;GO:0006915;GO:0015630;GO:0016787;GO:0019899;GO:0042393;GO:0042555;GO:0042555;GO:0071353;GO:0090102;	K02540	MCM2; minichromosome maintenance complex component 2
gene7253	97.1222	39.0455	0.402024	0.00325383	422048	NC_006090.4	109267112	109273971	-	2100	CENPQ	-	K11509	CENPQ; centromere protein Q
gene24141	3202.04	1286.43	0.401752	1.14585e-06	374044	NT_464425.1	1768	18294	+	2748	HK2	-	K00844	HK2, hexokinase-2; hexokinase 2
gene14690	468.192	188.025	0.401597	3.39743e-07	426226	NC_006098.4	17867595	17954219	-	5613	GSE1	-	-	GSE1; Gse1 coiled-coil protein
gene24413	579.575	232.754	0.401594	7.19529e-08	101750015	NT_465020.1	562	19381	-	1922	LOC101750015	-	-	chromodomain-helicase-DNA-binding protein 3-like
gene12291	2502.05	1003.6	0.40111	1.42642e-11	424366	NC_006095.4	3792015	3801843	-	3056	OLFML2B	GO:0005578;GO:0005615;GO:0030198;GO:0050840;	-	OLFML2B; olfactomedin like 2B
gene16640	84.3624	33.8303	0.401012	0.0304698	373885	NC_006102.4	3432876	3435118	-	2243	FZD10	-	K02842	FZD10, cFz-10; frizzled class receptor 10
gene17488	98.8238	39.5759	0.400469	0.00334123	417160	NC_006104.4	7331474	7334214	-	1367	SURF6	-	-	SURF6; surfeit 6
gene5974	402.83	161.285	0.40038	9.53084e-07	421364	NC_006090.4	21769260	21798188	-	3903	VASH2	GO:0000768;GO:0001938;GO:0005737;GO:0005737;GO:0005737;GO:0045026;GO:0045765;GO:0045765;GO:0045766;GO:0045766;GO:0060674;GO:0060711;GO:0060716;	-	VASH2; vasohibin 2
gene21254	1948.14	778.859	0.399797	3.07225e-11	426499	NC_006114.4	4029274	4049551	-	4257	KPNB1	-	K14293	KPNB1; karyopherin subunit beta 1
gene25517	266.447	106.509	0.399739	1.84822e-05	107050638	NT_469277.1	2014	9868	-	1725	LOC107050638	-	-	vinexin-like
gene1402	11141.6	4453.37	0.399706	2.52949e-13	395349	NC_006088.4	79864143	79907705	+	4161	FSTL1	GO:0005509;GO:0005615;GO:0005615;GO:0042594;GO:0070062;GO:1901390;	-	FSTL1, FLIK; follistatin like 1
gene25595	99.9242	39.9094	0.399397	0.00295677	107050706	NT_469777.1	1855	5050	+	766	LOC107050706	-	-	transcription factor 4-like
gene5919	349.88	139.39	0.398394	0.000130738	395963	NC_006090.4	17691064	17711286	-	2767	CAPN2	GO:0004198;GO:0005509;GO:0005622;GO:0006508;GO:0006508;GO:0008233;GO:0008234;GO:0016787;GO:0051493;	K03853	CAPN2; calpain 2
gene6710	448.366	178.548	0.39822	4.6794e-07	421775	NC_006090.4	67882928	67992947	-	4432	SOBP	GO:0005634;GO:0007605;GO:0007626;GO:0032184;GO:0042472;GO:0046872;GO:0050890;GO:0090102;	-	SOBP; sine oculis binding protein homolog
gene13375	2812.57	1119.7	0.398104	1.28783e-08	396201	NC_006096.4	15322922	15330360	-	2567	NCL	-	K11294	NCL; nucleolin
gene24077	512.701	204.103	0.398094	0.00600507	100857892	NT_464327.1	20356	24519	-	1293	LOC100857892	-	-	alpha-tectorin-like
gene14728	3635.57	1446.62	0.397907	2.75708e-12	415845	NC_006098.4	18857696	18939049	-	9126	ANKRD11	-	K21436	ANKRD11; ankyrin repeat domain 11
gene23847	532.077	211.619	0.397723	9.49055e-08	101747888	NT_464141.1	5310	13138	+	2340	LOC101747888	-	K11660	MTA2; metastasis associated 1 family member 2
gene21604	835.092	331.696	0.397196	3.49301e-09	395411	NC_006115.4	1410504	1423695	+	1789	ZBTB7A	GO:0000122;GO:0000978;GO:0001078;GO:0003676;GO:0003677;GO:0003677;GO:0005634;GO:0006351;GO:0006355;GO:0035035;GO:0045892;GO:0046872;GO:0046872;	K10494	ZBTB7A, LRF, ZBTB7; zinc finger and BTB domain containing 7A
gene25099	127.317	50.5059	0.396693	0.000939669	396224	NT_467270.1	10318	10856	-	539	LOC396224	-	K12641	LMNA, lamin-A; lamin A
gene7462	45.3323	17.9784	0.396592	0.0380681	421991	NT_459788.1	880	1224	-	345	DNMT3A	-	K17398	DNMT3A; DNA methyltransferase 3 alpha
gene26460	219.446	86.9926	0.396419	3.491e-05	101749248	NT_476496.1	1732	3018	-	898	LOC101749248	-	-	vegetative cell wall protein gp1-like
gene6626	239.891	94.9962	0.395998	0.000187801	396378	NC_006090.4	63097976	63102389	-	2622	PLN	GO:0002026;GO:0005246;GO:0005246;GO:0005739;GO:0005739;GO:0005783;GO:0005789;GO:0006816;GO:0006816;GO:0006874;GO:0007219;GO:0008016;GO:0008016;GO:0010459;GO:0010880;GO:0010881;GO:0016020;GO:0016020;GO:0016020;GO:0016021;GO:0016529;GO:0016529;GO:0031966;GO:0032780;GO:0033017;GO:0033017;GO:0042030;GO:0042030;GO:0042030;GO:0045822;GO:0048738;GO:0051924;GO:0051926;GO:0060314;GO:0086004;GO:0086023;GO:…	K05852	PLN, PLB; phospholamban
gene2239	286.325	113.342	0.395851	0.0195801	418741	NC_006088.4	137410833	137440941	+	6948	ADPRHL1	-	-	ADPRHL1; ADP-ribosylhydrolase like 1
gene14968	47.1594	18.6655	0.395796	0.0324036	100859674	NC_006099.4	3131270	3135790	+	1877	RP11-155D18.12	-	K21444	PCBP4, RP11-155D18.12; poly(rC)-binding protein 4-like
gene6381	1107.47	438.033	0.395525	0.00934393	421589	NC_006090.4	45925425	45991942	-	6530	FNDC1	GO:0016607;	-	FNDC1; fibronectin type III domain containing 1
gene8242	249.335	98.5706	0.395334	1.9494e-05	396482	NC_006091.4	43583243	43585299	-	1072	HMGB2	GO:0000400;GO:0000790;GO:0000790;GO:0000793;GO:0001158;GO:0001158;GO:0001938;GO:0002437;GO:0002437;GO:0003677;GO:0003677;GO:0003677;GO:0003684;GO:0003690;GO:0003700;GO:0003723;GO:0005615;GO:0005615;GO:0005615;GO:0005623;GO:0005634;GO:0005634;GO:0005634;GO:0005634;GO:0005634;GO:0005730;GO:0005737;GO:0005737;GO:0005737;GO:0006357;GO:0006357;GO:0007283;GO:0007289;GO:0008134;GO:0008134;GO:0008144;GO:…	K11295	HMGB2, HMG2, HMG2b; high mobility group box 2
gene677	435.152	171.838	0.394893	2.91888e-07	417959	NC_006088.4	48224634	48233519	+	2492	DDX47	GO:0000166;GO:0003676;GO:0003723;GO:0004004;GO:0004386;GO:0005524;GO:0005524;GO:0005730;GO:0006364;GO:0006364;GO:0008380;GO:0008625;GO:0010501;GO:0016020;GO:0016787;	K14777	DDX47; DEAD-box helicase 47
gene770	1998.18	788.559	0.394638	1.32298e-11	107053684	NC_006088.4	50804458	50815499	+	4435	CBX6	-	K11453	CBX6; chromobox 6
gene19104	296.565	117	0.394516	0.0167354	107057303	NT_462837.1	9900	11937	-	1272	LOC107057303	-	-	zinc finger protein 217-like
gene25843	98.444	38.8251	0.394387	0.0359916	101747592	NT_471346.1	8	1929	+	1493	LOC101747592	-	-	uncharacterized LOC101747592
gene16661	4270.53	1683.59	0.394234	1.0321e-12	416815	NC_006102.4	4589408	4768345	+	10000	NCOR2	GO:0000118;GO:0000122;GO:0003677;GO:0003714;GO:0005634;GO:0005654;GO:0008134;GO:0016922;	K06065	NCOR2; nuclear receptor corepressor 2
gene6928	1198.28	472.173	0.394043	2.43691e-10	428646	NC_006090.4	88598890	88636560	+	3118	ELOVL5	GO:0005783;GO:0005783;GO:0005783;GO:0005789;GO:0006629;GO:0006631;GO:0006633;GO:0006636;GO:0009922;GO:0009922;GO:0009922;GO:0009922;GO:0016020;GO:0016020;GO:0016021;GO:0016021;GO:0016740;GO:0019367;GO:0030425;GO:0034625;GO:0034625;GO:0034626;GO:0034626;GO:0034626;GO:0035338;GO:0042759;GO:0042761;GO:0042761;GO:0042761;GO:0042995;GO:0043025;GO:0097447;GO:0102336;GO:0102337;GO:0102338;	K10244	ELOVL5; ELOVL fatty acid elongase 5
gene8882	207.756	81.8427	0.393937	0.000803078	422902	NC_006091.4	84514574	84521325	+	1807	SLBP	GO:0003723;GO:0003723;GO:0003729;GO:0003729;GO:0003729;GO:0005634;GO:0005634;GO:0005730;GO:0005737;GO:0005737;GO:0005829;GO:0006398;GO:0030529;GO:0033260;GO:0051028;GO:0071204;GO:0071207;	K18710	SLBP; stem-loop binding protein
gene17536	9640.24	3796.25	0.393792	1.73276e-13	395655	NC_006104.4	8293819	8329404	+	9732	NOTCH1	GO:0000122;GO:0001047;GO:0001190;GO:0001701;GO:0001708;GO:0001837;GO:0001889;GO:0001947;GO:0002040;GO:0002193;GO:0002437;GO:0003157;GO:0003160;GO:0003162;GO:0003169;GO:0003180;GO:0003181;GO:0003184;GO:0003192;GO:0003197;GO:0003198;GO:0003203;GO:0003207;GO:0003208;GO:0003209;GO:0003213;GO:0003214;GO:0003219;GO:0003222;GO:0003241;GO:0003256;GO:0003270;GO:0003273;GO:0003344;GO:0003682;GO:0003700;GO:…	K02599	NOTCH1; notch 1
gene18146	1632.21	642.69	0.393755	8.31629e-09	417481	NC_006106.4	1325415	1988311	-	6724	AUTS2	GO:0003682;GO:0005634;GO:0045944;GO:0051571;GO:0060013;GO:0098582;GO:2000620;	-	AUTS2; autism susceptibility candidate 2
gene5062	11488.5	4522.93	0.393691	1.36616e-13	430997	NC_006089.4	129199349	129213966	-	2828	PABPC1	-	K13126	PABPC1; poly(A) binding protein cytoplasmic 1
gene25456	182.173	71.7167	0.393674	0.000132844	431512	NT_468848.1	1951	4705	+	2140	FKRP	-	K19873	FKRP; fukutin related protein
gene7512	533.068	209.647	0.393284	6.76604e-08	395823	NC_006091.4	1283307	1300499	+	4546	KIF4A	GO:0000166;GO:0003774;GO:0003777;GO:0005524;GO:0005524;GO:0005871;GO:0007018;GO:0007018;GO:0008017;GO:0008574;	K10395	KIF4A, KIF4, KIF4B; kinesin family member 4A
gene25299	106.134	41.7153	0.393043	0.002113	107050463	NT_468119.1	4208	9711	-	4160	LOC107050463	-	-	serine-aspartate repeat-containing protein F-like
gene15429	89.3581	35.112	0.392936	0.00407547	107054483	NC_006100.4	1714928	1718226	+	3299	LOC107054483	-	K16496	protocadherin gamma-B5-like
gene25949	152.668	59.8339	0.391922	0.00036159	100857850	NT_471936.1	579	4851	+	3939	LOC100857850	-	-	zinc finger protein 252-like
gene25501	346.975	135.888	0.391638	1.16991e-06	107050625	NT_469192.1	1263	6183	+	1367	PCOLCE	-	-	PCOLCE; procollagen C-endopeptidase enhancer
gene24978	264.246	103.487	0.391632	1.22655e-05	107050212	NT_466802.1	1785	4617	+	633	LOC107050212	-	-	dual specificity mitogen-activated protein kinase kinase 7-like
gene4524	280.925	109.973	0.391467	0.00845177	420979	NC_006089.4	88215743	88675541	+	5309	GABBR2	GO:0004871;GO:0004930;GO:0004930;GO:0004965;GO:0005886;GO:0007165;GO:0007186;GO:0007186;GO:0016020;GO:0016021;GO:0016021;	K04615	GABBR2; gamma-aminobutyric acid type B receptor subunit 2
gene15018	456.301	178.575	0.391354	1.7015e-07	415968	NC_006099.4	5053898	5064012	+	1612	ISY1	GO:0000350;GO:0000384;GO:0000389;GO:0000974;GO:0071012;GO:0071013;GO:0071014;GO:0071020;	K12870	ISY1; ISY1 splicing factor homolog
gene10805	258.664	101.012	0.390515	0.000315128	423688	NC_006093.4	10593812	10608630	-	3626	DNA2	GO:0000076;GO:0000076;GO:0000166;GO:0000723;GO:0000729;GO:0000729;GO:0000784;GO:0003677;GO:0003677;GO:0003678;GO:0003678;GO:0003824;GO:0004386;GO:0004518;GO:0004518;GO:0004519;GO:0005524;GO:0005634;GO:0005634;GO:0005739;GO:0005739;GO:0005760;GO:0005760;GO:0006260;GO:0006260;GO:0006264;GO:0006264;GO:0006281;GO:0006284;GO:0006284;GO:0006974;GO:0008152;GO:0016787;GO:0016890;GO:0016890;GO:0017108;GO:…	K10742	DNA2, DNA2L; DNA replication helicase/nuclease 2
gene21463	187.584	73.1808	0.390123	0.0371078	107057545	NT_463319.1	907	13771	-	7818	LOC107057545	-	-	uncharacterized LOC107057545
gene25781	280.628	109.425	0.389928	5.95096e-06	107050848	NT_470929.1	1235	5496	-	2927	SYDE1	-	K20655	SYDE1; synapse defective Rho GTPase homolog 1
gene7749	536.059	208.734	0.389387	4.28206e-08	771657	NC_006091.4	11041493	11047844	-	4254	LOC771657	-	-	hepatocyte cell adhesion molecule-like
gene3862	318.618	124.051	0.389342	2.32173e-06	395231	NC_006089.4	32646345	32661345	-	2341	HOXA3	GO:0003677;GO:0003677;GO:0003700;GO:0005634;GO:0006355;GO:0007275;GO:0043565;	K09303	HOXA3; homeobox A3
gene19435	1013.82	394.291	0.388915	4.81872e-10	100859829	NC_006108.4	6518399	6528903	-	3531	ZNF362	GO:0003676;GO:0046872;	-	ZNF362; zinc finger protein 362
gene21426	463.72	180.257	0.38872	1.13056e-07	373983	NC_006114.4	5572653	5593940	-	6914	BRCA1	GO:0000724;GO:0003677;GO:0004842;GO:0004842;GO:0005634;GO:0005886;GO:0006281;GO:0006974;GO:0008270;GO:0016567;GO:0031436;GO:0035066;GO:0035067;GO:0042127;GO:0043009;GO:0045717;GO:0045944;GO:0046872;GO:0046872;GO:0070531;GO:0071158;	K10605	BRCA1; breast cancer 1
gene890	7193.24	2795.35	0.388607	2.15498e-09	374163	NC_006088.4	54759459	54769305	-	2732	HSP90B1	-	K09487	HSP90B1, hsp108; heat shock protein 90 beta family member 1
gene19282	4496.66	1746.81	0.388469	3.83486e-13	419435	NC_006108.4	3029681	3197700	-	8076	RERE	-	K05628	RERE; arginine-glutamic acid dipeptide repeats
gene10312	51.4524	19.9817	0.388354	0.0239878	423496	NC_006092.4	51870730	51886751	+	5561	PLD4	GO:0002244;GO:0003824;GO:0005634;GO:0005783;GO:0006909;GO:0032588;GO:0045335;	K16860	PLD4; phospholipase D family member 4
gene652	45.7303	17.7378	0.387877	0.0299145	769973	NC_006088.4	48126151	48126917	+	767	HIST1H2BF	-	K11252	HIST1H2BF, H2B/g, H2BFG, HIST1H2B7L1; histone cluster 1, H2bf
gene21531	1493.13	577.983	0.387096	2.20503e-11	396222	NC_006115.4	623383	649206	-	2003	LMNB2	GO:0005198;GO:0005634;GO:0005635;GO:0005638;GO:0005882;GO:0005882;	K07611	LMNB2, LMNA, lamin-B2; lamin B2
gene22701	88.1153	34.0988	0.386979	0.00647141	427162	NC_006127.4	20549119	20570590	-	1636	CENPK	GO:0005634;	K11503	CENPK, CENP-K, FKSG14; centromere protein K
gene10533	560.653	216.708	0.386528	2.85402e-08	426566	NT_460421.1	3517	8813	+	2889	PATL1	-	K12617	PATL1, Pat1b, hPat1b; PAT1 homolog 1, processing body mRNA decay factor
gene11329	2598.44	1003.95	0.386366	1.17878e-12	423963	NC_006093.4	33406010	33426670	+	8850	MKI67	-	K17582	MKI67; marker of proliferation Ki-67
gene238	451.443	174.377	0.386266	1.58435e-07	417701	NC_006088.4	14822453	14828993	+	2272	CBLL1	GO:0003676;GO:0004842;GO:0007162;GO:0007162;GO:0008270;GO:0016567;GO:0016740;GO:0030155;GO:0030335;GO:0030335;GO:0042802;GO:0045807;GO:0045807;GO:0046872;GO:0061630;GO:0061630;	K15685	CBLL1, null; Cbl proto-oncogene like 1
gene18657	2167.47	836.303	0.385843	8.90065e-12	419159	NC_006107.4	2803447	2825403	-	8190	SOGA1	GO:0005615;GO:0005615;GO:0005615;GO:0008286;GO:0010506;GO:0070062;	-	SOGA1; suppressor of glucose, autophagy associated 1
gene8034	3138.7	1210.31	0.38561	5.34154e-13	422438	NC_006091.4	28880214	28890093	-	4218	PCDH18	GO:0005509;GO:0005886;GO:0005887;GO:0007155;GO:0007155;GO:0007156;GO:0007267;GO:0007399;GO:0007399;GO:0007420;GO:0016020;GO:0016020;GO:0016021;	K16499	PCDH18; protocadherin 18
gene4768	545.718	210.089	0.384977	2.68072e-08	426764	NC_006089.4	108338863	108350947	+	3773	MCM4	GO:0000166;GO:0003677;GO:0003677;GO:0003678;GO:0004386;GO:0005524;GO:0005524;GO:0005634;GO:0006260;GO:0006260;GO:0006270;GO:0016787;GO:0032508;GO:0042555;	K02212	MCM4; minichromosome maintenance complex component 4
gene9954	516.78	198.811	0.38471	4.29873e-08	423291	NC_006092.4	30715782	30727394	-	4272	FAM98B	GO:0003723;GO:0005634;GO:0005654;GO:0005737;GO:0043231;GO:0072669;GO:0072669;	K15434	FAM98B; family with sequence similarity 98 member B
gene20182	361.389	138.912	0.384382	6.30883e-07	428248	NC_006111.4	5093017	5099052	-	2478	BUD13	-	K13106	BUD13; BUD13 homolog
gene25409	381.915	146.758	0.38427	1.74912e-06	100859302	NT_468554.1	287	10834	+	909	LOC100859302	-	-	serine/threonine-protein phosphatase 1 regulatory subunit 10-like
gene13726	2345.89	900.976	0.384066	2.31335e-12	415331	NC_006097.4	1075446	1111754	-	5484	ZNF609	-	-	ZNF609; zinc finger protein 609
gene20057	46.0472	17.6263	0.382787	0.0285572	374260	NC_006111.4	376417	380220	-	1732	CHEK1	GO:0000077;GO:0000077;GO:0000086;GO:0000166;GO:0000724;GO:0000785;GO:0000785;GO:0000794;GO:0001833;GO:0004672;GO:0004672;GO:0004674;GO:0004674;GO:0005524;GO:0005524;GO:0005634;GO:0005634;GO:0005634;GO:0005654;GO:0005654;GO:0005657;GO:0005737;GO:0005737;GO:0005813;GO:0005815;GO:0005856;GO:0006281;GO:0006281;GO:0006281;GO:0006468;GO:0006468;GO:0006468;GO:0006974;GO:0006974;GO:0006975;GO:0006997;GO:…	K02216	CHEK1; checkpoint kinase 1
gene3860	140.244	53.5955	0.382158	0.000368793	396055	NC_006089.4	32640373	32642224	-	1252	HOXA2	GO:0000122;GO:0000978;GO:0001078;GO:0001709;GO:0002076;GO:0003677;GO:0003677;GO:0003700;GO:0005634;GO:0005634;GO:0005634;GO:0006351;GO:0006355;GO:0006355;GO:0007275;GO:0007379;GO:0007389;GO:0008045;GO:0009952;GO:0009953;GO:0021568;GO:0021569;GO:0021658;GO:0035284;GO:0042474;GO:0043231;GO:0043565;GO:0043565;GO:0045165;GO:0045665;GO:0045668;GO:0045944;GO:0048703;GO:0048704;GO:0071300;	K09302	HOXA2; homeobox A2
gene9267	4739.77	1809.91	0.381856	4.07241e-06	769410	NC_006092.4	309449	329048	+	7622	SPTB	-	K06115	SPTB; spectrin beta, erythrocytic
gene9409	45.9915	17.5617	0.381846	0.0284554	421598	NC_006092.4	6796860	6906129	-	8390	KIAA1549L	GO:0016020;GO:0016021;	-	KIAA1549L, C11ORF41, C5H11orf41; KIAA1549-like
gene8410	325.286	124.166	0.381713	1.14975e-06	395922	NC_006091.4	51915866	51947805	-	3160	CENPC	GO:0000776;GO:0019237;GO:0051382;GO:0000776;GO:0000778;GO:0019237;GO:0019237;GO:0051315;GO:0051382;GO:0051382;GO:0051455;	K11497	CENPC, CENPC1; centromere protein C
gene19183	254.217	96.8083	0.38081	8.86729e-06	373937	NC_006108.4	624200	626853	+	456	RPL22	GO:0002181;GO:0003723;GO:0003735;GO:0003735;GO:0005622;GO:0005634;GO:0005737;GO:0005840;GO:0005840;GO:0005840;GO:0005925;GO:0006412;GO:0008201;GO:0022625;GO:0022625;GO:0030529;GO:0030529;GO:0031012;GO:0046632;GO:0070062;	K02891	RPL22; ribosomal protein L22
gene12065	134.653	51.1762	0.38006	0.000476363	424297	NC_006094.4	31073796	31366914	+	8423	THSD7B	-	-	THSD7B; thrombospondin type 1 domain containing 7B
gene4334	731.859	277.775	0.379547	2.23385e-09	420877	NC_006089.4	65810175	65914455	-	3898	CDYL	-	K00653	CDYL; chromodomain Y-like
gene11615	10712.1	4065.08	0.379486	1.49278e-14	424047	NC_006094.4	8201378	8213199	-	5577	SDPR	GO:0005080;GO:0005737;GO:0005901;GO:0005901;	-	SDPR, PRKCDBP; serum deprivation response
gene16215	2710.71	1027.83	0.379174	4.46035e-13	416569	NC_006101.4	6812446	6844183	+	6191	RBBP6	GO:0003676;GO:0004842;GO:0005634;GO:0006397;GO:0008270;GO:0016567;GO:0061630;GO:0003676;GO:0004842;GO:0005634;GO:0006397;GO:0008270;GO:0016567;GO:0061630;	K10624	RBBP6; RB binding protein 6, ubiquitin ligase
gene15436	134.044	50.8081	0.379041	0.00794632	107054488	NC_006100.4	1782975	1787745	+	4771	LOC107054488	-	K16495	protocadherin gamma-A2-like
gene26437	120.397	45.6072	0.378807	0.000713903	107051422	NT_476204.1	246	2000	-	1165	ATAT1	-	-	ATAT1; alpha tubulin acetyltransferase 1
gene26478	41.0246	15.5016	0.377861	0.040579	100858508	NT_476832.1	6	1366	-	680	LOC100858508	-	K15448	TRMT112; tRNA methyltransferase 11-2 homolog (S. cerevisiae)
gene7010	206.048	77.7619	0.377396	2.63483e-05	421936	NC_006090.4	96931848	96936889	+	1966	RRM2	GO:0004748;GO:0004748;GO:0005829;GO:0009262;GO:0009263;GO:0009263;GO:0009263;GO:0016491;GO:0051259;GO:0051290;GO:0055114;	K10808	RRM2; ribonucleotide reductase regulatory subunit M2
gene3547	288.108	108.697	0.377279	2.45871e-06	100859557	NC_006089.4	9471846	9511526	-	8685	LOC100859557	GO:0000796;GO:0001833;GO:0005634;GO:0016020;GO:0016607;GO:0035064;	K11492	condensin-2 complex subunit G2-like
gene20718	387.295	145.913	0.376749	2.46885e-07	771476	NC_006113.4	1113589	1123288	+	2859	LMOD1	GO:0003779;GO:0005523;GO:0005829;GO:0006936;GO:0030016;GO:0030838;GO:0045010;GO:0051694;	K22030	LMOD1; leiomodin 1
gene15629	116.245	43.7923	0.376724	0.00143233	100857281	NC_006100.4	10442408	10453704	-	1945	CPLX2	GO:0006836;GO:0019905;	K15294	CPLX2; complexin 2
gene18584	2454.88	921.45	0.375355	5.23785e-13	396215	NC_006107.4	488104	494933	-	1176	MYL9	GO:0001725;GO:0005509;GO:0016459;GO:0016460;GO:0030018;GO:0032036;GO:0046872;GO:0070527;	K12755	MYL9, DTNB, G1, MLC-2, MLC2; myosin, light chain 9, regulatory
gene22238	293.864	110.198	0.374997	2.37442e-06	426509	NT_463454.1	98980	129900	+	3168	R3HDM2	-	-	R3HDM2; R3H domain containing 2
gene22094	83.3716	31.2447	0.374764	0.00328498	776802	NC_008465.3	1153046	1158566	-	1477	CBX5	-	K11587	CBX5; chromobox 5
gene9539	9964.26	3729.46	0.374284	7.34689e-15	374256	NC_006092.4	13624272	13646533	-	2985	CD81	GO:0000187;GO:0001772;GO:0005887;GO:0005887;GO:0005925;GO:0007166;GO:0008104;GO:0008284;GO:0016020;GO:0016020;GO:0016020;GO:0016021;GO:0016021;GO:0023026;GO:0030890;GO:0031623;GO:0031647;GO:0031982;GO:0043128;GO:0045944;GO:0050731;GO:0061462;GO:0070062;GO:0071404;GO:1904352;GO:1990459;GO:2000145;	K06508	CD81; CD81 molecule
gene18906	692.263	258.935	0.374041	2.14077e-09	771902	NC_006107.4	10376676	10426149	-	5533	C20H20ORF112	-	-	C20H20ORF112; chromosome 20 open reading frame, human C20orf112
gene4691	73.4953	27.4332	0.373265	0.0048613	421060	NC_006089.4	102228671	102237413	-	1490	TYMS	GO:0004799;GO:0004799;GO:0005634;GO:0005737;GO:0005739;GO:0005743;GO:0005759;GO:0006231;GO:0006231;GO:0032259;GO:0035999;GO:0046683;	K00560	TYMS; thymidylate synthetase
gene12003	18158.2	6774.78	0.373098	2.09329e-15	424257	NC_006094.4	28097030	28133474	-	11220	HEG1	GO:0005509;GO:0007043;GO:0007507;GO:0016020;GO:0016021;	-	HEG1; heart development protein with EGF like domains 1
gene21866	677.01	252.547	0.373033	4.04303e-07	420154	NC_006115.4	4846809	4858950	-	2628	UHRF1	-	K10638	UHRF1; ubiquitin like with PHD and ring finger domains 1
gene23838	100.371	37.4387	0.373005	0.00162402	420362	NT_464135.1	10159	30492	-	533	LOC420362	-	K09414	HSF_1, HSF_3A, HSF1, HSTF_1, HSTF_3A; heat shock transcription factor 1
gene4893	307.973	114.684	0.372382	4.62113e-05	428360	NC_006089.4	115670260	115682107	+	4545	MCMDC2	-	-	MCMDC2, C2H8orf45, C8ORF45; minichromosome maintenance domain containing 2
gene6965	459.771	170.93	0.371771	3.31537e-06	421910	NC_006090.4	92324427	92337847	-	4803	FAM150B	-	-	FAM150B; family with sequence similarity 150 member B
gene25158	2947.87	1095.3	0.371557	0.000195593	396532	NT_467557.1	5582	12611	-	2050	SLC4A1	-	K06573	SLC4A1, AE1, EAT; solute carrier family 4 member 1 (Diego blood group)
gene18360	57.8037	21.4533	0.37114	0.0123927	427834	NC_006106.4	6617405	6620274	-	2870	GSG2	-	K16315	GSG2; germ cell associated 2, haspin
gene19338	95.1919	35.3251	0.371094	0.00163509	428192	NC_006108.4	4666392	4668550	+	930	MRTO4	GO:0000027;GO:0000027;GO:0000956;GO:0005622;GO:0005730;GO:0006364;GO:0042254;	K14815	MRTO4; MRT4 homolog, ribosome maturation factor
gene25725	214.914	79.6873	0.370787	1.99796e-05	107050801	NT_470547.1	3735	7446	+	1467	LOC107050801	-	-	testis-specific Y-encoded-like protein 1
gene26170	117.236	43.4164	0.370335	0.000721631	107051183	NT_473605.1	538	957	+	312	LOC107051183	-	-	josephin-2-like
gene23987	106.138	39.2974	0.37025	0.00153189	101749531	NT_464209.1	1000	21874	-	3350	LOC101749531	-	-	ras GTPase-activating-like protein IQGAP3-like
gene4443	250.742	92.6107	0.369347	5.12301e-06	100857376	NC_006089.4	79481999	79497576	-	6405	C5ORF49	-	-	C5orf49, C2H5orf49; chromosome 5 open reading frame 49
gene24477	552.975	204.112	0.369116	9.20621e-09	107049831	NT_465151.1	1125	6908	-	2112	MRI1	-	K08963	MRI1; methylthioribose-1-phosphate isomerase 1
gene10434	207.266	76.4495	0.368847	1.47782e-05	423558	NC_006092.4	56436163	56466828	+	4312	WDHD1	-	K11274	WDHD1; WD repeat and HMG-box DNA binding protein 1
gene16391	41.316	15.229	0.368598	0.034692	426442	NC_006101.4	12994613	13007938	-	5202	SBK1	GO:0000166;GO:0004672;GO:0004674;GO:0004674;GO:0004674;GO:0005524;GO:0005524;GO:0005737;GO:0006468;GO:0016740;GO:0018105;GO:0018107;	K08858	SBK1; SH3 domain binding kinase 1
gene21238	35.6844	13.1483	0.368461	0.0488912	395737	NC_006114.4	3795352	3796999	+	819	HOXB8	GO:0003677;GO:0003677;GO:0003700;GO:0005634;GO:0005654;GO:0006355;GO:0007275;GO:0007625;GO:0008344;GO:0009952;GO:0019233;GO:0021516;GO:0043565;GO:0045638;GO:0048704;GO:0048705;	K09308	HOXB8, CHOX-2.4, Hoxb-8, OX2.4; homeobox B8
gene23954	123.448	45.485	0.368455	0.0004708	107049496	NT_464188.1	1083	9323	+	2066	LOC107049496	-	-	long-chain fatty acid transport protein 3-like
gene19883	135.688	49.9497	0.368122	0.000241003	428223	NC_006110.4	4239190	4252727	+	5267	CLSPN	GO:0000077;GO:0005654;GO:0005794;GO:0010997;GO:0018105;GO:0031572;GO:0032147;GO:0033314;	-	CLSPN; claspin
gene17969	123.787	45.4935	0.367515	0.000397636	395719	NC_006105.4	9953886	9955295	+	712	TK1	GO:0000166;GO:0004797;GO:0004797;GO:0004797;GO:0005524;GO:0005524;GO:0005737;GO:0006259;GO:0008270;GO:0009157;GO:0016301;GO:0016310;GO:0016740;GO:0042802;GO:0046104;GO:0046872;GO:0071897;	K00857	TK1, TK; thymidine kinase 1
gene5696	150.82	55.4182	0.367446	0.00315567	421305	NC_006090.4	7779941	7846130	+	2939	GALNT14	GO:0000139;GO:0005794;GO:0006486;GO:0016020;GO:0016021;GO:0016740;GO:0016757;GO:0030246;	K00710	GALNT14; polypeptide N-acetylgalactosaminyltransferase 14
gene6343	425.289	156.117	0.367085	5.09193e-08	421570	NC_006090.4	42799826	42956980	+	4251	RPS6KA2	GO:0000166;GO:0000287;GO:0001556;GO:0002035;GO:0004672;GO:0004672;GO:0004674;GO:0004674;GO:0004674;GO:0004674;GO:0004711;GO:0005524;GO:0005524;GO:0005634;GO:0005737;GO:0005737;GO:0005819;GO:0006468;GO:0006468;GO:0007507;GO:0010628;GO:0010659;GO:0016301;GO:0016310;GO:0016740;GO:0018105;GO:0035556;GO:0035556;GO:0045835;GO:0060047;GO:0070613;GO:0071322;	K04373	RPS6KA2; ribosomal protein S6 kinase A2
gene20409	698.57	256.14	0.366663	8.69391e-10	771890	NC_006112.3	1654016	1685697	-	3761	INTS3	-	K13140	INTS3; integrator complex subunit 3
gene26629	42415.8	15550.4	0.366617	4.54519e-16	807639	NC_001323.1	6645	8192	+	1548	COX1	-	K02256	COX1; cytochrome c oxidase subunit I
gene24992	417.401	152.985	0.366519	7.63748e-08	107050220	NT_466860.1	1283	12093	-	1664	LOC107050220	-	-	chromodomain-helicase-DNA-binding protein 8-like
gene23960	55.5576	20.3509	0.366303	0.0139693	107049501	NT_464193.1	1981	5695	+	1543	LOC107049501	-	-	PEA15L1; astrocytic phosphoprotein PEA-15-like 1
gene16727	435.281	159.209	0.365762	3.34908e-08	416865	NC_006102.4	5948758	5981696	+	7479	KNTC1	GO:0000922;GO:0005828;GO:0005829;GO:0005886;GO:0007093;GO:0015629;GO:1990423;	K11577	KNTC1; kinetochore associated 1
gene25296	368.924	134.911	0.365687	2.34425e-07	101749950	NT_468097.1	4670	11927	-	4227	LOC101749950	-	-	glioma tumor suppressor candidate region gene 1 protein-like
gene3447	88.7609	32.4462	0.365546	0.00217272	395396	NC_006089.4	2498228	2581084	-	1408	WNT3A	GO:0005102;GO:0005109;GO:0005576;GO:0005576;GO:0005578;GO:0005615;GO:0005640;GO:0005783;GO:0005886;GO:0007275;GO:0007275;GO:0009953;GO:0010628;GO:0010831;GO:0016055;GO:0016055;GO:0030182;GO:0030509;GO:0035108;GO:0040036;GO:0042472;GO:0045165;GO:0045663;GO:0045743;GO:0048263;GO:0050679;GO:0060070;GO:0060173;GO:0060828;GO:0061303;GO:0090263;	K00312	WNT3A, WNT-3A; Wnt family member 3A
gene7104	548.058	200.11	0.365126	6.65287e-09	421986	NC_006090.4	104883756	104900968	+	2402	PPM1G	GO:0003824;GO:0004721;GO:0004721;GO:0004722;GO:0004722;GO:0005634;GO:0005654;GO:0006470;GO:0006470;GO:0007050;GO:0016787;GO:0035970;GO:0043169;GO:0046872;	K17499	PPM1G; protein phosphatase, Mg2+/Mn2+ dependent 1G
gene23930	840.963	305.076	0.36277	1.28193e-10	100859273	NT_464176.1	872	21710	+	2136	LOC100859273	-	-	E3 ubiquitin-protein ligase HUWE1-like
gene9461	482.756	174.836	0.362162	1.06605e-06	423049	NC_006092.4	9485796	9524900	+	8468	SCUBE2	-	-	SCUBE2; signal peptide, CUB domain and EGF like domain containing 2
gene2852	247.276	89.3735	0.361433	3.58133e-06	100857186	NC_006088.4	194247653	194252977	-	1087	LAMTOR1	-	K20397	LAMTOR1; late endosomal/lysosomal adaptor, MAPK and MTOR activator 1
gene19953	29745.8	10747.2	0.361303	2.1328e-16	419671	NC_006110.4	5356292	5469925	+	25334	MACF1	GO:0003779;GO:0003779;GO:0005509;GO:0008017;GO:0016055;GO:0016887;	K19827	MACF1; microtubule-actin crosslinking factor 1
gene18767	236.28	85.2886	0.360965	4.17545e-06	419222	NC_006107.4	7427589	7842217	+	5030	CDH4	GO:0005509;GO:0005886;GO:0005886;GO:0007155;GO:0007155;GO:0007156;GO:0016020;GO:0016020;GO:0016021;	K06797	CDH4, cadherin-4; cadherin 4
gene24061	219.835	79.31	0.360771	9.43118e-06	107049543	NT_464304.1	19696	20794	-	1097	LOC107049543	-	K21799	transcriptional activator protein Pur-beta-like
gene11934	15328.2	5514.92	0.359788	3.98582e-16	396439	NC_006094.4	22732771	22773379	+	6527	TNS1	-	K18080	TNS1, TNS; tensin 1
gene1885	1346.9	484.245	0.359525	2.33945e-12	418572	NC_006088.4	112228091	112262695	+	4882	MED14	GO:0001104;GO:0001104;GO:0001104;GO:0003712;GO:0003713;GO:0004872;GO:0005634;GO:0006357;GO:0006367;GO:0016020;GO:0016592;GO:0016592;GO:0016592;GO:0016592;GO:0019827;GO:0030518;GO:0030518;GO:0030521;GO:0045893;GO:0045944;GO:0070847;	K15156	MED14, CRSP2; mediator complex subunit 14
gene25153	263.281	94.5831	0.359248	0.0129298	101749783	NT_467539.1	534	12914	+	2483	LOC101749783	-	-	ITGA2B; integrin subunit alpha 2b
gene5765	305.757	109.781	0.359047	6.81282e-07	769534	NC_006090.4	11257909	11263775	-	1827	WDR92	-	-	WDR92; WD repeat domain 92
gene2532	554.98	199.128	0.358802	3.43484e-09	418882	NC_006088.4	170406831	170416267	-	2749	CKAP2	-	K16769	CKAP2; cytoskeleton associated protein 2
gene19655	930.776	333.807	0.358633	3.99108e-11	100859431	NC_006109.4	4717021	4728472	-	3702	AEBP1	-	K21392	AEBP1; AE binding protein 1
gene26257	35.9802	12.8239	0.356414	0.0414045	107051257	NT_474378.1	1028	2854	+	422	MMP14	-	-	MMP14; matrix metallopeptidase 14 (membrane-inserted)
gene1652	1258.48	447.246	0.355388	2.32892e-12	418462	NC_006088.4	92951016	92977019	+	7001	VGLL3	GO:0003705;GO:0005634;GO:0005634;GO:0006355;GO:0006357;	-	VGLL3; vestigial like family member 3
gene8318	626.576	222.596	0.355258	8.52389e-10	422602	NC_006091.4	46725813	46734723	+	1624	HNRNPD	GO:0000166;GO:0000723;GO:0003676;GO:0003723;GO:0005654;GO:0030529;GO:0042162;GO:0042752;GO:0043488;GO:0045727;GO:0070062;GO:0097167;GO:1904355;GO:1905663;	K13044	HNRNPD, HNRPD; heterogeneous nuclear ribonucleoprotein D
gene17094	206.755	73.3972	0.354996	2.32968e-05	101747534	NC_006103.4	169039	173774	+	2109	TRIM39.1	-	-	TRIM39.1; tripartite motif containing 39.1
gene17345	273.827	97.0095	0.354272	1.21298e-06	404293	NC_006104.4	2936436	2949903	+	2361	STXBP1	-	K15292	STXBP1, N-Sec1, Unc18-1, unc-18-1, unc-18A; syntaxin binding protein 1
gene16126	328.643	116.017	0.353018	1.93669e-07	101750260	NC_006101.4	4906012	4921354	+	15343	LOC101750260	-	-	uncharacterized LOC101750260
gene3853	5577.33	1966.91	0.352661	5.17596e-16	420627	NC_006089.4	32237159	32252597	-	6501	HNRNPA2B1	GO:0000122;GO:0000166;GO:0000398;GO:0003676;GO:0003723;GO:0003723;GO:0003730;GO:0005634;GO:0005634;GO:0005654;GO:0005681;GO:0005737;GO:0006397;GO:0006406;GO:0016020;GO:0030529;GO:0031053;GO:0035198;GO:0043047;GO:0048025;GO:0050658;GO:0070062;GO:0071013;GO:0097157;GO:1990247;GO:1990428;	K13158	HNRNPA2B1, HNRPA2B1; heterogeneous nuclear ribonucleoprotein A2/B1
gene26238	34.006	11.9771	0.352205	0.0459024	374140	NT_474168.1	1672	3561	+	392	KHSRP	-	K13210	KHSRP; KH-type splicing regulatory protein
gene23877	287.461	101.209	0.352078	7.98283e-07	101748292	NT_464148.1	17	3057	-	1003	LOC101748292	-	-	ZC3H4; zinc finger CCCH-type containing 4
gene11898	661.811	232.882	0.351886	3.03535e-10	107053848	NC_006094.4	22361768	22367553	-	2113	LOC107053848	-	-	protein FAM134A-like
gene5967	919.952	323.276	0.351405	1.21847e-11	395357	NC_006090.4	21044029	21078709	-	9282	CENPF	GO:0000278;GO:0000775;GO:0000776;GO:0000922;GO:0000940;GO:0001822;GO:0005634;GO:0005634;GO:0005635;GO:0005654;GO:0005737;GO:0005813;GO:0005819;GO:0005930;GO:0007059;GO:0008022;GO:0008134;GO:0008134;GO:0010389;GO:0015031;GO:0016202;GO:0016363;GO:0021591;GO:0030496;GO:0036064;GO:0042803;GO:0042803;GO:0045120;GO:0045892;GO:0051310;GO:0070840;GO:0070840;GO:0097539;GO:0097539;	K11499	CENPF, CMF1; centromere protein F
gene10043	617.893	216.902	0.351034	6.23887e-10	423338	NC_006092.4	37646885	37657303	+	3280	PNN	GO:0003723;GO:0005911;GO:0007155;GO:0016020;GO:0016607;GO:0030424;GO:0035145;GO:0035145;GO:0071013;GO:0071013;	K13114	PNN; pinin, desmosome associated protein
gene19319	7792.64	2733.57	0.350789	2.24588e-16	419460	NC_006108.4	4241898	4298143	+	12018	SPEN	-	-	SPEN; spen family transcriptional repressor
gene9114	609.367	213.615	0.350553	5.95296e-10	107056305	NT_459827.1	3709	18316	-	1068	LOC107056305	-	-	DNA-directed RNA polymerase II subunit RPB1-like
gene17240	636.412	223.07	0.350511	0.0230008	427725	NT_462562.1	4556	6818	-	1176	LOC427725	-	-	butyrophilin subfamily 3 member A3-like
gene8809	1719.74	602.571	0.350386	0.000142866	422854	NC_006091.4	79924369	80053243	-	3733	JAKMIP1	GO:0003723;GO:0008017;GO:0019894;GO:0019898;GO:0019900;GO:0030529;GO:0050811;GO:0050890;	-	JAKMIP1; janus kinase and microtubule interacting protein 1
gene26495	189.766	66.4724	0.350287	1.57476e-05	107051473	NT_477168.1	535	2357	+	736	LOC107051473	-	-	host cell factor 1-like
gene4732	351.11	122.869	0.349945	2.69841e-07	421086	NC_006089.4	104448165	104521912	+	5531	TAF4B	GO:0001075;GO:0001650;GO:0003677;GO:0003700;GO:0003713;GO:0005654;GO:0005669;GO:0005669;GO:0006352;GO:0006355;GO:0008134;GO:0045944;GO:0046982;GO:0051123;GO:2000648;	K03129	TAF4B; TATA-box binding protein associated factor 4b
gene495	208.762	73.0402	0.349873	0.000346067	417868	NC_006088.4	38290310	38309045	-	5810	E2F7	-	K09391	E2F7; E2F transcription factor 7
gene20689	1188.26	415.328	0.349527	1.81527e-12	430162	NC_006113.4	612008	659038	+	9388	NAV1	-	K16776	NAV1; neuron navigator 1
gene24969	908.31	316.716	0.348688	1.27465e-11	107050206	NT_466757.1	78	13345	+	4469	LOC107050206	-	-	ephrin type-B receptor 4-like
gene20694	47.1863	16.4527	0.348676	0.0175348	100859283	NC_006113.4	773674	775969	+	1920	PHLDA3	-	-	PHLDA3; pleckstrin homology like domain family A member 3
gene1550	79.4663	27.7041	0.348627	0.00217155	395534	NC_006088.4	87501148	87547719	-	6009	MYH15	GO:0000166;GO:0003774;GO:0003779;GO:0005524;GO:0005524;GO:0016459;GO:0016459;	K17751	MYH15, MYH6, P-MHC, VMHC1, myosin; myosin, heavy chain 15
gene17456	278.873	97.1934	0.348522	0.0175135	417180	NC_006104.4	6528575	6543861	+	5989	LAMC3	-	K06247	LAMC3; laminin subunit gamma 3
gene7765	318.576	110.686	0.34744	1.83705e-07	422302	NC_006091.4	11324983	11335738	-	1916	NSDHL	GO:0001942;GO:0003854;GO:0005783;GO:0005811;GO:0006694;GO:0007224;GO:0008203;GO:0016020;GO:0016021;GO:0016491;GO:0016616;GO:0055114;GO:0055114;GO:0060716;	K07748	NSDHL; NAD(P) dependent steroid dehydrogenase-like
gene2884	744.217	257.511	0.346015	0.000150519	428114	NC_006088.4	194567561	194568769	+	558	HBE1	-	K13825	HBBH, HBB-H, HBE1; hemoglobin beta, subunit H
gene14921	4175.99	1444.9	0.346001	6.01375e-16	100049058	NC_006099.4	2418788	2429944	-	2691	DAG1	-	K06265	DAG1; dystroglycan 1
gene11779	429.286	148.384	0.345653	9.26158e-05	425630	NC_006094.4	17398527	17406419	-	3308	CDCA7	-	-	CDCA7; cell division cycle associated 7
gene25898	141.506	48.7156	0.344266	0.000671681	107050953	NT_471646.1	2823	4312	-	1490	LOC107050953	-	-	vegetative cell wall protein gp1-like
gene25973	221.641	76.1866	0.343739	3.41542e-06	100858386	NT_472196.1	2202	4952	+	2700	LOC100858386	-	K04464	uncharacterized LOC100858386
gene22137	1267.24	434.239	0.342666	4.16038e-13	101747779	NC_008465.3	1634115	1646267	+	5414	LOC101747779	-	K15224	BAZ2A; bromodomain adjacent to zinc finger domain 2A
gene15604	55.1692	18.8616	0.341887	0.00881892	101751218	NC_006100.4	10194903	10196656	+	1435	MXD3	-	K09114	MXD3; MAX dimerization protein 3
gene26369	176.969	60.3788	0.341183	1.84651e-05	395932	NT_475395.1	230	3665	-	425	SMARCA4	-	K11647	SMARCA4, BRG1; SWI/SNF related, matrix associated, actin dependent regulator of chromatin, subfamily a, member 4
gene20304	962.708	328.211	0.340924	2.62721e-12	426042	NC_006112.3	933590	938879	+	1654	SF3B4	GO:0000166;GO:0003676;GO:0003723;GO:0005681;GO:0005689;GO:0048026;	K12831	SF3B4; splicing factor 3b subunit 4
gene26313	431.036	146.948	0.340919	2.41268e-06	107051310	NT_474733.1	547	4224	+	965	LOC107051310	-	-	latent-transforming growth factor beta-binding protein 4-like
gene15084	200.651	68.3725	0.340753	6.88666e-06	427584	NC_006099.4	9076527	9100817	+	9693	COL7A1	-	K16628	COL7A1; collagen, type VII, alpha 1
gene134	2034.61	692.57	0.340395	9.71515e-13	419106	NC_006088.4	4393443	4420572	+	3147	GATA3	GO:0000122;GO:0000790;GO:0000790;GO:0000902;GO:0000976;GO:0000976;GO:0000977;GO:0000977;GO:0000979;GO:0000987;GO:0000987;GO:0001046;GO:0001071;GO:0001077;GO:0001078;GO:0001078;GO:0001085;GO:0001158;GO:0001228;GO:0001701;GO:0001709;GO:0001709;GO:0001764;GO:0001775;GO:0001819;GO:0001822;GO:0001822;GO:0001823;GO:0001823;GO:0002088;GO:0002572;GO:0003180;GO:0003180;GO:0003215;GO:0003215;GO:0003281;GO:…	K17895	GATA3, cGATA-3; GATA binding protein 3
gene11703	8793.97	2983.18	0.33923	1.52053e-17	424107	NC_006094.4	13563579	13648669	+	11687	RAPH1	-	-	RAPH1, LPD; Ras association (RalGDS/AF-6) and pleckstrin homology domains 1
gene26320	118.155	39.9918	0.338468	0.000242588	107051317	NT_474804.1	3189	3929	+	420	LOC107051317	-	-	E3 ubiquitin-protein ligase HUWE1-like
gene24356	32.3095	10.9181	0.337923	0.042777	107049744	NT_464822.1	19911	21687	+	1566	LOC107049744	-	-	leucine-rich repeat extensin-like protein 5
gene21339	42.1272	14.2251	0.33767	0.0206197	100857489	NC_006114.4	4822688	4827078	+	2320	CDC6	-	K02213	CDC6; cell division cycle 6
gene19	761.328	256.105	0.336392	1.52363e-11	101749001	NC_006088.4	401205	427063	+	3191	LOC101749001	-	K15009	SH3 and multiple ankyrin repeat domains protein 3-like
gene2206	404.85	136.005	0.335938	1.31655e-06	771055	NC_006088.4	135506184	135509382	+	823	C1H2ORF40	-	-	C1H2ORF40, C2orf40; chromosome 1 open reading frame, human C2orf40
gene2301	45.1464	15.1621	0.335843	0.015033	395554	NC_006088.4	142970759	143360978	+	8329	FGF14	GO:0005576;GO:0007399;GO:0008083;GO:0008083;	K04358	FGF14, FHF-4; fibroblast growth factor 14
gene6227	94.1885	31.5706	0.335185	0.00327549	421505	NC_006090.4	35832787	35850583	-	4858	EXO1	GO:0002455;GO:0003677;GO:0003677;GO:0003682;GO:0003824;GO:0004518;GO:0005634;GO:0005634;GO:0005654;GO:0006281;GO:0006298;GO:0006310;GO:0016446;GO:0016604;GO:0016788;GO:0035312;GO:0035312;GO:0045145;GO:0045190;GO:0048256;GO:0051908;GO:0090305;	K10746	EXO1; exonuclease 1
gene25860	97.0606	32.4899	0.334738	0.00066254	107050918	NT_471483.1	342	7364	+	833	LOC107050918	-	-	interleukin enhancer-binding factor 3-like
gene25287	318.881	106.735	0.334718	9.55381e-08	107050452	NT_468059.1	2331	10387	+	645	LOC107050452	-	-	filamin-A-like
gene21977	114.183	38.1326	0.33396	0.000235857	101752191	NT_463443.1	616	9856	-	2397	LOC101752191	-	-	glioma tumor suppressor candidate region gene 1 protein-like
gene4795	84.5188	28.1855	0.333482	0.0010852	426199	NC_006089.4	110590632	110591905	-	1274	ATP6V1H	GO:0000221;GO:0000221;GO:0005765;GO:0005765;GO:0006897;GO:0007035;GO:0015991;GO:0016820;GO:0046961;GO:0046961;GO:0070062;	K02144	ATP6V1H; ATPase H+ transporting V1 subunit H
gene25156	135.796	45.2344	0.333106	8.31028e-05	107050352	NT_467542.1	347	7620	-	506	LOC107050352	-	K03263	eukaryotic translation initiation factor 5A-1-like
gene20180	129.317	43.0663	0.333029	0.000119214	107055070	NC_006111.4	5069052	5073992	-	4941	LOC107055070	-	-	uncharacterized LOC107055070
gene11102	1228	408.913	0.332992	1.37233e-13	395952	NC_006093.4	22508617	22525733	+	2165	LDB1	GO:0000790;GO:0000972;GO:0000989;GO:0000989;GO:0001102;GO:0001158;GO:0001702;GO:0001942;GO:0003677;GO:0003682;GO:0005634;GO:0005634;GO:0005667;GO:0006357;GO:0006366;GO:0009948;GO:0010669;GO:0016055;GO:0019899;GO:0019899;GO:0021549;GO:0021702;GO:0022607;GO:0030182;GO:0030274;GO:0030274;GO:0030274;GO:0030334;GO:0031252;GO:0032784;GO:0035019;GO:0042803;GO:0043234;GO:0043549;GO:0043621;GO:0043973;GO:…	K15617	LDB1; LIM domain binding 1
gene3730	39.1341	13.0256	0.332845	0.0253579	428425	NC_006089.4	23083219	23225792	-	7269	CALCR	GO:0001669;GO:0004871;GO:0004888;GO:0004930;GO:0004930;GO:0004948;GO:0004948;GO:0005886;GO:0005929;GO:0007165;GO:0007166;GO:0007186;GO:0007186;GO:0007189;GO:0007204;GO:0016020;GO:0016020;GO:0016021;GO:0016021;GO:0030279;GO:0030316;GO:0043488;	K04576	CALCR; calcitonin receptor
gene17096	91.8967	30.5116	0.33202	0.000781954	417041	NC_006103.4	179587	183608	+	1911	TRIM39.2	GO:0005622;GO:0008270;GO:0046872;	K12015	TRIM39.2, TRIM39; tripartite motif containing 39.2
gene19975	2356.3	782.02	0.331885	8.42026e-16	419688	NC_006110.4	5625582	5629690	+	2715	PNRC2	GO:0000184;GO:0000184;GO:0000932;GO:0005634;GO:0005654;GO:0005794;	K18751	PNRC2; proline rich nuclear receptor coactivator 2
gene22015	39.3901	13.0564	0.331463	0.0229102	426883	NC_008465.3	311274	328944	-	7062	ACCN2	-	K04829	ASIC1, ACCN2; acid sensing ion channel subunit 1
gene24516	718.733	238.229	0.331457	1.74825e-11	107049861	NT_465253.1	59	5809	+	3238	TNS2	-	-	TNS2; tensin 2
gene15599	235.984	78.1433	0.331138	1.23719e-06	396496	NC_006100.4	10144882	10154243	-	2081	DBN1	-	-	DBN1; drebrin 1
gene25891	57.3496	18.9809	0.330969	0.00734145	107050946	NT_471625.1	631	5080	+	777	LOC107050946	-	-	E3 ubiquitin-protein ligase BRE1B-like
gene25944	102.107	33.7404	0.330443	0.00892313	107050993	NT_471921.1	1570	4360	-	718	LOC107050993	-	-	procollagen C-endopeptidase enhancer 1-like
gene1875	29.8672	9.8653	0.330306	0.0485526	101750076	NC_006088.4	111877626	111886967	-	8128	GPR82	-	K08420	GPR82; G protein-coupled receptor 82
gene26218	144.932	47.8504	0.330159	4.84716e-05	107051224	NT_474024.1	1995	2632	+	377	LOC107051224	-	-	DNA-directed RNA polymerase II subunit RPB1-like
gene24417	37.8032	12.4746	0.329987	0.0245204	107049790	NT_465030.1	221	20158	+	4402	LOC107049790	-	-	voltage-dependent P/Q-type calcium channel subunit alpha-1A-like
gene12626	140.921	46.4966	0.329949	4.80944e-05	424552	NC_006095.4	18974374	18999048	-	3107	NEXN	GO:0030018;GO:0030334;GO:0048739;GO:0051015;GO:0051493;	-	NEXN; nexilin F-actin binding protein
gene24695	1002.26	330.523	0.329779	5.89334e-13	107049991	NT_465842.1	5	5654	+	1140	LOC107049991	-	-	EHD2; EH domain containing 2
gene25019	33.2656	10.9291	0.328539	0.0350812	107050235	NT_466937.1	6003	11737	-	307	LOC107050235	-	-	ataxin-2-like protein
gene24049	71.8229	23.5752	0.328241	0.00267412	395230	NT_464300.1	14849	29522	+	2299	TCF7L1	-	K04490	TCF7L1, TCF3; transcription factor 7 like 1
gene25148	314.85	103.237	0.327893	5.06786e-08	429489	NT_467512.1	496	12934	+	12408	EPPK1	-	-	EPPK1, null; epiplakin 1
gene22050	998.69	327.41	0.32784	4.85161e-13	101747634	NC_008465.3	693370	702233	-	3748	LOC101747634	-	K11649	SMARCC2; SWI/SNF related, matrix associated, actin dependent regulator of chromatin subfamily c member 2
gene26144	95.7212	31.3048	0.327041	0.000577096	107051161	NT_473474.1	9	2383	+	476	LOC107051161	-	-	synaptophysin-like protein 1
gene22076	375.345	122.704	0.326909	9.61403e-09	769661	NC_008465.3	867075	913514	-	3636	ATF7	-	K09045	ATF7; activating transcription factor 7
gene5987	167.16	54.4261	0.325593	0.00321878	421373	NC_006090.4	22052274	22074536	-	3022	DTL	GO:0000209;GO:0000209;GO:0004842;GO:0004842;GO:0005634;GO:0005634;GO:0005694;GO:0005730;GO:0005737;GO:0005813;GO:0005813;GO:0005815;GO:0005829;GO:0005856;GO:0006260;GO:0006511;GO:0006511;GO:0006513;GO:0006513;GO:0006974;GO:0006974;GO:0009411;GO:0009411;GO:0016567;GO:0019985;GO:0019985;GO:0031464;GO:0031464;GO:0031465;GO:0031465;GO:0031572;GO:0031572;GO:0051726;GO:0051726;	K11790	DTL; denticleless E3 ubiquitin protein ligase homolog
gene25610	279.422	90.3496	0.323344	1.23093e-07	107050717	NT_469883.1	468	7711	-	370	LOC107050717	-	-	calumenin-like
gene18813	31.9152	10.3067	0.32294	0.0378434	419244	NC_006107.4	9201511	9214669	-	2470	EEF1A2	GO:0000166;GO:0003746;GO:0003746;GO:0003746;GO:0003746;GO:0003924;GO:0003924;GO:0003924;GO:0005525;GO:0005525;GO:0005622;GO:0005737;GO:0005737;GO:0005737;GO:0005853;GO:0006414;GO:0006414;GO:0006414;GO:0019901;GO:0043065;GO:0043209;GO:0090218;	K03231	EEF1A2; eukaryotic translation elongation factor 1 alpha 2
gene14708	822.34	265.329	0.322651	1.39499e-12	415835	NC_006098.4	18584457	18613764	+	4109	ZFPM1	GO:0000122;GO:0000979;GO:0001078;GO:0001078;GO:0001085;GO:0001085;GO:0001102;GO:0003151;GO:0003181;GO:0003192;GO:0003195;GO:0003676;GO:0005634;GO:0005634;GO:0005667;GO:0005737;GO:0007507;GO:0007507;GO:0008134;GO:0010724;GO:0017053;GO:0030218;GO:0030218;GO:0030219;GO:0030219;GO:0030220;GO:0030851;GO:0032091;GO:0032642;GO:0035162;GO:0035855;GO:0045078;GO:0045403;GO:0045599;GO:0045944;GO:0046872;GO:…	K17441	ZFPM1; zinc finger protein, FOG family member 1
gene26390	47.1066	15.1588	0.321797	0.012776	107051381	NT_475549.1	995	3647	+	459	LOC107051381	-	-	protein CutA-like
gene24154	338.079	108.778	0.321753	0.000211216	107049607	NT_464454.1	10820	24160	+	4854	LOC107049607	-	-	ranBP-type and C3HC4-type zinc finger-containing protein 1-like
gene17147	229.045	73.365	0.320309	0.0451564	107049191	NC_006103.4	370753	373182	-	745	LOC107049191	-	-	myelin-oligodendrocyte glycoprotein-like
gene212	174.887	55.8618	0.319416	0.00165335	100858127	NC_006088.4	13473692	13709420	+	3515	LOC100858127	-	-	LHFPL3; lipoma HMGIC fusion partner-like 3
gene26119	105.046	33.5125	0.319025	0.000260257	107051142	NT_473235.1	128	3296	+	966	LOC107051142	-	-	histone-lysine N-methyltransferase SETD1A-like
gene26468	109.017	34.7723	0.318963	0.000167777	107051447	NT_476636.1	1188	3002	-	1815	LOC107051447	-	-	uncharacterized PE-PGRS family protein PE_PGRS54-like
gene20129	435.199	138.795	0.318924	1.03756e-09	100857756	NC_006111.4	3530026	3535291	-	2041	SC5D	-	K00227	SC5D, SC5DL; sterol-C5-desaturase
gene20519	35.1181	11.1923	0.318705	0.0283429	101751615	NC_006112.3	2398382	2402350	+	1333	LOC101751615	-	-	uncharacterized LOC101751615
gene21990	70.4163	22.4414	0.318697	0.00222226	396112	NT_463447.1	1059	5067	-	1299	RYR1	-	-	RYR1; ryanodine receptor 1
gene25428	63.8813	20.3356	0.318335	0.00314157	107050569	NT_468678.1	729	11019	+	2302	LOC107050569	-	K04880	potassium voltage-gated channel subfamily A member 7-like
gene20775	84.6738	26.9293	0.318036	0.000881105	396180	NC_006113.4	1668316	1670188	+	513	SNRPE	GO:0000387;GO:0000387;GO:0000398;GO:0003723;GO:0005634;GO:0005634;GO:0005681;GO:0005681;GO:0005683;GO:0005685;GO:0005685;GO:0005687;GO:0005687;GO:0005689;GO:0005697;GO:0005737;GO:0005829;GO:0005829;GO:0006397;GO:0008380;GO:0030529;GO:0034709;GO:0034709;GO:0034715;GO:0034715;GO:0034719;GO:0034719;GO:0042633;GO:0070062;GO:0071013;	K11097	SNRPE; small nuclear ribonucleoprotein polypeptide E
gene4887	298.672	94.6308	0.316838	2.96538e-08	396158	NC_006089.4	115543318	115568730	-	5295	MYBL1	-	K09421	MYBL1, A-MYB, MYBL; MYB proto-oncogene like 1
gene23831	675.802	213.967	0.316613	5.44927e-12	101752154	NT_464134.1	27896	41411	-	3843	LOC101752154	-	-	uncharacterized LOC101752154
gene19236	143.566	45.4477	0.316563	2.42696e-05	419412	NC_006108.4	2151087	2168547	-	2092	ATAD3A	-	K17681	ATAD3A, ATAD3B; ATPase family, AAA domain containing 3A
gene21267	373.095	117.146	0.313983	3.84164e-09	425673	NC_006114.4	4202904	4212077	-	2291	SP2	GO:0000122;GO:0000978;GO:0000981;GO:0001078;GO:0003676;GO:0005634;GO:0005634;GO:0006357;GO:0035264;GO:0042826;GO:0046872;	K09192	SP2; Sp2 transcription factor
gene19281	441.92	138.741	0.313951	5.34751e-10	419434	NC_006108.4	2911818	3005608	-	5727	SAMD11	-	-	SAMD11; sterile alpha motif domain containing 11
gene26623	62.0679	19.4781	0.313819	0.00376821	101748190	NT_479529.1	402	950	+	358	LOC101748190	-	-	CCR4-NOT transcription complex subunit 3-like
gene18846	53.4	16.7527	0.313721	0.00626306	100858363	NC_006107.4	9809887	9814567	-	1557	LOC100858363	-	-	SLC2A4RG; SLC2A4 regulator
gene25774	251.771	78.9345	0.313516	1.83385e-07	101748916	NT_470880.1	2860	7905	-	681	LOC101748916	-	K15423	extensin-like
gene673	68.5384	21.4753	0.313333	0.00247236	770267	NC_006088.4	48198952	48199564	-	613	HIST1H2B7L4	GO:0000786;GO:0000786;GO:0003677;GO:0003677;GO:0003677;GO:0005634;GO:0005694;GO:0006334;GO:0042742;GO:0046982;	K11252	HIST1H2B7L4; histone cluster 1,H2B-VII-like 4 (similar to human histone cluster 1, class H2B, member N)
gene20181	184.575	57.8187	0.313252	3.11454e-06	770165	NC_006111.4	5074584	5091706	-	2672	LOC770165	-	-	BUD13 homolog
gene11511	277.334	86.7591	0.312832	4.85529e-07	424010	NC_006094.4	4211637	4254722	-	3456	BARD1	GO:0000932;GO:0003723;GO:0004842;GO:0005634;GO:0005634;GO:0005737;GO:0008270;GO:0016567;GO:0016607;GO:0031436;GO:0031436;GO:0042325;GO:0042803;GO:0043065;GO:0043065;GO:0043066;GO:0046826;GO:0046982;GO:0070531;GO:0085020;GO:0008270;GO:0016567;GO:0031436;GO:0043065;	K10683	BARD1; BRCA1 associated RING domain 1
gene7971	79.3335	24.8074	0.312698	0.0010966	422415	NC_006091.4	22025411	22074542	+	3750	RXFP1	GO:0004930;GO:0004930;GO:0005886;GO:0007165;GO:0007186;GO:0007188;GO:0007188;GO:0007567;GO:0016020;GO:0016020;GO:0016021;GO:0016021;GO:0030154;GO:0030198;GO:0042562;GO:0060427;GO:0060658;	K04306	RXFP1; relaxin/insulin like family peptide receptor 1
gene645	87.7394	27.4078	0.312377	0.000530609	101749238	NC_006088.4	48110553	48110996	-	444	LOC101749238	GO:0000786;GO:0000786;GO:0003677;GO:0003677;GO:0005634;GO:0005634;GO:0005694;GO:0046982;	K11251	histone H2A-IV-like
gene5129	77.7617	24.2854	0.312305	0.00104123	420358	NC_006089.4	136780510	136791404	-	2280	DSCC1	-	K11271	DSCC1; DNA replication and sister chromatid cohesion 1
gene21132	121.424	37.9024	0.312149	6.72413e-05	419968	NC_006114.4	1471055	1478984	-	3137	KIF18B	GO:0000070;GO:0000166;GO:0003777;GO:0003777;GO:0005524;GO:0005524;GO:0005634;GO:0005634;GO:0005737;GO:0005829;GO:0005856;GO:0005871;GO:0005874;GO:0007018;GO:0007018;GO:0007019;GO:0007049;GO:0007067;GO:0008017;GO:0016604;GO:0016887;GO:0051301;GO:1990752;	-	KIF18B; kinesin family member 18B
gene21138	1012.95	316.146	0.312104	3.78044e-14	100857796	NC_006114.4	1524202	1525506	+	1305	HEXIM1	-	K15189	HEXIM1, protein_HEXIM1; hexamethylene bisacetamide inducible 1
gene13412	68.7305	21.4434	0.311992	0.00181963	101747380	NC_006096.4	15921785	15924042	-	787	CAMK2N2	-	-	CAMK2N2; calcium/calmodulin dependent protein kinase II inhibitor 2
gene782	74.8491	23.3203	0.311565	0.0013272	395903	NC_006088.4	50939156	50951582	+	5162	KCNJ4	-	K04998	KCNJ4, CKIR2.3; potassium voltage-gated channel subfamily J member 4
gene17079	4639.3	1443.83	0.311218	4.56888e-19	417049	NC_006103.4	100331	109182	+	3786	BRD2	GO:0003682;GO:0005634;GO:0005737;GO:0006334;GO:0006357;GO:0070577;	K08871	BRD2, RING3; bromodomain containing 2
gene26177	503.795	156.678	0.310995	0.0425364	425117	NT_473651.1	9	4440	-	3103	LOC425117	-	-	uncharacterized LOC425117
gene10803	2410.36	745.046	0.309102	2.20811e-16	423686	NC_006093.4	10560510	10567008	+	2595	HNRNPH3	GO:0000166;GO:0003676;	K12898	HNRNPH3, HNRPH3; heterogeneous nuclear ribonucleoprotein H3
gene13569	158.526	48.9254	0.308628	7.79439e-06	100859365	NC_006096.4	22799204	22858354	+	6703	VEPH1	-	-	VEPH1; ventricular zone expressed PH domain containing 1
gene25611	274.078	84.5699	0.308562	5.49333e-08	107050718	NT_469887.1	938	4299	+	1217	LOC107050718	-	K20225	CIC; capicua transcriptional repressor
gene8506	34.7788	10.7079	0.307886	0.0239238	396030	NC_006091.4	58732964	58971459	+	5170	BMPR1B	GO:0000166;GO:0001501;GO:0001502;GO:0001550;GO:0001654;GO:0001948;GO:0002062;GO:0002063;GO:0004672;GO:0004674;GO:0004674;GO:0004675;GO:0004675;GO:0004702;GO:0005025;GO:0005524;GO:0005524;GO:0005524;GO:0005886;GO:0006468;GO:0006468;GO:0006954;GO:0007178;GO:0007178;GO:0009953;GO:0016020;GO:0016020;GO:0016021;GO:0016301;GO:0016310;GO:0016740;GO:0023014;GO:0030154;GO:0030166;GO:0030501;GO:0030509;GO:…	K13578	BMPR1B, RPK-1; bone morphogenetic protein receptor type 1B
gene2427	553.25	169.413	0.306214	9.67732e-06	418824	NC_006088.4	162382456	162621744	+	7717	DIAPH3	-	K05745	DIAPH3, DIAP3; diaphanous related formin 3
gene25284	97.0761	29.7047	0.305994	0.000275455	107050448	NT_468043.1	8947	11971	-	808	LOC107050448	-	-	chromodomain-helicase-DNA-binding protein 3-like
gene11101	277.975	84.9172	0.305485	3.21466e-08	423848	NC_006093.4	22496074	22506656	-	5179	PPRC1	GO:0000166;GO:0001104;GO:0003676;GO:0005634;GO:0008134;GO:0030374;GO:0045944;GO:0051091;	K17963	PPRC1; peroxisome proliferator-activated receptor gamma, coactivator-related 1
gene15029	598.237	182.478	0.305027	0.000273333	374168	NC_006099.4	6037841	6069834	-	1244	WNT7A	GO:0000578;GO:0001502;GO:0001525;GO:0002062;GO:0005102;GO:0005102;GO:0005109;GO:0005109;GO:0005125;GO:0005576;GO:0005576;GO:0005578;GO:0005578;GO:0005615;GO:0007269;GO:0007275;GO:0007275;GO:0008105;GO:0009953;GO:0009986;GO:0010595;GO:0010628;GO:0014719;GO:0014834;GO:0016020;GO:0016021;GO:0016055;GO:0016055;GO:0016055;GO:0016055;GO:0021707;GO:0021846;GO:0022009;GO:0030010;GO:0030182;GO:0030326;GO:…	K00572	WNT7A; Wnt family member 7A
gene12759	117.009	35.6394	0.304586	7.20872e-05	429104	NC_006095.4	24025122	24030095	+	1505	CDKN2C	GO:0000079;GO:0000082;GO:0004861;GO:0004861;GO:0005634;GO:0005737;GO:0007050;GO:0008285;GO:0008285;GO:0019901;GO:0019901;GO:0030308;GO:0042326;GO:0045736;	K06622	CDKN2C; cyclin dependent kinase inhibitor 2C
gene25968	262.17	79.838	0.304527	6.1074e-08	107051014	NT_472153.1	3706	6337	-	1355	LOC107051014	-	-	DAXX; death domain associated protein
gene12060	761.82	231.014	0.303239	1.50966e-06	424295	NC_006094.4	30817925	30831254	-	4302	MCM6	GO:0000166;GO:0003677;GO:0003677;GO:0003678;GO:0004386;GO:0005524;GO:0005524;GO:0005634;GO:0005634;GO:0006260;GO:0006260;GO:0006270;GO:0016787;GO:0032508;GO:0042555;GO:0000166;GO:0003677;GO:0003677;GO:0003678;GO:0004386;GO:0005524;GO:0005524;GO:0005634;GO:0005634;GO:0006260;GO:0006270;GO:0016787;GO:0032508;GO:0042555;	K02542	MCM6; minichromosome maintenance complex component 6
gene2607	64.3325	19.473	0.302694	0.00261589	100858422	NC_006088.4	176026953	176062170	+	5074	FLT3	-	K05092	FLT3; fms related tyrosine kinase 3
gene25873	100.477	30.2777	0.301339	0.000186915	107050929	NT_471548.1	374	4364	+	987	LOC107050929	-	K00715	beta-1,3-galactosyltransferase 4-like
gene22097	31.9108	9.61536	0.30132	0.029661	101749643	NC_008465.3	1176137	1181338	-	1642	LOC101749643	-	-	ZNF385A; zinc finger protein 385A
gene5301	176.083	52.9846	0.300907	2.0039e-06	107052832	NC_006089.4	149533002	149552137	-	14485	LOC107052832	-	-	epiplakin-like
gene25845	219.365	65.9948	0.300845	4.36764e-07	107050905	NT_471373.1	238	7031	-	721	LOC107050905	-	-	translation initiation factor IF-2-like
gene22042	548.217	163.551	0.298333	7.43744e-12	107055404	NC_008465.3	626646	629136	+	2046	SUOX	-	K00387	SUOX; sulfite oxidase
gene16017	375.808	111.83	0.297571	5.14942e-10	416438	NC_006101.4	1225897	1236385	+	2831	NPTX2	GO:0003674;GO:0005575;GO:0008150;GO:0008306;	-	NPTX2; neuronal pentraxin 2
gene2703	118.401	35.0108	0.295696	7.5129e-05	395850	NC_006088.4	182518097	182525563	+	1568	MMP27	GO:0004222;GO:0005509;GO:0006508;GO:0006508;GO:0008233;GO:0008237;GO:0008237;GO:0008270;GO:0016787;GO:0031012;GO:0042406;GO:0046872;	K08005	MMP27; matrix metallopeptidase 27
gene19542	102.938	30.4177	0.295496	0.00012161	431331	NC_006109.4	1588003	1600640	+	3213	LZTS1	GO:0008017;GO:0016242;GO:0044772;	-	LZTS1; leucine zipper tumor suppressor 1
gene26007	42.1652	12.4441	0.295126	0.0110789	107051048	NT_472449.1	2116	5684	+	385	LOC107051048	-	-	ADP-ribosylation factor-like protein 2
gene9825	151.084	44.575	0.295034	6.35599e-06	771422	NC_006092.4	24887358	24918826	+	4824	LOC771422	-	-	transmembrane protein 151B-like
gene22072	3722.38	1097.57	0.294858	3.46476e-20	426023	NC_008465.3	834171	848898	+	2589	LOC426023	-	K13162	poly(rC)-binding protein 2-like
gene17140	2578.42	760.008	0.294757	0.00848542	425214	NC_006103.4	313114	369469	-	2000	LOC425214	-	-	flagellar attachment zone protein 1-like
gene24981	94.6589	27.859	0.294309	0.000243083	107050210	NT_466802.1	10370	12005	+	1304	LOC107050210	-	-	uncharacterized LOC107050210
gene20420	144.198	42.417	0.294158	0.000103397	100858107	NC_006112.3	1758811	1780362	-	2250	LOC100858107	-	K04944	KCNN3; potassium calcium-activated channel subfamily N member 3
gene26521	64.5305	18.9372	0.293461	0.00186926	107051497	NT_477523.1	686	2041	+	551	LOC107051497	-	-	cGMP-dependent 3',5'-cyclic phosphodiesterase-like
gene25438	92.4434	27.0481	0.29259	0.000254668	107050577	NT_468723.1	2249	6760	-	453	LOC107050577	-	-	splicing factor 3B subunit 2-like
gene25682	206.104	60.2598	0.292376	0.00957539	107050768	NT_470285.1	1588	8806	+	2947	LOC107050768	-	-	histone-lysine N-methyltransferase SETD1A-like
gene24078	227.889	66.5461	0.292011	1.38815e-07	425985	NT_464329.1	1702	10904	+	2819	BOP1	-	K14824	BOP1; block of proliferation 1
gene5185	3818.26	1114.82	0.29197	1.81396e-05	420328	NC_006089.4	140988734	141107008	-	3815	ADCY8	-	K08048	ADCY8; adenylate cyclase 8
gene25628	118.33	34.5282	0.291796	5.04267e-05	101748630	NT_469948.1	6950	8975	-	2026	LOC101748630	-	-	zinc finger protein 668-like
gene9661	381.117	110.906	0.291002	2.08652e-06	429337	NC_006092.4	17052883	17054353	+	1471	APLNR	GO:0004871;GO:0004930;GO:0004930;GO:0007165;GO:0007186;GO:0007186;GO:0016020;GO:0016021;GO:0016021;	K04174	APLNR, AGTRL1, APLNR1; apelin receptor
gene1315	851.764	247.699	0.290807	1.58729e-14	427946	NC_006088.4	77302544	77325707	+	9437	ATN1	-	K05626	ATN1; atrophin 1
gene26273	60.5654	17.6122	0.290796	0.00223297	107051275	NT_474477.1	56	1932	-	414	ETFB	-	K03521	ETFB; electron transfer flavoprotein beta subunit
gene18832	1570.23	456.386	0.290648	1.22224e-17	374200	NC_006107.4	9580870	9584407	+	1590	SOX18	-	K09270	SOX18; SRY-box 18
gene25013	261.44	75.8224	0.290018	8.97565e-05	430189	NT_466905.1	2725	2982	-	258	HLA-DRA	-	K06752	BLA, B-LA, HLA-DRA; major histocompatibility complex class II alpha chain BLA, (similar to HLA class II, D alpha chain)
gene21938	67.9382	19.692	0.289852	0.0013135	107057630	NT_463429.1	2598	6835	+	673	LOC107057630	-	-	hsp90 co-chaperone Cdc37-like
gene25637	324.341	92.911	0.286461	1.57069e-09	395261	NT_469993.1	189	8595	+	697	FLNA	-	K04437	FLNA, filamin-A; filamin A
gene6653	133.607	38.2092	0.285983	1.1177e-05	100858979	NC_006090.4	64169660	64181000	+	6706	COL10A1	GO:0005576;GO:0005578;GO:0005581;GO:0005581;GO:0005938;	K19479	COL10A1; collagen, type X, alpha 1
gene26125	179.093	51.1937	0.28585	9.59777e-07	101748797	NT_473268.1	855	5674	+	3670	LOC101748797	-	-	uncharacterized LOC101748797
gene21914	490.5	140.116	0.285659	4.98038e-11	776856	NT_463422.1	5669	17986	-	2840	AKAP8L	-	K15978	AKAP8L; A-kinase anchoring protein 8 like
gene13378	2587.98	738.977	0.285542	1.79042e-09	424931	NC_006096.4	15373325	15381466	+	1320	PTMA	-	K13784	PTMA; prothymosin, alpha
gene25945	312.556	89.0512	0.284912	1.88856e-09	101748239	NT_471927.1	7	6391	-	1734	LOC101748239	-	-	choline transporter-like protein 2-like
gene23827	57.7948	16.2835	0.281747	0.00219451	775974	NT_464134.1	9633	10558	-	847	AP000721.4	-	K02273	COX8A, AP000721.4; cytochrome c oxidase subunit 8A
gene2933	1732	487.175	0.281278	1.20519e-17	419063	NC_006088.4	195644537	195705812	-	3852	RAB6A	GO:0000042;GO:0000139;GO:0000166;GO:0005525;GO:0005525;GO:0005794;GO:0005794;GO:0005829;GO:0006810;GO:0006890;GO:0006890;GO:0006891;GO:0007264;GO:0015031;GO:0016020;GO:0016192;GO:0042147;	K07893	RAB6A; ras-related protein Rab-6A
gene22068	263.013	73.5266	0.279555	1.02332e-08	107055400	NC_008465.3	789646	793093	+	1545	RBMS2	-	-	RBMS2; RNA binding motif single stranded interacting protein 2
gene26562	87.9744	24.5935	0.279552	0.000217592	107051533	NT_478391.1	574	1783	-	390	LOC107051533	-	-	protein capicua homolog
gene988	47.7765	13.2569	0.277478	0.0044576	100858230	NC_006088.4	60261994	60289087	-	2314	SLC6A13	GO:0005215;GO:0005328;GO:0005332;GO:0005887;GO:0005887;GO:0006810;GO:0006810;GO:0006836;GO:0015293;GO:0015812;GO:0016020;GO:0016020;GO:0016021;GO:0016021;GO:0055085;GO:0070062;	K05039	SLC6A13, GAT-2, GAT2, GAT3; solute carrier family 6 member 13
gene19557	82.7217	22.9378	0.277288	0.000318026	770560	NC_006109.4	2190315	2192636	+	2141	ZNF703	-	-	ZNF703; zinc finger protein 703
gene24731	50.404	13.9571	0.276904	0.00347108	101749444	NT_465970.1	417	16625	+	2664	LOC101749444	-	-	voltage-dependent P/Q-type calcium channel subunit alpha-1A-like
gene24831	153.346	42.4086	0.276555	2.68743e-06	107050103	NT_466280.1	257	4084	+	1156	LOC107050103	-	-	E3 ubiquitin-protein ligase synoviolin-like
gene20558	96.9927	26.7961	0.276269	8.42085e-05	395547	NC_006112.3	2669480	2673057	-	1278	TMOD4	GO:0005523;GO:0005523;GO:0005623;GO:0005865;GO:0005865;GO:0016020;GO:0051015;GO:0051015;GO:0051694;GO:0051694;	K10370	TMOD4, SK-TMOD, tropomodulin-4; tropomodulin 4
gene17197	48.4102	13.2649	0.274009	0.00451628	107057099	NT_462549.1	5180	8112	+	2196	LOC107057099	-	-	zinc finger protein 501-like
gene20291	82.5933	22.4914	0.272315	0.000215721	100859444	NC_006112.3	227411	231838	-	1362	GPATCH4	-	-	GPATCH4; G-patch domain containing 4
gene17143	1329.75	361.302	0.271708	0.00346024	101748132	NC_006103.4	329691	348948	-	2004	LOC101748132	-	-	uncharacterized LOC101748132
gene26634	1439.57	390.959	0.27158	6.14072e-19	807638	NC_001323.1	10776	11126	+	351	ND3	-	K03880	ND3; NADH dehydrogenase subunit 3
gene996	41.1729	11.1427	0.270632	0.00712477	418152	NC_006088.4	60602417	60617673	-	6026	RAD52	-	K10873	RAD52; RAD52 homolog, DNA repair protein
gene17916	732.376	196.581	0.268415	2.74053e-15	395215	NC_006105.4	9106496	9148696	-	8031	SDK2	-	K16353	SDK2; sidekick cell adhesion molecule 2
gene19640	226.837	60.8417	0.268218	0.001333	426250	NC_006109.4	4596702	4604387	+	2743	SLC20A1	GO:0004871;GO:0005315;GO:0005886;GO:0006810;GO:0006817;GO:0006817;GO:0007165;GO:0016020;GO:0016020;GO:0016021;GO:0043123;GO:0055085;	K14640	SLC20A1; solute carrier family 20 member 1
gene26242	106.749	28.5703	0.26764	3.5264e-05	107051244	NT_474194.1	733	2753	+	1538	LOC107051244	-	-	S-antigen protein-like
gene24055	236.522	63.1114	0.266831	5.11403e-08	107049539	NT_464303.1	18519	19194	-	676	SDHAF1	-	K18167	SDHAF1; succinate dehydrogenase complex assembly factor 1
gene19631	38.7125	10.312	0.266374	0.00844502	414743	NC_006109.4	3594207	3611266	-	1114	TGFA	-	K08774	TGFA; transforming growth factor alpha
gene5703	507.361	133.075	0.262288	1.61065e-13	421301	NC_006090.4	8095584	8106253	-	2708	LBH	GO:0005634;GO:0005634;GO:0005737;GO:0006351;GO:0006355;GO:0006355;GO:0010468;GO:0030193;GO:0045893;	-	LBH; limb bud and heart development
gene19621	1431.64	373.137	0.260636	1.01808e-19	107054985	NC_006109.4	3523097	3545304	+	4163	ADD2	GO:0005856;	K18622	ADD2; adducin 2
gene26459	90.2058	23.3765	0.259147	0.000108171	107051440	NT_476495.1	637	2428	+	377	LOC107051440	-	-	vesicle-associated membrane protein 2-like
gene22029	3458.81	895.452	0.25889	1.3503e-23	425846	NC_008465.3	534492	564059	-	16915	MLL2	-	K09187	KMT2D, MLL2; lysine methyltransferase 2D
gene25852	869.853	225.016	0.258683	5.59945e-17	395261	NT_471404.1	2783	7169	+	541	FLNA	-	K04437	FLNA, filamin-A; filamin A
gene24238	21.7519	5.61649	0.258207	0.042699	101751749	NT_464629.1	277	23599	-	2007	LOC101751749	-	K01952	phosphoribosylformylglycinamidine synthase-like
gene26100	47.5135	12.2524	0.257873	0.00310782	107051128	NT_473136.1	1172	5898	-	414	LOC107051128	-	-	cGMP-dependent 3',5'-cyclic phosphodiesterase-like
gene607	224.692	57.5981	0.256343	9.22171e-09	417925	NC_006088.4	46708852	46717870	-	3730	IKBIP	GO:0005783;GO:0016020;GO:0016020;GO:0016021;	-	IKBIP, IKIP; IKBKB interacting protein
gene26630	15554.4	3985.21	0.256211	7.23964e-27	807635	NC_001323.1	8331	9014	+	684	COX2	-	K02261	COX2; cytochrome c oxidase subunit II
gene25636	267.276	68.2952	0.255523	1.00662e-09	395932	NT_469989.1	1104	6534	-	1109	SMARCA4	-	K11647	SMARCA4, BRG1; SWI/SNF related, matrix associated, actin dependent regulator of chromatin, subfamily a, member 4
gene20096	56.7324	14.4872	0.25536	0.00411486	428237	NC_006111.4	2423692	2468316	-	11581	IGSF9B	-	-	IGSF9B; immunoglobulin superfamily member 9B
gene26200	182.359	46.537	0.255194	1.12512e-07	107051208	NT_473821.1	777	3258	+	485	LOC107051208	-	-	serine/threonine-protein phosphatase 1 regulatory subunit 10-like
gene25417	67.967	17.29	0.254388	0.000496861	107050559	NT_468621.1	3689	10451	+	590	LOC107050559	-	-	fructose-bisphosphate aldolase A-like
gene25712	121.266	30.8042	0.254022	5.62964e-06	107050790	NT_470471.1	1335	7023	+	1222	LOC107050790	-	-	E3 ubiquitin-protein ligase HUWE1-like
gene20094	104.813	26.5379	0.253194	2.32357e-05	395422	NC_006111.4	2108704	2367528	-	9045	OPCML	GO:0070062;	K06773	OPCML, OBCAM; opioid binding protein/cell adhesion molecule like
gene24294	70.9519	17.9395	0.25284	0.000396945	107049697	NT_464713.1	1749	2139	+	391	LOC107049697	-	-	neuroblast differentiation-associated protein AHNAK-like
gene21407	277.123	69.2524	0.249898	2.70087e-10	428309	NC_006114.4	5427307	5435737	+	4783	CNTNAP1	GO:0002175;GO:0007010;GO:0008076;GO:0016020;GO:0016021;GO:0016021;GO:0019227;GO:0030913;GO:0030913;GO:0031175;GO:0033270;GO:0033270;GO:0043209;GO:0048812;GO:0050884;GO:0050885;	K07379	CNTNAP1; contactin associated protein 1
gene25395	59.5034	14.7101	0.247214	0.033509	101752252	NT_468490.1	1266	4239	-	1445	LOC101752252	-	-	uncharacterized LOC101752252
gene947	105.848	26.1426	0.246983	1.28346e-05	418122	NC_006088.4	57395053	57400622	+	685	SSBP1	GO:0003682;GO:0003697;GO:0003723;GO:0005634;GO:0005739;GO:0005739;GO:0006260;GO:0042645;GO:0051096;GO:0070062;GO:0070584;	K03111	SSBP1; single stranded DNA binding protein 1
gene22733	59.1648	14.5648	0.246173	0.00701961	416371	NC_006127.4	22435998	22451971	-	1512	BHMT	GO:0005737;GO:0008168;GO:0008270;GO:0008270;GO:0009086;GO:0016740;GO:0032259;GO:0046872;GO:0047150;GO:0047150;	K00544	BHMT, BHMT2; betaine--homocysteine S-methyltransferase
gene24988	1458.87	356.814	0.244581	1.33109e-21	100858752	NT_466827.1	3978	14171	-	3710	LOC100858752	-	-	KEAP1; kelch like ECH associated protein 1
gene21917	892.865	217.43	0.243519	1.63186e-18	396207	NT_463423.1	2014	9881	+	1336	NFIX	-	K09171	NFIX; nuclear factor I X
gene18309	212.145	51.2748	0.241697	6.28521e-09	771702	NC_006106.4	5742112	5750301	-	4900	SPAG5	-	K21764	SPAG5; sperm associated antigen 5
gene19641	74.9217	17.9896	0.240112	0.0149388	100858617	NC_006109.4	4604777	4609445	+	1895	LOC100858617	-	K01081	NT5DC4; 5'-nucleotidase domain containing 4
gene24852	538.977	128.719	0.23882	0.00311309	429272	NT_466337.1	3016	15560	+	3819	MYO7L2	-	-	MYO7L2; myosin-7-like 2
gene22231	501.97	119.702	0.238464	2.65151e-05	107049246	NT_463454.1	21644	31471	+	1985	GDF11	-	K05497	GDF11; growth differentiation factor 11
gene8717	134.342	31.9994	0.238193	8.70747e-07	422797	NC_006091.4	72046260	72304647	-	10223	PCDH7	-	K16498	PCDH7; protocadherin 7
gene26435	54.053	12.8749	0.23819	0.00111178	107051420	NT_476183.1	2097	3311	+	1215	LOC107051420	-	-	vegetative cell wall protein gp1-like
gene24119	20.691	4.91644	0.237613	0.0392173	101748017	NT_464393.1	1932	12692	+	1000	LOC101748017	-	-	synaptic vesicle glycoprotein 2A-like
gene25094	45.8336	10.8879	0.237553	0.00263073	101749845	NT_467238.1	62	6560	+	1628	LOC101749845	-	-	zinc finger protein 646-like
gene12066	25.4366	6.04029	0.237464	0.0253537	771456	NC_006094.4	31367045	31388345	+	5735	LOC771456	GO:0007420;GO:0008168;GO:0008170;GO:0016740;GO:0030735;GO:0032259;GO:0035498;GO:0043005;GO:0046539;	-	HNMT-like; histamine N-methyltransferase-like
gene24191	71.1378	16.8864	0.237376	0.000191711	107049632	NT_464511.1	12420	18489	+	2302	LOC107049632	-	-	vegetative cell wall protein gp1-like
gene19608	3608.09	855.143	0.237007	1.24368e-26	396084	NC_006109.4	2844748	2847382	+	1295	ACTG2	GO:0000166;GO:0005524;GO:0005615;GO:0005737;GO:0005856;GO:0070062;GO:0071944;GO:0072562;	K12315	ACTG2, GAMMA-ACTIN; actin, gamma 2, smooth muscle, enteric
gene3166	3041.58	717.108	0.235768	7.96626e-11	107055658	NT_456454.1	854	3848	-	2691	LOC107055658	-	-	collagen alpha-1(I) chain-like
gene26181	80.7264	18.9824	0.235144	7.92891e-05	107051191	NT_473673.1	12	2281	-	543	LOC107051191	-	-	E3 ubiquitin-protein ligase HUWE1-like
gene25105	63.2465	14.8235	0.234377	0.000386793	107050305	NT_467319.1	8248	12310	-	768	LOC107050305	-	-	cuticle collagen 1-like
gene25644	2293.83	535.136	0.233293	3.41335e-25	395763	NT_470031.1	471	9240	+	1772	URP	-	-	HNRNPUL2, URP; heterogeneous nuclear ribonucleoprotein U like 2
gene15393	59.4286	13.78	0.231876	0.000491265	768760	NC_006100.4	889178	895803	-	5346	LOC768760	GO:0005509;GO:0005886;GO:0007155;GO:0007156;GO:0016020;GO:0016020;GO:0016021;	K16499	protocadherin delta 1
gene13416	3283.95	755.874	0.230172	2.84121e-27	424953	NC_006096.4	15944071	15962141	+	6178	EIF4G1	GO:0003723;	K03260	EIF4G1; eukaryotic translation initiation factor 4 gamma 1
gene11390	99.7464	22.9553	0.230136	1.07384e-05	107056532	NT_460847.1	5504	8998	+	2305	LOC107056532	-	-	EULTRIM8, TRIM8; probable E3 ubiquitin-protein ligase TRIM8
gene18341	283.193	65.1572	0.23008	2.55723e-10	417588	NC_006106.4	6186186	6197437	+	2502	NSRP1	GO:0000381;GO:0003723;GO:0003729;GO:0005634;GO:0005654;GO:0006913;GO:0016607;GO:0030529;GO:0032502;	K13206	NSRP1, CCDC55; nuclear speckle splicing regulatory protein 1
gene8499	66.079	15.1937	0.229933	0.00024475	422697	NC_006091.4	58489249	58493101	-	849	GAR1	GO:0000454;GO:0000784;GO:0001522;GO:0001650;GO:0003723;GO:0005634;GO:0031429;GO:0031429;GO:0031429;GO:0034513;GO:0034513;GO:0042254;GO:0070034;GO:0090661;	K11128	GAR1, NOLA1; GAR1 ribonucleoprotein
gene20397	244.877	55.5675	0.22692	8.30791e-05	395890	NC_006112.3	1462876	1470387	-	5572	NES	GO:0005198;GO:0005882;GO:0005882;GO:0005198;GO:0005882;GO:0005882;	K07609	NES, paranemin; nestin
gene16898	18.9529	4.29343	0.226532	0.0464672	416973	NC_006102.4	9300572	9302096	+	1132	POP5	GO:0004526;GO:0004526;GO:0004526;GO:0004540;GO:0005634;GO:0005655;GO:0005730;GO:0008033;GO:0008033;GO:0008033;GO:0016070;GO:0016787;GO:0090501;GO:0090502;	K03537	POP5; POP5 homolog, ribonuclease P/MRP subunit
gene17354	3062.02	692.816	0.226261	4.57026e-09	396440	NC_006104.4	3145480	3212199	-	7969	TNC	-	K06252	TNC, GMEM, JI, TN, TN-C; tenascin C
gene20646	37.0725	8.33993	0.224963	0.00516286	693253	NT_463259.1	351	2645	+	365	NNF1	-	K11546	NNF1, PMF1; Nnf1 protein
gene18988	1316.12	293.782	0.223219	4.05174e-23	768866	NC_006107.4	11824460	11838132	-	2585	RBM38	GO:0000166;GO:0003676;GO:0003723;GO:0003723;GO:0003729;GO:0005634;GO:0005737;GO:0005829;GO:0006397;GO:0008380;GO:0010830;GO:0030154;GO:0043484;	-	RBM38; RNA binding motif protein 38
gene20149	6575.79	1461.72	0.222289	1.58104e-30	448832	NC_006111.4	4208870	4216776	+	2093	MCAM	-	K06534	MCAM; melanoma cell adhesion molecule
gene23751	4038.93	890.512	0.220482	2.58654e-29	100859056	NT_464126.1	9182	55636	-	4605	LOC100859056	-	K11722	BRD4; bromodomain containing 4
gene14112	654.919	143.981	0.219846	2.03888e-18	415515	NC_006097.4	17115084	17280782	-	8238	ADAMTS17	-	K08631	ADAMTS17; ADAM metallopeptidase with thrombospondin type 1 motif 17
gene20798	29.301	6.41502	0.218935	0.0115303	419830	NC_006113.4	2104109	2110553	-	959	LOC419830	-	-	uncharacterized LOC419830
gene25232	80.4162	17.5829	0.218648	3.67787e-05	420362	NT_467840.1	2528	9780	+	293	LOC420362	-	K09414	HSF_1, HSF_3A, HSF1, HSTF_1, HSTF_3A; heat shock transcription factor 1
gene26112	73.9014	16.1215	0.218149	6.29269e-05	395932	NT_473201.1	1044	5509	+	606	SMARCA4	-	K11647	SMARCA4, BRG1; SWI/SNF related, matrix associated, actin dependent regulator of chromatin, subfamily a, member 4
gene24705	178.222	38.8347	0.217901	7.58765e-09	395932	NT_465871.1	1308	14830	+	749	SMARCA4	-	K11647	SMARCA4, BRG1; SWI/SNF related, matrix associated, actin dependent regulator of chromatin, subfamily a, member 4
gene14925	110.542	23.8235	0.215514	1.84795e-06	430723	NC_006099.4	2471148	2526987	-	12158	BSN	-	-	BSN; bassoon presynaptic cytomatrix protein
gene25177	40.7852	8.78322	0.215353	0.00242101	107050364	NT_467638.1	4115	12001	+	651	LOC107050364	-	-	heat shock factor protein 1-like
gene25671	412.893	88.726	0.214888	6.10278e-15	107050761	NT_470241.1	19	8698	-	1677	LOC107050761	-	-	signal-induced proliferation-associated 1-like protein 3
gene13629	56.1227	11.9796	0.213454	0.00753549	425049	NC_006096.4	24033041	24039635	-	2093	LOC425049	GO:0000166;GO:0003924;GO:0003924;GO:0005200;GO:0005525;GO:0005525;GO:0005737;GO:0005856;GO:0005874;GO:0005874;GO:0007010;GO:0007017;	K07374	TUBA3D; tubulin alpha-3 chain-like
gene25794	106.272	22.5182	0.211891	2.44693e-06	107050860	NT_471028.1	240	1572	+	1332	LOC107050860	-	K10499	zinc finger and BTB domain-containing protein 12-like
gene21577	1841.56	386.079	0.209647	4.53078e-27	396208	NC_006115.4	1096198	1136550	-	2523	NFIC	-	K09170	NFIC, CNFI-C; nuclear factor I C
gene17144	956.632	198.717	0.207726	0.00774499	100858529	NC_006103.4	330521	356187	-	1847	LOC100858529	-	-	myelin-oligodendrocyte glycoprotein-like
gene15877	18.8821	3.8476	0.20377	0.048592	107049010	NT_462187.1	27745	34751	-	7005	LOC107049010	-	-	protocadherin alpha-2-like
gene15902	35.9581	7.30779	0.203231	0.00353893	431363	NT_462195.1	8107	12930	+	4824	PCDHGA2	-	K16495	PCDHGA2, PCDHGA5; protocadherin gamma subfamily A, 2
gene13292	54.3997	10.9545	0.201371	0.0383475	101748762	NC_006096.4	12132300	12179011	-	1168	LOC101748762	-	-	uncharacterized LOC101748762
gene9357	50.7544	10.1072	0.199138	0.000477691	770845	NC_006092.4	2196790	2483086	+	4766	NELL1	GO:0005509;	-	NELL1, IDH3GL, NRP1; neural EGFL like 1
gene23841	530.461	105.108	0.198144	2.71498e-06	425545	NT_464137.1	5734	49391	+	5837	MGAM	-	-	MGAM; maltase-glucoamylase (alpha-glucosidase)
gene25491	826.481	163.375	0.197676	2.67601e-22	395261	NT_469068.1	171	9845	+	942	FLNA	-	K04437	FLNA, filamin-A; filamin A
gene17674	55.6738	10.944	0.196574	0.0273916	427789	NC_006105.4	669036	688344	-	6151	MYH1G	GO:0000166;GO:0003774;GO:0003779;GO:0005524;GO:0005524;GO:0016459;GO:0016459;	K10352	MYH1G, N101; myosin, heavy chain 1G, skeletal muscle (similar to human myosin, heavy chain 1, skeletal muscle, adult)
gene5233	218.949	42.8109	0.195529	4.22212e-10	100859755	NC_006089.4	147680284	147963735	+	8877	BAI1	-	K04596	ADGRB1, BAI1; adhesion G protein-coupled receptor B1
gene25432	188.825	36.8891	0.195362	5.42601e-10	395187	NT_468705.1	1066	10362	+	1317	SMC1A	-	K06636	SMC1A, SMC1; structural maintenance of chromosomes 1A
gene17955	116.105	22.5159	0.193926	3.08392e-07	100857589	NC_006105.4	9725725	9837881	+	3986	LOC100857589	-	K14946	RBFOX3; RNA binding protein, fox-1 homolog 3
gene25976	655.175	127.011	0.193858	1.07117e-20	395261	NT_472215.1	393	6666	+	619	FLNA	-	K04437	FLNA, filamin-A; filamin A
gene2358	16.5544	3.18536	0.192417	0.0413704	100859280	NC_006088.4	149395768	149401706	-	3605	SLITRK5	-	-	SLITRK5; SLIT and NTRK like family member 5
gene26421	143.326	27.4744	0.191692	1.4256e-08	107051408	NT_475946.1	429	3515	-	492	LOC107051408	-	-	host cell factor 1-like
gene25447	130.505	24.7984	0.190019	5.1334e-08	107050585	NT_468782.1	7925	10848	+	836	LOC107050585	-	-	serine/arginine repetitive matrix protein 3-like
gene24441	327.148	61.7922	0.188882	9.32208e-15	107049805	NT_465100.1	13188	20083	-	2060	LOC107049805	-	-	structural maintenance of chromosomes protein 1A-like
gene12454	27.3525	5.14697	0.188171	0.0076075	429077	NC_006095.4	8260737	8466117	+	4316	BRINP3	-	-	BRINP3, FAM5C; BMP/retinoic acid inducible neural specific 3
gene18649	338.378	63.6298	0.188044	5.00665e-15	419156	NC_006107.4	2375132	2489348	-	2990	TOX2	-	-	TOX2; TOX high mobility group box family member 2
gene23667	758.755	137.164	0.180775	1.15606e-23	100857228	NC_008466.3	792493	798593	-	4935	ZNF628	-	-	ZNF628, cKr2, procKr2; zinc finger protein 628
gene8639	16.5707	2.99407	0.180685	0.0410778	100857604	NC_006091.4	66868239	66871111	-	2663	ZAR1	-	K18762	ZAR1; zygote arrest 1
gene24998	68.7088	12.4097	0.180612	2.57637e-05	425238	NT_466870.1	2086	4367	+	1072	LOC425238	-	-	CHIR-AB2; immunoglobulin-like receptor
gene24026	8898.16	1517	0.170485	7.23831e-11	395532	NT_464258.1	1295	18849	-	4531	COL1A1	-	K06236	COL1A1; collagen type I alpha 1 chain
gene25295	1973.74	329.963	0.167177	2.60599e-09	107050461	NT_468097.1	1479	3830	-	1582	LOC107050461	-	-	EH domain-containing protein 2-like
gene986	21.7095	3.61399	0.16647	0.0125517	418147	NC_006088.4	60223281	60258602	-	3258	SLC6A12	GO:0005215;GO:0005328;GO:0005887;GO:0006810;GO:0006810;GO:0006836;GO:0015293;GO:0016020;GO:0016021;GO:0016021;GO:0055085;	K05039	SLC6A12; solute carrier family 6 member 12
gene23955	976.514	159.939	0.163785	2.03594e-28	426098	NT_464188.1	13344	40503	-	2254	GATAD2B	-	-	GATAD2B, null; GATA zinc finger domain containing 2B
gene25904	386.46	62.7537	0.162381	1.92787e-18	107050958	NT_471690.1	320	7306	-	963	LOC107050958	-	-	dual specificity tyrosine-phosphorylation-regulated kinase 1B-like
gene20478	35.9581	5.77592	0.160629	0.00120582	107055137	NC_006112.3	2074821	2076284	-	538	CRTC2	-	-	CRTC2; CREB regulated transcription coactivator 2
gene14420	850.188	135.547	0.159432	1.32702e-27	415679	NC_006098.4	1761896	1772188	+	2870	MTSS1L	GO:0001726;GO:0003779;GO:0003785;GO:0005546;GO:0005886;GO:0007009;GO:0030027;GO:0030864;GO:0048365;GO:0061024;GO:0097178;GO:0097581;	K20128	MTSS1L; MTSS1L, I-BAR domain containing
gene10530	122.063	19.2543	0.157741	1.01376e-08	395418	NT_460419.1	25383	30433	+	3608	ZP1	-	K19926	ZP1; zona pellucida glycoprotein 1
gene24617	19.2358	3.03187	0.157616	0.0160628	107049937	NT_465578.1	918	16831	+	3053	LOC107049937	-	-	solute carrier family 2, facilitated glucose transporter member 4-like
gene4355	316.911	48.2738	0.152326	1.7621e-10	100857760	NC_006089.4	67157043	67162443	+	2577	FOXF2	-	K09399	FOXF2; forkhead box F2
gene14240	146.329	22.2346	0.15195	2.64207e-10	770307	NC_006097.4	20149385	20150401	-	516	HYPK	GO:0005654;GO:0005737;GO:0015630;	-	HYPK; huntingtin interacting protein K
gene783	15.5186	2.35211	0.151567	0.0335072	101747255	NC_006088.4	50944464	50945423	+	960	LOC101747255	-	-	serologically defined colon cancer antigen 3 homolog
gene24299	2576.27	384.32	0.149177	0.0429428	429249	NT_464716.1	2635	21729	-	6350	LOC429249	-	-	IgGFc-binding protein-like
gene25617	72.3012	10.4819	0.144975	5.41535e-06	107049099	NT_469919.1	1168	7401	+	6234	LOC107049099	-	K16351	leucine-rich repeat-containing protein 4-like
gene19591	27.5377	3.85069	0.139833	0.00263387	431254	NC_006109.4	2639064	2641409	-	1579	NKX6-3	GO:0001709;GO:0002067;GO:0003677;GO:0003677;GO:0005634;GO:0006355;GO:0030857;GO:0043565;	K09351	NKX6-3; NK6 homeobox 3
gene19064	41.3363	5.7542	0.139205	0.000262446	426344	NT_462799.1	450	6874	+	1958	LOC426344	-	-	translation initiation factor IF-2-like
gene4979	7081.61	985.599	0.139177	1.78619e-12	396257	NC_006089.4	123391947	123408202	+	1446	CA2	GO:0004089;GO:0004089;GO:0004089;GO:0005623;GO:0005737;GO:0005737;GO:0005886;GO:0006730;GO:0008270;GO:0016020;GO:0016829;GO:0046872;GO:0071244;	K18245	CA2; carbonic anhydrase 2
gene25423	35.2469	4.90542	0.139173	0.000661061	107050565	NT_468656.1	1030	10498	+	1013	LOC107050565	-	-	E3 ubiquitin-protein ligase BRE1B-like
gene25301	15.5054	2.15377	0.138905	0.027393	107050467	NT_468130.1	9	1994	-	1046	ZBTB9	-	-	ZBTB9; zinc finger and BTB domain containing 9
gene25224	238.725	32.9348	0.137961	2.01331e-15	107050400	NT_467791.1	4390	11146	-	557	LOC107050400	-	-	dual specificity tyrosine-phosphorylation-regulated kinase 1B-like
gene26631	182.985	25.1358	0.137366	1.20117e-11	807647	NC_001323.1	9085	9249	+	165	ATP8	-	K02125	ATP8; ATP synthase F0 subunit 8
gene3667	28.3626	3.88034	0.136812	0.0182509	414335	NC_006089.4	19761381	19794290	+	1195	ST8SIA6	GO:0005794;GO:0006486;GO:0008373;GO:0016020;GO:0016021;GO:0016740;GO:0016757;GO:0097503;	K06615	ST8SIA6, SIAT8F; ST8 alpha-N-acetyl-neuraminide alpha-2,8-sialyltransferase 6
gene26639	830.933	113.153	0.136176	3.82548e-08	807640	NC_001323.1	16184	16705	-	522	ND6	-	K03884	ND6; NADH dehydrogenase subunit 6
gene24345	203.112	27.5873	0.135823	4.47496e-14	107049736	NT_464793.1	9642	21999	+	423	LOC107049736	-	-	calumenin-like
gene26319	12.8262	1.71896	0.134019	0.0431162	107051316	NT_474782.1	124	4257	-	487	LOC107051316	-	-	aurora kinase B-like
gene23969	2652.24	343.996	0.1297	1.26764e-21	396254	NT_464199.1	18574	26297	-	2237	TUBB	-	K07375	TUBB; tubulin beta class I
gene26044	91.1158	11.6929	0.12833	8.39778e-05	107051082	NT_472688.1	1012	4165	-	1771	LOC107051082	-	-	spidroin-1-like
gene15390	13.6289	1.71246	0.125649	0.0356308	100859484	NC_006100.4	856161	860382	-	4222	LOC100859484	-	K16493	protocadherin alpha-2-like
gene26638	11653.3	1441.77	0.123722	1.21917e-56	807641	NC_001323.1	14893	16035	+	1143	CYTB	-	K00412	CYTB; cytochrome b
gene25863	90.2205	11.1049	0.123086	2.65938e-08	107050920	NT_471498.1	1619	7454	-	996	LOC107050920	-	-	structural maintenance of chromosomes protein 1A-like
gene25135	63.6659	7.70987	0.121099	2.20434e-06	107050330	NT_467426.1	8317	13096	+	785	TAF6	-	-	TAF6; TAF6 RNA polymerase II, TATA box binding protein (TBP)-associated factor, 80kDa
gene26632	10929	1308.22	0.119702	5.74854e-58	807646	NC_001323.1	9240	9923	+	684	ATP6	-	K02126	ATP6; ATP synthase F0 subunit 6
gene18428	534.439	61.5551	0.115177	0.000138004	417647	NC_006106.4	8117871	8136147	-	2565	CA4	GO:0004089;GO:0004089;GO:0005791;GO:0005793;GO:0005794;GO:0005802;GO:0005886;GO:0005886;GO:0008270;GO:0009986;GO:0015701;GO:0016020;GO:0016324;GO:0030658;GO:0030667;GO:0031225;GO:0031362;GO:0031526;GO:0046658;GO:0048471;GO:0070062;	K18246	CA4; carbonic anhydrase 4
gene26045	28.6879	3.20454	0.111704	0.000931317	420362	NT_472688.1	4361	4821	-	461	LOC420362	-	K09414	HSF_1, HSF_3A, HSF1, HSTF_1, HSTF_3A; heat shock transcription factor 1
gene16388	64.9098	7.14416	0.110063	3.6833e-05	772096	NC_006101.4	12883069	12887997	+	3249	LOC772096	GO:0004871;GO:0004888;GO:0004930;GO:0004930;GO:0004967;GO:0005886;GO:0007165;GO:0007166;GO:0007186;GO:0007186;GO:0016020;GO:0016020;GO:0016021;GO:0016021;GO:0071377;	-	glucagon receptor-like
gene12463	23.3281	2.54316	0.109017	0.00303848	100859371	NC_006095.4	10076736	10095837	-	6711	LOC100859371	-	-	PRG4; proteoglycan 4
gene26635	614.676	66.2372	0.10776	9.22404e-19	807644	NC_001323.1	11196	11492	+	297	ND4L	-	K03882	ND4L; NADH dehydrogenase subunit 4L
gene1213	38.1101	4.05387	0.106373	0.012787	428101	NC_006088.4	73642779	73646668	+	2832	KCNA1	GO:0001964;GO:0005216;GO:0005244;GO:0005249;GO:0005249;GO:0005249;GO:0005249;GO:0005251;GO:0005251;GO:0005267;GO:0005887;GO:0005887;GO:0006810;GO:0006811;GO:0006811;GO:0006813;GO:0006813;GO:0007405;GO:0007420;GO:0008076;GO:0008076;GO:0008076;GO:0009986;GO:0010960;GO:0016020;GO:0016020;GO:0016021;GO:0016021;GO:0019228;GO:0021766;GO:0030054;GO:0030424;GO:0030425;GO:0033270;GO:0033270;GO:0034765;GO:…	K04874	KCNA1; potassium voltage-gated channel subfamily A member 1
gene26627	16898.9	1677.6	0.0992728	1.43467e-68	807636	NC_001323.1	4050	5024	+	975	ND1	-	K03878	ND1; NADH dehydrogenase subunit 1
gene22268	1012.46	99.8746	0.0986456	5.9225e-36	101749333	NT_463460.1	15383	24937	+	1436	LOC101749333	-	K07604	KRT18; keratin 18
gene614	19.5899	1.92126	0.0980742	0.00418081	373902	NC_006088.4	47358279	47391069	+	1835	NR1H4	GO:0000122;GO:0000977;GO:0000980;GO:0001077;GO:0001190;GO:0003677;GO:0003677;GO:0003700;GO:0003700;GO:0003705;GO:0003707;GO:0004879;GO:0004879;GO:0004887;GO:0005634;GO:0005634;GO:0005719;GO:0006351;GO:0006355;GO:0006355;GO:0006357;GO:0006366;GO:0007043;GO:0007219;GO:0008206;GO:0008270;GO:0010804;GO:0010988;GO:0030522;GO:0032052;GO:0032088;GO:0032689;GO:0032692;GO:0032703;GO:0032715;GO:0032720;GO:…	K08537	NR1H4; nuclear receptor subfamily 1, group H, member 4
gene3384	166.068	16.1937	0.0975127	1.92687e-08	420368	NC_006089.4	444943	446859	+	1395	LOC420368	-	-	GTPase IMAP family member 8-like
gene9559	11.2304	1.07082	0.0953499	0.0357056	771148	NC_006092.4	14140956	14148088	+	1551	IFITM10	-	K06566	IFITM10, Dspa3; interferon induced transmembrane protein 10
gene19433	38.2116	3.62865	0.0949621	6.2325e-05	100857390	NC_006108.4	6509192	6515040	+	1727	PHC2	-	K11457	MIR3605, PHC2; microRNA 3605
gene26428	340.97	31.4411	0.0922106	1.34194e-25	107051414	NT_476044.1	22	1354	+	1094	LOC107051414	-	-	DNA-directed RNA polymerase II subunit RPB1
gene25924	11.5421	1.06377	0.0921637	0.0324826	107050975	NT_471805.1	3581	6950	-	743	LOC107050975	-	-	voltage-dependent P/Q-type calcium channel subunit alpha-1A-like
gene2930	14.0144	1.28216	0.0914893	0.0173133	419067	NC_006088.4	195468844	195478970	+	1701	RELT	-	K05156	RELT; RELT tumor necrosis factor receptor
gene26637	16817.5	1421.1	0.0845012	5.90943e-77	807642	NC_001323.1	13071	14888	+	1818	ND5	-	K03883	ND5; NADH dehydrogenase subunit 5
gene26356	13.0136	1.08041	0.0830217	0.0188301	107051349	NT_475266.1	1194	3588	+	703	LOC107051349	-	-	wiskott-Aldrich syndrome protein homolog
gene26636	7736.1	593.966	0.0767785	3.1529e-78	807643	NC_001323.1	11486	12863	+	1378	ND4	-	K03881	ND4; NADH dehydrogenase subunit 4
gene6804	14.242	1.05925	0.0743752	0.0261679	771973	NC_006090.4	76900902	76931626	-	6583	HTR1E	GO:0004871;GO:0004930;GO:0004930;GO:0004993;GO:0004993;GO:0004993;GO:0005886;GO:0005887;GO:0005887;GO:0007165;GO:0007186;GO:0007186;GO:0007193;GO:0007268;GO:0016020;GO:0016021;GO:0016021;GO:0030594;GO:0030815;GO:0051378;GO:0098664;	K04153	HTR1E; 5-hydroxytryptamine receptor 1E
gene24591	54.0724	3.87582	0.0716783	0.0128088	107049916	NT_465486.1	1792	7914	+	4254	LOC107049916	-	-	uncharacterized LOC107049916
gene26628	7670.7	473.569	0.0617374	1.55308e-89	807645	NC_001323.1	5241	6281	+	1041	ND2	-	K03879	ND2; NADH dehydrogenase subunit 2
gene25570	17.743	1.06432	0.0599855	0.0376851	107050686	NT_469533.1	4659	6511	+	1615	LOC107050686	-	-	vegetative cell wall protein gp1-like
gene9120	11.8099	0.65519	0.0554778	0.0134018	107056311	NT_459837.1	5929	7896	-	700	LOC107056311	-	-	condensin complex subunit 3-like
gene26406	8.57821	0.422685	0.0492743	0.0356932	107051395	NT_475839.1	30	3596	-	3414	LOC107051395	-	-	uncharacterized threonine-rich GPI-anchored glycoprotein PJ4664.02-like
gene26304	9.25585	0.427758	0.0462149	0.0273178	414740	NT_474636.1	2020	3861	+	304	EIF1AD	-	K15025	EIF1AD; eukaryotic translation initiation factor 1A domain containing
gene24237	26.7583	0.852424	0.0318565	0.0203962	107049655	NT_464625.1	13750	16091	+	1296	LOC107049655	-	-	uncharacterized LOC107049655
gene23733	7.05144	0.213879	0.0303313	0.0443552	100858567	NT_464123.1	64072	64823	-	752	LOC100858567	-	-	olfactory receptor 14A16-like
gene24479	7.47933	0.211343	0.0282569	0.0343902	107049833	NT_465151.1	16794	19256	+	336	CACNA1A	-	-	CACNA1A; calcium voltage-gated channel subunit alpha1 A
gene26110	7.70915	0.211343	0.0274145	0.0331205	101747591	NT_473185.1	511	1934	-	982	LOC101747591	-	-	synaptic vesicle glycoprotein 2A-like
gene25927	23.3215	0.639101	0.0274039	5.49191e-05	107050978	NT_471808.1	1224	6123	-	2535	LOC107050978	-	-	trichohyalin-like
gene26003	26.6801	0.639101	0.0239542	8.84535e-05	107051043	NT_472435.1	668	3132	+	626	LOC107051043	-	-	dual specificity tyrosine-phosphorylation-regulated kinase 1B-like
gene22302	9.9202	0.211343	0.0213043	0.0108125	107055436	NC_006126.4	3399794	3402362	-	2569	LOC107055436	-	-	endogenous retrovirus group K member 8 Pol protein-like
gene15869	15.7193	0.218397	0.0138935	0.0426365	107056904	NT_462186.1	25028	27599	+	2507	LOC107056904	-	-	protocadherin beta-15-like
gene22343	16.637	0.213879	0.0128556	0.000231799	107049272	NT_463469.1	14172	15950	+	1779	LOC107049272	-	-	endogenous retrovirus group K member 8 Gag polyprotein-like
gene22294	113.348	0.211343	0.00186455	1.08516e-26	107055431	NC_006126.4	2720821	2942316	-	4070	LOC107055431	-	-	E3 ubiquitin-protein ligase NEDD4-like
gene22356	217.579	0.218397	0.00100376	2.25933e-47	427025	NT_463479.1	34217	41661	+	544	LOC427025	-	K06672	NIPBL, SCC2W; Nipped-B homolog-like
gene22346	279.027	0.211343	0.000757427	2.77683e-49	407091	NT_463473.1	18014	71993	-	760	UBAP2	-	-	UBAP2, AD012W, ADO12W, UBAP2W; ubiquitin associated protein 2
gene22342	562.165	0.422685	0.000751887	3.01304e-30	107049273	NT_463469.1	4829	10178	+	5350	LOC107049273	-	-	endogenous retrovirus group K member 9 Pol protein-like
gene22314	322.378	0.218397	0.000677456	3.17223e-65	374014	NC_006126.4	4303233	4416452	-	6082	SPINW	GO:0005634;GO:0007049;GO:0007276;	-	SPIN1W, SPIN, SPIN1, SPINW; spindlin 1-W
gene22275	375.317	0.213879	0.000569862	1.79579e-73	100859467	NC_006126.4	13086	74398	-	1744	LOC100859467	-	-	ras GTPase-activating protein 1-like
gene22277	864.603	0.425222	0.000491811	2.59279e-128	407091	NC_006126.4	192483	241426	-	2646	UBAP2	-	-	UBAP2, AD012W, ADO12W, UBAP2W; ubiquitin associated protein 2
gene22323	1611	0.429739	0.000266753	1.43466e-179	427025	NC_006126.4	5058571	5156723	-	7609	LOC427025	-	K06672	NIPBL, SCC2W; Nipped-B homolog-like
gene22354	1058.26	0.218397	0.000206373	2.09055e-33	107049278	NT_463478.1	39854	43147	-	1706	LOC107049278	-	-	HINTWL1; histidine triad nucleotide-binding protein W like-1
gene22352	2296.07	0.218397	9.51177e-05	1.31237e-212	100857579	NT_463478.1	29557	31086	-	1073	LOC100857579	-	-	HINTWL2; histidine triad nucleotide-binding protein W like-2
gene2966	42.4746	0	0	1.57685e-11	107055483	NT_456095.1	17856	53890	-	4210	LOC107055483	-	-	ZFRL2; zinc finger RNA-binding protein-like 2
gene3240	23.5218	0	0	9.69462e-07	107055731	NT_456789.1	2401	3632	-	1232	LOC107055731	-	-	endogenous retrovirus group K member 25 Pol protein-like
gene5303	5.64307	0	0	0.0461242	770025	NT_457873.1	35285	38744	-	825	LOC770025	-	K02880	ribosomal protein L17
gene10586	105.516	0	0	2.56376e-26	430910	NT_460534.1	258	3909	-	521	LOC430910	-	K01527	transcription factor BTF3-like
gene10636	17.5489	0	0	3.62224e-05	107056508	NT_460830.1	2726	3364	+	129	LOC107056508	-	-	transcription factor BTF3-like
gene22276	344.878	0	0	9.27224e-71	427134	NC_006126.4	99066	172630	+	3259	UBE2R2L	-	K02207	UBE2R2L; ubiquitin-conjugating enzyme E2 R2-like
gene22278	526.981	0	0	6.23249e-96	100859602	NC_006126.4	589579	917322	-	2583	LOC100859602	-	-	zinc finger SWIM domain-containing protein 6-like
gene22280	40.634	0	0	4.87596e-11	100858742	NC_006126.4	1511476	1710555	+	1241	LOC100858742	-	-	chromosome Z open reading frame, human C18orf25 pseudogene
gene22281	86.2622	0	0	6.09533e-22	425347	NC_006126.4	1769135	1812821	+	3975	LOC425347	-	-	zinc finger protein 532-like
gene22289	14.4666	0	0	0.000229739	107055427	NC_006126.4	2095868	2103906	+	1139	LOC107055427	-	-	uncharacterized LOC107055427
gene22290	21.5583	0	0	3.2066e-06	107055428	NC_006126.4	2255017	2281254	+	2276	LOC107055428	-	-	SMAD7L; mothers against decapentaplegic homolog 7-like
gene22295	14.0405	0	0	0.00025349	107055430	NC_006126.4	2951669	2960297	+	4291	LOC107055430	-	-	endogenous retrovirus group K member 11 Pol protein-like
gene22296	1394.56	0	0	7.09572e-171	426516	NC_006126.4	3065668	3086087	-	3034	HNRPK	-	K12886	HNRPK, HNRNPK; heterogeneous nuclear ribonucleoprotein K
gene22299	334.789	0	0	5.4635e-69	107049174	NC_006126.4	3151299	3287050	-	3140	LOC107049174	-	-	Golgi phosphoprotein 3-like
gene22306	176.411	0	0	3.32787e-41	426615	NC_006126.4	3638690	3789295	+	3947	LOC426615	-	-	mesoderm induction early response protein 3-like
gene22309	831.311	0	0	8.92212e-129	769000	NC_006126.4	3906265	3971384	-	3626	LOC769000	GO:0003677;GO:0003700;GO:0005622;GO:0005634;GO:0005667;GO:0005737;GO:0006351;GO:0006355;GO:0006355;GO:0007179;	-	SMAD2W; SMAD family member 2-W
gene22312	286.8	0	0	3.70617e-61	431003	NC_006126.4	4175497	4224565	-	1634	LOC431003	-	-	E3 ubiquitin-protein ligase KCMF1-like
gene22316	7.39227	0	0	0.0454157	107055442	NC_006126.4	4624865	4626568	-	1704	LOC107055442	-	-	endogenous retrovirus group K member 18 Pol protein-like
gene22320	70.2378	0	0	3.11164e-18	427010	NC_006126.4	4746744	4852709	+	4569	LOC427010	-	-	ZFRL1; zinc finger RNA-binding protein-like 1
gene22322	853.394	0	0	1.10515e-130	374195	NC_006126.4	4900482	5016478	+	6943	LOC374195	-	K11367	CHD-W, CHD1W, CHDZ; chromodomain helicase DNA binding protein 1
gene22347	21.1344	0	0	3.53042e-06	107049275	NT_463475.1	22669	24360	+	1692	LOC107049275	-	-	uncharacterized LOC107049275
gene22351	1803.55	0	0	6.94625e-121	395423	NT_463478.1	22235	25424	-	1375	HINTW	-	-	HINTW, ASW, HIM, PKCIW, WPKCI-8, Wpkci, Wpkci-7; histidine triad nucleotide binding protein W
gene22353	24.4687	0	0	2.23088e-05	768814	NT_463478.1	34226	36820	-	1006	LOC768814	GO:0005634;GO:0046660;GO:0046983;GO:0005634;GO:0046660;GO:0046983;GO:0005634;GO:0046660;GO:0046983;GO:0005634;GO:0046660;GO:0046983;GO:0005634;GO:0046660;GO:0046983;GO:0005634;GO:0046660;GO:0046983;GO:0005634;GO:0046660;GO:0046983;GO:0005634;GO:0046660;GO:0046983;GO:0005634;GO:0046660;GO:0046983;GO:0005634;GO:0046660;GO:0046983;GO:0005634;GO:0046660;GO:0046983;GO:0005634;GO:0046660;GO:0046983;GO:…	-	HINTWL3; histidine triad nucleotide-binding protein W like-3
gene22357	150.941	0	0	4.76577e-36	101752211	NT_463480.1	1373	40358	+	1441	LOC101752211	-	-	ras GTPase-activating protein 1-like
gene22359	95.1691	0	0	7.25807e-24	769229	NT_463484.1	11419	33008	-	2711	CWH18ORF25	-	-	CWH18ORF25, C18orf25; chromosome W open reading frame, human C18orf25
gene22378	18.3221	0	0	2.0781e-05	107049297	NT_463519.1	19	7845	-	7827	LOC107049297	-	-	proline-rich receptor-like protein kinase PERK9
gene22386	124.86	0	0	1.73876e-30	107049306	NT_463566.1	5334	13861	+	1628	LOC107049306	-	-	ras GTPase-activating protein 1-like
gene23774	15.7256	0	0	9.71957e-05	100858284	NT_464129.1	8475	86609	+	1499	LOC100858284	-	-	Golgi phosphoprotein 3-like
gene23780	184.297	0	0	1.16813e-42	100859779	NT_464131.1	14848	28096	-	474	LOC100859779	-	-	transitional endoplasmic reticulum ATPase-like
gene23875	10.7022	0	0	0.00208665	107049459	NT_464147.1	9226	44342	+	790	LOC107049459	-	-	thioredoxin-like protein 1
gene23923	34.2841	0	0	1.76763e-09	107049482	NT_464174.1	10189	17754	-	562	LOC107049482	-	-	thioredoxin-like protein 1
gene24389	25.9844	0	0	2.18299e-07	107049767	NT_464960.1	3143	7980	+	987	LOC107049767	-	-	mesoderm induction early response protein 3-like
gene26549	13.388	0	0	0.00043123	107051522	NT_478070.1	9	2028	-	1485	LOC107051522	-	-	uncharacterized LOC107051522
gene26613	89.0195	0	0	1.52276e-22	430766	NT_479470.1	4307	14051	+	2151	LOC430766	-	-	TERAL2; transitional endoplasmic reticulum ATPase-like 2

## Sheet: P-C_vs_PmQ-P
ID	P-C	PmQ-P	foldchange	pvalue	NCBI_GI	Chromosome	Start	End	Strand	Length	Name	GO	KEGG
gene3563	0	12.1492	Inf	0.0036041	100858869	NC_006089.4	11795097	11797080	+	1984	LOC100858869	-	-	uncharacterized LOC100858869
gene4591	0	7.09016	Inf	0.045635	101752263	NC_006089.4	93562283	93563781	+	1499	LOC101752263	-	-	uncharacterized LOC101752263
gene4781	0	17.3793	Inf	0.018461	425711	NC_006089.4	108833027	108836397	+	2039	C8ORF22	-	-	C2H8ORF22, C8ORF22; chromosome 2 open reading frame, human C8orf22
gene7945	0	55.2202	Inf	1.85151e-06	395837	NC_006091.4	20496742	20501949	-	1594	FGG	GO:0005102;GO:0005102;GO:0005198;GO:0005577;GO:0005577;GO:0005615;GO:0005938;GO:0007160;GO:0007165;GO:0009306;GO:0009897;GO:0009986;GO:0030168;GO:0030674;GO:0031091;GO:0031639;GO:0034116;GO:0042730;GO:0043623;GO:0045907;GO:0045921;GO:0050714;GO:0050839;GO:0051258;GO:0051258;GO:0051592;GO:0070062;GO:0070374;GO:0070527;GO:0072378;GO:0072562;GO:0090277;GO:1902042;GO:2000352;	K03905	FGG, fibrinogen; fibrinogen gamma chain
gene19948	0	27.0094	Inf	0.0045992	419668	NC_006110.4	5309914	5312616	+	1090	HPCA	GO:0003779;GO:0005509;GO:0048839;	-	HPCA; hippocalcin
gene21165	0	27.5103	Inf	0.0229797	100858010	NC_006114.4	1854416	1865042	+	4876	A2ML4	GO:0004866;GO:0005576;GO:0005615;GO:0010951;	-	A2ML4; alpha-2-macroglobulin-like 4
gene25048	0	7.69446	Inf	0.0316186	425309	NT_467052.1	9117	10387	+	962	LOC425309	-	-	immunoglobulin superfamily member 1-like
gene26616	0	40.2965	Inf	0.000496662	101751171	NT_479497.1	302	1140	+	693	LOC101751171	-	-	germin-like protein subfamily 2 member 2-like
gene4434	0.506014	443.952	877.352	6.86772e-07	420928	NC_006089.4	78591413	78598092	+	1215	CMBL	-	K01061	CMBL; carboxymethylenebutenolidase homolog
gene2293	0.461954	106.142	229.767	1.14845e-19	107051510	NC_006088.4	142690418	142691902	-	1485	LOC107051510	-	-	uncharacterized LOC107051510
gene3822	1.01422	186.85	184.23	0.0411587	395337	NC_006089.4	30948896	30959451	+	9083	IL6	GO:0001781;GO:0002384;GO:0002675;GO:0005125;GO:0005125;GO:0005125;GO:0005125;GO:0005138;GO:0005138;GO:0005576;GO:0005576;GO:0005615;GO:0005615;GO:0005896;GO:0006953;GO:0006954;GO:0006955;GO:0008083;GO:0008083;GO:0008284;GO:0010574;GO:0010628;GO:0019221;GO:0031175;GO:0032722;GO:0032755;GO:0032966;GO:0033138;GO:0042102;GO:0042517;GO:0043065;GO:0043066;GO:0043410;GO:0045727;GO:0045893;GO:0045944;GO:…	K05405	IL6, CHIL-6, IL-6, interleukin-6; interleukin 6
gene4023	76.0664	10347.5	136.032	1.48392e-05	420706	NC_006089.4	43317609	43328122	-	2423	TGM4	-	K05621	TGM4; transglutaminase 4
gene22340	10.7489	1451.99	135.082	0.0307919	425998	NT_463468.1	97665	102279	-	2291	MRGPRH	-	-	MRGPRH; MAS-related GPR, member H
gene17117	14.4651	1511.61	104.501	5.13624e-05	417039	NC_006103.4	205312	210738	-	1862	IL4I1	GO:0016491;GO:0016491;GO:0055114;GO:0055114;	K03334	IL4I1, LAO; interleukin 4 induced 1
gene17377	0.506014	45.755	90.4224	0.00681541	395220	NC_006104.4	5326466	5328212	+	789	ORM1	GO:0002682;GO:0005576;GO:0005615;GO:0005615;GO:0006810;	K17308	ORM1, OGCHI; orosomucoid 1 (ovoglycoprotein)
gene2424	1.47837	133.032	89.986	5.01728e-15	101750251	NC_006088.4	161898558	161900496	+	1937	LOC101750251	-	-	uncharacterized LOC101750251
gene18483	0.97016	80.3883	82.8608	0.0241738	417678	NC_006106.4	9798904	9820970	+	9790	SLC13A5	GO:0005215;GO:0005887;GO:0006814;GO:0006842;GO:0015137;GO:0015137;GO:0015141;GO:0015141;GO:0015142;GO:0015744;GO:0015746;GO:0015746;GO:0016020;GO:0016020;GO:0016021;GO:0017153;GO:0035674;GO:0055085;GO:0071422;	K14445	SLC13A5; solute carrier family 13 member 5
gene17148	3.96876	316.149	79.6594	0.0026113	768349	NC_006103.4	375430	379214	-	1166	LOC768349	-	-	myelin-oligodendrocyte glycoprotein-like
gene1578	5.99062	414.88	69.2548	0.00858539	770026	NC_006088.4	88689678	88702152	+	3787	LOC770026	-	-	OX-2 membrane glycoprotein-like
gene23093	0.508207	31.037	61.0716	3.13003e-06	100857299	NC_006127.4	49468851	49470760	-	1910	LOC100857299	-	-	uncharacterized LOC100857299
gene1783	0.461954	23.5417	50.9611	0.000322752	101749102	NC_006088.4	106982373	106990041	+	3197	DSCR6	-	-	RIPPLY3, DSCR6; ripply transcriptional repressor 3
gene22538	211.801	10387.5	49.0439	4.52796e-05	396260	NC_006127.4	9164721	9165901	+	585	AVD	GO:0005576;GO:0009374;GO:0019731;	-	AVD; avidin
gene15249	3.04266	110.17	36.2085	2.07618e-08	771674	NC_006099.4	16338386	16343034	-	1103	PROK2	GO:0000187;GO:0001664;GO:0005576;GO:0007623;GO:0008284;GO:0045765;	-	PROK2; prokineticin 2
gene20438	353.486	12434.1	35.1755	1.08074e-05	426356	NC_006112.3	1885186	1886621	+	579	S100A9	GO:0002523;GO:0005509;GO:0005615;GO:0005634;GO:0006914;GO:0006919;GO:0008017;GO:0008270;GO:0018119;GO:0030593;GO:0035662;GO:0045087;GO:0045111;GO:0046872;GO:0050544;GO:0050727;GO:0050729;GO:0050786;GO:0070062;GO:0070488;GO:2001244;	K21128	S100A9, S100A12; S100 calcium binding protein A9
gene11799	0.461954	16.081	34.811	0.00217598	395743	NC_006094.4	18286566	18311178	-	3423	GAD1	GO:0003824;GO:0004351;GO:0005622;GO:0005737;GO:0005739;GO:0005938;GO:0016829;GO:0016831;GO:0019752;GO:0030170;GO:0030424;GO:0035176;GO:0035641;GO:0043679;GO:0044306;GO:0045202;GO:0048786;GO:0060077;	K01580	GAD1, GAD67; glutamate decarboxylase 1
gene6366	0.923907	29.8183	32.2741	1.96325e-05	421580	NC_006090.4	45525962	45546903	+	2928	PLG	GO:0004252;GO:0004252;GO:0005576;GO:0006508;GO:0006508;GO:0007596;GO:0007599;GO:0008233;GO:0008236;GO:0016787;GO:0019897;GO:0042246;GO:0042730;GO:0045445;GO:0046716;GO:0048771;GO:0060707;GO:0060716;GO:0071674;	K01315	PLG; plasminogen
gene5979	27.8557	897.402	32.2161	9.08428e-05	421368	NC_006090.4	21844019	21848146	+	1563	BATF3	-	K09034	BATF3; basic leucine zipper ATF-like transcription factor 3
gene3011	20.878	668.48	32.0185	1.17397e-51	107055521	NT_456131.1	12227	15927	-	716	LOC107055521	-	-	uncharacterized LOC107055521
gene2390	123.75	3922.99	31.701	0.00510184	418812	NC_006088.4	154478538	154486191	-	2899	IRG1	GO:0002760;GO:0005739;GO:0006952;GO:0006952;GO:0008152;GO:0016829;GO:0019679;GO:0047547;GO:0047613;GO:0047613;GO:0071222;GO:0072573;	K17724	ACOD1, IRG1; aconitate decarboxylase 1
gene7226	46.023	1381.19	30.0108	2.95336e-10	395841	NC_006090.4	107914854	107917298	-	495	AvBD1	GO:0005576;GO:0005576;GO:0006952;GO:0006952;GO:0006952;GO:0030141;GO:0031640;GO:0042742;GO:0050832;	-	AvBD1, GAL_1, GAL1; avian beta-defensin 1
gene1577	2.53665	74.2806	29.283	1.91091e-09	418423	NC_006088.4	88670527	88681232	-	1825	LOC418423	-	-	uncharacterized LOC418423
gene10199	1.01422	29.3687	28.9569	2.20503e-05	107049127	NC_006092.4	45698479	45722860	-	3058	LOC107049127	GO:0004867;GO:0005615;GO:0005615;GO:0005615;GO:0005886;GO:0010951;GO:0014068;GO:0045721;GO:0046628;GO:0051055;GO:0090181;GO:0090207;	K04525	serpin A3-4-like
gene20761	0.506014	14.3304	28.3201	0.00452577	419812	NC_006113.4	1521881	1526058	-	1765	C26H6ORF222	-	-	C26H6ORF222; chromosome 26 open reading frame, human C6orf222
gene23100	95.2376	2532.81	26.5947	0.0175447	769132	NC_006127.4	50256470	50283287	+	7216	SLCO4C1	GO:0005215;GO:0005886;GO:0006810;GO:0006810;GO:0006811;GO:0016020;GO:0016020;GO:0016021;	K14355	SLCO4C1; solute carrier organic anion transporter family member 4C1
gene20111	105.775	2758.3	26.077	1.74873e-09	101748867	NC_006111.4	2747115	2834476	+	15034	LOC101748867	-	-	zonadhesin-like
gene7077	0.506014	12.7408	25.1787	0.0457879	396535	NC_006090.4	102659050	102693303	-	14150	APOB	GO:0001701;GO:0005319;GO:0005543;GO:0005737;GO:0005783;GO:0005829;GO:0006629;GO:0006642;GO:0006869;GO:0007283;GO:0007399;GO:0008201;GO:0008203;GO:0009566;GO:0009615;GO:0009791;GO:0010628;GO:0010744;GO:0010884;GO:0010886;GO:0016042;GO:0017127;GO:0019433;GO:0030301;GO:0030301;GO:0030317;GO:0033344;GO:0034359;GO:0034361;GO:0034362;GO:0034363;GO:0034374;GO:0034383;GO:0035473;GO:0042157;GO:0042158;GO:…	K14462	APOB; apolipoprotein B
gene20846	3.45836	85.2524	24.6511	0.030446	419860	NC_006113.4	3140221	3141106	+	699	G0S2	GO:0005739;GO:0005739;GO:0097191;GO:2001238;GO:2001238;	-	G0S2, GOS2; G0/G1 switch 2
gene12982	19.9776	488.386	24.4467	0.0135512	107056699	NT_461414.1	143	4068	+	1240	LOC107056699	-	-	E-selectin-like
gene18753	37.2217	892.549	23.9792	2.85043e-08	419215	NC_006107.4	6832616	6848486	+	2492	TGM3	GO:0003810;GO:0018149;	K05620	TGM3; transglutaminase 3
gene2177	67.0714	1585.69	23.6419	2.21725e-05	418715	NC_006088.4	133824319	133835513	+	1757	IL1R2	-	K04387	IL1R2; interleukin 1 receptor type 2
gene10693	1.01641	23.7709	23.3871	0.0235799	423629	NC_006093.4	4456143	4460257	+	1238	LOC423629	-	-	uncharacterized LOC423629
gene14433	13.2283	296.606	22.422	0.0051592	415686	NC_006098.4	1946145	1950967	-	2220	MLKL	GO:0004871;GO:0005524;GO:0005524;GO:0005524;GO:0005737;GO:0005737;GO:0005886;GO:0005886;GO:0019901;GO:0032403;GO:0035556;GO:0070207;GO:0070266;GO:0070266;GO:0070266;	K08849	MLKL; mixed lineage kinase domain-like
gene7619	25.3256	564.504	22.2898	0.0164777	422219	NC_006091.4	2848845	2864993	-	4538	IL13RA2	GO:0002638;GO:0016020;GO:0016021;GO:0016064;GO:0043305;	K05077	IL13RA2; interleukin 13 receptor subunit alpha 2
gene4947	764.389	16899.7	22.1087	0.0225739	101750271	NC_006089.4	120838095	120882224	+	14312	LOC101750271	-	-	peroxisome proliferator-activated receptor gamma coactivator-related protein 1-like
gene20538	7.28617	152.067	20.8706	0.0184558	100858999	NC_006112.3	2553301	2560072	-	2238	LOC100858999	-	K07764	ADAMTS4; ADAM metallopeptidase with thrombospondin type 1 motif 4
gene4916	9.86249	205.497	20.8362	6.38943e-06	420179	NC_006089.4	117631999	117634199	-	1649	MSC	-	K09072	MSC; musculin
gene17966	114.293	2355.61	20.6103	0.00262564	395299	NC_006105.4	9931036	9933067	+	1812	SOCS3	GO:0001932;GO:0005622;GO:0007259;GO:0009968;GO:0016567;GO:0035556;GO:0042512;GO:0042518;GO:0043066;GO:0045595;GO:0045597;GO:0046426;GO:0046627;GO:0050728;GO:0060670;GO:0060674;GO:0060707;GO:0060708;	K04696	SOCS3, null; suppressor of cytokine signaling 3
gene8668	0.506014	10.362	20.4777	0.0268929	100857319	NC_006091.4	68670390	68672453	-	1680	SHISA3	-	-	SHISA3; shisa family member 3
gene5402	2.40227	48.5954	20.2289	2.95856e-07	395341	NT_457946.1	9670	15283	-	5614	ENS-3	-	-	ENS-3; pol-like protein ENS-3
gene10198	1.01203	20.3074	20.066	0.000981613	772339	NC_006092.4	45685021	45692382	-	4030	SERPINA3	GO:0004867;GO:0005615;GO:0005615;GO:0010951;	K04525	SERPINA3; serpin peptidase inhibitor, clade A (alpha-1 antiproteinase, antitrypsin), member 3
gene1699	0.461954	9.23755	19.9967	0.0439156	107055200	NC_006088.4	101676474	101678784	+	2311	LOC107055200	-	-	uncharacterized LOC107055200
gene12353	283.723	5537.19	19.5162	0.0115726	424402	NC_006095.4	5126029	5134984	+	4511	SELE	-	K06494	SELE; selectin E
gene445	1.98219	35.149	17.7324	0.0439125	417838	NC_006088.4	35101235	35103688	-	888	IL22	GO:0005576;	K05445	IL22, IL-22, interleukin-22; interleukin 22
gene20762	16.3745	287.974	17.5868	2.11566e-06	419813	NC_006113.4	1528149	1533628	-	4073	ETV7	GO:0000981;GO:0003677;GO:0003700;GO:0005634;GO:0005634;GO:0005634;GO:0006355;GO:0006357;GO:0030154;GO:0043565;	K03211	ETV7; ETS variant 7
gene7229	3.00079	52.4064	17.4642	3.61999e-05	414342	NC_006090.4	107928538	107930407	-	657	AvBD4	GO:0005576;GO:0006952;GO:0042742;GO:0050829;GO:0050830;GO:0050832;	-	AvBD4, GAL_4, GAL4, Gal-7, Gal7, gal-4; avian beta-defensin 4
gene697	2.44414	42.4527	17.3692	0.0129994	417972	NC_006088.4	49180327	49185200	-	1397	GBE	GO:0005344;GO:0005506;GO:0005737;GO:0006810;GO:0015671;GO:0015671;GO:0019825;GO:0019825;GO:0020037;GO:0046872;GO:0070025;	K21894	GBE; eye-globin
gene470	4.4682	75.7073	16.9436	5.7472e-10	417854	NC_006088.4	36146151	36163273	-	1091	TSPAN8	GO:0005887;GO:0007166;GO:0016020;GO:0016021;GO:0016021;GO:0070062;	K17349	TSPAN8, TM4SF3, tetraspanin-8; tetraspanin 8
gene7225	52.8677	876.692	16.5827	6.09573e-28	395840	NC_006090.4	107910901	107913429	+	559	AvBD2	GO:0005576;GO:0006952;	K21100	DEFB4A, AvBD2, GAL_2, GAL2, gal-2; defensin beta 4A
gene699	25.3151	407.347	16.0911	0.0213732	417973	NC_006088.4	49197095	49205361	+	1270	LOC417973	-	-	uncharacterized LOC417973
gene2146	98.0605	1576.83	16.0802	1.33699e-05	418700	NC_006088.4	132561114	132564843	-	954	LOC418700	-	-	lysozyme g-like
gene6507	35.493	556.505	15.6793	3.56951e-06	770428	NC_006090.4	55001471	55008367	+	4045	IL22RA2	-	K05139	IL22RA2; interleukin 22 receptor subunit alpha 2
gene14787	12.2757	191.121	15.569	3.73335e-19	427567	NC_006098.4	20088785	20104757	+	8385	CHST4	GO:0000139;GO:0001517;GO:0001517;GO:0005802;GO:0005975;GO:0006044;GO:0006790;GO:0008146;GO:0016021;GO:0016740;GO:0018146;	K04746	CHST4; carbohydrate (N-acetylglucosamine 6-O) sulfotransferase 4
gene12492	646.877	9604.89	14.8481	0.0014817	424467	NC_006095.4	11858134	11870089	+	6942	VCAM1	GO:0007155;GO:0016020;GO:0016020;GO:0016021;GO:0016021;GO:0016337;	K06527	VCAM1; vascular cell adhesion molecule 1
gene20658	26.2304	362.176	13.8075	1.8509e-27	395321	NC_006113.4	60001	66810	-	2151	TULP1	-	K19600	TULP1; tubby like protein 1
gene17275	3.4143	47.038	13.7768	2.39087e-06	101752216	NC_006104.4	996136	998567	-	826	CALII	GO:0005215;GO:0005576;GO:0006629;GO:0006810;GO:0036094;	-	LCN15, CALII; lipocalin 15
gene10239	239.598	3275.83	13.6722	3.74773e-16	423456	NC_006092.4	48616481	48625362	-	2594	SLC25A29	GO:0003333;GO:0005739;GO:0005743;GO:0006810;GO:0006839;GO:0006844;GO:0006865;GO:0015171;GO:0015227;GO:0015227;GO:0016020;GO:0016021;GO:0016021;GO:0055085;GO:1902616;	K15109	SLC25A29; solute carrier family 25 member 29
gene3171	96.8438	1321.98	13.6507	2.17329e-13	417816	NT_456476.1	2348	6340	-	3495	CD69	-	K06502	CD69L, CD69; CD69 molecule like
gene1120	1.89187	25.8096	13.6423	0.000611801	418222	NC_006088.4	68392107	68396063	+	3158	LOC418222	-	-	null; heat shock transcription factor, X-linked-like
gene5695	3.00079	40.9253	13.6382	0.0177904	768684	NC_006090.4	7748106	7771982	+	5193	CAPN14	GO:0004198;GO:0004198;GO:0005509;GO:0005622;GO:0005737;GO:0006508;GO:0006508;GO:0006508;GO:0008233;GO:0008234;GO:0016787;	K13442	CAPN14, calpain-14; calpain 14
gene1180	7.05329	95.6038	13.5545	0.00253769	419096	NC_006088.4	71720546	71733042	+	2706	BCL2L14	GO:0042981;	-	BCL2L14; BCL2 like 14
gene307	39.0083	527.638	13.5263	3.39088e-17	417749	NC_006088.4	22096234	22113754	-	5654	SPAM1	-	K01197	SPAM1; sperm adhesion molecule 1
gene4366	496.321	6483.33	13.0628	0.0029144	395715	NC_006089.4	67921870	67928296	-	2235	SERPINB10	GO:0000790;GO:0003677;GO:0004867;GO:0005615;GO:0005615;GO:0005634;GO:0005654;GO:0005694;GO:0010466;GO:0010951;GO:0016569;GO:0030261;GO:0030261;GO:0030414;GO:0031490;GO:0043362;	K13963	SERPINB10B, MENT, MENT-1, SERPINB10; serpin peptidase inhibitor, clade B (ovalbumin), member 10 B
gene14909	44.3253	576.365	13.0031	0.000167581	395366	NC_006099.4	2262152	2264784	-	1978	GBP	GO:0000166;GO:0003924;GO:0005525;GO:0005525;	K20899	GBP; guanylate binding protein
gene9510	313.322	3996.72	12.756	0.0337096	423079	NC_006092.4	12488065	12489911	-	568	HPS5	GO:0005576;GO:0005615;GO:0006953;GO:0034364;GO:0042056;GO:0050918;GO:0060326;	K20191	HPS5; HPS5, biogenesis of lysosomal organelles complex 2 subunit 2
gene16298	48.5574	618.05	12.7282	0.002737	416630	NC_006101.4	8982567	8985182	+	1077	SOCS1	GO:0000932;GO:0001932;GO:0004860;GO:0005159;GO:0005654;GO:0005737;GO:0005737;GO:0006469;GO:0007259;GO:0010534;GO:0016567;GO:0019210;GO:0019221;GO:0019221;GO:0019901;GO:0035556;GO:0042510;GO:0042512;GO:0042518;GO:0042518;GO:0045444;GO:0046425;GO:0046426;GO:0046426;GO:0046426;GO:0046426;GO:0046627;GO:0046627;GO:0050707;GO:0060334;GO:0071230;	K04694	SOCS1; suppressor of cytokine signaling 1
gene2742	23.85	298.915	12.5331	0.00684079	418998	NC_006088.4	185754322	185809177	-	6743	HEPHL1	-	-	HEPHL1; hephaestin like 1
gene7228	1.01422	12.6184	12.4415	0.0211261	414340	NC_006090.4	107924843	107926246	-	604	AvBD5	GO:0005576;GO:0005576;GO:0006952;GO:0006952;GO:0042742;	-	AvBD5, GAL5, Gal_5, Gal-9, Gal9, gal-5; avian beta-defensin 5
gene13570	11.3959	139.903	12.2766	0.0482848	548626	NC_006096.4	22817320	22822292	-	1665	PTX3	GO:0001849;GO:0001872;GO:0001878;GO:0005615;GO:0005615;GO:0008228;GO:0042802;GO:0044869;GO:0044871;GO:0045087;GO:0045429;GO:0046597;GO:0046790;GO:0050766;GO:1903016;GO:1903019;	-	PTX3, PPTX; pentraxin 3
gene4323	811.728	9924	12.2258	1.82465e-15	395420	NC_006089.4	65247244	65305803	+	3247	F13A1	GO:0003810;GO:0003810;GO:0003810;GO:0007596;GO:0018149;GO:0018149;GO:0018149;GO:0072378;GO:0072562;	K03917	F13A1; coagulation factor XIII A chain
gene2704	2.9039	34.1679	11.7662	0.0189315	418983	NC_006088.4	182581300	182585660	+	878	MMP7	GO:0004222;GO:0006508;GO:0006508;GO:0008233;GO:0008237;GO:0008237;GO:0008270;GO:0016787;GO:0031012;GO:0046872;GO:0070062;	K01397	MMP7, matrilysin; matrix metallopeptidase 7
gene17201	8.53985	99.5741	11.6599	0.0102151	768350	NT_462549.1	19837	22951	-	2474	LOC768350	-	-	MHC-like class I Y
gene10240	44.0655	509.788	11.5689	4.72782e-20	423457	NC_006092.4	48627424	48645199	+	6284	SLC25A47	GO:0005739;GO:0005743;GO:0006810;GO:0006839;GO:0016020;GO:0016021;GO:0016021;GO:0022857;GO:0055085;	K15123	SLC25A47, C14orf68; solute carrier family 25 member 47
gene18305	0.967967	11.1056	11.4731	0.038546	417570	NC_006106.4	5684867	5714600	+	3413	FOXN1	GO:0000981;GO:0001228;GO:0001942;GO:0002260;GO:0002360;GO:0003677;GO:0003700;GO:0005634;GO:0005634;GO:0006351;GO:0006355;GO:0006357;GO:0008283;GO:0008544;GO:0010468;GO:0030097;GO:0030216;GO:0030858;GO:0033081;GO:0035878;GO:0043029;GO:0043565;GO:0043565;GO:0045944;GO:0048514;GO:0048538;GO:0050673;GO:0051798;GO:0097535;GO:0097536;GO:1902232;	K09407	FOXN1; forkhead box N1
gene14040	1.52243	17.3807	11.4165	0.00700668	415485	NC_006097.4	12747379	12766338	-	8660	KIAA1024	GO:0016020;GO:0016021;	-	DD1; KIAA1024
gene24744	3.03827	34.3573	11.3081	0.00101986	107050032	NT_466010.1	5680	7784	-	927	LOC107050032	-	-	osteoclast-associated immunoglobulin-like receptor
gene16123	29.4701	330.842	11.2264	0.000195957	416507	NC_006101.4	4811826	4813672	-	1638	RASD1	GO:0000166;GO:0005525;GO:0005525;GO:0007165;GO:0007264;GO:0016020;GO:0016529;	K07843	RASD1; ras related dexamethasone induced 1
gene7720	27.3254	294.067	10.7617	9.91187e-06	101750621	NC_006091.4	9376389	9380320	-	2857	LOC101750621	-	-	uncharacterized LOC101750621
gene117	69.0074	723.075	10.4782	0.0055193	395873	NC_006088.4	3463913	3476005	+	4726	K123	GO:0003676;GO:0016787;GO:0046872;	-	K123; K123 protein
gene22435	39.0622	405.436	10.3792	5.22856e-05	770399	NC_006127.4	2160720	2176234	+	2147	PSTPIP2	-	K20124	PSTPIP2; proline-serine-threonine phosphatase interacting protein 2
gene10927	3.37024	34.6434	10.2792	0.000164117	428949	NC_006093.4	16781367	16790844	+	2602	UGT8L	GO:0008152;GO:0015020;GO:0015020;GO:0016020;GO:0016021;GO:0016740;GO:0016757;GO:0016758;GO:0043231;	K04628	UGT8L; UDP glycosyltransferase 8-like
gene20075	77.1275	792.693	10.2777	0.000194052	395925	NC_006111.4	1063523	1159204	+	2806	KCNJ5	GO:0005242;GO:0005242;GO:0005242;GO:0005244;GO:0005887;GO:0006810;GO:0006811;GO:0006813;GO:0006813;GO:0008076;GO:0010107;GO:0010107;GO:0015467;GO:0016020;GO:0016020;GO:0016021;GO:0016021;GO:0034765;GO:0086089;GO:0086091;GO:0098914;GO:1990573;	K04999	KCNJ5; potassium voltage-gated channel subfamily J member 5
gene14135	1.51804	15.3496	10.1115	0.0138835	415531	NC_006097.4	17798712	17805923	-	2133	SLC51B	-	K14361	SLC51B, OSTBETA; solute carrier family 51 beta subunit
gene456	23.9464	235.417	9.83101	3.10745e-09	396218	NC_006088.4	35425914	35429601	+	584	LYZ	GO:0001895;GO:0003796;GO:0003796;GO:0003824;GO:0005515;GO:0005576;GO:0005615;GO:0005615;GO:0005783;GO:0008152;GO:0016231;GO:0016787;GO:0016798;GO:0019835;GO:0042742;GO:0042742;GO:0042802;GO:0042802;GO:0051672;GO:0070062;	K13915	LYZ, LYZC; lysozyme (renal amyloidosis)
gene22494	81.3308	793.342	9.75451	0.00374455	100857191	NC_006127.4	8370368	8373053	-	1730	LOC100857191	-	K16062	c-C motif chemokine 26-like
gene22851	6.44819	60.72	9.4166	0.0207599	427223	NC_006127.4	27625100	27627598	-	847	RLN1	GO:0001664;GO:0005179;GO:0005179;GO:0005576;GO:0005576;GO:0005576;GO:0005623;GO:1900721;	K22000	RLN3, RFLB, RLN1, RLX3; relaxin 3
gene11000	1737.59	16360.3	9.41547	0.0311305	423790	NC_006093.4	19356981	19360732	+	2044	IFIT5	-	-	IFIT5; interferon induced protein with tetratricopeptide repeats 5
gene19037	209.204	1953.21	9.33637	0.00241262	396185	NC_006107.4	13926767	13928100	-	1334	CEBPB	GO:0000779;GO:0000790;GO:0000977;GO:0000979;GO:0000981;GO:0001046;GO:0001077;GO:0001158;GO:0001541;GO:0001892;GO:0003677;GO:0003677;GO:0003682;GO:0003700;GO:0003705;GO:0003705;GO:0005515;GO:0005634;GO:0005634;GO:0005634;GO:0005634;GO:0005654;GO:0005737;GO:0006351;GO:0006355;GO:0006355;GO:0006355;GO:0006366;GO:0010628;GO:0016363;GO:0019900;GO:0030182;GO:0032496;GO:0032753;GO:0033598;GO:0034976;GO:…	K10048	CEBPB, NF-M; CCAAT/enhancer binding protein beta
gene22524	3.96218	36.6363	9.2465	0.0337135	100859051	NC_006127.4	9069819	9072313	-	1337	CLEC5A	-	-	CLEC5A; C-type lectin domain family 5, member A
gene11525	4.80016	44.3366	9.23648	3.55683e-05	424017	NC_006094.4	4766784	4774256	+	1137	RAB17	GO:0002415;GO:0003924;GO:0005525;GO:0005622;GO:0005769;GO:0005886;GO:0007264;GO:0016323;GO:0016324;GO:0019003;GO:0030100;GO:0030425;GO:0032401;GO:0032402;GO:0032456;GO:0032456;GO:0042470;GO:0043025;GO:0045056;GO:0046847;GO:0050773;GO:0051489;GO:0051963;GO:0055037;GO:0055038;GO:0055038;GO:0060271;GO:0070062;	K07909	RAB17; RAB17, member RAS oncogene family
gene20874	7.80096	71.8568	9.21128	0.0255682	419874	NC_006113.4	3568314	3577892	+	1435	FAM19A3	-	-	FAM19A3, null; family with sequence similarity 19 member A3, C-C motif chemokine like
gene6569	114.329	1039.43	9.09162	0.0018452	421709	NC_006090.4	58293541	58629609	-	9774	LAMA2	-	K05637	LAMA2; laminin subunit alpha 2
gene17168	10.3017	91.9906	8.92961	0.0161421	107054704	NC_006103.4	490650	493519	-	2052	LOC107054704	-	-	class I histocompatibility antigen, F10 alpha chain-like
gene17274	2781.13	24463.8	8.79634	1.98281e-05	396393	NC_006104.4	992193	995196	-	711	LCN8	-	-	EXFABP, EX-FABP, LCN15, LCN8, P20K; extracellular fatty acid-binding protein
gene8869	9.30584	81.8127	8.79155	0.00847997	422895	NC_006091.4	83720621	83731920	-	2494	LOC422895	-	-	uncharacterized LOC422895
gene22338	22.974	201.304	8.76226	0.00674725	101752158	NT_463468.1	84879	89721	+	2049	LOC101752158	GO:0004930;GO:0007186;GO:0016020;GO:0016021;GO:0016021;	-	uncharacterized LOC101752158
gene22523	9.91094	86.457	8.72339	0.0423756	427415	NC_006127.4	9066089	9069223	-	1285	CD72AG	GO:0016020;GO:0016021;	K06504	CD72AG, CD72, CHB1; CD72 antigen
gene14351	730.424	6341.98	8.68259	6.3756e-06	100857413	NC_006098.4	674849	712404	+	8314	NLRC5	GO:0000166;GO:0005524;	-	NLRC5; NLR family CARD domain containing 5
gene6508	58.2459	495.834	8.51277	3.01933e-23	421686	NC_006090.4	55034997	55055821	+	2227	IL20RA	GO:0004896;GO:0005886;GO:0016020;GO:0016021;GO:0016021;GO:0019221;GO:0019221;GO:0042015;GO:0045124;GO:2001244;	K05136	IL20RA; interleukin 20 receptor subunit alpha
gene8488	69.7149	593.387	8.51162	0.00344918	422692	NC_006091.4	57543588	57549156	+	1728	TIFA	GO:0005622;GO:0007249;GO:0007249;	-	TIFA; TRAF interacting protein with forkhead associated domain
gene17499	52.0686	435.404	8.36212	0.000641624	425954	NC_006104.4	7411951	7416038	-	1986	SLC2A6	GO:0005215;GO:0005351;GO:0005355;GO:0006810;GO:0015992;GO:0016020;GO:0016020;GO:0016021;GO:0016021;GO:0022857;GO:0022891;GO:0035428;GO:0046323;GO:0055085;GO:1904659;	K08144	SLC2A6; solute carrier family 2 member 6
gene10319	71.7216	577.903	8.05759	2.28997e-07	100859188	NC_006092.4	52047780	52123878	-	6063	GPR132	GO:0000082;GO:0004871;GO:0004930;GO:0004930;GO:0007165;GO:0007186;GO:0007186;GO:0010972;GO:0016020;GO:0016021;GO:0016021;	K08426	GPR132; G protein-coupled receptor 132
gene10998	44.4828	357.721	8.04179	0.028956	423788	NC_006093.4	19330373	19331756	-	1384	CH25H	GO:0001567;GO:0005506;GO:0006633;GO:0008203;GO:0008395;GO:0016020;GO:0016021;GO:0016491;GO:0035754;GO:0055114;	K10223	CH25H; cholesterol 25-hydroxylase
gene7504	7.97281	64.0495	8.0335	0.000411005	100857687	NC_006091.4	1236989	1241688	-	3504	P2RY4	GO:0004871;GO:0004930;GO:0004930;GO:0007165;GO:0007186;GO:0007186;GO:0016020;GO:0016021;GO:0016021;GO:0030321;GO:0030321;GO:0035589;GO:0045028;GO:0045030;GO:0071380;	K04271	P2RY4; pyrimidinergic receptor P2Y4
gene9514	1223.89	9602.76	7.84607	3.24261e-05	396221	NC_006092.4	12555441	12561395	+	1763	LDHA	GO:0003824;GO:0004459;GO:0004459;GO:0005737;GO:0005975;GO:0016491;GO:0016491;GO:0016616;GO:0019752;GO:0055114;GO:0055114;	K00016	LDHA; lactate dehydrogenase A
gene14908	557.778	4336.69	7.77494	3.64529e-06	415922	NC_006099.4	2254872	2259496	-	2158	LOC415922	-	K20899	guanylate-binding protein 4-like
gene20204	27.7108	211.197	7.62147	0.0243883	770454	NC_006111.4	5411123	5416214	+	1790	TMPRSS4	-	K09635	TMPRSS4; transmembrane protease, serine 4
gene414	172.456	1302.75	7.55408	2.4241e-31	107052718	NC_006088.4	32606383	32609430	+	3048	LOC107052718	-	-	pol, polymerase; endogenous retrovirus group K member 11 Pol protein
gene21388	18.5036	138.016	7.45888	2.82498e-06	428310	NC_006114.4	5258006	5258998	+	993	HSP25	-	-	HSPB9, HSP25; heat shock protein family B (small) member 9
gene698	47.9108	356.495	7.4408	0.00100448	770082	NC_006088.4	49192326	49207249	-	3029	HSPA12B	-	-	HSPA12B; heat shock 70kD protein 12B
gene6989	897.269	6630.42	7.38956	0.0288348	421921	NC_006090.4	95394054	95401297	-	3308	CMPK2	GO:0004798;GO:0004798;GO:0005524;GO:0005737;GO:0006227;GO:0006233;GO:0006233;GO:0006235;GO:0009041;GO:0046939;	K13809	CMPK2; cytidine/uridine monophosphate kinase 2
gene21552	28.6327	210.849	7.36394	0.000308854	420067	NC_006115.4	895314	900558	+	1590	PRAM1	-	K19994	PRAM1, null; PML-RARA regulated adaptor molecule 1
gene20659	956.399	7039.47	7.36039	6.4236e-10	421186	NC_006113.4	67274	84861	-	2238	FKBP5	-	K09571	FKBP5, FKBP51, PPIase; FK506 binding protein 5
gene16042	223.272	1642.44	7.35621	1.21871e-05	416455	NC_006101.4	2274833	2371741	-	3476	C7ORF50	-	-	C14H7orf50, C7ORF50; chromosome 14 C7orf50 homolog
gene18893	54.8204	396.495	7.23261	7.02594e-05	395243	NC_006107.4	10265011	10267614	-	1332	IRF9	-	K09445	IRF9, IRF10; interferon regulatory factor 9
gene3742	552.75	3989.49	7.21752	1.55607e-16	420570	NC_006089.4	23903132	23942823	-	3764	PDK4	GO:0004672;GO:0005524;GO:0005739;GO:0005743;GO:0006468;GO:0006885;GO:0008286;GO:0008286;GO:0009267;GO:0010510;GO:0010510;GO:0010565;GO:0010906;GO:0010906;GO:0042304;GO:0042304;GO:0042593;GO:0042594;GO:0045124;GO:0046320;GO:0071398;GO:0072593;GO:2000811;	K00898	PDK4; pyruvate dehydrogenase kinase 4
gene7224	18.7548	135.14	7.20562	0.000659436	407776	NC_006090.4	107904498	107906657	+	502	AvBD6	GO:0005576;GO:0005576;GO:0006952;GO:0006952;GO:0042742;GO:0050829;GO:0005576;GO:0005576;GO:0006952;GO:0006952;GO:0042742;	-	AvBD6, GAL6, Gal_6, Gal-4, Gal4; avian beta-defensin 6
gene1907	232.333	1673.65	7.20368	0.00175698	418581	NC_006088.4	113149626	113183626	-	3352	CYBB	GO:0016020;GO:0016020;GO:0016021;GO:0016491;GO:0016491;GO:0055114;GO:0055114;	K21421	CYBB, Nox2; cytochrome b-245 beta chain
gene18255	6.8308	48.9975	7.17303	6.07237e-05	396498	NC_006106.4	4932052	4939847	-	1723	ASL1	GO:0004056;GO:0005212;GO:0005737;GO:0005829;GO:0006525;GO:0042450;GO:0042450;	K01755	ASL1, ASL, CRYD1, D-CRY; argininosuccinate lyase 1
gene16041	50.5131	358.529	7.09773	0.000401535	416454	NC_006101.4	2263136	2273204	-	2959	RP11-400G3.5	-	K07423	CYP2W2, CYP2W1, RP11-400G3.5; cytochrome P450, family 2, subfamily W, polypeptide 2
gene21534	150.191	1064.99	7.09089	0.000106698	420057	NC_006115.4	684740	713262	-	4729	SLC1A6	GO:0005313;GO:0005794;GO:0006810;GO:0015293;GO:0015293;GO:0015813;GO:0016020;GO:0016020;GO:0016021;GO:0016021;GO:0042391;GO:0045111;GO:0055085;GO:0089711;	K05617	SLC1A6; solute carrier family 1 (high affinity aspartate/glutamate transporter), member 6
gene15810	2184.06	15367.8	7.03638	0.00359631	396384	NC_006100.4	16977373	16983516	-	2128	IRF1	GO:0000790;GO:0000975;GO:0000978;GO:0001077;GO:0003677;GO:0003677;GO:0003700;GO:0003700;GO:0005634;GO:0005634;GO:0005737;GO:0006351;GO:0006355;GO:0006355;GO:0006366;GO:0006915;GO:0006915;GO:0007050;GO:0008285;GO:0010468;GO:0032481;GO:0032728;GO:0034124;GO:0035458;GO:0043374;GO:0043565;GO:0045084;GO:0045590;GO:0045892;GO:0045892;GO:0045893;GO:0045893;GO:0045944;GO:0045944;GO:0050776;GO:0051607;GO:…	K09444	IRF1; interferon regulatory factor 1
gene7944	3.45836	24.2064	6.99939	0.0294281	396307	NC_006091.4	20484771	20491662	-	3075	FGA	GO:0005102;GO:0005102;GO:0005198;GO:0005577;GO:0005577;GO:0005615;GO:0005938;GO:0006461;GO:0007160;GO:0007165;GO:0007596;GO:0009897;GO:0009986;GO:0030168;GO:0030674;GO:0031091;GO:0031639;GO:0034116;GO:0042730;GO:0043152;GO:0043623;GO:0045907;GO:0045921;GO:0050714;GO:0050839;GO:0051258;GO:0051258;GO:0051592;GO:0070062;GO:0070374;GO:0070527;GO:0072377;GO:0072378;GO:0072562;GO:0090277;GO:1902042;GO:…	K03903	FGA; fibrinogen alpha chain
gene3438	8.9033	62.2216	6.9886	0.0185239	425055	NC_006089.4	2104486	2106131	+	1646	CYP8B1	-	K07431	CYP8B1, CYP8B; cytochrome P450 family 8 subfamily B member 1
gene2458	112.323	783.007	6.97104	4.26818e-05	418840	NC_006088.4	167167176	167186600	+	3277	LACC1	GO:0005507;	K05810	LACC1, C13orf31; LACC1 laccase domain containing 1
gene24729	14.4842	100.779	6.95784	0.0369858	107050017	NT_465963.1	10124	11694	+	1571	LOC107050017	-	-	transcription factor jun-D-like
gene19745	34.2929	236.737	6.90337	0.000158837	419565	NC_006110.4	1480379	1484955	+	2469	THEMIS2	-	-	THEMIS2, C1orf38, C23H1ORF38, ICB-1; thymocyte selection associated family member 2
gene14474	289.397	1979.33	6.8395	4.45931e-08	107054267	NC_006098.4	3560020	3575417	+	3192	LOC107054267	GO:0006508;GO:0006508;GO:0008233;GO:0008235;GO:0008237;GO:0008239;GO:0016020;GO:0016787;GO:0016805;GO:0016805;GO:0016805;GO:0031225;GO:0046872;	K01273	DPEP2; dipeptidase 2
gene17448	483.568	3300.67	6.82565	1.15658e-06	417185	NC_006104.4	6346906	6367473	+	1496	ASS1	GO:0000050;GO:0000052;GO:0000053;GO:0003723;GO:0004055;GO:0004055;GO:0005524;GO:0005739;GO:0006526;GO:0006531;GO:0016597;GO:0042802;GO:0043209;GO:0045429;GO:0070062;GO:0071499;GO:1903038;	K01940	ASS1; argininosuccinate synthase 1
gene5673	154.847	1054.28	6.80855	0.0412176	396025	NC_006090.4	4466392	4527488	+	8920	XDH	GO:0001933;GO:0001937;GO:0003824;GO:0004854;GO:0004854;GO:0004854;GO:0004855;GO:0004855;GO:0005506;GO:0005615;GO:0006919;GO:0007595;GO:0009055;GO:0009115;GO:0010629;GO:0016491;GO:0016491;GO:0016529;GO:0016614;GO:0030151;GO:0030856;GO:0042803;GO:0043546;GO:0043546;GO:0045602;GO:0046872;GO:0046872;GO:0050660;GO:0050660;GO:0051536;GO:0051536;GO:0051537;GO:0051537;GO:0051537;GO:0051898;GO:0055114;GO:…	K00106	XDH; xanthine dehydrogenase
gene484	10.3288	69.7624	6.75414	3.1425e-06	427869	NC_006088.4	37790678	37796472	+	1277	GLIPR1	-	-	GLIPR1; GLI pathogenesis related 1
gene9846	55.1444	369.642	6.70316	1.82538e-11	423233	NC_006092.4	25645486	25673883	+	7909	CAPN3	GO:0004198;GO:0005509;GO:0005622;GO:0006508;GO:0006508;GO:0008233;GO:0008234;GO:0016787;	K08573	CAPN3, p94; calpain 3
gene12435	32.2336	213.179	6.61356	0.00149293	424445	NC_006095.4	7638444	7645766	-	1856	NCF2	GO:0001669;GO:0005730;GO:0005737;GO:0005829;GO:0008022;GO:0016175;GO:0042554;GO:0048365;GO:0055114;	K08010	NCF2; neutrophil cytosolic factor 2
gene7141	1438.44	9511.55	6.61243	0.0245168	428660	NC_006090.4	105438182	105453002	-	8553	GVIN1	GO:0005525;	-	GVINP1, GVIN1; GTPase, very large interferon inducible pseudogene 1
gene22852	250.375	1652.34	6.59947	2.38973e-07	427224	NC_006127.4	27668733	27681523	+	3149	CD274	-	K06745	CD274; CD274 molecule
gene20567	6.91014	45.4746	6.58085	0.000166875	429984	NC_006112.3	2740745	2745670	-	1652	LOC429984	-	K17285	SELENBP1L2; selenium-binding protein 1-like 2
gene7223	100.165	657.045	6.55964	0.0018741	407777	NC_006090.4	107900662	107902267	+	515	AvBD7	-	-	AvBD7, GAL7, Gal-5, Gal5; avian beta-defensin 7
gene17206	3.45617	22.6607	6.5566	0.008349	107057103	NT_462550.1	17933	23798	+	5272	LOC107057103	-	-	class II histocompatibility antigen, B-L beta chain-like
gene3727	205.794	1339.64	6.5096	0.0386595	420559	NC_006089.4	22937963	22946482	-	6456	SAMD9L	GO:0005737;	-	SAMD9L; sterile alpha motif domain containing 9 like
gene10436	69.6711	451.833	6.48524	0.0153388	396146	NC_006092.4	56470558	56487366	+	894	GCH1	GO:0003934;GO:0003934;GO:0003934;GO:0005525;GO:0005634;GO:0005654;GO:0005737;GO:0005737;GO:0005829;GO:0006729;GO:0008217;GO:0008217;GO:0008270;GO:0010460;GO:0014916;GO:0031410;GO:0031965;GO:0032496;GO:0034341;GO:0034612;GO:0042416;GO:0042559;GO:0042803;GO:0043234;GO:0046654;GO:0050884;GO:0051000;GO:0051019;GO:0051260;GO:2000121;	K01495	GCH1; GTP cyclohydrolase 1
gene5981	311.136	2007.74	6.45294	0.0308538	421369	NC_006090.4	21872436	21896620	-	4211	ATF3	GO:0000122;GO:0000122;GO:0000976;GO:0000977;GO:0000978;GO:0001078;GO:0003677;GO:0003677;GO:0003677;GO:0003700;GO:0003700;GO:0005634;GO:0005634;GO:0005634;GO:0005730;GO:0006094;GO:0006355;GO:0006357;GO:0010628;GO:0030968;GO:0034198;GO:0035914;GO:0042802;GO:0042803;GO:0043565;GO:0044212;GO:0045892;GO:0045944;GO:0046982;GO:0070373;GO:1903984;GO:1990440;GO:1990622;	K09032	ATF3, null; activating transcription factor 3
gene23041	13.8819	89.384	6.43889	0.0117719	429929	NC_006127.4	43730781	43731704	+	509	GADD45B	GO:0000185;GO:0000185;GO:0005634;GO:0005634;GO:0005634;GO:0005737;GO:0005737;GO:0006950;GO:0043065;GO:0046330;GO:0051726;GO:0051726;GO:1900745;	K04402	GADD45B, GADD45G; growth arrest and DNA-damage-inducible, beta
gene12577	45.0071	288.492	6.4099	0.00490594	424523	NC_006095.4	16019795	16033762	-	3321	LOC424523	GO:0005229;GO:0005887;GO:0006821;GO:0016020;GO:0016021;GO:1902476;	K05030	CLCA1; chloride channel accessory 1
gene4365	55.8893	357.402	6.39483	0.00243126	101749622	NC_006089.4	67906012	67920882	-	7317	SERPINB10 CPOX	GO:0004867;GO:0005615;GO:0005615;GO:0010951;	K13963	SERPINB10A, MENT-like, SERPINB10_CPOX; serpin peptidase inhibitor, clade B (ovalbumin), member 10 A
gene2101	159.895	1016.16	6.35515	8.94335e-05	418666	NC_006088.4	129222918	129238398	-	2264	LOC418666	GO:0004896;GO:0016020;GO:0016020;GO:0016021;GO:0019221;	K05066	CSF2RA; colony stimulating factor 2 receptor alpha subunit
gene8011	260.149	1628.74	6.26079	0.0279857	422427	NC_006091.4	25161402	25201490	-	7182	DDX60	-	K20103	DDX60; DExD/H-box helicase 60
gene1021	727.183	4550.78	6.25809	0.00561843	418167	NC_006088.4	62141505	62155485	+	2702	USP18	GO:0006511;GO:0016579;GO:0019785;GO:0035634;GO:0036459;	K11846	USP18, USP41; ubiquitin specific peptidase 18
gene18253	214.324	1338.07	6.24324	0.000538452	417545	NC_006106.4	4919229	4928278	-	1750	ASL2	GO:0003824;GO:0004056;GO:0004056;GO:0004056;GO:0004056;GO:0005212;GO:0005737;GO:0005829;GO:0006525;GO:0006526;GO:0008652;GO:0016829;GO:0042450;GO:0042450;GO:0003824;GO:0004056;GO:0042450;	K01755	ASL2, ASL, CRYD2, delta-2-crystallin; argininosuccinate lyase 2
gene11932	26.9715	168.255	6.23827	0.001794	430652	NC_006094.4	22714112	22717071	+	2361	CXCR1	GO:0004871;GO:0004930;GO:0004930;GO:0006935;GO:0007165;GO:0007186;GO:0007186;GO:0016020;GO:0016021;GO:0016021;GO:0016494;GO:0070098;	K05050	CXCR1, CXCR2, IL8RB; C-X-C motif chemokine receptor 1
gene14448	21.7203	135.408	6.23415	2.18332e-09	770592	NC_006098.4	2182452	2183300	-	192	MT3	GO:0046872;GO:0046872;	K14739	MT3, MT1; metallothionein 3
gene21770	130.204	811.602	6.23331	0.0183824	107055361	NC_006115.4	3449794	3451017	-	964	LOC107055361	-	-	early endosome antigen 1-like
gene20661	50.2605	311.105	6.18984	7.91808e-08	378916	NC_006113.4	93741	97080	+	1565	LHFPL5	-	-	LHFPL5, PMP22A; lipoma HMGIC fusion partner-like 5
gene21687	169.355	1038.74	6.13346	5.60926e-10	100858236	NC_006115.4	2682180	2687496	+	4000	MADCAM1	GO:0002687;GO:0007160;GO:0007229;GO:0016020;GO:0016021;GO:0034113;GO:0050901;GO:0098640;	K06779	MADCAM1; mucosal vascular addressin cell adhesion molecule 1
gene16447	60.5084	370.037	6.11547	0.0164552	416755	NC_006101.4	13872302	13886035	-	4048	LOC416755	-	-	uncharacterized LOC416755
gene16700	388.703	2367.69	6.09126	0.000169634	771952	NC_006102.4	5458584	5470821	+	2979	P2RX7	GO:0000187;GO:0000902;GO:0001530;GO:0001614;GO:0001614;GO:0001614;GO:0001845;GO:0001916;GO:0001934;GO:0004872;GO:0004931;GO:0004931;GO:0004931;GO:0004931;GO:0005216;GO:0005524;GO:0005524;GO:0005639;GO:0005886;GO:0005886;GO:0005887;GO:0005887;GO:0005911;GO:0006468;GO:0006509;GO:0006649;GO:0006810;GO:0006811;GO:0006811;GO:0006812;GO:0006816;GO:0006884;GO:0006900;GO:0006954;GO:0007005;GO:0007009;GO:…	K05220	P2RX7; purinergic receptor P2X 7
gene25652	2.53665	15.3908	6.0674	0.0334167	107050748	NT_470097.1	2066	8218	+	1083	LOC107050748	-	-	leukocyte immunoglobulin-like receptor subfamily B member 1
gene10122	107.496	651.459	6.06031	0.00988751	373903	NC_006092.4	40590307	40607208	-	6091	DIO2	-	K17904	DIO2, null; iodothyronine deiodinase 2
gene7068	6.87924	41.3623	6.01263	0.0301264	101751539	NC_006090.4	102163675	102174159	-	9709	LOC101751539	-	-	uncharacterized LOC101751539
gene22517	85.2239	512.401	6.01241	6.8066e-05	100858919	NC_006127.4	9002540	9024853	+	5773	LOC100858919	-	-	receptor-type tyrosine-protein phosphatase S-like
gene4880	8.72706	52.2705	5.98948	0.0098022	404297	NC_006089.4	115416217	115417210	-	794	CRH	GO:0001659;GO:0001963;GO:0004601;GO:0005179;GO:0005184;GO:0005576;GO:0005615;GO:0005615;GO:0005737;GO:0006704;GO:0006954;GO:0006954;GO:0007165;GO:0007565;GO:0017045;GO:0030324;GO:0030325;GO:0032099;GO:0035641;GO:0051353;GO:0051464;GO:0051464;GO:0071625;GO:0072592;GO:0098869;GO:2000294;GO:2000310;GO:2000379;GO:2000852;GO:2000854;GO:2000985;	K05256	CRH, CRF, corticoliberin; corticotropin releasing hormone
gene13222	119.777	715.788	5.976	0.0264013	101750767	NC_006096.4	8233083	8263242	-	20600	LOC101750767	-	-	SCG2; secretogranin II
gene24632	4.97202	29.692	5.97181	0.0474296	100859780	NT_465591.1	9584	11321	-	980	LOC100859780	-	-	leukocyte immunoglobulin-like receptor subfamily A member 2-like
gene14978	1790.66	10666.3	5.95662	0.0489881	395908	NC_006099.4	3226395	3228707	-	1910	OASL	GO:0003677;GO:0003723;GO:0003723;GO:0003725;GO:0003725;GO:0005524;GO:0005654;GO:0005730;GO:0005737;GO:0005829;GO:0006955;GO:0009615;GO:0016020;GO:0016740;GO:0016779;GO:0045071;GO:0051607;	K14608	OASL, OAS*A, OAS*B; 2'-5'-oligoadenylate synthetase like
gene20568	22.3446	132.581	5.93349	8.96129e-09	100857190	NC_006112.3	2751200	2755777	-	2117	LOC100857190	-	-	selenium-binding protein 1-like
gene14466	61.3699	360.423	5.87296	0.0089768	415708	NC_006098.4	2694274	2718906	+	2528	RIPK3	-	K08846	RIPK3; receptor-interacting serine-threonine kinase 3
gene21644	30.0566	175.993	5.8554	1.32003e-06	428323	NC_006115.4	1986216	1990444	+	2775	C28H19ORF35	-	-	C19orf35, C28H19ORF35; chromosome 19 open reading frame 35
gene19732	163.999	958.319	5.84342	0.000454101	419559	NC_006110.4	953066	958386	+	2694	EDN2	GO:0001516;GO:0001516;GO:0001659;GO:0002690;GO:0003100;GO:0005179;GO:0005576;GO:0005615;GO:0005622;GO:0005623;GO:0007204;GO:0008284;GO:0010460;GO:0014824;GO:0014826;GO:0019221;GO:0019229;GO:0019722;GO:0030593;GO:0031708;GO:0042116;GO:0042310;GO:0042310;GO:0045987;GO:0048016;GO:0048246;GO:0048286;GO:0060585;GO:0060585;GO:0097009;	K16367	EDN2, endothelin-2; endothelin 2
gene24779	31.6951	183.571	5.79179	0.0472303	107050060	NT_466102.1	5149	15200	+	1281	LOC107050060	-	-	CHIR2D-871, CHIR2D-944; platelet glycoprotein VI-like
gene18920	718.578	4139.33	5.76044	0.00910463	419293	NC_006107.4	10542090	10549753	-	2115	BPI	GO:0001530;GO:0005615;GO:0006955;GO:0008289;GO:0050829;	-	LBP, BPI; lipopolysaccharide binding protein
gene2457	5.30837	30.4401	5.73437	0.00400425	428068	NC_006088.4	167166994	167174554	-	851	CCDC122	-	-	CCDC122; coiled-coil domain containing 122
gene16271	29.5763	169.187	5.72036	0.0155982	416611	NC_006101.4	8534846	8565467	+	4897	TMC5	GO:0016020;GO:0016021;GO:0016021;	K21988	TMC5; transmembrane channel like 5
gene13271	5.02923	28.5864	5.68404	0.0250812	100858936	NC_006096.4	10620336	10621514	-	1179	PAQR9	-	-	PAQR9; progestin and adipoQ receptor family member 9
gene4932	2.95673	16.729	5.65792	0.0346212	420191	NC_006089.4	118637159	118644509	+	1903	GDAP1	-	K22077	GDAP1; ganglioside induced differentiation associated protein 1
gene2563	23.48	132.798	5.65579	0.00608391	418900	NC_006088.4	172457711	172472461	-	1537	SERTM1	-	-	SERTM1; serine rich and transmembrane domain containing 1
gene6396	219.699	1232.72	5.61095	0.000474455	421616	NC_006090.4	47006788	47025936	+	2195	RAB32	GO:0003924;GO:0003924;GO:0005525;GO:0005739;GO:0005739;GO:0005739;GO:0005741;GO:0005769;GO:0005783;GO:0005794;GO:0005802;GO:0005802;GO:0007005;GO:0007264;GO:0016020;GO:0016192;GO:0019882;GO:0030742;GO:0031982;GO:0032438;GO:0033162;GO:0035646;GO:0035650;GO:0035651;GO:0036461;GO:0042470;GO:0042470;GO:0042470;GO:0044233;GO:0045335;GO:0072657;GO:0090382;GO:1903232;	K07918	RAB32; RAB32, member RAS oncogene family
gene22657	6.40852	35.7712	5.58183	0.0149242	100857393	NC_006127.4	16730068	16732395	-	2179	CCNO	GO:0004844;GO:0005634;GO:0005654;GO:0005737;GO:0005737;GO:0006284;GO:0007049;GO:0051301;GO:0060271;GO:1903251;	K10861	CCNO; cyclin O
gene10270	25.4666	141.81	5.56847	0.00346427	423476	NC_006092.4	50182783	50209061	+	6881	EXOC3L4	GO:0000145;GO:0000145;GO:0000149;GO:0006887;GO:0006887;GO:0051601;	-	EXOC3L4, C14orf73; exocyst complex component 3 like 4
gene1045	213.26	1180.83	5.53705	3.58466e-05	418178	NC_006088.4	63308935	63315673	+	1169	MGST1	GO:0004364;GO:0004364;GO:0004602;GO:0005739;GO:0005739;GO:0005743;GO:0006749;GO:0016020;GO:0016021;GO:0055114;GO:0071449;GO:0098869;	K00799	MGST1; microsomal glutathione S-transferase 1
gene17967	38.4856	213.034	5.53541	0.00192163	101747660	NC_006105.4	9946476	9949781	+	2153	LOC101747660	GO:0003824;GO:0005829;GO:0006520;GO:0006545;GO:0006567;GO:0008732;GO:0016829;	K01620	uncharacterized LOC101747660
gene3475	45.2318	249.675	5.51989	0.000147183	414337	NC_006089.4	4024916	4026402	-	778	CATH1	GO:0001530;GO:0002376;GO:0002381;GO:0005576;GO:0005576;GO:0006952;GO:0008219;GO:0010628;GO:0010629;GO:0019835;GO:0030593;GO:0042116;GO:0042742;GO:0045087;GO:0050829;GO:0050830;GO:0051673;	-	CATH1, CATH-1, CATH-3, CATHL1; cathelicidin-1
gene15761	347.302	1916.67	5.51874	4.19034e-08	396471	NC_006100.4	15273853	15278709	+	1041	LECT2	GO:0005615;GO:0044194;GO:0046677;GO:0005615;GO:0030851;GO:0044194;GO:0046677;GO:0046872;	-	LECT2, MIM1; leukocyte cell derived chemotaxin 2
gene4075	77.7555	426.978	5.49129	0.00560641	420737	NC_006089.4	46830279	46899503	+	5425	AOAH	-	K01065	AOAH; acyloxyacyl hydrolase
gene18591	1361.64	7476.67	5.49093	3.70194e-12	419125	NC_006107.4	632270	658022	-	3690	SAMHD1	GO:0003676;GO:0003723;GO:0005634;GO:0005654;GO:0005886;GO:0006203;GO:0008270;GO:0008832;GO:0032567;GO:0045088;GO:0046061;GO:0051289;GO:0051607;	-	SAMHD1; SAM and HD domain containing deoxynucleoside triphosphate triphosphohydrolase 1
gene7247	8.50075	46.3658	5.45432	0.0111152	422045	NC_006090.4	109168806	109180628	+	1529	CRISP2	-	K19919	CRISP2, CRISP3; cysteine rich secretory protein 2
gene8768	345.217	1875.71	5.43342	0.00488408	422828	NC_006091.4	77203791	77222763	-	2553	BST1	GO:0001931;GO:0001952;GO:0003953;GO:0008152;GO:0008284;GO:0008305;GO:0016787;GO:0016798;GO:0019898;GO:0032956;GO:0050727;GO:0050730;GO:0050848;GO:0061810;GO:0061811;GO:0061812;GO:0070062;GO:0090022;	K18152	BST1; bone marrow stromal cell antigen 1
gene21554	3.91812	21.2493	5.42334	0.0172795	428322	NC_006115.4	900613	917392	+	13949	LOC428322	GO:0006810;GO:0015293;GO:0015293;GO:0016020;GO:0016021;GO:0016021;GO:0055085;	-	EAAT5L; excitatory amino acid transporter 5-like
gene21676	2.99641	16.1498	5.38973	0.0412382	426943	NC_006115.4	2567835	2570551	-	1746	PLIN5	-	-	PLIN5; perilipin-5
gene2588	59.8321	321.302	5.37005	0.000462312	770904	NC_006088.4	175088269	175100098	-	1315	ALOX5AP	GO:0002540;GO:0005634;GO:0005635;GO:0005783;GO:0006691;GO:0008047;GO:0016020;GO:0016021;GO:0016021;GO:0019370;GO:0019370;GO:0043085;	K20735	ALOX5AP, null; arachidonate 5-lipoxygenase activating protein
gene14863	14.9402	79.8327	5.34349	5.66272e-06	415901	NC_006099.4	815557	837074	+	3009	ITIH3	GO:0004867;GO:0010951;GO:0030212;	-	ITIH3; inter-alpha-trypsin inhibitor heavy chain 3
gene21697	3.50242	18.6996	5.33906	0.0268557	420096	NC_006115.4	2772503	2775198	-	2057	PRSSL1	-	-	PRSS57, PRSSL1; protease, serine 57
gene8448	960.428	5119.92	5.33088	0.00367279	771693	NC_006091.4	54465643	54529673	+	2234	TNIP3	-	-	TNIP3; TNFAIP3 interacting protein 3
gene8046	5.35243	28.5159	5.32766	0.00592932	770916	NC_006091.4	29593387	29603029	+	406	MGST2	-	K00799	MGST2; microsomal glutathione S-transferase 2
gene22329	7.28836	38.805	5.32424	0.00150986	107049267	NT_463468.1	20199	25394	+	2948	LOC107049267	-	-	glycine N-acyltransferase-like protein 3
gene23142	90.5088	481.87	5.32401	1.82817e-09	396321	NC_006127.4	53602820	53611857	+	2203	CHRNA6	GO:0005216;GO:0005230;GO:0005886;GO:0005892;GO:0006810;GO:0006810;GO:0006811;GO:0006811;GO:0014059;GO:0016020;GO:0016020;GO:0016021;GO:0016021;GO:0022848;GO:0022848;GO:0030054;GO:0034220;GO:0045202;GO:0045211;GO:0045211;GO:0051899;GO:0060078;GO:0060079;	K04808	CHRNA6; cholinergic receptor nicotinic alpha 6 subunit
gene8271	8.35761	43.9476	5.2584	0.00069569	408036	NC_006091.4	45042456	45050328	+	911	EREG	GO:0001819;GO:0005154;GO:0005154;GO:0005615;GO:0005615;GO:0005615;GO:0007173;GO:0007173;GO:0007267;GO:0008083;GO:0008284;GO:0008284;GO:0008284;GO:0008285;GO:0009299;GO:0016020;GO:0016021;GO:0019221;GO:0042108;GO:0042327;GO:0043616;GO:0045089;GO:0045410;GO:0045740;GO:0045740;GO:0045840;GO:0045860;GO:0045892;GO:0048146;GO:0051151;	K09784	EREG, proepiregulin; epiregulin
gene15124	138.327	721.785	5.21796	0.0394936	416032	NC_006099.4	10471523	10495693	+	4603	CHST13	-	K07779	CHST13; carbohydrate sulfotransferase 13
gene921	4.89048	25.5157	5.21743	0.00967069	418104	NC_006088.4	56383284	56408799	+	3821	ATP6V0A4	-	K02154	ATP6V0A4, null; ATPase H+ transporting V0 subunit a4
gene14543	113.052	582.306	5.15077	0.00404051	100858381	NC_006098.4	8512188	8517132	-	1084	LOC100858381	-	-	chromosome 11 open reading frame, human C19orf12-like
gene20113	318.571	1637.97	5.14162	8.41722e-05	419744	NC_006111.4	2850626	2903738	+	12393	SCN3B	GO:0001518;GO:0001518;GO:0005886;GO:0006814;GO:0010460;GO:0010765;GO:0016020;GO:0016021;GO:0017080;GO:0017080;GO:0030018;GO:0035725;GO:0044325;GO:0044325;GO:0051899;GO:0060048;GO:0060371;GO:0060371;GO:0060373;GO:0061337;GO:0072659;GO:0086002;GO:0086005;GO:0086005;GO:0086006;GO:0086006;GO:0086010;GO:0086012;GO:0086014;GO:0086015;GO:0086091;GO:2000649;	K04847	SCN3B; sodium voltage-gated channel beta subunit 3
gene11926	20.1076	103.307	5.1377	0.000770927	395811	NC_006094.4	22673928	22679582	-	2847	SLC11A1	GO:0000060;GO:0001818;GO:0001819;GO:0002309;GO:0002369;GO:0002606;GO:0002827;GO:0005215;GO:0005384;GO:0005385;GO:0005635;GO:0005764;GO:0005770;GO:0005886;GO:0005886;GO:0005886;GO:0006810;GO:0006810;GO:0006811;GO:0006826;GO:0006826;GO:0006828;GO:0006829;GO:0006876;GO:0006876;GO:0006879;GO:0006879;GO:0006909;GO:0006954;GO:0007035;GO:0009279;GO:0009617;GO:0009617;GO:0010008;GO:0010628;GO:0015086;GO:…	K12347	SLC11A1, BCG, NRAMP1; solute carrier family 11 member 1
gene23050	914.487	4647.69	5.08229	6.7386e-09	395326	NC_006127.4	44344648	44358564	-	4317	NFIL3	GO:0000122;GO:0000977;GO:0000979;GO:0001078;GO:0003700;GO:0005634;GO:0006351;GO:0006355;GO:0006366;GO:0006955;GO:0007623;GO:0010628;GO:0043565;GO:0071353;	K09059	NFIL3; nuclear factor, interleukin 3 regulated
gene6076	399.988	2030.79	5.07712	0.00726921	421416	NC_006090.4	27455227	27465411	-	972	FOSL2	GO:0000977;GO:0000977;GO:0001228;GO:0003334;GO:0003677;GO:0003677;GO:0003682;GO:0003700;GO:0005634;GO:0005634;GO:0005654;GO:0006355;GO:0006357;GO:0043565;GO:0045893;GO:0045944;GO:0045944;GO:0048146;	K09030	FOSL2, fra-2; FOS like 2, AP-1 transcription factor subunit
gene12354	5.99939	30.4004	5.06725	0.00520162	396231	NC_006095.4	5144981	5168139	+	2369	RXRG	-	K08526	RXRG; retinoid X receptor gamma
gene22330	36.3939	183.579	5.04422	0.000268762	107049269	NT_463468.1	24926	28267	+	1804	LOC107049269	-	-	glycine N-acyltransferase-like protein 3
gene8356	28.6636	143.643	5.01134	0.00480306	770729	NC_006091.4	49613970	49619552	-	821	SPINK2	-	-	SPINK2; serine peptidase inhibitor, Kazal type 2 (acrosin-trypsin inhibitor)
gene21769	8.39509	41.966	4.99887	0.049308	420107	NC_006115.4	3447494	3449935	-	1342	LOC420107	-	-	paramyosin-like
gene13803	25.526	127.052	4.97737	0.0265048	107052152	NC_006097.4	2553904	2555186	+	1058	LOC107052152	-	-	microtubule-associated protein 1S-like
gene19353	28.0429	139.136	4.96155	1.36104e-06	771655	NC_006108.4	4838405	4844147	-	3864	PLA2G5	-	K01047	PLA2G5; phospholipase A2 group V
gene13802	130	636.813	4.89858	0.0116482	100857563	NC_006097.4	2551528	2558479	+	2681	LOC100857563	-	K10054	PMLL; promyelocytic leukemia-like
gene21944	3.87187	18.9467	4.89343	0.0332711	107055387	NC_028740.1	36120	36728	+	609	LOC107055387	-	-	natural cytotoxicity triggering receptor 1-like
gene17945	8046.59	39265.1	4.87972	0.0109286	422080	NC_006105.4	9582184	9629496	-	16749	RNF213	-	-	RNF213; ring finger protein 213
gene2452	417.348	2026.94	4.8567	0.0172575	418837	NC_006088.4	166655188	166707869	-	1680	EPSTI1	-	-	EPSTI1; epithelial stromal interaction 1
gene4929	77.9323	377.881	4.84884	3.28764e-10	420189	NC_006089.4	118468716	118475501	+	1402	LY96	-	K05400	LY96, null; lymphocyte antigen 96
gene8701	32.7697	158.253	4.82924	0.00478092	426274	NC_006091.4	69963006	69968754	+	3827	TLR1A	GO:0002224;GO:0002224;GO:0002376;GO:0002755;GO:0004888;GO:0004888;GO:0005887;GO:0006954;GO:0006955;GO:0007165;GO:0016020;GO:0016021;GO:0016021;GO:0032499;GO:0034166;GO:0042494;GO:0045087;GO:0045087;GO:0050707;GO:0050729;	K05398	TLR1A, TLR1, TLR16, TLR1LA; toll-like receptor 1 family member A
gene19254	9.40492	45.1576	4.80149	0.000939412	428184	NC_006108.4	2440681	2456524	-	8252	SCNN1D	-	K04826	SCNN1D; sodium channel epithelial 1 delta subunit
gene8120	91.1888	436.33	4.7849	0.0330347	422488	NC_006091.4	34340961	34385424	-	6670	CSGALNACT1	GO:0001958;GO:0008376;GO:0008376;GO:0008955;GO:0015020;GO:0016020;GO:0016021;GO:0019276;GO:0030198;GO:0030204;GO:0030206;GO:0032580;GO:0046398;GO:0047237;GO:0047238;GO:0050653;GO:0051216;	K00746	CSGALNACT1; chondroitin sulfate N-acetylgalactosaminyltransferase 1
gene22950	50.5939	240.909	4.76162	0.000214743	395264	NC_006127.4	35893994	35947479	-	4113	ALDH1A1	GO:0004029;GO:0005829;GO:0008152;GO:0016491;GO:0016491;GO:0016620;GO:0055114;GO:0055114;GO:0055114;GO:0070062;	K07249	ALDH1A1, GGADHR; aldehyde dehydrogenase 1 family member A1
gene3473	29.1409	137.633	4.72302	0.0048644	420407	NC_006089.4	4020689	4022454	-	502	CATH2	GO:0001530;GO:0002376;GO:0005576;GO:0005576;GO:0006952;GO:0008219;GO:0010629;GO:0019835;GO:0042742;GO:0045087;GO:0050829;GO:0050830;	K13916	CAMP, CATH-2, CATH2, CATHL2, CMAP27; cathelicidin antimicrobial peptide
gene4765	555.94	2620.15	4.71301	5.97621e-05	107052707	NC_006089.4	108247961	108249540	-	1580	CEBPD	-	K10050	CEBPD; CCAAT/enhancer binding protein delta
gene14447	187.655	882.688	4.70377	2.11384e-07	396212	NC_006098.4	2178884	2180385	-	366	MT4	GO:0008270;GO:0032496;GO:0046872;GO:0046872;GO:0070555;	K14739	MT4, MT2A; metallothionein 4
gene1675	116.402	546.104	4.69153	0.0065139	418470	NC_006088.4	98116749	98151387	-	2265	SAMSN1	-	-	SAMSN1; SAM domain, SH3 domain and nuclear localization signals 1
gene16859	163.518	765.767	4.68308	3.51366e-13	416945	NC_006102.4	8423010	8448747	-	3153	GGT1	GO:0006508;GO:0006751;GO:0036374;	K18592	GGT1, GGT2; gamma-glutamyltransferase 1
gene11890	19.5113	91.277	4.67817	8.32291e-06	100857214	NC_006094.4	22321865	22324936	+	1532	TUBA4B	GO:0000166;GO:0003924;GO:0003924;GO:0005200;GO:0005525;GO:0005525;GO:0005737;GO:0005856;GO:0005874;GO:0005874;GO:0007010;GO:0007017;	-	TUBA4B; tubulin alpha 4b
gene7986	232.064	1085.19	4.67628	0.00390129	422420	NC_006091.4	23589755	23809367	-	6080	MARCH1	GO:0008270;GO:0016020;GO:0016021;GO:0046872;	K10656	MARCH1, Mar-01; membrane associated ring-CH-type finger 1
gene11608	4538.3	21065.2	4.64165	0.00193258	424044	NC_006094.4	7919701	7940657	-	4781	STAT1	GO:0000790;GO:0000978;GO:0000979;GO:0000983;GO:0001937;GO:0003677;GO:0003677;GO:0003690;GO:0003700;GO:0003700;GO:0004871;GO:0004871;GO:0005164;GO:0005634;GO:0005634;GO:0005634;GO:0005654;GO:0005730;GO:0005737;GO:0005737;GO:0005829;GO:0006351;GO:0006355;GO:0006355;GO:0007165;GO:0007259;GO:0010742;GO:0016525;GO:0019899;GO:0033209;GO:0035257;GO:0035456;GO:0035458;GO:0042802;GO:0042803;GO:0043124;GO:…	K11220	STAT1; signal transducer and activator of transcription 1
gene22550	56.2256	260.887	4.63999	7.26096e-05	770077	NC_006127.4	9445622	9446599	+	792	PMAIP1	-	K10131	PMAIP1; phorbol-12-myristate-13-acetate-induced protein 1
gene13783	4.98517	23.0573	4.62518	0.0197442	396051	NC_006097.4	2370952	2373966	-	2033	CYP1A1	GO:0004497;GO:0004497;GO:0005506;GO:0005623;GO:0005783;GO:0005789;GO:0016020;GO:0016021;GO:0016491;GO:0016705;GO:0016712;GO:0017144;GO:0019825;GO:0020037;GO:0043231;GO:0043231;GO:0043385;GO:0046677;GO:0046872;GO:0055114;GO:0055114;GO:0070330;GO:0070989;GO:0071615;	K07408	CYP1A2, CYP1A5, CYPIA-2, CYPIA2; cytochrome P450, family 1, subfamily A, polypeptide 2
gene3942	10.0204	45.9692	4.58756	0.00149843	100857134	NC_006089.4	40020796	40105339	-	4282	GADL1	GO:0003824;GO:0016829;GO:0016831;GO:0019752;GO:0030170;	K18966	GADL1; glutamate decarboxylase like 1
gene10840	98.1152	448.128	4.56736	2.704e-09	107053650	NC_006093.4	11458618	11460255	-	1474	DDIT4	-	K08270	DDIT4; DNA damage inducible transcript 4
gene25210	4.04811	18.4618	4.5606	0.0390703	768447	NT_467755.1	4321	6234	-	975	CHIR-B4	-	-	CHIR-B4; immunoglobulin-like receptor CHIR-B4
gene3855	722.494	3284.64	4.54625	0.00393727	420628	NC_006089.4	32275268	32308777	+	3415	SNX10	GO:0005545;GO:0005634;GO:0005634;GO:0005768;GO:0005783;GO:0005783;GO:0005813;GO:0006897;GO:0007032;GO:0016050;GO:0019898;GO:0030316;GO:0031313;GO:0035091;GO:0035091;GO:0051117;GO:0060271;GO:0061512;GO:0071539;	K17924	SNX10; sorting nexin 10
gene14100	143.494	650.526	4.53348	0.00176704	101748692	NC_006097.4	16417414	16613033	-	24013	LOC101748692	-	-	uncharacterized LOC101748692
gene18103	8.54262	38.6403	4.52324	0.00270515	417460	NC_006106.4	279467	299279	-	2987	FKBP6	-	K09572	FKBP6; FK506 binding protein 6
gene22606	29.0697	130.539	4.49056	6.95479e-06	100857889	NC_006127.4	13014466	13111247	-	7754	PLCXD3	GO:0006629;GO:0008081;	-	PLCXD3; phosphatidylinositol specific phospholipase C X domain containing 3
gene17077	5.06891	22.7004	4.47836	0.0234967	106182184	NC_006103.4	93874	96249	-	1263	DMB1	GO:0006955;GO:0016020;GO:0016020;GO:0016021;GO:0019882;GO:0042613;	-	DMB1; major histocompatibility complex, class II, DM beta 1
gene2476	1390.02	6224.01	4.47764	0.0128025	418852	NC_006088.4	168016248	168065537	-	3518	LCP1	GO:0001725;GO:0001726;GO:0001726;GO:0001891;GO:0002102;GO:0002286;GO:0003779;GO:0005509;GO:0005615;GO:0005737;GO:0005737;GO:0005737;GO:0005829;GO:0005884;GO:0005884;GO:0005884;GO:0005886;GO:0005925;GO:0010737;GO:0015629;GO:0016477;GO:0022617;GO:0030175;GO:0032432;GO:0032432;GO:0033157;GO:0042802;GO:0051015;GO:0051015;GO:0051015;GO:0051017;GO:0051017;GO:0051017;GO:0051020;GO:0051639;GO:0051764;GO:…	K17276	LCP1, plastin-2; lymphocyte cytosolic protein 1
gene4363	43.8145	195.712	4.46684	5.49368e-08	420894	NC_006089.4	67887360	67895718	-	2847	SERPINB1	GO:0004867;GO:0004867;GO:0005615;GO:0005615;GO:0005615;GO:0010951;GO:0016020;GO:0070062;	K13963	SERPINB1; serpin family B member 1
gene922	17.8279	79.6284	4.46649	0.0012933	418105	NC_006088.4	56409053	56435146	+	9673	SVOPL	GO:0016020;GO:0016021;GO:0016021;GO:0016021;GO:0022891;GO:0055085;	-	SVOPL; SVOP like
gene1576	117.16	522.367	4.45858	0.00301832	418421	NC_006088.4	88632259	88669156	+	9977	LOC418421	-	-	suppressor of tumorigenicity 14 protein homolog
gene8530	4.42414	19.7086	4.4548	0.0392181	422709	NC_006091.4	60416931	60444667	+	2954	MTTP	-	K14463	MTTP, MTP; microsomal triglyceride transfer protein
gene8036	7.70187	34.1239	4.4306	0.0349002	428731	NC_006091.4	29138177	29196482	-	5274	SLC7A11	GO:0003333;GO:0005887;GO:0006865;GO:0009636;GO:0009986;GO:0015171;GO:0015327;GO:0016020;GO:0016020;GO:0016021;GO:0016021;GO:0070527;GO:0089711;	K13869	SLC7A11; solute carrier family 7 member 11
gene5039	84.1713	369.743	4.39275	0.00141297	770893	NC_006089.4	127896242	127958994	+	3040	LAPTM4B	-	K12387	LAPTM4B; lysosomal protein transmembrane 4 beta
gene9653	50.5263	220.814	4.37028	0.0360527	100858073	NC_006092.4	17004672	17006093	+	629	UBE2L6	-	-	UBE2L6; ubiquitin-conjugating enzyme E2L 6
gene10878	214.582	936.084	4.36236	0.000127573	770056	NC_006093.4	14520047	14551551	-	16886	C10ORF11	-	-	C6H10orf11, C10ORF11; chromosome 6 C10orf11 homolog
gene20871	731.834	3166.96	4.32742	0.041394	419872	NC_006113.4	3544639	3550623	+	3396	MOV10	GO:0000932;GO:0003723;GO:0005615;GO:0005829;GO:0035195;GO:0035279;	K18422	MOV10; Mov10 RISC complex RNA helicase
gene12321	4.98517	21.5427	4.32136	0.0296762	424384	NC_006095.4	4358576	4374322	+	2367	TNFSF4	-	K05469	TNFSF4; tumor necrosis factor superfamily member 4
gene4282	290.755	1254.88	4.31592	2.72474e-06	420854	NC_006089.4	62883381	62888254	-	1901	EDN1	GO:0000122;GO:0001501;GO:0001516;GO:0001569;GO:0001666;GO:0001701;GO:0003100;GO:0005102;GO:0005125;GO:0005179;GO:0005576;GO:0005615;GO:0005615;GO:0005737;GO:0006885;GO:0007166;GO:0007186;GO:0007204;GO:0007205;GO:0007267;GO:0007507;GO:0007585;GO:0007589;GO:0008217;GO:0008284;GO:0008284;GO:0009953;GO:0010460;GO:0010613;GO:0010870;GO:0014032;GO:0014065;GO:0014824;GO:0014826;GO:0015758;GO:0019229;GO:…	K16366	EDN1; endothelin 1
gene22493	20.0679	86.5304	4.31188	0.0444474	427406	NC_006127.4	8363765	8366761	-	1810	CCL19	GO:0001768;GO:0002407;GO:0002408;GO:0002548;GO:0005576;GO:0005615;GO:0005623;GO:0006954;GO:0006955;GO:0007186;GO:0008009;GO:0008009;GO:0008009;GO:0030593;GO:0031735;GO:0034695;GO:0042346;GO:0042379;GO:0043123;GO:0043547;GO:0043552;GO:0045860;GO:0046330;GO:0048020;GO:0048020;GO:0048247;GO:0051209;GO:0051897;GO:0070098;GO:0070374;GO:0070374;GO:0071346;GO:0071347;GO:0071356;GO:0071731;GO:0090023;GO:…	K05512	CCL19; C-C motif chemokine ligand 19
gene13628	2005.85	8638.92	4.30687	1.09489e-23	771940	NC_006096.4	23993349	24010888	+	4134	CP	-	K13624	CP; ceruloplasmin
gene15385	4.93454	21.143	4.28471	0.0327126	497224	NC_006100.4	706458	749408	-	2979	PCDHAC2	-	K16493	PCDHAC2, CNRC02, PCHD; protocadherin alpha subfamily C, 2
gene5228	17.4894	74.9129	4.28333	0.00683167	428381	NC_006089.4	146276699	146294508	-	3278	GPR20	-	K04317	GPR20; G protein-coupled receptor 20
gene6541	271.921	1164.06	4.2809	0.000165503	421702	NC_006090.4	56985038	57020011	+	9494	VNN1	GO:0006807;GO:0015939;GO:0016810;GO:0016811;GO:0017159;GO:0006807;GO:0015939;GO:0016810;GO:0016811;GO:0017159;	K08069	VNN1, VNN2, VNN3, pantetheinase; vanin 1
gene17163	33.3846	142.127	4.25726	0.0445552	100859807	NC_006103.4	440659	468630	+	2619	LOC100859807	-	-	class I histocompatibility antigen, F10 alpha chain-like
gene197	16.5721	70.2646	4.23994	0.0245751	417723	NC_006088.4	12724251	12796993	-	3448	CCDC146	-	-	CCDC146; coiled-coil domain containing 146
gene13285	1140.23	4831.47	4.23727	0.000348144	424883	NC_006096.4	11576131	11589234	-	1874	PLSCR1	GO:0005886;GO:0017121;GO:0017128;	-	PLSCR1; phospholipid scramblase 1
gene17699	343.897	1454.86	4.23052	0.0217034	417319	NC_006105.4	2023338	2072419	-	4992	PIK3R5	-	K21290	PIK3R5; phosphoinositide-3-kinase, regulatory subunit 5
gene6341	435.551	1841.65	4.22831	0.0263908	421569	NC_006090.4	42650744	42673237	+	3326	RP11-514O12.4	GO:0003723;GO:0033897;GO:0090502;	K01166	RNASET2; ribonuclease T2
gene7719	8.06093	33.7472	4.18652	0.00637217	422276	NC_006091.4	9340210	9367516	-	4089	LOC422276	GO:0005886;GO:0006810;GO:0006811;GO:0006812;GO:0006814;GO:0006814;GO:0006885;GO:0015297;GO:0015299;GO:0015385;GO:0015385;GO:0015386;GO:0016020;GO:0016021;GO:0016021;GO:0051453;GO:0055085;GO:0071805;GO:0098719;GO:1902600;	K14722	sodium/hydrogen exchanger 2-like
gene5088	61.3156	256.481	4.18296	0.0013541	420265	NC_006089.4	130550363	130559433	+	2892	DCSTAMP	-	-	DCSTAMP, TM7SF4; dendrocyte expressed seven transmembrane protein
gene14650	241.733	1010.43	4.17994	3.58734e-08	395346	NC_006098.4	15638341	15691557	+	3387	BCMO1	GO:0001523;GO:0001523;GO:0001523;GO:0003834;GO:0003834;GO:0003834;GO:0004497;GO:0016491;GO:0016702;GO:0032526;GO:0042572;GO:0042574;GO:0042574;GO:0046872;GO:0051213;GO:0055114;GO:0055114;GO:1901810;GO:1901810;	K00515	BCO1, BCDO, BCMO1; beta-carotene oxygenase 1
gene20819	118.913	496.765	4.17756	0.0246879	430480	NC_006113.4	2475672	2485931	+	3116	IKBKE	GO:0004672;GO:0004674;GO:0004704;GO:0005524;GO:0005634;GO:0005737;GO:0005737;GO:0006468;GO:0006468;GO:0007252;GO:0008384;GO:0008630;GO:0010884;GO:0016605;GO:0018105;GO:0031625;GO:0031625;GO:0031966;GO:0034340;GO:0035456;GO:0036435;GO:0036435;GO:0038061;GO:0043123;GO:0045087;GO:0051260;GO:0098586;	K07211	IKBKE; inhibitor of kappa light polypeptide gene enhancer in B-cells, kinase epsilon
gene19312	16.8381	70.3332	4.17704	0.000199864	101750033	NC_006108.4	4162679	4171364	+	5351	ANGPTL7	GO:0016020;GO:0016021;	-	ANGPTL7; angiopoietin like 7
gene17361	225.052	936.897	4.16302	4.99719e-13	417241	NC_006104.4	4083114	4088567	+	3534	TLR4	GO:0000187;GO:0001530;GO:0001875;GO:0001875;GO:0002218;GO:0002224;GO:0002322;GO:0002376;GO:0002537;GO:0002730;GO:0002755;GO:0004872;GO:0004888;GO:0005737;GO:0005886;GO:0005886;GO:0005887;GO:0005887;GO:0006954;GO:0006954;GO:0007165;GO:0007252;GO:0007252;GO:0009617;GO:0009897;GO:0009986;GO:0010572;GO:0010628;GO:0014002;GO:0016020;GO:0016021;GO:0016021;GO:0030890;GO:0031226;GO:0031663;GO:0031663;GO:…	K10160	TLR4; toll like receptor 4
gene3600	102.572	426.175	4.15488	0.0335105	420479	NC_006089.4	15017613	15035820	+	4133	MAP3K8	GO:0004672;GO:0004702;GO:0005524;GO:0005737;GO:0006468;GO:0023014;	K04415	MAP3K8; mitogen-activated protein kinase kinase kinase 8
gene9764	626.777	2595.63	4.14123	0.00119022	395879	NC_006092.4	22949131	22970821	+	2245	SPI1	GO:0000981;GO:0003677;GO:0003700;GO:0005634;GO:0005634;GO:0006355;GO:0006357;GO:0030154;GO:0043565;	K09438	SPI1; Spi-1 proto-oncogene
gene22773	578.192	2390.62	4.13464	7.21606e-05	427201	NC_006127.4	24567402	24702306	-	8722	LOC427201	GO:0005089;GO:0005622;GO:0035023;GO:0035556;GO:0043547;GO:0046872;	K21072	ARHGEF28; Rho guanine nucleotide exchange factor 28
gene1176	960.558	3970.07	4.13309	0.0155008	426315	NC_006088.4	71466678	71492263	-	5532	ZC3HAV1	GO:0003723;GO:0003950;GO:0005829;GO:0009615;GO:0045071;GO:0045296;GO:0046872;GO:0046872;GO:0061014;	K15259	ZC3HAV1; zinc finger CCCH-type containing, antiviral 1
gene23192	17.2962	71.4639	4.13177	0.000141419	396069	NC_006127.4	57343858	57352243	+	566	GLRX	GO:0005634;GO:0005737;GO:0005739;GO:0009055;GO:0015035;GO:0045454;GO:0045838;GO:0047485;GO:0055114;GO:0070062;GO:2000651;	K03676	GLRX, GRX; glutaredoxin
gene22518	51.6133	212.97	4.12626	0.000241376	427414	NC_006127.4	9025067	9030481	-	2190	TROJAN	GO:0016020;GO:0016021;	-	TROJANZ, TROJAN; phosphotyrosine phosphatase kappa-like-Z
gene24285	61.8999	254.22	4.10695	0.037603	100857615	NT_464693.1	11807	13229	-	1034	LOC100857615	-	-	CHIR-Ig1-1; platelet glycoprotein VI-like
gene10771	19.1566	78.627	4.10444	0.0274938	423672	NC_006093.4	9361177	9373016	-	3276	ADAM8	-	K06540	ADAM8; ADAM metallopeptidase domain 8
gene13800	183.099	751.316	4.10333	0.0144465	415302	NC_006097.4	2544132	2548205	-	2611	PML	-	K10054	PML, MYL, PP8675, RNF71, TRIM19; promyelocytic leukemia
gene4004	335.523	1376.11	4.10138	4.08806e-07	420696	NC_006089.4	42847223	42854946	-	3641	CCR2	GO:0004871;GO:0004930;GO:0004930;GO:0004950;GO:0006935;GO:0006954;GO:0006955;GO:0007165;GO:0007186;GO:0007186;GO:0016020;GO:0016021;GO:0016021;GO:0016493;GO:0070098;GO:0090026;	K04180	CCR2, CCR5-L; C-C motif chemokine receptor 2
gene12015	1492.84	6098.15	4.08493	1.62903e-05	424266	NC_006094.4	28369046	28386736	-	8174	PARP14	GO:0003950;GO:0003950;GO:0016740;GO:0016757;	K15261	PARP14; poly (ADP-ribose) polymerase family, member 14
gene1322	468.55	1906.61	4.06917	0.00778159	418294	NC_006088.4	77379603	77388708	+	2650	C1S	GO:0001867;GO:0004252;GO:0004252;GO:0004252;GO:0005509;GO:0005576;GO:0005615;GO:0006508;GO:0006508;GO:0006956;GO:0008233;GO:0016787;GO:0042802;GO:0046872;GO:0070062;GO:0072562;	K01331	C1S; complement C1s
gene19357	11.7235	47.6649	4.06577	0.00599558	100858651	NC_006108.4	4881803	4883541	-	1251	CAMK2N1	-	-	CAMK2N1; calcium/calmodulin dependent protein kinase II inhibitor 1
gene3694	117.709	477.819	4.05934	0.0108868	772063	NC_006089.4	21035260	21064553	-	2818	STEAP4	GO:0005768;GO:0005768;GO:0005794;GO:0005886;GO:0005887;GO:0008823;GO:0008823;GO:0015677;GO:0015677;GO:0016020;GO:0016021;GO:0045444;GO:0052851;GO:0052851;GO:0055114;GO:0070062;GO:0097461;GO:0097461;	K19876	STEAP4; STEAP4 metalloreductase
gene15540	410.564	1664.19	4.05342	0.0163956	416147	NC_006100.4	8357556	8364660	-	1950	LOC416147	-	-	E3 ubiquitin/ISG15 ligase TRIM25-like
gene18856	3191.7	12933.8	4.05233	0.0239111	419265	NC_006107.4	9932826	9954460	+	10200	HELZ2	-	-	HELZ2, PRIC285; helicase with zinc finger 2
gene3472	8.59049	34.809	4.05204	0.00939771	100858343	NC_006089.4	4018763	4020027	+	543	CATH3	-	-	CATH3, CATH-3, CATHL3; cathelicidin-3
gene6553	83.4758	335.122	4.01461	0.00214179	426928	NC_006090.4	57432141	57467849	-	4954	ENPP3	-	K01513	ENPP3; ectonucleotide pyrophosphatase/phosphodiesterase 3
gene12372	612.588	2458.84	4.01386	0.00403051	396489	NC_006095.4	5649024	5655566	+	2731	GLUL	-	K01915	GLUL, p42; glutamate-ammonia ligase
gene829	92.8323	371.726	4.00428	0.000618792	418052	NC_006088.4	51610628	51644800	-	3144	NCF4	-	K08012	NCF4; neutrophil cytosolic factor 4
gene15405	61.8737	247.536	4.00067	7.85862e-05	768990	NC_006100.4	973492	978384	-	3882	TMEM173	-	K12654	TMEM173, STING; transmembrane protein 173
gene10158	53.2126	212.501	3.99343	2.28467e-06	423409	NC_006092.4	44235702	44276089	+	3358	C5H14ORF159	GO:0005739;	K22210	C5H14ORF159, C14orf159; chromosome 5 open reading frame, human C14orf159
gene3437	22.3249	89.1329	3.99254	0.00222276	420393	NC_006089.4	2096443	2103105	+	4152	ACKR2	-	K04187	ACKR2, CCBP2; atypical chemokine receptor 2
gene23669	401.832	1600.21	3.98229	5.85051e-18	426064	NC_008466.3	806710	809577	-	1838	LOC426064	-	-	uncharacterized LOC426064
gene21192	78.9763	313.762	3.97286	1.89775e-05	396472	NC_006114.4	3015387	3020581	+	1783	MYL4	GO:0002026;GO:0003785;GO:0005509;GO:0031672;GO:0032781;GO:0051015;GO:0060048;	K12750	MYL4, L23, MLC; myosin, light chain 4, alkali; atrial, embryonic
gene17169	62.8912	249.759	3.97129	6.91566e-05	100859100	NC_006103.4	494551	508816	+	4761	LOC100859100	GO:0003823;GO:0005886;GO:0016020;GO:0016021;GO:0019882;	-	class I histocompatibility antigen, F10 alpha chain-like
gene6531	257.793	1017.72	3.94782	1.72922e-05	421696	NC_006090.4	56395777	56426270	+	4320	SLC2A12	GO:0005215;GO:0005351;GO:0005355;GO:0006810;GO:0015758;GO:0015992;GO:0016020;GO:0016020;GO:0016020;GO:0016021;GO:0016021;GO:0022857;GO:0022891;GO:0035428;GO:0046323;GO:0055085;GO:1904659;	K08149	SLC2A12; solute carrier family 2 member 12
gene11855	975.766	3845.03	3.94053	0.0176944	424185	NC_006094.4	21157407	21184178	+	3889	IFIH1	-	K12647	IFIH1, MDA5; interferon induced with helicase C domain 1
gene6542	34.1657	134.108	3.92523	1.60245e-06	768536	NC_006090.4	57019978	57022605	+	2628	TAAR1	GO:0001594;GO:0001594;GO:0001594;GO:0004871;GO:0004930;GO:0004930;GO:0006171;GO:0007165;GO:0007186;GO:0007186;GO:0007186;GO:0008227;GO:0016020;GO:0016021;GO:0016021;	K05051	TAAR1; trace amine associated receptor 1
gene23261	135.605	531.733	3.92118	0.0190848	427322	NC_006127.4	63370810	63454320	-	3495	Metazoa_SRP	GO:0005622;GO:0006914;GO:0006914;GO:0032446;GO:0032446;GO:0034263;	K17888	ATG10, APG10L, Metazoa_SRP; autophagy related 10
gene8793	71.3558	279.208	3.9129	7.26814e-07	422843	NC_006091.4	78950703	79037667	+	5389	SLC2A9	GO:0005215;GO:0005355;GO:0005886;GO:0006810;GO:0015143;GO:0015758;GO:0016020;GO:0016020;GO:0016021;GO:0016021;GO:0022857;GO:0022891;GO:0046415;GO:0055085;GO:1903825;GO:1904659;	K08146	SLC2A9; solute carrier family 2 member 9
gene1106	115.467	451.531	3.91047	6.44016e-07	101750972	NC_006088.4	68006781	68019423	+	6680	LOC101750972	-	-	dystroglycan-like
gene10893	320.267	1249.68	3.90199	0.00150132	396424	NC_006093.4	15493644	15501817	-	2391	PLAU	GO:0001666;GO:0004252;GO:0005576;GO:0005615;GO:0005925;GO:0006508;GO:0006508;GO:0008233;GO:0008236;GO:0009986;GO:0010469;GO:0014909;GO:0014910;GO:0016787;GO:0030335;GO:0033628;GO:0042127;GO:0042730;GO:0070062;GO:2000097;	K01348	PLAU; plasminogen activator, urokinase
gene8700	322.242	1250.43	3.8804	0.000269851	771173	NC_006091.4	69951221	69957151	+	2595	TLR1B	GO:0002376;GO:0002755;GO:0004888;GO:0006954;GO:0007165;GO:0016020;GO:0016021;GO:0016021;GO:0034166;GO:0045087;GO:0045087;GO:0050707;GO:0050729;	K05398	TLR1B, CHTLR1-TYPE2, TLR1LB, TLR6, tlr1.2; toll-like receptor 1 family member B
gene22063	661.689	2563.46	3.87412	0.0199755	100858732	NC_008465.3	769416	774777	-	3085	STAT2	-	K11221	STAT2; signal transducer and activator of transcription 2
gene2180	283.758	1089.15	3.83833	8.3828e-16	374136	NC_006088.4	133946547	133969779	+	3258	IL1RL1	GO:0004908;GO:0019221;GO:0002113;GO:0002114;GO:0002826;GO:0004908;GO:0005578;GO:0007165;GO:0009897;GO:0016020;GO:0016020;GO:0016021;GO:0019221;GO:0032689;GO:0032754;GO:0038172;GO:0043032;GO:0043124;GO:0050729;GO:0090197;GO:0004908;GO:0007165;GO:0019221;GO:0004908;GO:0019221;	K05171	IL1RL1, ST2; interleukin 1 receptor like 1
gene1078	105.735	404.094	3.82176	0.00829643	418198	NC_006088.4	66846852	66850146	+	1831	C3AR1	-	K04009	C3AR1, C3AR1L; complement C3a receptor 1
gene4980	85.7987	326.782	3.8087	3.41994e-10	420210	NC_006089.4	123562671	123580454	+	1682	ATP6V0D2	GO:0005769;GO:0006810;GO:0006811;GO:0015078;GO:0015991;GO:0015992;GO:0016020;GO:0016324;GO:0016471;GO:0033179;GO:0070062;	K02146	ATP6V0D2; ATPase H+ transporting V0 subunit d2
gene721	10.9758	41.7128	3.80044	0.00467883	417985	NC_006088.4	49555363	49587257	-	4227	RP11-1085N6.3	-	-	MEI1, RP11-1085N6.3; meiotic double-stranded break formation protein 1
gene23889	52.6319	199.861	3.79735	8.6901e-08	107049469	NT_464152.1	23733	25684	+	972	LOC107049469	-	-	uncharacterized LOC107049469
gene1845	3294.79	12419.6	3.76949	1.52726e-06	418549	NC_006088.4	110069292	110113597	+	7276	PDXK	GO:0000287;GO:0005524;GO:0005634;GO:0005829;GO:0005829;GO:0008270;GO:0008283;GO:0008478;GO:0008478;GO:0008478;GO:0009443;GO:0009443;GO:0016310;GO:0030170;GO:0030955;GO:0031402;GO:0031403;GO:0042803;GO:0042816;GO:0042823;GO:0070062;	K00868	PDXK; pyridoxal (pyridoxine, vitamin B6) kinase
gene18791	70.8342	266.771	3.76613	0.0213661	419231	NC_006107.4	8370795	8398778	+	7069	SLCO4A1	GO:0005215;GO:0005886;GO:0006810;GO:0006810;GO:0006811;GO:0016020;GO:0016020;GO:0016021;	K14354	SLCO4A1; solute carrier organic anion transporter family member 4A1
gene6115	2203.82	8279.64	3.75695	0.023112	421434	NC_006090.4	30242164	30266892	-	5683	CMTR1	GO:0003676;GO:0004483;GO:0004483;GO:0005634;GO:0005654;GO:0005829;GO:0006370;GO:0006370;GO:0008168;GO:0032259;GO:0080009;GO:0080009;GO:0097309;	K14589	CMTR1, FTSJD2; cap methyltransferase 1
gene20873	102.595	385.322	3.75577	5.37299e-05	419873	NC_006113.4	3556616	3564493	-	2927	PPM1J	GO:0003824;GO:0004722;GO:0004722;GO:0006470;GO:0006470;	K17504	PPM1J; protein phosphatase, Mg2+/Mn2+ dependent 1J
gene2102	143.336	535.794	3.73803	0.000778449	418667	NC_006088.4	129240115	129253041	-	3590	LOC418667	GO:0016020;GO:0016021;	-	CSF2RA; granulocyte-macrophage colony-stimulating factor receptor subunit alpha-like
gene4063	3536.65	13212.1	3.73576	0.0240869	420728	NC_006089.4	46111548	46163803	-	11503	TRANK1	-	-	TRANK1, LBA1; tetratricopeptide repeat and ankyrin repeat containing 1
gene18861	8.71828	32.4933	3.72703	0.0155684	419267	NC_006107.4	10002591	10008109	+	1757	SIRPA	-	K06551	SIRPA, SIRP-A1, SIRP-B1; signal-regulatory protein alpha
gene14676	11.3034	42.1241	3.72668	0.042997	415820	NC_006098.4	17221835	17246456	+	4992	HNF4beta	GO:0003677;GO:0003677;GO:0003700;GO:0003707;GO:0005634;GO:0005634;GO:0006351;GO:0006355;GO:0006355;GO:0008270;GO:0043401;GO:0043565;GO:0046872;	K08542	HNF4beta; hepatic nuclear factor 4beta
gene3995	104.02	387.19	3.72225	0.00206917	100859797	NC_006089.4	42459269	42468357	+	6499	ACKR4	-	K04186	ACKR4, CCRL1; atypical chemokine receptor 4
gene17894	654.132	2424.25	3.70606	3.37923e-06	417440	NC_006105.4	7976626	7997688	-	5822	ABCA8	GO:0000166;GO:0005215;GO:0005524;GO:0005524;GO:0006810;GO:0006869;GO:0016020;GO:0016021;GO:0016021;GO:0016887;GO:0042626;GO:0043231;GO:0055085;	K05650	ABCA8; ATP binding cassette subfamily A member 8
gene2705	533.638	1975.26	3.7015	0.000113812	418984	NC_006088.4	182611334	182628424	+	2540	TMEM123	GO:0009897;GO:0016020;GO:0016021;GO:0070267;	-	TMEM123; transmembrane protein 123
gene24367	8.90768	32.8495	3.68777	0.0136112	425113	NT_464866.1	483	3134	-	1257	CHIR-IG1-5	-	-	CHIR-IG1-5; immunoglobulin-like receptor CHIR-AB1-like
gene14571	730.162	2676.26	3.66529	1.08671e-08	415771	NC_006098.4	10124494	10150561	-	4314	RHPN2	GO:0007165;	-	RHPN2; rhophilin Rho GTPase binding protein 2
gene5195	248.922	910.572	3.65807	0.000751683	378908	NC_006089.4	141942877	141963555	-	2352	SLA	-	-	SLA, src-like-adapter; Src-like-adaptor
gene14942	696.141	2546.26	3.65768	1.79487e-06	100857115	NC_006099.4	2823567	2824508	-	865	GPX1	-	K00432	GPX1, GPx-1; glutathione peroxidase 1
gene16752	786.708	2874.24	3.6535	7.27489e-06	416884	NC_006102.4	6349138	6358544	+	2912	TRAFD1	-	-	TRAFD1; TRAF-type zinc finger domain containing 1
gene21365	8.08009	29.5158	3.65291	0.0263149	100858439	NC_006114.4	5048947	5052819	-	1547	LOC100858439	GO:0005198;GO:0005882;GO:0005882;	K07604	KRT17; keratin 17
gene17074	247.52	902.092	3.64452	0.00128862	427727	NC_006103.4	81798	86989	+	2147	TAP1	-	K05653	TAP1; transporter 1, ATP-binding cassette, sub-family B (MDR/TAP)
gene10962	132.706	483.547	3.64375	1.76003e-11	423769	NC_006093.4	17635183	17659075	-	3603	ALOX5	GO:0002540;GO:0004051;GO:0005506;GO:0005506;GO:0005615;GO:0005634;GO:0005635;GO:0005641;GO:0005654;GO:0005737;GO:0005829;GO:0006691;GO:0006954;GO:0016363;GO:0016491;GO:0016702;GO:0019370;GO:0019370;GO:0031965;GO:0046872;GO:0046872;GO:0051213;GO:0055114;GO:0055114;	K00461	ALOX5; arachidonate 5-lipoxygenase
gene19637	6.49225	23.6011	3.63528	0.0409282	428203	NC_006109.4	4525641	4548511	+	8311	ADRA1A	GO:0001985;GO:0001994;GO:0001994;GO:0001996;GO:0001997;GO:0004871;GO:0004930;GO:0004930;GO:0004935;GO:0004937;GO:0004937;GO:0004937;GO:0005634;GO:0005886;GO:0005887;GO:0006937;GO:0007165;GO:0007186;GO:0007186;GO:0007200;GO:0007200;GO:0007204;GO:0007267;GO:0007512;GO:0016020;GO:0016020;GO:0016021;GO:0016021;GO:0016049;GO:0019229;GO:0031965;GO:0035265;GO:0043410;GO:0043410;GO:0045907;GO:0045987;GO:…	K04135	ADRA1A; adrenoceptor alpha 1A
gene17797	19.2425	69.6023	3.61711	0.000637421	417379	NC_006105.4	4935645	4964436	+	3754	CCDC57	-	-	CCDC57, null; coiled-coil domain containing 57
gene9340	106.077	383.638	3.61659	0.00517269	422992	NC_006092.4	1556571	1558140	+	1177	IFITM5	GO:0001701;GO:0005886;GO:0005887;GO:0009607;GO:0016020;GO:0016021;GO:0016021;GO:0030282;GO:0030282;GO:0060349;GO:0060349;	K06566	IFITM5, Dspa1; interferon induced transmembrane protein 5
gene6937	113.263	409.162	3.61249	0.000884257	414896	NC_006090.4	88742990	88748682	+	911	GSTA3	GO:0004364;GO:0004364;GO:0005615;GO:0006749;GO:0008152;GO:0016740;	K00799	GSTA3, GST, GSTA1; glutathione S-transferase alpha 3
gene16172	11.4399	41.3235	3.61221	0.00608309	770761	NC_006101.4	6021958	6028448	+	3330	MSLNL	-	-	MSLNL; mesothelin-like
gene1148	355.748	1283.88	3.60896	9.86711e-10	418239	NC_006088.4	69904874	69982240	+	2240	ARHGAP8	GO:0005737;GO:0007165;GO:0043087;	K20633	ARHGAP8, PRR5-ARHGAP8; Rho GTPase activating protein 8
gene18900	23.436	84.5657	3.60837	0.0104211	419280	NC_006107.4	10305909	10313834	+	3066	HCK	GO:0000166;GO:0004672;GO:0004713;GO:0004713;GO:0004715;GO:0004715;GO:0005102;GO:0005524;GO:0005524;GO:0005654;GO:0005886;GO:0006468;GO:0007169;GO:0016301;GO:0016310;GO:0016477;GO:0016740;GO:0030154;GO:0031234;GO:0038083;GO:0042127;GO:0045087;	K08893	HCK; HCK proto-oncogene, Src family tyrosine kinase
gene13784	12.6496	45.5626	3.60191	0.017654	396052	NC_006097.4	2375758	2379383	+	2057	CYP1A4	GO:0004497;GO:0005506;GO:0005623;GO:0005783;GO:0005789;GO:0016491;GO:0016705;GO:0016712;GO:0017144;GO:0019825;GO:0020037;GO:0043231;GO:0046677;GO:0046872;GO:0055114;GO:0055114;GO:0070330;GO:0070989;GO:0071615;	K07408	CYP1A1, CYP1A4, CYP1A5, CYPIA4, CYPIA5; cytochrome P450, family 1, subfamily A, polypeptide 1
gene17182	37.1728	133.853	3.60083	0.0295666	100859374	NT_462548.1	17416	78155	-	2155	LOC100859374	-	-	class I histocompatibility antigen, F10 alpha chain-like
gene22561	28.6574	103.084	3.59713	0.00147302	431664	NC_006127.4	10314348	10320170	+	5823	RXFP3	-	K08397	RXFP3; relaxin/insulin like family peptide receptor 3
gene847	93.4454	336.131	3.59709	0.000757646	396287	NC_006088.4	52154325	52159785	-	900	HMOX1	GO:0002246;GO:0004392;GO:0004392;GO:0004871;GO:0005634;GO:0005783;GO:0006788;GO:0006788;GO:0006879;GO:0006979;GO:0007165;GO:0016020;GO:0016021;GO:0016239;GO:0016242;GO:0020037;GO:0034101;GO:0034395;GO:0034605;GO:0035094;GO:0042167;GO:0042168;GO:0042803;GO:0043065;GO:0043123;GO:0048471;GO:0048661;GO:0048662;GO:0051260;GO:0055072;GO:0055114;GO:0071243;GO:0071276;GO:0071456;GO:0072719;GO:1902042;	K00510	HMOX1, HO-1; heme oxygenase 1
gene913	317.268	1140.01	3.59322	0.033945	418101	NC_006088.4	55804334	56053922	-	4990	TBXAS1	GO:0004497;GO:0004796;GO:0005506;GO:0016020;GO:0016021;GO:0016491;GO:0016705;GO:0020037;GO:0046872;GO:0055114;GO:0055114;	K01832	TBXAS1; thromboxane A synthase 1
gene4238	532.22	1895.85	3.56215	0.000460071	420827	NC_006089.4	60438715	60523441	-	5045	RNF144B	GO:0000151;GO:0000209;GO:0004842;GO:0004842;GO:0005737;GO:0008270;GO:0016020;GO:0016021;GO:0016567;GO:0031624;GO:0031966;GO:0031966;GO:0032436;GO:0042787;GO:0042787;GO:0046872;GO:0061630;	K11975	RNF144B, IBRDC2; ring finger protein 144B
gene18014	104.977	373.351	3.55652	0.00267302	422107	NC_006105.4	10503933	10508384	-	2157	CD300A	GO:0016020;GO:0016021;GO:0016020;GO:0016021;GO:0016020;GO:0016021;	K20395	CD300LG, CD300A, CD300L-B1, CD300L-B2; CD300 molecule like family member g
gene19751	335.689	1185.22	3.53069	0.0254854	428209	NC_006110.4	1544454	1553598	-	4340	PTAFR	GO:0001530;GO:0001816;GO:0001875;GO:0004871;GO:0004930;GO:0004930;GO:0004992;GO:0004992;GO:0005543;GO:0005622;GO:0005887;GO:0006935;GO:0006954;GO:0007165;GO:0007186;GO:0007186;GO:0007186;GO:0016020;GO:0016020;GO:0016021;GO:0016021;GO:0031663;GO:0032496;GO:0032959;GO:0035589;GO:0045028;GO:0048015;	K04279	PTAFR; platelet-activating factor receptor
gene1531	16.4708	57.8903	3.51472	0.00188385	418405	NC_006088.4	85462740	85586538	+	2161	ZPLD1	GO:0016020;GO:0016021;	-	ZPLD1; zona pellucida like domain containing 1
gene22653	50.8987	177.752	3.49226	4.68827e-05	426170	NC_006127.4	16695954	16699287	+	1402	GPX8	GO:0004601;GO:0004602;GO:0006979;GO:0016020;GO:0016021;GO:0016491;GO:0055114;GO:0055114;GO:0098869;	K00432	GPX8, null; glutathione peroxidase 8 (putative)
gene23662	379.994	1327.03	3.49225	4.1725e-05	426819	NC_008466.3	719624	743917	-	4928	DMBT1	-	K13912	DMBT1; deleted in malignant brain tumors 1
gene3481	384.957	1343.81	3.4908	7.19307e-15	420413	NC_006089.4	4084543	4088970	+	3887	GIMAP5	-	-	GIMAP5; GTPase, IMAP family member 5
gene18760	3503.8	12230.6	3.49068	0.00517541	419218	NC_006107.4	6906711	6919161	-	6402	ZNFX1	GO:0003723;	-	ZNFX1; zinc finger NFX1-type containing 1
gene13246	85.7005	298.582	3.48402	3.23649e-08	424792	NC_006096.4	9510174	9521255	-	6379	SLC19A3	GO:0006810;GO:0015403;GO:0016020;GO:0016020;GO:0016021;GO:0071934;	K14610	SLC19A3; solute carrier family 19 member 3
gene6638	163.692	570.225	3.48353	0.00243887	770279	NC_006090.4	63481441	63715415	+	4521	SLC35F1	GO:0006810;GO:0016020;GO:0016021;GO:0016021;	K15287	SLC35F1, null; solute carrier family 35 member F1
gene10077	304.165	1058.03	3.47847	0.0150171	396512	NC_006092.4	38264804	38267713	+	2244	FOS	GO:0000978;GO:0000979;GO:0001077;GO:0003677;GO:0003677;GO:0003677;GO:0003682;GO:0003700;GO:0003700;GO:0003700;GO:0005634;GO:0005634;GO:0005634;GO:0005654;GO:0005667;GO:0005667;GO:0005737;GO:0005783;GO:0005829;GO:0006355;GO:0006355;GO:0006357;GO:0006366;GO:0007179;GO:0007399;GO:0008134;GO:0031668;GO:0034614;GO:0035914;GO:0035994;GO:0042493;GO:0043565;GO:0044212;GO:0045672;GO:0045893;GO:0045944;GO:…	K04379	FOS; Fos proto-oncogene, AP-1 transcription factor subunit
gene1118	30.7602	106.456	3.46085	0.000575484	418221	NC_006088.4	68368755	68392017	+	5362	ENDOUL	-	-	ENDOUL; endonuclease, polyU-specific-like
gene23187	1028.65	3548.63	3.4498	0.0460767	427122	NC_006127.4	57003163	57017682	+	4233	ERAP1	GO:0005789;GO:0006508;GO:0008217;GO:0008237;GO:0008270;GO:0019885;GO:0070006;GO:0004177;GO:0004177;GO:0004177;GO:0005138;GO:0005576;GO:0005615;GO:0005737;GO:0005737;GO:0006508;GO:0006508;GO:0006508;GO:0006509;GO:0007165;GO:0007267;GO:0008217;GO:0008233;GO:0008235;GO:0008237;GO:0008270;GO:0008270;GO:0016020;GO:0042277;GO:0043171;GO:0045766;GO:0070006;GO:0070062;	K09604	ERAP1; endoplasmic reticulum aminopeptidase 1
gene18922	3707.23	12782.2	3.44792	1.29512e-05	396432	NC_006107.4	10568686	10578656	+	2769	TGM2	GO:0003810;GO:0003810;GO:0003810;GO:0005739;GO:0005783;GO:0005829;GO:0005925;GO:0018149;GO:0031012;GO:0031226;GO:0032471;GO:0032471;GO:0043065;GO:0043277;GO:0045785;GO:0051561;GO:0051561;GO:0060445;GO:0060662;GO:0070062;	K05625	TGM2, TGL2; transglutaminase 2
gene8118	47.0547	162.159	3.44618	0.00257457	428736	NC_006091.4	34292438	34329627	-	3584	CDKL2	GO:0004672;GO:0004693;GO:0005524;GO:0005634;GO:0006468;GO:0006468;GO:0051726;	K08824	CDKL2; cyclin dependent kinase like 2
gene24326	235.49	810.166	3.44034	0.00762689	425499	NT_464758.1	3108	11808	-	3783	NCKAP1L	-	K05750	NCKAP1L; NCK associated protein 1 like
gene2496	420.142	1442.14	3.43251	0.00413331	418867	NC_006088.4	169231539	169246335	+	2206	PHF11	GO:0005654;GO:0031965;	-	PHF11; PHD finger protein 11
gene11656	139.317	478.177	3.4323	7.59683e-10	693266	NC_006094.4	11488696	11497198	+	3051	CASP18	GO:0004197;GO:0005737;GO:0006508;GO:0006508;GO:0008233;GO:0008234;GO:0008234;GO:0008625;GO:0016787;GO:0030225;GO:0042981;GO:0097194;GO:0097200;	-	CASP18; initiator caspase
gene13247	30.7397	105.43	3.42977	7.93044e-05	100858713	NC_006096.4	9521450	9530104	-	2404	LOC100858713	-	K14610	THT2L; thiamine transporter 2-like
gene23661	761.197	2606.89	3.42473	0.000299434	426820	NC_008466.3	692625	714047	-	7071	LOC426820	-	K13912	deleted in malignant brain tumors 1 protein-like
gene6170	997.739	3414.29	3.42203	0.0302185	395147	NC_006090.4	32071937	32090408	+	3285	EIF2AK2	GO:0000186;GO:0001819;GO:0003723;GO:0003725;GO:0003725;GO:0003725;GO:0004672;GO:0004672;GO:0004672;GO:0004674;GO:0004694;GO:0005524;GO:0005737;GO:0005829;GO:0006412;GO:0006468;GO:0006468;GO:0006468;GO:0008285;GO:0009615;GO:0009615;GO:0009636;GO:0010998;GO:0016020;GO:0017148;GO:0030968;GO:0032722;GO:0032874;GO:0033689;GO:0034198;GO:0035455;GO:0042981;GO:0043066;GO:0045071;GO:0045071;GO:0045071;GO:…	K16195	EIF2AK2, PKR; eukaryotic translation initiation factor 2 alpha kinase 2
gene13190	852.728	2899.56	3.40034	5.88764e-07	424826	NC_006096.4	5613065	5699376	-	5912	PIK3CB	GO:0001935;GO:0001952;GO:0001952;GO:0005634;GO:0005730;GO:0005886;GO:0005942;GO:0006874;GO:0007156;GO:0009611;GO:0010628;GO:0016301;GO:0016301;GO:0016301;GO:0016303;GO:0016303;GO:0016310;GO:0016310;GO:0016740;GO:0030168;GO:0030496;GO:0035005;GO:0036092;GO:0040016;GO:0043560;GO:0046854;GO:0046934;GO:0048015;GO:0048015;GO:0060055;	K00922	PIK3CB; phosphatidylinositol-4,5-bisphosphate 3-kinase catalytic subunit beta
gene17565	69.7543	235.588	3.3774	1.22377e-06	417122	NC_006104.4	8804462	8829269	-	6340	C5	GO:0001701;GO:0004866;GO:0005576;GO:0005576;GO:0005579;GO:0005615;GO:0010575;GO:0010760;GO:0010951;GO:0045766;GO:0070062;GO:0090197;	K03994	C5; complement component 5
gene14335	28.131	95.0039	3.37719	0.00014818	415632	NC_006098.4	573401	577686	-	2483	ADGRG3	-	K08452	ADGRG3, GPR97; adhesion G protein-coupled receptor G3
gene6406	1213.02	4089.19	3.37108	3.87897e-13	395778	NC_006090.4	48291050	48307673	+	1926	GINM1	GO:0016020;GO:0016021;	-	GINM1, C3H6ORF72, C6orf72, dJ12G14.2; glycoprotein integral membrane 1
gene23208	3589.12	12097.6	3.37062	3.75488e-05	427107	NC_006127.4	59332514	59346072	+	4098	ARRDC3	GO:0001659;GO:0005768;GO:0005886;GO:0007165;GO:0031651;GO:0031699;GO:0043588;GO:0044252;GO:0051443;GO:0060613;GO:0071879;GO:0090327;	-	ARRDC3, null; arrestin domain containing 3
gene13801	177.124	596.85	3.36967	0.0164593	415303	NC_006097.4	2548211	2551299	+	1812	STOML1	GO:0016020;GO:0016020;GO:0016021;	-	STOML1; stomatin like 1
gene11985	61.0776	205.769	3.36898	0.0315005	424243	NC_006094.4	26469578	26482932	+	5981	EAF2	GO:0000977;GO:0001228;GO:0005634;GO:0005654;GO:0005654;GO:0006351;GO:0006355;GO:0006355;GO:0006366;GO:0008023;GO:0016607;GO:0030308;GO:0032783;GO:0045893;GO:0045893;GO:0045944;GO:0060770;	K15186	EAF2; ELL associated factor 2
gene828	436.432	1468.5	3.36478	0.00217465	771315	NC_006088.4	51594705	51607495	-	5759	CSF2RB	-	K04738	CSF2RB; colony stimulating factor 2 receptor beta common subunit
gene12104	842.785	2819.48	3.34544	0.00246102	424314	NC_006094.4	35290982	35301172	-	2379	NMI	GO:0003712;GO:0006366;GO:0060333;GO:1903506;	-	NMI; N-myc and STAT interactor
gene18281	221.021	738.075	3.33939	0.00305491	100857105	NC_006106.4	5395252	5403754	+	3097	SERPINF2	GO:0002020;GO:0002034;GO:0004867;GO:0004867;GO:0004867;GO:0005577;GO:0005615;GO:0005615;GO:0005615;GO:0009986;GO:0010757;GO:0010951;GO:0030199;GO:0032967;GO:0032967;GO:0042803;GO:0045597;GO:0045597;GO:0045944;GO:0045944;GO:0046330;GO:0048514;GO:0048661;GO:0051496;GO:0051918;GO:0051918;GO:0070062;GO:0070374;GO:0071636;GO:0071636;GO:0072562;	K03983	SERPINF2, alpha-2-antiplasmin; serpin family F member 2
gene10815	82.2508	273.111	3.32047	0.00356201	423695	NC_006093.4	10819683	10821532	+	571	SRGN	GO:0005615;GO:0005794;GO:0008626;GO:0030502;	K06849	SRGN; serglycin
gene11866	1079.94	3583.45	3.3182	2.91462e-09	424191	NC_006094.4	21890503	21939771	+	6969	ITGB6	GO:0004872;GO:0005178;GO:0005925;GO:0006954;GO:0007155;GO:0007155;GO:0007160;GO:0007229;GO:0007229;GO:0008305;GO:0009897;GO:0016020;GO:0016021;GO:0033627;GO:0043235;GO:0070062;	K06589	ITGB6; integrin subunit beta 6
gene3989	15.9757	53.0067	3.31795	0.00471516	420687	NC_006089.4	42063865	42280981	-	2330	CPNE4	-	-	CPNE4; copine 4
gene17833	1998.58	6586.3	3.29549	0.019505	417401	NC_006105.4	6351670	6361412	-	5042	TRIM25	GO:0003723;GO:0005622;GO:0005654;GO:0005737;GO:0005829;GO:0006513;GO:0008270;GO:0016604;GO:0036503;GO:0042787;GO:0043123;GO:0043627;GO:0045087;GO:0045087;GO:0045296;GO:0046596;GO:0046597;GO:0046872;GO:0051091;GO:0051092;GO:1902186;GO:1902187;GO:1904264;GO:0005622;GO:0008270;GO:0046872;	K10652	MIR3614, TRIM25, TRIM56; microRNA 3614
gene15694	56.4663	185.221	3.28021	1.83082e-06	770379	NC_006100.4	13062928	13064570	-	905	SMIM3	-	-	SMIM3; small integral membrane protein 3
gene22604	1310.64	4298.56	3.27976	0.000916099	427187	NC_006127.4	12937152	12957520	+	3798	C7	GO:0005579;GO:0005579;GO:0006955;GO:0070062;	K03996	C7; complement C7
gene17223	34.9407	114.506	3.27715	0.000105935	107057116	NT_462554.1	11364	14296	-	2197	LOC107057116	-	-	zinc finger protein 501-like
gene608	1113.65	3646.24	3.27415	0.00498239	417926	NC_006088.4	46718009	46745676	+	5461	APAF1	GO:0000166;GO:0001843;GO:0005524;GO:0005634;GO:0005737;GO:0005829;GO:0006915;GO:0006919;GO:0006919;GO:0007275;GO:0007420;GO:0008635;GO:0008635;GO:0008656;GO:0008656;GO:0030900;GO:0042802;GO:0042981;GO:0043293;GO:0043293;GO:0043293;GO:0043531;GO:0051402;GO:0070059;GO:0070062;GO:0097190;GO:1902510;GO:2001235;	K02084	APAF1; apoptotic peptidase activating factor 1
gene18586	219.941	718.417	3.26641	2.88307e-05	419121	NC_006107.4	502736	519430	+	4470	GGT7	GO:0006508;GO:0006751;GO:0016020;GO:0016021;GO:0036374;	K00681	GGT7, GGTL3; gamma-glutamyltransferase 7
gene14678	863.115	2814.77	3.26118	1.41653e-08	776594	NC_006098.4	17262347	17276341	+	2305	LOC776594	-	-	uncharacterized LOC776594
gene11686	12.3242	40.1293	3.25615	0.0265534	429012	NC_006094.4	12454287	12508735	+	4465	DYTN	GO:0008270;GO:0046872;GO:0008270;GO:0046872;	-	DYTN; dystrotelin
gene19416	356.572	1155.4	3.24029	1.35258e-10	419503	NC_006108.4	6086542	6088270	-	976	C1QC	-	K03988	C1QC, null; complement C1q C chain
gene4455	44.5725	144.403	3.23973	0.0172669	420942	NC_006089.4	80187839	80197449	+	2313	UPP1	GO:0003824;GO:0004850;GO:0004850;GO:0005737;GO:0009116;GO:0009166;GO:0016740;GO:0016757;GO:0016763;GO:0044206;	K00757	UPP1; uridine phosphorylase 1
gene14685	1004.13	3247.82	3.23445	0.000803964	396385	NC_006098.4	17821288	17828760	-	2294	IRF8	GO:0000122;GO:0000122;GO:0000122;GO:0000975;GO:0000977;GO:0000978;GO:0001078;GO:0003677;GO:0003677;GO:0003700;GO:0005634;GO:0005634;GO:0005634;GO:0005654;GO:0005737;GO:0005737;GO:0006351;GO:0006355;GO:0006355;GO:0006909;GO:0006955;GO:0009617;GO:0030099;GO:0032729;GO:0032735;GO:0042742;GO:0042832;GO:0044130;GO:0045893;GO:0045944;GO:0045944;GO:0060261;GO:0071222;GO:0071346;GO:0071346;	K10155	IRF8, ICSBP; interferon regulatory factor 8
gene8852	209.823	677.105	3.22702	0.0272785	422884	NC_006091.4	83016868	83024856	+	2386	TNIP2	-	-	TNIP2; TNFAIP3 interacting protein 2
gene12679	91.019	291.475	3.20235	0.0115768	771694	NC_006095.4	20844353	20848677	-	2597	BEST4	-	K13881	BEST4; bestrophin 4
gene9868	1519.44	4864.47	3.20149	3.08586e-10	428873	NC_006092.4	26293524	26352881	-	8978	PAPLN	GO:0004222;GO:0004867;GO:0005578;GO:0006508;GO:0008233;GO:0008237;GO:0008270;GO:0010951;GO:0031012;	-	PAPLN; papilin, proteoglycan like sulfated glycoprotein
gene1290	3528.37	11286.2	3.19869	0.000298583	374193	NC_006088.4	76952888	76956805	+	1288	GAPDH	GO:0000226;GO:0000740;GO:0004365;GO:0004365;GO:0005634;GO:0005634;GO:0005737;GO:0005811;GO:0005829;GO:0005829;GO:0005829;GO:0005856;GO:0005886;GO:0006006;GO:0006094;GO:0006094;GO:0006096;GO:0006096;GO:0006096;GO:0006915;GO:0008017;GO:0015630;GO:0016020;GO:0016020;GO:0016491;GO:0016620;GO:0016740;GO:0017148;GO:0030529;GO:0031012;GO:0031965;GO:0031982;GO:0035605;GO:0035606;GO:0042802;GO:0043066;GO:…	K00134	GAPDH, KNC-NDS6; glyceraldehyde-3-phosphate dehydrogenase
gene19949	132.176	422.22	3.19438	0.0109535	419669	NC_006110.4	5313378	5334839	-	2805	RNF19B	-	K11973	RNF19B, IBRDC3; ring finger protein 19B
gene3770	991.436	3162.44	3.18976	0.00176162	420585	NC_006089.4	26313192	26583008	-	9463	THSD7A	GO:0016020;GO:0016021;GO:0070062;	-	THSD7A; thrombospondin type 1 domain containing 7A
gene8958	224.964	717.404	3.18897	0.00607284	100857605	NC_006091.4	89071495	89093568	+	2257	RNF24	GO:0000209;GO:0005794;GO:0008270;GO:0016020;GO:0016021;GO:0042787;GO:0043161;GO:0046872;GO:0061630;	-	RNF24; ring finger protein 24
gene8698	24.4392	77.8822	3.18677	0.000920406	426317	NC_006091.4	69885284	69913694	+	5424	TMEM156	GO:0016020;GO:0016021;	-	TMEM156; transmembrane protein 156
gene11523	32.8513	104.404	3.17808	0.000215093	107049003	NC_006094.4	4657374	4665347	-	4512	RBM44	GO:0000166;GO:0003676;	-	RBM44; RNA binding motif protein 44
gene12030	180.273	572.816	3.17749	2.87583e-10	395488	NC_006094.4	28634157	28643201	-	1765	MARCO	GO:0005044;GO:0006897;GO:0006898;GO:0016020;GO:0016020;GO:0016021;GO:0043277;	K13884	MARCO, COL22A1; macrophage receptor with collagenous structure
gene1575	8.11815	25.7153	3.16763	0.042884	769974	NC_006088.4	88602538	88632166	+	2928	TMPRSS7	GO:0004252;GO:0005886;GO:0006508;GO:0006508;GO:0006508;GO:0008233;GO:0008236;GO:0008236;GO:0016020;GO:0016021;GO:0016787;	K09638	TMPRSS7; transmembrane protease, serine 7
gene17270	27.1521	85.9054	3.16386	0.000564626	427782	NC_006104.4	944155	947873	+	1986	FUT7	GO:0000139;GO:0002361;GO:0002522;GO:0005794;GO:0005794;GO:0006486;GO:0008417;GO:0016020;GO:0016020;GO:0016021;GO:0016740;GO:0016757;GO:0032580;GO:0036065;GO:0046920;	K07635	FUT7, CFTII; fucosyltransferase 7
gene18408	1033.76	3270.58	3.16377	1.99055e-08	417635	NC_006106.4	7319407	7375432	+	2260	VMP1	GO:0000407;GO:0000407;GO:0005730;GO:0005783;GO:0005783;GO:0006887;GO:0007029;GO:0007030;GO:0007566;GO:0010506;GO:0010506;GO:0016020;GO:0016020;GO:0016021;GO:0016337;GO:0034329;	K21248	VMP1, TMEM49; vacuole membrane protein 1
gene17222	13.7013	43.2271	3.15497	0.01769	107057117	NT_462554.1	2885	7480	+	4094	LOC107057117	-	-	class II histocompatibility antigen, B-L beta chain-like
gene3385	160.651	505.478	3.14643	5.27393e-05	429681	NC_006089.4	447203	453817	+	3792	GIMAP1	-	-	GIMAP1; GTPase, IMAP family member 1
gene20376	359.928	1131.21	3.14289	0.000513129	100859319	NC_006112.3	1282479	1284960	-	1754	CD48	-	K06479	CD48; CD48 molecule
gene13123	1318.75	4129.48	3.13136	0.0149606	396241	NC_006096.4	4590500	4601249	-	2377	TF	GO:0005576;GO:0005576;GO:0005615;GO:0005623;GO:0006810;GO:0006811;GO:0046872;GO:0055072;	K14736	TF, LTF, TFEW, conalbumin; transferrin (ovotransferrin)
gene704	127.149	397.483	3.12612	8.29171e-09	417979	NC_006088.4	49272293	49298584	+	6332	NFAM1	-	-	NFAM1; NFAT activating protein with ITAM motif 1
gene1314	28.5115	89.0985	3.12501	0.000477674	395689	NC_006088.4	77287666	77296901	+	2274	ENO2	GO:0000015;GO:0000287;GO:0001917;GO:0004634;GO:0005615;GO:0005622;GO:0005737;GO:0006096;GO:0043025;GO:0043204;GO:0043209;GO:0070062;	K01689	ENO2; enolase 2
gene386	26.3889	82.4506	3.12444	0.00472147	417798	NC_006088.4	30107717	30309723	+	5914	TMEM117	-	-	TMEM117; transmembrane protein 117
gene20848	10.4764	32.7053	3.12181	0.032615	771930	NC_006113.4	3145304	3149942	+	1564	HSD11B1a	GO:0016491;GO:0055114;	K15680	HSD11B1a, 11-DH, 11-beta-HSD1, CORTRD2, HDL, HSD11, HSD11B, HSD11L, SDR26C1; hydroxysteroid (11-beta) dehydrogenase 1a
gene15416	88.4933	275.799	3.11661	0.000470786	769167	NC_006100.4	1458271	1481027	+	1129	CYSTM1	-	-	CYSTM1, C13H5orf32, C5orf32; cysteine rich transmembrane module containing 1
gene18656	774.702	2402.4	3.10106	2.48241e-07	419158	NC_006107.4	2765220	2797009	-	3583	ACSS2	GO:0003824;GO:0003987;GO:0003987;GO:0003987;GO:0005654;GO:0005737;GO:0005829;GO:0006085;GO:0008152;GO:0008610;GO:0016020;GO:0016021;GO:0016208;GO:0019427;GO:0043231;	K01895	ACSS2; acyl-CoA synthetase short-chain family member 2
gene22861	1478.54	4584.41	3.10063	1.64309e-14	100858941	NC_006127.4	27893323	27924007	+	9839	LOC100858941	-	-	uncharacterized LOC100858941
gene22954	2632.74	8151.45	3.09618	0.000103198	100859603	NC_006127.4	36704869	36791788	-	11342	TRPM6	GO:0004674;GO:0005216;GO:0005261;GO:0005261;GO:0006468;GO:0006811;GO:0006812;GO:0009636;GO:0016020;GO:0016020;GO:0016021;GO:0016021;GO:0016324;GO:0030001;GO:0031526;GO:0034220;GO:0051262;GO:0055085;GO:0098655;	K04981	TRPM6; transient receptor potential cation channel subfamily M member 6
gene20970	2420.61	7480.55	3.09036	0.00227721	419932	NC_006113.4	5123154	5127216	+	3053	BTG2	GO:0006479;GO:0006974;GO:0008285;GO:0008285;GO:0008306;GO:0009952;GO:0017148;GO:0021542;GO:0021954;GO:0031175;GO:0035914;GO:0060213;GO:0070062;GO:2000178;	K14443	BTG2; BTG anti-proliferation factor 2
gene32	39.4637	121.952	3.09023	0.0122765	430409	NC_006088.4	672595	677898	+	1665	IRF5	-	K09446	IRF5; interferon regulatory factor 5
gene12016	4672.68	14411.4	3.08418	0.00158488	101747378	NC_006094.4	28388792	28407157	-	7004	LOC101747378	GO:0003950;GO:0003950;GO:0016740;GO:0016757;	K15261	poly [ADP-ribose] polymerase 14-like
gene5059	172.044	529.541	3.07793	8.1715e-05	420249	NC_006089.4	128996256	129035312	+	5633	SPAG1	-	K19870	SPAG1; sperm associated antigen 1
gene10787	163.07	501.314	3.07422	0.0206019	423678	NC_006093.4	9642174	9672650	-	4309	PAPSS2	GO:0000103;GO:0000103;GO:0004020;GO:0004020;GO:0004781;GO:0004781;GO:0005524;GO:0007596;GO:0016310;GO:0060348;	K13811	PAPSS2; 3'-phosphoadenosine 5'-phosphosulfate synthase 2
gene16270	631.398	1938.78	3.07062	0.0348542	416610	NC_006101.4	8522957	8537412	-	3742	TMC7	GO:0016020;GO:0016021;GO:0016021;	K21988	TMC7; transmembrane channel like 7
gene1060	90.0313	275.35	3.05839	9.45367e-05	418189	NC_006088.4	65247059	65268788	-	3456	LOC418189	GO:0005215;GO:0005886;GO:0006810;GO:0006810;GO:0006811;GO:0016020;GO:0016020;GO:0016021;GO:0005215;GO:0005886;GO:0006810;GO:0006810;GO:0006811;GO:0016020;GO:0016020;GO:0016021;	K08747	SLCO1B1; solute carrier organic anion transporter family member 1B1
gene19185	91.1314	278.576	3.05686	0.00115548	396068	NC_006108.4	654288	674698	-	4113	KCNAB2	-	K04883	KCNAB2; potassium voltage-gated channel subfamily A regulatory beta subunit 2
[truncated: 1,228 more rows]

## Sheet: PmQ−P_vs_ PmCQ2−P
ID	PmCQ2-P	PmQ-P	foldchange	pvalue	NCBI_GI	Chromosome	Start	End	Strand	Length	Name	GO	KEGG	Description
[truncated: 318 more rows]
