# Supplementary material for: Transcriptomic Analysis of Chicken Lungs Infected With Avian and Bovine Pasteurella multocida Serotype A
Source: Front Vet Sci. 2020 Aug 11;7:452. doi: 10.3389/fvets.2020.00452 (PMC7433353; doi:10.3389/fvets.2020.00452)
Supplement: Supplementary file 3 [file Data_Sheet_3.xlsx]

## Sheet: Total
461 elements included exclusively in "P-C_vs_PmCQ2-P":				#	595 elements included exclusively in "P-C_vs_PmQ-P":				#	65 elements included exclusively in "PmCQ2-P_vs_PmQ-P":				#	868 common elements in "P-C_vs_PmCQ2-P" and "P-C_vs_PmQ-P":				#	67 common elements in "P-C_vs_PmCQ2-P" and "PmCQ2-P_vs_PmQ-P":				#	155 common elements in "P-C_vs_PmQ-P" and "PmCQ2-P_vs_PmQ-P":				#	31 common elements in "P-C_vs_PmCQ2-P", "P-C_vs_PmQ-P" and "PmCQ2-P_vs_PmQ-P":
	P-C_vs_PmCQ2-P	P-C_vs_PmQ-P	PmCQ2-P_vs_PmQ-P	#		P-C_vs_PmCQ2-P	P-C_vs_PmQ-P	PmCQ2-P_vs_PmQ-P	#		P-C_vs_PmCQ2-P	P-C_vs_PmQ-P	PmCQ2-P_vs_PmQ-P	#		P-C_vs_PmCQ2-P	P-C_vs_PmQ-P	PmCQ2-P_vs_PmQ-P	#		P-C_vs_PmCQ2-P	P-C_vs_PmQ-P	PmCQ2-P_vs_PmQ-P	#		P-C_vs_PmCQ2-P	P-C_vs_PmQ-P	PmCQ2-P_vs_PmQ-P	#		P-C_vs_PmCQ2-P	P-C_vs_PmQ-P	PmCQ2-P_vs_PmQ-P	#
gene206	0.458939	0.682302	1.47441	#	gene37	0.741777	0.398467	0.532819	#	gene168	2.24203	0.341545	0.1504	#	gene16	0.415791	0.445396	1.05941	#	gene607	0.256343	0.620362	2.40786	#	gene128	0.891183	0.43777	0.487415	#	gene22342	0.000751887	0.432785	567.921
gene437	0.448292	0.84836	1.87624	#	gene156	0.521591	0.491018	0.931941	#	gene1695	1.10049	0.38875	0.351429	#	gene19	0.336392	0.299995	0.88371	#	gene1875	0.330306	0.974489	2.93049	#	gene1464	1.07177	0.425133	0.393974	#	gene22351	0	0.295343	Inf
gene615	0.496676	0.743117	1.48501	#	gene318	1.2644	0.270845	0.21177	#	gene1821	1.07665	0.277601	0.254849	#	gene134	0.340395	0.398195	1.16179	#	gene2427	0.306214	0.637078	2.06821	#	gene3660	1.00913	0.351137	0.345578	#	gene22352	9.51177e-05	0.424674	4406.72
gene645	0.312377	0.524123	1.66172	#	gene393	0.566148	0.482679	0.845801	#	gene3127	1.11721	0.555571	0.493825	#	gene212	0.319416	0.360852	1.12434	#	gene2966	0	0.648949	Inf	#	gene4168	0.596476	0.26532	0.440145	#	gene22354	0.000206373	0.25877	1235.55
gene652	0.387877	0.924383	2.34998	#	gene415	0.561697	0.358889	0.63614	#	gene6849	1.18714	0.579289	0.483903	#	gene238	0.386266	0.436014	1.11994	#	gene3240	0	0.437239	Inf	#	gene4462	0.760125	0.220126	0.288036	#	gene307	6.34417	13.5263	2.11956
gene660	0.436264	0.6988	1.58763	#	gene479	0.511008	0.395756	0.768024	#	gene7204	1.76143	0.884901	0.497512	#	gene289	0.447709	0.396945	0.876187	#	gene3375	0.43763	1.94012	4.4056	#	gene5190	0.986992	0.47119	0.474681	#	gene1021	2.09719	6.25809	2.96396
gene751	0.486114	0.558087	1.13886	#	gene516	0.685907	0.435814	0.632744	#	gene7759	1.65826	0.629464	0.375995	#	gene374	0.413354	0.237766	0.571217	#	gene3911	0.469972	1.00383	2.11914	#	gene5858	1.19815	0.399301	0.329362	#	gene2146	2.8744	16.0802	5.55706
gene783	0.151567	0.270603	1.77033	#	gene819	0.762012	0.485746	0.630698	#	gene7841	1.48638	0.619442	0.414996	#	gene495	0.349873	0.311149	0.881568	#	gene4684	0.465831	1.02729	2.18987	#	gene6287	0.966199	0.485522	0.498639	#	gene2458	2.18308	6.97104	3.16118
gene890	0.388607	0.676314	1.72861	#	gene821	0.684998	0.272371	0.395633	#	gene12038	1.14222	0.556821	0.484401	#	gene614	0.0980742	0.1112	1.12868	#	gene8485	0.493208	1.18599	2.39049	#	gene6414	0.945298	0.394273	0.413077	#	gene3742	2.77263	7.21752	2.58569
gene986	0.16647	0.298076	1.76102	#	gene841	0.542857	0.496549	0.906247	#	gene13377	1.46923	0.614089	0.414804	#	gene673	0.313333	0.343135	1.0907	#	gene10312	0.388354	0.888487	2.27447	#	gene7034	0.523381	0.25789	0.488484	#	gene4434	113.35	877.352	7.64579
gene996	0.270632	0.542485	1.98617	#	gene985	0.477065	0.199637	0.414315	#	gene14153	1.08872	0.483994	0.44225	#	gene677	0.394893	0.461374	1.15835	#	gene10586	0	0.883487	Inf	#	gene7048	0.664332	0.2293	0.34218	#	gene4916	3.29114	20.8362	6.26465
gene1197	0.498382	0.893988	1.78025	#	gene1047	0.601413	0.449691	0.743123	#	gene14242	1.08008	0.518911	0.47641	#	gene770	0.394638	0.424299	1.06598	#	gene10636	0	1.11071	Inf	#	gene7680	1.0799	0.482371	0.443409	#	gene5979	3.5459	32.2161	8.97445
gene1244	0.437134	0.876302	1.99103	#	gene1216	0.442385	0.20752	0.464539	#	gene14811	1.54506	0.727258	0.468195	#	gene782	0.311565	0.304704	0.969811	#	gene12759	0.304586	0.756793	2.47083	#	gene7681	0.784154	0.219714	0.278553	#	gene8488	2.36604	8.51162	3.552
gene1310	0.416097	0.553801	1.31977	#	gene1458	0.706144	0.479261	0.673166	#	gene16065	1.21578	0.551979	0.450504	#	gene846	0.444504	0.349578	0.779344	#	gene13569	0.308628	0.964623	3.08495	#	gene7967	0.548637	0.261096	0.472621	#	gene10239	2.54315	13.6722	5.33823
gene1559	0.465206	0.71126	1.51811	#	gene1524	0.619831	0.497054	0.795926	#	gene16107	1.92319	0.599675	0.310255	#	gene947	0.246983	0.359859	1.44522	#	gene15505	0.445909	1.00916	2.24741	#	gene8194	1.10135	0.285357	0.258261	#	gene12492	2.33481	14.8481	6.27697
gene1728	0.46457	0.537332	1.14699	#	gene1624	0.610747	0.347798	0.565929	#	gene16201	1.35412	0.443711	0.324961	#	gene988	0.277478	0.18663	0.664016	#	gene18309	0.241697	0.503688	2.06879	#	gene9154	0.476489	0.18405	0.384985	#	gene14351	2.07973	8.68259	4.1367
gene1940	0.438818	0.527044	1.19311	#	gene1629	0.516111	0.489397	0.938992	#	gene17750	2.30229	0.508956	0.218956	#	gene991	0.457399	0.445291	0.965465	#	gene21132	0.312149	0.678536	2.15643	#	gene9369	1.0097	0.492575	0.48493	#	gene14909	3.63118	13.0031	3.5443
gene2173	0.486029	0.576854	1.1763	#	gene1666	0.519435	0.237124	0.453847	#	gene18995	1.79648	0.62143	0.344617	#	gene1213	0.106373	0.212021	1.97548	#	gene22275	0.000569862	0.520784	900.03	#	gene9508	0.947778	0.422178	0.443629	#	gene16041	3.2683	7.09773	2.14725
gene2239	0.395851	0.561072	1.40917	#	gene1756	0.571465	0.448523	0.777876	#	gene19634	1.52292	0.475443	0.308743	#	gene1301	0.471365	0.342853	0.721706	#	gene22276	0	0.920499	Inf	#	gene9686	0.780443	0.393679	0.499117	#	gene16042	3.28281	7.35621	2.21678
gene2474	0.468136	0.500053	1.05924	#	gene1890	0.54268	0.49785	0.908738	#	gene19980	1.77209	0.70747	0.396565	#	gene1305	0.466869	0.472761	1.00463	#	gene22277	0.000491811	0.63842	1280.42	#	gene9837	0.409692	0.0558653	0.136224	#	gene17448	3.11975	6.82565	2.1687
gene2485	0.468185	0.619086	1.31089	#	gene2083	0.619864	0.438141	0.699996	#	gene21170	1.24525	0.378894	0.302305	#	gene1315	0.290807	0.253896	0.864946	#	gene22278	0	0.629674	Inf	#	gene9838	0.620171	0.0142048	0.0227396	#	gene18591	2.50105	5.49093	2.17633
gene2532	0.358802	0.665536	1.84285	#	gene2287	0.64682	0.300591	0.462698	#	gene21250	1.13022	0.309922	0.273063	#	gene1402	0.399706	0.410736	1.0196	#	gene22280	0	0.781408	Inf	#	gene9974	0.870494	0.296043	0.336109	#	gene18893	2.06399	7.23261	3.47158
gene2607	0.302694	0.649695	2.13292	#	gene2534	0.613911	0.373175	0.603117	#	gene21354	2.38374	0.367444	0.15192	#	gene1517	0.420079	0.438206	1.0382	#	gene22281	0	0.618461	Inf	#	gene11125	0.923707	0.364287	0.390569	#	gene19732	2.2715	5.84342	2.54942
gene2659	0.426192	0.558859	1.29975	#	gene2654	0.558121	0.371802	0.662957	#	gene21355	1.96175	0.608628	0.307692	#	gene1550	0.348627	0.216294	0.615792	#	gene22289	0	0.411764	Inf	#	gene11986	0.639579	0.319648	0.494878	#	gene20075	2.07906	10.2777	4.89048
gene2678	0.466014	0.639213	1.35903	#	gene2655	0.801198	0.458937	0.568833	#	gene22420	1.69656	0.703471	0.411506	#	gene1652	0.355388	0.3648	1.01832	#	gene22290	0	0.657224	Inf	#	gene12270	0.511535	0.204678	0.397153	#	gene20111	9.43648	26.077	2.73362
gene2683	0.489899	0.520603	1.05496	#	gene2661	0.575468	0.474908	0.820876	#	gene23046	1.72665	0.766054	0.439658	#	gene1723	0.421661	0.297706	0.702144	#	gene22294	0.00186455	0.683769	361.886	#	gene13232	0.814684	0.169841	0.207535	#	gene20187	5.80982	2.81824	0.481742
gene2885	0.454272	0.5522	1.20641	#	gene2663	0.786215	0.430447	0.544258	#	gene23193	1.70443	0.678876	0.39504	#	gene1885	0.359525	0.409554	1.12837	#	gene22295	0	0.580664	Inf	#	gene14501	0.876186	0.365798	0.413468	#	gene20659	3.14696	7.36039	2.32443
gene3547	0.377279	0.5848	1.53844	#	gene2715	0.59293	0.478451	0.801182	#	gene23311	1.51825	0.64207	0.420352	#	gene2074	0.411962	0.388957	0.938243	#	gene22296	0	0.732767	Inf	#	gene14734	0.908423	0.449856	0.491346	#	gene20762	3.54533	17.5868	4.91534
gene3619	0.409311	0.654491	1.59127	#	gene2825	0.759061	0.4597	0.601177	#	gene23424	1.473	0.734945	0.495749	#	gene2131	0.424987	0.283982	0.663833	#	gene22299	0	0.649012	Inf	#	gene15820	1.02433	0.483104	0.468347	#	gene21687	2.07835	6.13346	2.92674
gene3738	0.494485	0.560697	1.12645	#	gene3431	0.655312	0.48753	0.73744	#	gene24122	1.272	0.543994	0.422946	#	gene2206	0.335938	0.46089	1.36031	#	gene22302	0.0213043	1.16087	53.9504	#	gene17772	0.414132	0	0	#	gene22523	18.256	8.72339	0.471048
gene4025	0.423774	0.683074	1.60152	#	gene3449	0.347963	0.184634	0.525341	#	gene24271	1.14018	0.5263	0.456977	#	gene2301	0.335843	0.322152	0.947701	#	gene22306	0	0.662004	Inf	#	gene19004	1.59566	0.238388	0.148471	#	gene22852	2.99235	6.59947	2.18838
gene4401	0.498906	0.532686	1.05802	#	gene3477	0.671209	0.481964	0.713228	#	gene25003	5.76648	0.368895	0.0629374	#	gene2358	0.192417	0.23695	1.22373	#	gene22309	0	0.573289	Inf	#	gene20515	0.869271	0.329363	0.375539	#
gene4443	0.369347	0.513566	1.38096	#	gene3627	0.742671	0.49504	0.661207	#	gene56	0.726672	1.82323	2.48676	#	gene2412	0.455913	0.433448	0.942867	#	gene22312	0	0.694832	Inf	#	gene22270	1.16534	0.328961	0.280799	#
gene4524	0.391467	0.589732	1.49732	#	gene3736	0.577855	0.360522	0.619744	#	gene1854	0.69228	2.21939	3.18477	#	gene2545	0.40772	0.487661	1.18641	#	gene22314	0.000677456	0.516025	754.716	#	gene23018	1.17887	0.386583	0.326042	#
gene4691	0.373265	0.546975	1.45456	#	gene3818	0.540758	0.448486	0.822537	#	gene2027	0.690416	1.5311	2.20243	#	gene2703	0.295696	0.265791	0.894847	#	gene22320	0	0.563149	Inf	#	gene23383	0.577104	0.0236015	0.0407356	#
gene4732	0.349945	0.519499	1.47559	#	gene3968	0.581736	0.319394	0.54349	#	gene2335	0.69333	1.43266	2.04765	#	gene2804	0.483724	0.426578	0.874497	#	gene22322	0	0.550964	Inf	#	gene24339	2.21411	0.133326	0.0599914	#
gene4795	0.333482	0.578958	1.72715	#	gene4062	0.588354	0.446341	0.754928	#	gene3378	0.640315	1.99673	3.10189	#	gene2805	0.445361	0.362465	0.806403	#	gene22323	0.000266753	0.650748	2413.11	#	gene24637	1.00291	0.467856	0.462931	#
gene4920	0.403339	0.587369	1.44589	#	gene4370	0.541653	0.174252	0.321024	#	gene3675	0.806271	1.97758	2.43869	#	gene2850	0.472306	0.487209	1.02264	#	gene22346	0.000757427	0.632454	825.081	#	gene226	1.20016	2.79976	2.31388	#
gene5012	0.452161	0.500405	1.0987	#	gene4372	0.803422	0.406454	0.502722	#	gene4679	0.743009	1.88499	2.50725	#	gene2852	0.361433	0.395343	1.08338	#	gene22347	0	0.481392	Inf	#	gene278	1.27475	2.60461	2.02053	#
gene5129	0.312305	0.521574	1.66001	#	gene4403	0.50038	0.391562	0.776363	#	gene4701	0.713827	1.81948	2.53005	#	gene2857	0.422815	0.287367	0.673478	#	gene22356	0.00100376	0.875848	864.271	#	gene445	0.943731	17.7324	18.5339	#
gene5134	0.447504	0.719689	1.59435	#	gene4466	0.765664	0.495616	0.64216	#	gene4992	0.824562	2.1063	2.53673	#	gene2884	0.346015	0.317595	0.910954	#	gene22357	0	0.716386	Inf	#	gene608	1.10374	3.27415	2.94531	#
gene5299	0.496133	0.579001	1.15987	#	gene4978	0.497692	0.257863	0.513004	#	gene5992	0.641911	1.45552	2.25305	#	gene2928	0.487848	0.4553	0.925239	#	gene22359	0	0.721345	Inf	#	gene628	1.07253	2.50954	2.32594	#
gene5303	0	0.319104	Inf	#	gene5011	0.56453	0.397043	0.698171	#	gene6169	0.96276	2.14198	2.21083	#	gene2930	0.0914893	0.163551	1.77271	#	gene22378	0	0.469427	Inf	#	gene697	1.94326	17.3692	8.85602	#
gene5406	0.406638	0.521994	1.27188	#	gene5022	0.577676	0.494434	0.845303	#	gene6645	0	6.48077	Inf	#	gene2933	0.281278	0.286992	1.01149	#	gene22386	0	0.584841	Inf	#	gene698	1.96209	7.4408	3.75978	#
gene5696	0.367446	0.599432	1.61987	#	gene5154	0.508254	0.48793	0.951962	#	gene7221	#N/A	Inf	Inf	#	gene3166	0.235768	0.163083	0.684615	#	gene23394	0.457727	1.00945	2.1883	#	gene787	0.975519	2.19772	2.23423	#
gene5745	0.42644	0.513123	1.19153	#	gene5405	0.718035	0.414458	0.572907	#	gene8075	0.851497	1.83678	2.14162	#	gene3371	0.491124	0.411493	0.830319	#	gene23774	0	0.503508	Inf	#	gene912	1.0508	2.16969	2.05096	#
gene5957	0.416186	0.634153	1.51162	#	gene5412	0.843524	0.444074	0.521878	#	gene8400	0.585413	3.7449	6.32069	#	gene3384	0.0975127	0.176737	1.79954	#	gene23780	0	0.64262	Inf	#	gene1120	4.234	13.6423	3.19037	#
gene5967	0.351405	0.749021	2.11928	#	gene5821	0.640529	0.44387	0.687711	#	gene8539	0.524424	1.28088	2.42069	#	gene3400	0.41084	0.401331	0.968307	#	gene23875	0	0.855581	Inf	#	gene1176	1.46596	4.13309	2.80276	#
gene6581	0.495929	0.657356	1.31793	#	gene5837	0.550501	0.471279	0.85048	#	gene8548	0.525713	1.15926	2.19057	#	gene3447	0.365546	0.256036	0.693553	#	gene23923	0	0.544726	Inf	#	gene1531	1.63834	3.51472	2.12839	#
gene6653	0.285983	0.506265	1.75391	#	gene5934	0.556844	0.396578	0.70636	#	gene9206	0.799099	2.26937	2.82755	#	gene3510	0.423177	0.416371	0.974954	#	gene24299	0.149177	0.334997	2.22663	#	gene1783	10.6543	50.9611	4.76133	#
gene6762	0.498094	0.530087	1.05518	#	gene5955	0.535704	0.416592	0.770623	#	gene9292	0.567824	1.29307	2.2633	#	gene3667	0.136812	0.134501	0.978007	#	gene24591	0.0716783	0.379982	5.27357	#	gene2102	1.33619	3.73803	2.77407	#
gene6783	0.483795	0.64901	1.32974	#	gene5998	0.542842	0.312976	0.572474	#	gene10334	0.825006	1.67412	2.01795	#	gene3730	0.332845	0.247249	0.741618	#	gene26613	0	0.501131	Inf	#	gene2144	0.851191	2.44878	2.85806	#
gene6804	0.0743752	0.217296	2.9181	#	gene6022	0.652821	0.375694	0.571683	#	gene12250	0.532841	1.78316	3.3189	#	gene3853	0.352661	0.396918	1.11639	#	gene3958	6.262	1.36266	0.216683	#	gene2452	1.09442	4.8567	4.41192	#
gene7181	0.492085	0.537365	1.08208	#	gene6095	0.534514	0.416048	0.77386	#	gene12902	0.542395	1.18063	2.16092	#	gene3860	0.382158	0.458569	1.19249	#	gene4802	4.08983	2.03558	0.493501	#	gene2496	1.05786	3.43251	3.21826	#
gene7512	0.393284	0.763887	1.92807	#	gene6141	0.730188	0.287413	0.391511	#	gene13905	0.341907	1.66273	4.83114	#	gene3862	0.389342	0.360146	0.919409	#	gene4962	2.40393	1.01036	0.418096	#	gene2706	1.13328	2.89985	2.53045	#
gene7873	0.484741	0.596233	1.2204	#	gene6480	0.574648	0.380374	0.655561	#	gene16221	0.661256	1.39688	2.09564	#	gene3863	0.442791	0.40152	0.901386	#	gene4977	3.71391	1.35705	0.361668	#	gene3011	10.5173	32.0185	3.01916	#
gene8130	0.471323	0.572872	1.20645	#	gene6599	0.0377503	0	0	#	gene17073	0.802403	1.87807	2.3192	#	gene3886	0.482718	0.418976	0.861659	#	gene7935	3.82293	1.92577	0.499572	#	gene3259	0.810675	2.01857	2.46483	#
gene8198	0.403068	0.579269	1.42235	#	gene6603	0.347352	0.0523549	0.150272	#	gene17134	0.384867	0.886005	2.2796	#	gene4334	0.379547	0.39337	1.02821	#	gene8288	2.30751	1.02762	0.439375	#	gene3281	1.095	3.00511	2.71893	#
gene8242	0.395334	0.753388	1.89134	#	gene6604	0.651565	0.405577	0.617309	#	gene18477	0.537681	2.43747	4.51025	#	gene4355	0.152326	0.108832	0.708336	#	gene8733	2.48812	1.07384	0.426585	#	gene3385	1.2197	3.14643	2.55827	#
gene8506	0.307886	0.416554	1.34667	#	gene6623	0.511476	0.370232	0.71886	#	gene20433	0.8301	3.16596	3.78135	#	gene4392	0.409825	0.263928	0.638671	#	gene9259	2.87477	1.33687	0.462334	#	gene3481	1.54134	3.4908	2.24773	#
gene8639	0.180685	0.411306	2.26141	#	gene6642	0.51219	0.369525	0.715922	#	gene20758	0.646348	2.31095	3.54265	#	gene4402	0.495818	0.33878	0.677858	#	gene12286	2.59994	1.23973	0.473283	#	gene3727	0.890148	6.5096	7.27153	#
gene8753	0.461749	0.708799	1.52689	#	gene6650	0.530845	0.375853	0.703023	#	gene23658	0	15.3548	Inf	#	gene4737	0.48707	0.389428	0.790764	#	gene14073	3.32827	1.30466	0.390092	#	gene3822	1.85236	184.23	97.8941	#
gene8798	0.45525	0.532393	1.15984	#	gene6658	0.56434	0.498718	0.877099	#	gene24797	0.135359	0.411539	3.0182	#	gene4768	0.384977	0.318992	0.820851	#	gene16191	2.30869	1.06216	0.456465	#	gene3855	1.49125	4.54625	3.01594	#
gene8864	0.478255	0.70595	1.46536	#	gene6913	0.373708	0.284286	0.756089	#	gene25693	0	3.77436	Inf	#	gene4780	0.430918	0.434726	1.00124	#	gene22428	2.37505	1.06312	0.44463	#	gene3995	1.76086	3.72225	2.10381	#
gene8882	0.393937	1.79801	4.54491	#	gene7023	0.550411	0.388646	0.700054	#	gene26289	0.392884	1.57329	3.96171	#	gene4887	0.316838	0.474256	1.48613	#	gene22521	4.28465	1.08834	0.252395	#	gene4063	1.07073	3.73576	3.46947	#
gene9120	0.0554778	0.298107	5.27086	#	gene7029	0.250166	0.174118	0.690534	#					#	gene4893	0.372382	0.336632	0.897098	#	gene23999	8.11985	1.11234	0.136907	#	gene4238	1.56321	3.56215	2.25497	#
gene9249	0.471752	0.583699	1.22588	#	gene7038	0.690866	0.414093	0.59552	#					#	gene4931	0.451961	0.481205	1.05654	#	gene24459	17.6616	2.76132	0.155483	#	gene4683	0.90359	2.36356	2.59953	#
gene9307	0.482865	0.705223	1.45185	#	gene7203	0.903097	0.447437	0.492383	#					#	gene4979	0.139177	0.153457	1.09318	#					#	gene4765	1.93611	4.71301	2.40797	#
gene9409	0.381846	0.671202	1.74536	#	gene7265	1.09174	0.471969	0.427921	#					#	gene5062	0.393691	0.463734	1.16847	#					#	gene4880	0.917086	5.98948	6.48721	#
gene9489	0.486661	0.586272	1.19463	#	gene7269	0.728262	0.480102	0.652717	#					#	gene5185	0.29197	0.266552	0.903973	#					#	gene4947	1.32391	22.1087	16.4465	#
gene9491	0.428991	0.568015	1.31303	#	gene7287	0.634089	0.214701	0.33718	#					#	gene5233	0.195529	0.128953	0.653608	#					#	gene5695	2.11866	13.6382	6.34885	#
gene9532	0.412939	0.525627	1.25808	#	gene7494	0.728667	0.469835	0.639011	#					#	gene5291	0.467781	0.459778	0.973037	#					#	gene5981	1.31584	6.45294	4.83663	#
gene9559	0.0953499	0.236909	2.48768	#	gene7544	0.566978	0.473584	0.82856	#					#	gene5301	0.300907	0.184798	0.606908	#					#	gene6115	1.22258	3.75695	3.053	#
gene9818	0.449622	0.885271	1.95663	#	gene7547	0.547586	0.485566	0.879129	#					#	gene5447	0.494859	0.399681	0.802332	#					#	gene6170	0.950046	3.42203	3.58043	#
gene9907	0.459998	0.735424	1.58136	#	gene7554	0.864164	0.429661	0.493489	#					#	gene5596	0.483265	0.402762	0.826821	#					#	gene6531	1.8633	3.94782	2.10734	#
gene9947	0.420617	0.504402	1.18863	#	gene7688	0.591118	0.459056	0.768356	#					#	gene5703	0.262288	0.217973	0.823849	#					#	gene7077	0.404897	25.1787	61.209	#
gene10069	0.482661	0.661347	1.36054	#	gene7698	0.576509	0.264059	0.45639	#					#	gene5765	0.359047	0.350237	0.968694	#					#	gene7141	0.773591	6.61243	8.50519	#
gene10437	0.411231	0.55507	1.33598	#	gene7801	0.646573	0.269336	0.414049	#					#	gene5802	0.475963	0.239468	0.50059	#					#	gene7944	1.49987	6.99939	4.61043	#
gene10478	0.472877	0.533426	1.1178	#	gene7822	0.718242	0.187313	0.259895	#					#	gene5889	0.470602	0.363565	0.765409	#					#	gene7945	Inf	Inf	18.8622	#
gene10572	0.478849	0.733937	1.51807	#	gene7860	0.513657	0.247979	0.477674	#					#	gene5919	0.398394	0.293875	0.732004	#					#	gene8868	1.32986	2.87261	2.14733	#
gene10713	0.482129	0.532437	1.09502	#	gene8009	1.12834	0.487992	0.428604	#					#	gene5974	0.40038	0.422402	1.04574	#					#	gene8958	1.13496	3.18897	2.7793	#
gene10805	0.390515	0.547958	1.39207	#	gene8073	0.543022	0.452588	0.826911	#					#	gene5987	0.325593	0.238283	0.724645	#					#	gene9557	0.768007	2.12255	2.73993	#
gene11176	0.447452	0.547033	1.21035	#	gene8114	0.648384	0.462927	0.707713	#					#	gene6227	0.335185	0.397391	1.17672	#					#	gene9591	1.18322	2.88987	2.42274	#
gene11310	0.480364	0.574571	1.18742	#	gene8174	0.431483	0.246038	0.568571	#					#	gene6343	0.367085	0.388571	1.04816	#					#	gene9653	1.21212	4.37028	3.58373	#
gene11325	0.475047	0.629482	1.31618	#	gene8442	0.600881	0.470537	0.776083	#					#	gene6381	0.395525	0.474543	1.19366	#					#	gene9811	1.2019	2.96415	2.44479	#
gene11329	0.386366	0.683437	1.75625	#	gene8628	0.548143	0.463269	0.83844	#					#	gene6626	0.395998	0.320506	0.804556	#					#	gene10077	1.23786	3.47847	2.77885	#
gene11824	0.423792	0.848419	1.98629	#	gene9009	0.520651	0.458911	0.874806	#					#	gene6710	0.39822	0.318761	0.79454	#					#	gene10198	0	20.066	Inf	#
gene11974	0.468838	0.550644	1.16321	#	gene9123	0.338058	0.228111	0.672187	#					#	gene6928	0.394043	0.387559	0.976819	#					#	gene10199	6.96355	28.9569	4.14446	#
gene12066	0.237464	0.581804	2.44225	#	gene9247	0.618907	0.479516	0.767977	#					#	gene6965	0.371771	0.22165	0.591024	#					#	gene10240	2.45805	11.5689	4.67603	#
gene12235	0.499387	0.588812	1.16892	#	gene9368	0.496005	0.389271	0.779364	#					#	gene7010	0.377396	0.380746	0.998621	#					#	gene10273	1.11141	2.46934	2.19661	#
gene12359	0.445263	0.715082	1.59414	#	gene9495	0.61192	0.475168	0.769899	#					#	gene7075	0.459197	0.284344	0.612774	#					#	gene10893	0.927923	3.90199	4.15635	#
gene12809	0.469905	0.51507	1.08669	#	gene9714	0.65796	0.480568	0.723632	#					#	gene7104	0.365126	0.359314	0.976087	#					#	gene10971	1.11903	2.35512	2.09034	#
gene13111	0.482601	0.661968	1.36216	#	gene9826	0.517938	0.456677	0.872749	#					#	gene7135	0.489482	0.488129	0.988554	#					#	gene11000	1.12579	9.41547	8.32142	#
gene13547	0.436363	0.679017	1.54583	#	gene9833	0.723682	0.459508	0.630067	#					#	gene7176	0.405398	0.47499	1.16087	#					#	gene11525	2.76986	9.23648	3.30582	#
gene13734	0.42729	1.30567	3.03801	#	gene9836	0.227428	0.045041	0.194746	#					#	gene7234	0.427011	0.274798	0.637162	#					#	gene11608	1.35388	4.64165	3.40573	#
gene13771	0.49683	0.690879	1.37562	#	gene10035	0.512667	0.374915	0.726327	#					#	gene7253	0.402024	0.435422	1.07468	#					#	gene11657	1.02135	2.14829	2.08364	#
gene13787	0.482347	0.51239	1.05266	#	gene10350	0.531953	0.448397	0.836359	#					#	gene7462	0.396592	0.328021	0.817588	#					#	gene11855	0.888419	3.94053	4.40654	#
gene13880	0.483305	0.626386	1.28758	#	gene10355	0.53167	0.365772	0.680652	#					#	gene7497	0.442028	0.378139	0.849359	#					#	gene12002	1.0035	2.35797	2.33631	#
gene14441	0.493252	0.52135	1.04657	#	gene10387	0.721212	0.397134	0.547043	#					#	gene7535	0.486907	0.460003	0.935128	#					#	gene12015	1.05471	4.08493	3.84035	#
gene14491	0.477999	0.752531	1.56057	#	gene10392	0.500254	0.45619	0.904766	#					#	gene7555	0.460671	0.439308	0.944311	#					#	gene12016	1.22798	3.08418	2.49275	#
gene14968	0.395796	0.795274	1.99651	#	gene10819	0.54411	0.455172	0.830111	#					#	gene7749	0.389387	0.441199	1.12049	#					#	gene12017	1.16704	3.03008	2.57642	#
gene15434	0.491749	0.663579	1.33575	#	gene10824	0.565646	0.437	0.764258	#					#	gene7765	0.34744	0.411127	1.17246	#					#	gene12018	1.09807	3.05214	2.76035	#
gene15436	0.379041	0.604	1.5748	#	gene10851	0.606896	0.494035	0.80733	#					#	gene7971	0.312698	0.361248	1.14864	#					#	gene12104	1.32166	3.34544	2.51381	#
gene15560	0.497272	0.589596	1.17563	#	gene10914	0.588531	0.438505	0.739269	#					#	gene8034	0.38561	0.334271	0.859487	#					#	gene12275	0.864602	2.16002	2.47428	#
gene15587	0.464073	0.934329	1.99908	#	gene10937	0.567908	0.479396	0.838176	#					#	gene8314	0.459923	0.40713	0.879718	#					#	gene12281	0.959558	2.15736	2.22563	#
gene15604	0.341887	0.656466	1.91126	#	gene10977	0.535664	0.388849	0.71966	#					#	gene8318	0.355258	0.333513	0.930766	#					#	gene13791	1.30301	2.87054	2.17982	#
gene15619	0.479774	0.540072	1.11544	#	gene11098	0.749181	0.331364	0.43927	#					#	gene8369	0.435994	0.476138	1.08284	#					#	gene13800	1.33643	4.10333	3.04918	#
gene15725	0.492948	0.541122	1.0882	#	gene11157	0.571876	0.442869	0.767369	#					#	gene8383	0.494021	0.489195	0.983417	#					#	gene13803	1.40548	4.97737	3.51799	#
gene15752	0.484106	0.549307	1.12683	#	gene11230	0.773466	0.437321	0.562303	#					#	gene8410	0.381713	0.430452	1.11894	#					#	gene13844	1.10069	2.8082	2.53839	#
gene15791	0.437615	0.521648	1.18279	#	gene11534	0.537378	0.448943	0.829743	#					#	gene8499	0.229933	0.210565	0.908153	#					#	gene14135	2.32828	10.1115	4.32199	#
gene15869	0.0138935	0.13546	9.68396	#	gene11565	0.611931	0.413106	0.670556	#					#	gene8674	0.438966	0.340294	0.768708	#					#	gene14543	1.59397	5.15077	3.21194	#
gene15911	0.446055	0.663693	1.47104	#	gene12063	0.687751	0.433365	0.625521	#					#	gene8717	0.238193	0.308401	1.28304	#					#	gene14650	1.44577	4.17994	2.87286	#
gene16125	0.484429	0.674616	1.37878	#	gene12655	0.544199	0.467528	0.852007	#					#	gene8806	0.444763	0.331506	0.740417	#					#	gene14685	1.35796	3.23445	2.36248	#
gene16132	0.469268	0.535515	1.13209	#	gene12684	0.500444	0.330199	0.65305	#					#	gene8807	0.49586	0.492455	0.985784	#					#	gene14787	1.99088	15.569	7.78006	#
gene16168	0.48961	0.619901	1.25516	#	gene12825	0.231983	0.123096	0.528385	#					#	gene8809	0.350386	0.411062	1.16408	#					#	gene14863	2.17595	5.34349	2.43517	#
gene16343	0.41328	0.701	1.68551	#	gene13014	0.215918	0.171686	0.783664	#					#	gene9070	0.442142	0.435549	0.974343	#					#	gene14908	1.45301	7.77494	5.31033	#
gene16391	0.368598	0.753138	2.03091	#	gene13075	0.587216	0.474811	0.803148	#					#	gene9076	0.462517	0.479684	1.02758	#					#	gene15540	1.48798	4.05342	2.70802	#
gene16477	0.460703	0.732386	1.5756	#	gene13076	0.532596	0.441997	0.823591	#					#	gene9083	0.484656	0.358584	0.732783	#					#	gene15810	1.39915	7.03638	4.96981	#
gene16623	0.485129	0.529807	1.08244	#	gene13102	0.781389	0.479302	0.608421	#					#	gene9114	0.350553	0.381963	1.07941	#					#	gene16123	2.11923	11.2264	5.2349	#
gene16727	0.365762	0.545725	1.48127	#	gene13112	0.693977	0.265599	0.379721	#					#	gene9262	0.418624	0.418801	0.992664	#					#	gene16204	1.16313	2.54943	2.1735	#
gene16898	0.226532	0.541365	2.37066	#	gene13162	0.68545	0.47388	0.686316	#					#	gene9267	0.381856	0.456291	1.18288	#					#	gene16298	1.29726	12.7282	9.68886	#
gene16934	0.434783	0.5267	1.2024	#	gene13303	0.513801	0.481528	0.930102	#					#	gene9357	0.199138	0.255651	1.27592	#					#	gene16302	0.720021	2.65867	3.65105	#
gene17028	0.433531	0.555836	1.27001	#	gene13461	0.739531	0.497608	0.668804	#					#	gene9391	0.462907	0.417354	0.894217	#					#	gene16700	1.46502	6.09126	4.12758	#
gene17094	0.354996	0.554736	1.54673	#	gene13715	0.529969	0.493389	0.924395	#					#	gene9432	0.42758	0.337566	0.784522	#					#	gene16752	1.00905	3.6535	3.59378	#
gene17096	0.33202	0.553527	1.64998	#	gene13724	0.6076	0.481631	0.78662	#					#	gene9461	0.362162	0.355846	0.974993	#					#	gene17074	1.15911	3.64452	3.11739	#
gene17147	0.320309	0.715055	2.21017	#	gene13872	0.582797	0.386869	0.657681	#					#	gene9500	0.402827	0.260172	0.639921	#					#	gene17077	1.21678	4.47836	3.65981	#
gene17197	0.274009	0.456827	1.65109	#	gene13882	0.539754	0.499039	0.917399	#					#	gene9539	0.374284	0.38162	1.01115	#					#	gene17148	0.463121	79.6594	169.916	#
gene17240	0.350511	0.505042	1.42784	#	gene13946	0.703915	0.487982	0.68715	#					#	gene9661	0.291002	0.332155	1.12955	#					#	gene17201	2.56273	11.6599	4.5378	#
gene17322	0.466868	0.506724	1.07799	#	gene14015	0.659358	0.444093	0.668522	#					#	gene9685	0.439696	0.288846	0.649857	#					#	gene17741	0.951931	2.57192	2.68514	#
gene17443	0.478354	0.694926	1.4417	#	gene14066	0.741412	0.430458	0.575548	#					#	gene9711	0.482501	0.279248	0.573143	#					#	gene17833	1.30045	3.29549	2.51759	#
gene17488	0.400469	0.665153	1.64561	#	gene14166	0.658016	0.454777	0.685732	#					#	gene9786	0.486446	0.273454	0.558467	#					#	gene17945	1.37555	4.87972	3.52177	#
gene17969	0.367515	0.659115	1.77601	#	gene14332	0.549502	0.440229	0.794579	#					#	gene9825	0.295034	0.283229	0.949464	#					#	gene18111	1.30819	3.02747	2.29395	#
gene18108	0.474516	0.588652	1.22884	#	gene14551	0.612774	0.453537	0.734539	#					#	gene9954	0.38471	0.42858	1.10522	#					#	gene18220	1.02108	2.2676	2.19989	#
gene18211	0.451768	0.523091	1.14576	#	gene14681	0.525207	0.269111	0.509561	#					#	gene9960	0.449539	0.400594	0.885234	#					#	gene18479	0.878909	2.03329	2.29547	#
gene18322	0.460331	0.513064	1.10382	#	gene14815	0.604113	0.300294	0.491789	#					#	gene10043	0.351034	0.42271	1.19407	#					#	gene18760	1.42663	3.49068	2.42945	#
gene18360	0.37114	0.657042	1.75618	#	gene15171	0.508028	0.447225	0.873983	#					#	gene10132	0.438487	0.337655	0.765029	#					#	gene18794	0.729696	2.05725	2.79512	#
gene18439	0.459192	0.66705	1.44199	#	gene15234	0.698544	0.371536	0.528891	#					#	gene10313	0.47137	0.466154	0.980666	#					#	gene18856	0.869619	4.05233	4.62621	#
gene19104	0.394516	0.710973	1.78686	#	gene15291	0.63976	0.331615	0.514966	#					#	gene10434	0.368847	0.46543	1.25232	#					#	gene18922	1.29473	3.44792	2.63918	#
gene19220	0.482843	0.973114	2.00275	#	gene15369	0.351191	0.229987	0.652435	#					#	gene10487	0.474349	0.449126	0.939123	#					#	gene19605	0.990605	2.48814	2.48151	#
gene19242	0.496165	0.550607	1.10098	#	gene15511	0.529396	0.360381	0.675348	#					#	gene10530	0.157741	0.313017	1.96108	#					#	gene19949	0.854736	3.19438	3.70264	#
gene19443	0.427532	0.586185	1.35822	#	gene15552	0.624336	0.475549	0.755326	#					#	gene10533	0.386528	0.433687	1.11037	#					#	gene20538	2.69596	20.8706	7.62868	#
gene19446	0.460804	0.578363	1.24372	#	gene15600	0.515114	0.369108	0.710391	#					#	gene10803	0.309102	0.357511	1.14655	#					#	gene20567	1.95524	6.58085	3.34374	#
gene19518	0.442584	0.678167	1.51872	#	gene15607	0.553234	0.497135	0.89078	#					#	gene10863	0.464886	0.32627	0.69671	#					#	gene20658	3.54495	13.8075	3.8627	#
gene19591	0.139833	0.379061	2.68014	#	gene15655	0.639687	0.469645	0.729547	#					#	gene10879	0.419865	0.311645	0.737085	#					#	gene20873	1.45019	3.75577	2.56587	#
gene19631	0.266374	0.425469	1.57728	#	gene15698	0.54071	0.499468	0.914907	#					#	gene10936	0.433325	0.436653	0.999663	#					#	gene21365	0.784697	3.65291	4.62272	#
gene19708	0.4977	0.663919	1.32296	#	gene15831	0.517594	0.378003	0.723196	#					#	gene11099	0.4757	0.466235	0.972619	#					#	gene21388	2.37575	7.45888	3.12348	#
gene19772	0.498477	0.567065	1.12778	#	gene16069	0.5962	0.497634	0.828298	#					#	gene11101	0.305485	0.319353	1.03464	#					#	gene21423	1.04087	2.22406	2.12203	#
gene19788	0.489664	0.722666	1.46272	#	gene16141	0.512596	0.420615	0.811506	#					#	gene11102	0.332992	0.367528	1.09352	#					#	gene21769	0.685651	4.99887	7.25081	#
gene19839	0.4279	0.737637	1.71443	#	gene16378	0.564839	0.447824	0.785972	#					#	gene11390	0.230136	0.323526	1.39707	#					#	gene21770	1.63862	6.23331	3.7846	#
gene20226	0.469629	0.541194	1.14118	#	gene16379	0.519985	0.369028	0.703158	#					#	gene11511	0.312832	0.367859	1.16498	#					#	gene22063	1.2834	3.87412	2.99972	#
gene20392	0.489446	0.597497	1.21037	#	gene16382	0.548843	0.464439	0.838227	#					#	gene11615	0.379486	0.395446	1.03448	#					#	gene22330	1.20757	5.04422	4.1564	#
gene20521	0.460176	0.570623	1.22834	#	gene16497	0.347929	0.266655	0.762158	#					#	gene11703	0.33923	0.38665	1.12952	#					#	gene22493	0.826933	4.31188	5.16956	#
gene20563	0.473535	0.523217	1.096	#	gene16641	0.224459	0.158235	0.701975	#					#	gene11704	0.474808	0.447955	0.935447	#					#	gene22494	1.5549	9.75451	6.2005	#
gene20646	0.224963	0.478955	2.10582	#	gene16738	0.510946	0.225646	0.436763	#					#	gene11739	0.409662	0.455054	1.1013	#					#	gene22550	1.27877	4.63999	3.59309	#
gene20770	0.474969	0.567591	1.18698	#	gene16758	0.596409	0.323942	0.539223	#					#	gene11779	0.345653	0.360757	1.03391	#					#	gene24632	1.28709	5.97181	4.58386	#
gene20916	0.456168	0.535814	1.16539	#	gene16762	0.53354	0.499784	0.929133	#					#	gene11869	0.499384	0.460472	0.913855	#					#					#
gene21238	0.368461	0.62526	1.68429	#	gene16942	0.504673	0.383077	0.750746	#					#	gene11898	0.351886	0.321587	0.905492	#					#					#
gene21336	0.448288	0.509885	1.126	#	gene16951	0.515442	0.316678	0.609262	#					#	gene11899	0.437931	0.36001	0.814973	#					#					#
gene21339	0.33767	0.509193	1.496	#	gene17015	0.589487	0.425722	0.71682	#					#	gene11903	0.455274	0.45762	0.995943	#					#					#
gene21342	0.455322	0.8542	1.86263	#	gene17226	0.772012	0.404201	0.520335	#					#	gene11934	0.359788	0.389171	1.0724	#					#					#
gene21411	0.497735	0.604196	1.20347	#	gene17521	0.535354	0.42754	0.792118	#					#	gene12003	0.373098	0.304591	0.809484	#					#					#
gene21413	0.440569	0.525809	1.18276	#	gene17573	0.56691	0.360268	0.629287	#					#	gene12060	0.303239	0.2677	0.875172	#					#					#
gene21426	0.38872	0.556213	1.42108	#	gene17714	0.551483	0.271333	0.4887	#					#	gene12065	0.38006	0.495931	1.29579	#					#					#
gene21520	0.46059	0.540751	1.16271	#	gene17876	0.305077	0.0692099	0.226023	#					#	gene12291	0.40111	0.318541	0.788426	#					#					#
gene21524	0.457118	0.574791	1.24693	#	gene17879	0.795722	0	0	#					#	gene12377	0.498369	0.290855	0.57834	#					#					#
gene21531	0.387096	0.521003	1.33284	#	gene17884	0.563218	0.411686	0.725931	#					#	gene12454	0.188171	0.265331	1.39895	#					#					#
gene21594	0.470879	0.505382	1.06385	#	gene17907	0.670874	0.473665	0.702065	#					#	gene12463	0.109017	0.21945	2.00164	#					#					#
gene21700	0.488326	0.62677	1.27134	#	gene18077	0.513776	0.461349	0.888383	#					#	gene12626	0.329949	0.230239	0.693116	#					#					#
gene21845	0.485123	0.599871	1.22554	#	gene18136	0.569588	0.489957	0.854572	#					#	gene12701	0.410126	0.435185	1.04987	#					#					#
gene21866	0.373033	0.556001	1.47689	#	gene18138	0.579889	0.450381	0.772423	#					#	gene13147	0.437066	0.466034	1.05804	#					#					#
gene21929	0.417118	0.549602	1.30372	#	gene18145	0.629783	0.457956	0.719266	#					#	gene13292	0.201371	0.16486	0.80965	#					#					#
gene21961	0.437981	0.522063	1.18268	#	gene18232	0.620571	0.415346	0.666236	#					#	gene13305	0.436108	0.391283	0.893054	#					#					#
gene22092	0.434254	0.501237	1.14749	#	gene18342	0.674332	0.410652	0.606394	#					#	gene13316	0.471599	0.476321	0.997767	#					#					#
gene22230	0.459929	0.578637	1.24328	#	gene18419	0.537574	0.47157	0.870234	#					#	gene13375	0.398104	0.482032	1.20067	#					#					#
gene22316	0	0.533323	Inf	#	gene18626	0.541817	0.431991	0.791894	#					#	gene13378	0.285542	0.427089	1.48341	#					#					#
gene22343	0.0128556	0.448668	34.656	#	gene18645	0.539602	0.412619	0.758461	#					#	gene13391	0.474453	0.483204	1.01025	#					#					#
gene22353	0	0.316466	Inf	#	gene18658	0.548203	0.411661	0.74614	#					#	gene13412	0.311992	0.269385	0.8551	#					#					#
gene22701	0.386979	0.529422	1.3603	#	gene18816	0.541607	0.339251	0.621531	#					#	gene13416	0.230172	0.283592	1.22064	#					#					#
gene23776	0.489207	0.514999	1.04447	#	gene18858	0.633025	0.497394	0.77995	#					#	gene13584	0.474208	0.478362	1.00075	#					#					#
gene23851	0.443393	0.557767	1.24766	#	gene18877	0.779067	0.313538	0.399508	#					#	gene13629	0.213454	0.379729	1.76039	#					#					#
gene23960	0.366303	0.659285	1.77979	#	gene18958	0.573757	0.305838	0.526406	#					#	gene13726	0.384066	0.416115	1.07413	#					#					#
gene23979	0.497674	0.518511	1.03281	#	gene18974	0.629546	0.487513	0.769196	#					#	gene13820	0.426243	0.432554	1.0074	#					#					#
gene23987	0.37025	0.741244	1.98817	#	gene18982	0.565665	0.486147	0.852628	#					#	gene14111	0.414246	0.366029	0.876564	#					#					#
gene23992	0.425068	0.510621	1.18993	#	gene19177	0.969823	0.435056	0.445145	#					#	gene14112	0.219846	0.211851	0.955358	#					#					#
gene24023	0.477419	0.522266	1.08367	#	gene19188	0.704162	0.176376	0.246693	#					#	gene14211	0.434909	0.432551	0.985241	#					#					#
gene24024	0.453258	0.559749	1.22503	#	gene19329	0.507997	0.381826	0.746051	#					#	gene14240	0.15195	0.237245	1.54741	#					#					#
gene24077	0.398094	0.658005	1.63881	#	gene19474	0.571925	0.446881	0.774676	#					#	gene14322	0.487327	0.482896	0.983718	#					#					#
gene24119	0.237613	0.271853	1.13333	#	gene19531	0.74844	0.492206	0.65269	#					#	gene14420	0.159432	0.127829	0.795323	#					#					#
gene24141	0.401752	0.63027	1.55292	#	gene19552	0.503899	0.300069	0.589522	#					#	gene14507	0.454789	0.359741	0.785678	#					#					#
gene24237	0.0318565	0.250768	7.80966	#	gene19661	0.391807	0.154736	0.390532	#					#	gene14589	0.453745	0.465008	1.01622	#					#					#
gene24238	0.258207	0.350068	1.33731	#	gene19957	0.511407	0.458357	0.888014	#					#	gene14638	0.470916	0.38801	0.818135	#					#					#
gene24478	0.471648	0.594207	1.2493	#	gene19958	0.514845	0.329583	0.635755	#					#	gene14690	0.401597	0.387274	0.955426	#					#					#
gene24479	0.0282569	0.138304	4.87182	#	gene20066	0.735085	0.442017	0.597101	#					#	gene14708	0.322651	0.27073	0.830983	#					#					#
gene24508	0.480563	0.535527	1.1039	#	gene20101	0.538504	0.491611	0.904729	#					#	gene14728	0.397907	0.472313	1.17617	#					#					#
gene24666	0.413405	0.617835	1.47947	#	gene20192	0.545976	0.467562	0.849294	#					#	gene14772	0.475397	0.44442	0.926695	#					#					#
gene24788	0.469859	0.639051	1.34871	#	gene20208	0.661826	0.407814	0.612605	#					#	gene14921	0.346001	0.363339	1.04089	#					#					#
gene24852	0.23882	0.469011	1.94479	#	gene20410	0.84047	0.492681	0.58104	#					#	gene14925	0.215514	0.27261	1.25373	#					#					#
gene24900	0.487565	0.837299	1.70419	#	gene20495	0.502498	0.442967	0.873443	#					#	gene15018	0.391354	0.38665	0.980472	#					#					#
gene25013	0.290018	0.509032	1.73655	#	gene20677	0.840362	0.346882	0.411058	#					#	gene15029	0.305027	0.249364	0.810525	#					#					#
gene25082	0.488263	0.514375	1.04323	#	gene20698	0.224969	0.156797	0.690779	#					#	gene15043	0.456209	0.426678	0.926667	#					#					#
gene25299	0.393043	0.507611	1.27307	#	gene20701	0.355973	0.339049	0.944514	#					#	gene15084	0.340753	0.38403	1.11069	#					#					#
gene25301	0.138905	0.462013	3.28904	#	gene20726	0.478609	0.193807	0.404125	#					#	gene15095	0.460039	0.449212	0.968975	#					#					#
gene25309	0.48225	0.566445	1.16277	#	gene20784	0.504064	0.488915	0.961589	#					#	gene15109	0.402583	0.371492	0.915051	#					#					#
gene25358	0.498911	0.684303	1.35673	#	gene20802	0.617252	0.47343	0.758883	#					#	gene15200	0.472239	0.392882	0.824994	#					#					#
gene25403	0.442825	0.656333	1.47061	#	gene20910	0.463529	0.365713	0.781076	#					#	gene15390	0.125649	0.0844924	0.660837	#					#					#
gene25433	0.421977	0.530422	1.24239	#	gene20944	0.908572	0.489559	0.535455	#					#	gene15393	0.231876	0.297704	1.27188	#					#					#
gene25683	0.425523	0.556164	1.29668	#	gene21003	0.805812	0.0209343	0.0253612	#					#	gene15429	0.392936	0.39621	1.0004	#					#					#
gene25805	0.427212	0.503671	1.17112	#	gene21149	0.447724	0.144116	0.32015	#					#	gene15440	0.448611	0.43672	0.964996	#					#					#
gene25851	0.476239	0.532939	1.11068	#	gene21253	0.601547	0.324131	0.533422	#					#	gene15599	0.331138	0.186024	0.557635	#					#					#
gene25891	0.330969	0.52271	1.56318	#	gene21536	0.556022	0.283941	0.507531	#					#	gene15629	0.376724	0.316379	0.832718	#					#					#
gene25913	0.455656	0.580941	1.26211	#	gene21562	0.867951	0.456145	0.522268	#					#	gene15726	0.424286	0.449959	1.05189	#					#					#
gene25944	0.330443	0.471314	1.41592	#	gene21582	0.486555	0.489754	0.997298	#					#	gene15751	0.437747	0.419768	0.951886	#					#					#
gene26030	0.470013	0.55942	1.1819	#	gene21636	0.5719	0.118209	0.206813	#					#	gene15877	0.20377	0.081051	0.393102	#					#					#
gene26110	0.0274145	0.0634564	2.30899	#	gene21678	0.553981	0.454302	0.811229	#					#	gene15902	0.203231	0.38344	1.87608	#					#					#
gene26177	0.310995	0.423546	1.35212	#	gene21683	0.645224	0.209017	0.322467	#					#	gene16017	0.297571	0.21934	0.733177	#					#					#
gene26229	0.429492	0.517574	1.19274	#	gene21806	0.634265	0.320839	0.50075	#					#	gene16126	0.353018	0.403269	1.13072	#					#					#
gene26238	0.352205	0.53386	1.5054	#	gene21807	0.729681	0.416476	0.566821	#					#	gene16127	0.438908	0.389938	0.881033	#					#					#
gene26304	0.0462149	0.217352	4.68519	#	gene21957	0.55467	0.476059	0.851367	#					#	gene16215	0.379174	0.432223	1.13036	#					#					#
gene26309	0.47645	0.554904	1.15621	#	gene21959	0.514876	0.474027	0.913308	#					#	gene16259	0.452288	0.445333	0.974707	#					#					#
gene26356	0.0830217	0.318182	3.81507	#	gene22019	0.608249	0.481537	0.784694	#					#	gene16388	0.110063	0.238002	2.13322	#					#					#
gene26406	0.0492743	0.374794	7.55746	#	gene22031	0.529989	0.325524	0.607291	#					#	gene16614	0.444127	0.490117	1.09531	#					#					#
gene26478	0.377861	0.702582	1.84394	#	gene22130	0.530222	0.47985	0.898967	#					#	gene16617	0.437557	0.433535	0.981929	#					#					#
gene26619	0.443803	0.531932	1.18979	#	gene22253	0.409284	0.0714593	0.174528	#					#	gene16640	0.401012	0.153298	0.37894	#					#					#
gene26633	0.432729	0.636735	1.46078	#	gene22388	0.121382	0.0467554	0.382069	#					#	gene16661	0.394234	0.422646	1.06175	#					#					#
gene26634	0.27158	0.700608	2.56537	#	gene22430	0.585394	0.366894	0.622655	#					#	gene17079	0.311218	0.386557	1.23097	#					#					#
gene187	2.25187	3.02414	1.33693	#	gene22582	0.734168	0.359282	0.486172	#					#	gene17140	0.294757	0.440842	1.48159	#					#					#
gene346	2.55464	3.9246	1.51621	#	gene22734	0.426078	0.222935	0.518965	#					#	gene17143	0.271708	0.458142	1.66943	#					#					#
gene469	2.42765	1.86504	0.762946	#	gene22737	0.569477	0.419973	0.732023	#					#	gene17144	0.207726	0.324099	1.54428	#					#					#
gene485	2.53638	1.85009	0.725581	#	gene22874	0.584267	0.237367	0.403425	#					#	gene17345	0.354272	0.392827	1.09934	#					#					#
gene805	2.03973	1.35067	0.655686	#	gene22894	0.482636	0.193944	0.400715	#					#	gene17354	0.226261	0.210789	0.924824	#					#					#
gene926	2.16443	2.46249	1.13295	#	gene22895	0.600816	0.442061	0.730847	#					#	gene17456	0.348522	0.281152	0.794274	#					#					#
gene938	4.55836	2.65938	0.580794	#	gene23186	0.613041	0.486979	0.78898	#					#	gene17481	0.436677	0.454885	1.03412	#					#					#
gene1019	21.5037	23.7781	1.08713	#	gene23478	0.814766	0.302312	0.368383	#					#	gene17536	0.393792	0.384897	0.96893	#					#					#
gene1317	2.24987	1.93967	0.853825	#	gene23833	0.456482	0.358679	0.776766	#					#	gene17674	0.196574	0.184464	0.928848	#					#					#
gene1409	3.80208	2.05163	0.537585	#	gene23839	0.343586	0.313069	0.90446	#					#	gene17916	0.268415	0.188417	0.697263	#					#					#
gene2048	2.42822	1.96247	0.799131	#	gene23916	0.571074	0.481951	0.836271	#					#	gene17955	0.193926	0.223446	1.14052	#					#					#
gene2109	2.24377	1.47443	0.651657	#	gene24295	0.650084	0.484902	0.736628	#					#	gene17984	0.418098	0.499864	1.18476	#					#					#
gene2182	3.58095	4.81364	1.32483	#	gene24464	0.513666	0.380631	0.734816	#					#	gene18146	0.393755	0.399402	1.00613	#					#					#
gene2493	2.02189	1.54943	0.759423	#	gene24720	0.739909	0.274366	0.368145	#					#	gene18262	0.46332	0.477543	1.0216	#					#					#
gene2702	8.16487	33.5218	4.03137	#	gene24813	0.503537	0.345845	0.680227	#					#	gene18331	0.48774	0.48707	0.989105	#					#					#
gene2736	2.05132	1.44622	0.699382	#	gene24828	0.704024	0.485596	0.682929	#					#	gene18341	0.23008	0.288837	1.24626	#					#					#
gene2809	3.17616	2.10454	0.654786	#	gene24905	0.510508	0.359461	0.697798	#					#	gene18421	0.466323	0.440395	0.936378	#					#					#
gene2826	2.38859	1.64818	0.685014	#	gene24954	0.337883	0.235216	0.69382	#					#	gene18428	0.115177	0.0951721	0.817	#					#					#
gene2829	2.91442	1.78595	0.608084	#	gene25185	0.39937	0.258753	0.641773	#					#	gene18584	0.375355	0.388837	1.02737	#					#					#
gene3614	5.35164	13.7631	2.52931	#	gene25494	0.568604	0.409012	0.713243	#					#	gene18649	0.188044	0.172791	0.911855	#					#					#
gene3616	6.48448	18.5055	2.80476	#	gene25497	0.546982	0.447714	0.810395	#					#	gene18657	0.385843	0.385964	0.991546	#					#					#
gene3652	9.10809	5.26105	0.573493	#	gene25544	0.709616	0.363079	0.507193	#					#	gene18688	0.414069	0.446032	1.06732	#					#					#
gene3811	2.30073	2.28383	0.989397	#	gene25577	0.315745	0.247628	0.775146	#					#	gene18767	0.360965	0.265472	0.731162	#					#					#
gene4019	2.04531	1.64838	0.799906	#	gene25597	0.514806	0.431574	0.831546	#					#	gene18813	0.32294	0.165238	0.511232	#					#					#
gene4072	2.50542	2.38546	0.940369	#	gene25743	0.439394	0.262869	0.591097	#					#	gene18832	0.290648	0.389867	1.3322	#					#					#
gene4105	2.61848	1.39661	0.52888	#	gene25800	0.514262	0.448235	0.863732	#					#	gene18846	0.313721	0.26694	0.842898	#					#					#
gene4586	2.7333	1.83903	0.66992	#	gene25821	0.3772	0.142149	0.375121	#					#	gene18906	0.374041	0.457238	1.2113	#					#					#
gene4726	2.80056	2.26024	0.797531	#	gene25865	0.610655	0.366377	0.593496	#					#	gene18988	0.223219	0.320231	1.42415	#					#					#
gene4804	3.46289	2.14362	0.61555	#	gene25905	0.610994	0.459096	0.742499	#					#	gene19064	0.139205	0.358799	2.54208	#					#					#
gene4807	3.01625	1.88922	0.623719	#	gene25925	0.43301	0	0	#					#	gene19183	0.38081	0.477557	1.24488	#					#					#
gene4809	3.76443	2.21103	0.585159	#	gene26018	0.552712	0.462363	0.827554	#					#	gene19200	0.497131	0.326851	0.651831	#					#					#
gene4812	4.88013	3.1867	0.650952	#	gene26075	0.521808	0.446976	0.848022	#					#	gene19201	0.455767	0.317978	0.692841	#					#					#
gene4820	2.05807	1.97291	0.950466	#	gene26193	0.591737	0.461313	0.772412	#					#	gene19236	0.316563	0.490301	1.5323	#					#					#
gene4885	2.02366	1.98382	0.972609	#	gene26205	0.262593	0.0270044	0.100504	#					#	gene19281	0.313951	0.252748	0.799661	#					#					#
gene5241	7.54283	3.55205	0.46727	#	gene26230	0.527026	0.473516	0.889884	#					#	gene19282	0.388469	0.423072	1.0807	#					#					#
gene5401	8.02844	1.73891	0.215181	#	gene26416	0.579503	0.373814	0.63956	#					#	gene19319	0.350789	0.38228	1.07987	#					#					#
gene5620	2.60301	9.28503	3.51112	#	gene26500	0.146746	0.121402	0.821668	#					#	gene19338	0.371094	0.499491	1.33189	#					#					#
gene6121	2.88115	2.65271	0.90896	#	gene26513	0.520448	0.404688	0.771991	#					#	gene19373	0.426408	0.467786	1.08752	#					#					#
gene6212	2.16942	1.91952	0.878141	#	gene26581	0.347632	0.324486	0.923878	#					#	gene19433	0.0949621	0.314125	3.2805	#					#					#
gene6397	3.96009	2.94167	0.738813	#	gene58	1.30673	2.00789	1.52473	#					#	gene19435	0.388915	0.41497	1.05966	#					#					#
gene6438	2.29831	1.31682	0.568284	#	gene60	1.30551	2.33147	1.7694	#					#	gene19440	0.492692	0.423508	0.851866	#					#					#
gene6503	2.19201	4.02472	1.8087	#	gene118	1.46635	2.31315	1.56141	#					#	gene19542	0.295496	0.178396	0.600146	#					#					#
gene6982	2.02685	1.90848	0.934112	#	gene197	7.17631	4.23994	0.588979	#					#	gene19557	0.277288	0.22983	0.824364	#					#					#
gene7066	2.71124	2.9339	1.06561	#	gene199	1.43393	2.00679	1.38877	#					#	gene19608	0.237007	0.204022	0.854646	#					#					#
gene7159	2.56785	1.93777	0.748292	#	gene321	1.39132	2.5261	1.80235	#					#	gene19611	0.455985	0.472053	1.02626	#					#					#
gene7262	2.59491	1.83786	0.701376	#	gene386	2.21661	3.12444	1.40027	#					#	gene19621	0.260636	0.460515	1.75068	#					#					#
gene7326	Inf	Inf	0.197088	#	gene431	1.88353	2.20541	1.16258	#					#	gene19640	0.268218	0.440832	1.62306	#					#					#
gene7367	3.04252	2.45986	0.803421	#	gene570	1.75617	2.13501	1.20461	#					#	gene19641	0.240112	0.310566	1.28	#					#					#
gene7505	2.72035	2.20136	0.797156	#	gene572	1.43436	2.76102	1.90909	#					#	gene19655	0.358633	0.29896	0.826969	#					#					#
gene8084	28.6091	11.6308	0.405332	#	gene676	1.40086	2.10117	1.48533	#					#	gene19781	0.445853	0.396485	0.880505	#					#					#
gene8111	2.29381	1.80103	0.778418	#	gene721	3.24295	3.80044	1.16358	#					#	gene19813	0.415768	0.447305	1.06693	#					#					#
gene8141	2.13358	1.76034	0.817139	#	gene786	1.46868	2.68335	1.80625	#					#	gene19873	0.411123	0.421286	1.01578	#					#					#
gene8154	5.29923	6.28077	1.164	#	gene817	1.97114	2.25187	1.13055	#					#	gene19883	0.368122	0.496464	1.3368	#					#					#
gene8177	2.05573	1.86225	0.898791	#	gene827	1.46804	2.63132	1.77589	#					#	gene19943	0.449587	0.332037	0.732262	#					#					#
gene8403	6.80346	96.8963	13.9821	#	gene847	1.94557	3.59709	1.82939	#					#	gene19953	0.361303	0.445854	1.22159	#					#					#
gene8404	5.35055	58.1767	10.6821	#	gene921	2.43001	5.21743	2.12513	#					#	gene19975	0.331885	0.370559	1.10691	#					#					#
gene8406	2.22068	1.64327	0.734459	#	gene922	4.68522	4.46649	0.946457	#					#	gene20057	0.382787	0.393468	1.01986	#					#					#
gene8472	2.04111	1.6138	0.784103	#	gene957	1.77922	2.02202	1.12844	#					#	gene20094	0.253194	0.122812	0.477917	#					#					#
gene8892	2.69122	2.43977	0.903866	#	gene1118	2.01415	3.46085	1.70001	#					#	gene20096	0.25536	0.205656	0.799218	#					#					#
gene9304	2.08947	1.74833	0.829668	#	gene1148	1.96308	3.60896	1.82072	#					#	gene20129	0.318924	0.369289	1.14969	#					#					#
gene9619	3.79665	3.74222	0.982285	#	gene1178	1.2093	2.10055	1.72197	#					#	gene20149	0.222289	0.187341	0.834783	#					#					#
gene9644	2.02214	1.58382	0.774468	#	gene1283	1.31538	2.61046	1.96715	#					#	gene20180	0.333029	0.377047	1.12393	#					#					#
gene10666	2.26468	2.10542	0.920104	#	gene1394	1.78125	2.25504	1.25407	#					#	gene20181	0.313252	0.330338	1.04719	#					#					#
gene10779	2.30809	1.66899	0.717447	#	gene1610	1.74264	2.08979	1.18958	#					#	gene20182	0.384382	0.363331	0.935996	#					#					#
gene10868	2.19802	1.60274	0.721823	#	gene1699	12.2658	19.9967	1.61468	#					#	gene20199	0.49876	0.460411	0.916686	#					#					#
gene10991	3.72885	2.61555	0.692292	#	gene1736	1.83343	2.42509	1.31033	#					#	gene20291	0.272315	0.273209	0.992992	#					#					#
gene11087	2.12547	1.62471	0.757554	#	gene1743	1.81518	2.76333	1.50757	#					#	gene20304	0.340924	0.337952	0.982731	#					#					#
gene11210	2.26421	1.18384	0.52098	#	gene1789	1.3252	2.47057	1.8472	#					#	gene20305	0.420098	0.377798	0.891242	#					#					#
gene11514	2.13193	1.81002	0.842543	#	gene1826	1.95532	2.43657	1.23798	#					#	gene20397	0.22692	0.17087	0.743672	#					#					#
gene11519	2.67137	1.6473	0.611776	#	gene1840	1.20367	2.15891	1.77861	#					#	gene20409	0.366663	0.360477	0.973583	#					#					#
gene11603	2.62861	2.2291	0.838336	#	gene1852	1.72106	2.28138	1.31181	#					#	gene20420	0.294158	0.271129	0.913038	#					#					#
gene11765	8.48694	5.10478	0.601476	#	gene1933	1.82144	2.28178	1.24185	#					#	gene20422	0.485149	0.430527	0.880569	#					#					#
gene11945	2.04041	1.88572	0.916906	#	gene2100	1.517	2.24831	1.46764	#					#	gene20478	0.160629	0.288701	1.77841	#					#					#
gene12081	2.08598	1.9611	0.931859	#	gene2147	2.05804	2.11098	1.01858	#					#	gene20485	0.410505	0.491941	1.18723	#					#					#
gene12280	20.5704	9.57072	0.463941	#	gene2181	1.65112	2.01147	1.20735	#					#	gene20512	0.479776	0.497665	1.02809	#					#					#
gene12459	2.30413	7.9789	3.4054	#	gene2293	100.078	229.767	2.27379	#					#	gene20519	0.318705	0.370146	1.15008	#					#					#
gene12579	2.80185	1.89585	0.673208	#	gene2316	1.21905	2.20301	1.79007	#					#	gene20558	0.276269	0.332773	1.18948	#					#					#
gene12581	8.07233	4.21933	0.518389	#	gene2318	1.40344	2.1694	1.53415	#					#	gene20585	0.419931	0.454067	1.07119	#					#					#
gene12810	2.30492	1.88526	0.81256	#	gene2383	1.35894	2.37909	1.73868	#					#	gene20613	0.471234	0.432768	0.909293	#					#					#
gene13169	5.49986	2.67762	0.484802	#	gene2416	1.38693	2.61053	1.86865	#					#	gene20689	0.349527	0.338125	0.958586	#					#					#
gene14070	2.22053	1.60997	0.717204	#	gene2424	31.0802	89.986	2.87679	#					#	gene20694	0.348676	0.435473	1.24062	#					#					#
gene14237	2.10419	1.66803	0.785533	#	gene2457	2.95233	5.73437	1.92124	#					#	gene20718	0.376749	0.448978	1.18376	#					#					#
gene14324	6.88265	3.96979	0.574955	#	gene2479	1.63191	2.44235	1.48042	#					#	gene20775	0.318036	0.364603	1.13512	#					#					#
gene14378	3.16368	1.9463	0.611243	#	gene2524	1.49125	2.50432	1.66339	#					#	gene20798	0.218935	0.238389	1.07959	#					#					#
gene14616	2.01671	1.65191	0.811168	#	gene2535	2.65418	2.36798	0.886463	#					#	gene20949	0.441851	0.458636	1.02842	#					#					#
gene14657	2.02311	1.77963	0.871408	#	gene2565	1.35255	2.00796	1.47185	#					#	gene21138	0.312104	0.403081	1.28087	#					#					#
gene14720	2.24867	1.78674	0.788684	#	gene2641	1.66918	2.7337	1.62277	#					#	gene21147	0.407393	0.39422	0.959316	#					#					#
gene15050	2.26616	1.0732	0.467015	#	gene2667	1.65682	3.04615	1.81848	#					#	gene21196	0.423764	0.403162	0.943137	#					#					#
gene15402	2.39424	2.12578	0.87825	#	gene2704	3.4998	11.7662	3.33024	#					#	gene21254	0.399797	0.416871	1.03219	#					#					#
gene15586	2.10432	1.79365	0.846628	#	gene2766	1.80529	2.92005	1.60243	#					#	gene21261	0.418178	0.465454	1.10339	#					#					#
gene15623	2.09785	1.77151	0.837459	#	gene2767	1.81061	2.46487	1.34803	#					#	gene21267	0.313983	0.298988	0.944027	#					#					#
gene15649	2.17353	1.5443	0.704498	#	gene2958	1.89192	3.03381	1.58907	#					#	gene21338	0.409893	0.479851	1.16086	#					#					#
gene15700	2.08639	1.67657	0.796749	#	gene3171	6.06997	13.6507	2.23471	#					#	gene21372	0.406449	0.353021	0.861083	#					#					#
gene16515	Inf	Inf	0.171039	#	gene3411	1.50154	2.71416	1.79024	#					#	gene21407	0.249898	0.397039	1.57794	#					#					#
gene16709	5.91199	2.51075	0.421871	#	gene3483	1.73418	2.37862	1.35533	#					#	gene21463	0.390123	0.113	0.28675	#					#					#
gene16996	16.6001	6.89343	0.415196	#	gene3495	1.56964	2.14929	1.35663	#					#	gene21577	0.209647	0.298169	1.4111	#					#					#
gene17229	Inf	Inf	0.196881	#	gene3516	1.59003	2.04753	1.27902	#					#	gene21604	0.397196	0.299843	0.747764	#					#					#
gene17292	3.04352	2.25908	0.7328	#	gene3545	1.24118	2.08129	1.66691	#					#	gene21608	0.439131	0.48462	1.09361	#					#					#
gene17293	2.96323	1.94798	0.651023	#	gene3563	Inf	Inf	2.59495	#					#	gene21625	0.478288	0.485827	1.00802	#					#					#
gene17310	2.33728	1.90576	0.808498	#	gene3572	1.18186	2.22688	1.86529	#					#	gene21668	0.447113	0.3647	0.809478	#					#					#
gene17562	3.26627	1.49862	0.455049	#	gene3576	1.78015	2.95898	1.64519	#					#	gene21749	0.436892	0.483724	1.09693	#					#					#
gene17576	12.8054	5.07621	0.396775	#	gene3600	1.70012	4.15488	2.41213	#					#	gene21914	0.285659	0.327548	1.13614	#					#					#
gene17769	4.89585	6.32712	1.2739	#	gene3671	1.42019	2.55502	1.78291	#					#	gene21917	0.243519	0.144519	0.588174	#					#					#
gene18019	2.36071	2.68996	1.12591	#	gene3694	4.49527	4.05934	0.895164	#					#	gene21938	0.289852	0.48062	1.64227	#					#					#
gene18112	6.86049	79.9817	11.4419	#	gene3770	1.68306	3.18976	1.88385	#					#	gene21958	0.469684	0.367299	0.774065	#					#					#
gene18114	6.98973	39.5619	5.5529	#	gene3989	2.66327	3.31795	1.23463	#					#	gene21977	0.33396	0.292753	0.867948	#					#					#
gene18161	2.21032	2.67361	1.19418	#	gene4591	Inf	Inf	2.67982	#					#	gene21984	0.442712	0.458473	1.02664	#					#					#
gene18174	2.7603	1.57369	0.565275	#	gene4616	1.99004	3.04982	1.51968	#					#	gene21990	0.318697	0.368627	1.14817	#					#					#
gene18303	Inf	Inf	1.66735	#	gene4623	1.32462	2.18802	1.63599	#					#	gene22015	0.331463	0.267473	0.799961	#					#					#
gene18308	2.2458	2.1754	0.957192	#	gene4752	1.92702	2.16247	1.1109	#					#	gene22029	0.25889	0.296903	1.13561	#					#					#
gene18460	2.25981	1.66664	0.728509	#	gene4753	1.73191	2.0489	1.17368	#					#	gene22042	0.298333	0.350776	1.16558	#					#					#
gene18709	5.43365	3.99228	0.724332	#	gene4763	1.74227	2.30178	1.31112	#					#	gene22050	0.32784	0.327524	0.990461	#					#					#
gene18743	2.82426	1.87106	0.659063	#	gene4832	1.75692	2.19711	1.24033	#					#	gene22068	0.279555	0.377337	1.33789	#					#					#
gene18830	2.32049	1.93096	0.823487	#	gene4852	1.49422	2.10211	1.39741	#					#	gene22072	0.294858	0.327423	1.10016	#					#					#
gene18862	2.50835	1.32576	0.524962	#	gene4858	1.68861	2.35932	1.38695	#					#	gene22076	0.326909	0.309688	0.939228	#					#					#
gene18948	3.62995	2.22751	0.604209	#	gene4906	2.01198	2.51696	1.24214	#					#	gene22094	0.374764	0.384396	1.01706	#					#					#
gene18949	4.89254	3.20933	0.646599	#	gene4918	1.95794	2.09356	1.05961	#					#	gene22096	0.428625	0.42147	0.976218	#					#					#
gene19286	2.01383	1.19065	0.588077	#	gene4932	2.9482	5.65792	1.90913	#					#	gene22097	0.30132	0.28999	0.958529	#					#					#
gene19456	Inf	Inf	0.364465	#	gene4935	1.5914	2.29874	1.43489	#					#	gene22137	0.342666	0.45126	1.30526	#					#					#
gene19502	2.07205	1.705	0.814297	#	gene4988	1.30085	2.16327	1.64636	#					#	gene22231	0.238464	0.271021	1.12486	#					#					#
gene19504	2.52275	2.50531	0.981074	#	gene5059	1.86509	3.07793	1.63328	#					#	gene22238	0.374997	0.442396	1.1704	#					#					#
gene19579	2.18437	1.15228	0.52341	#	gene5102	1.89734	2.03696	1.06621	#					#	gene22267	0.49452	0.359052	0.719871	#					#					#
gene19580	2.13775	1.84751	0.856562	#	gene5122	1.52771	2.44855	1.59058	#					#	gene22268	0.0986456	0.0946814	0.950143	#					#					#
gene19617	2.33615	1.53895	0.65635	#	gene5150	1.86406	2.09756	1.11892	#					#	gene22389	0.491636	0.377155	0.761513	#					#					#
gene19644	8.6847	113.094	12.7638	#	gene5197	1.90789	2.05865	1.07115	#					#	gene22733	0.246173	0.215984	0.869059	#					#					#
gene19728	2.39539	1.97072	0.814437	#	gene5228	2.21712	4.28333	1.92019	#					#	gene23438	0.430359	0.372037	0.857779	#					#					#
gene19741	2.0013	1.70837	0.845277	#	gene5392	1.76646	2.39557	1.34954	#					#	gene23667	0.180775	0.214459	1.17374	#					#					#
gene19791	3.71356	2.33055	0.62213	#	gene5402	8.84634	20.2289	2.26682	#					#	gene23733	0.0303313	0	0	#					#					#
gene19825	2.93478	2.30547	0.775972	#	gene5737	2.16517	2.5722	1.18288	#					#	gene23751	0.220482	0.278057	1.24986	#					#					#
gene19838	2.13145	1.45861	0.677918	#	gene5788	1.9904	2.13623	1.06792	#					#	gene23827	0.281747	0.41794	1.47371	#					#					#
gene19864	2.30011	3.68483	1.57988	#	gene5902	1.31034	2.29447	1.74149	#					#	gene23831	0.316613	0.466067	1.46023	#					#					#
gene19866	2.43211	1.93497	0.78473	#	gene5994	1.991	2.53112	1.26048	#					#	gene23838	0.373005	0.347407	0.923251	#					#					#
gene19904	2.15055	1.74079	0.800872	#	gene6213	1.79738	2.28751	1.2609	#					#	gene23841	0.198144	0.198192	0.993342	#					#					#
gene20003	3.56852	3.31634	0.915576	#	gene6362	1.7896	2.69383	1.49462	#					#	gene23847	0.397723	0.463936	1.15577	#					#					#
gene20242	2.10988	6.39086	2.98522	#	gene6513	1.7797	2.47571	1.37955	#					#	gene23877	0.352078	0.454936	1.28149	#					#					#
gene20248	2.8094	1.97491	0.700204	#	gene6566	1.83049	2.13518	1.15718	#					#	gene23930	0.36277	0.410694	1.12104	#					#					#
gene20377	3.79232	2.56311	0.666931	#	gene6569	7.04773	9.09162	1.28375	#					#	gene23954	0.368455	0.33846	0.911227	#					#					#
gene20378	9.28971	13.6612	1.44615	#	gene6638	1.8423	3.48353	1.87105	#					#	gene23955	0.163785	0.171572	1.03857	#					#					#
gene20415	2.24289	2.28318	1.00604	#	gene6697	1.82091	2.58466	1.41173	#					#	gene23969	0.1297	0.135468	1.03423	#					#					#
gene20479	2.12539	1.54931	0.72158	#	gene6706	1.64371	2.08872	1.25903	#					#	gene24008	0.468099	0.377331	0.796817	#					#					#
gene20734	3.92613	2.45441	0.619767	#	gene6879	1.30756	2.01489	1.53315	#					#	gene24026	0.170485	0.0944896	0.550713	#					#					#
gene20946	2.48989	2.11656	0.839737	#	gene6989	1.72694	7.38956	4.25794	#					#	gene24049	0.328241	0.309414	0.933895	#					#					#
gene20966	5.29136	3.79199	0.712336	#	gene7030	1.30632	2.02377	1.53792	#					#	gene24055	0.266831	0.32109	1.19589	#					#					#
gene21532	2.31488	2.01329	0.86199	#	gene7051	1.99479	3.02599	1.50245	#					#	gene24061	0.360771	0.331173	0.910022	#					#					#
gene21541	2.01194	1.45966	0.719907	#	gene7055	1.19693	2.03505	1.68634	#					#	gene24078	0.292011	0.290425	0.983674	#					#					#
gene21620	3.01419	3.40086	1.11429	#	gene7068	11.1037	6.01263	0.538169	#					#	gene24154	0.321753	0.305952	0.94153	#					#					#
gene21830	2.29653	1.95099	0.844606	#	gene7149	1.84501	3.04293	1.63895	#					#	gene24191	0.237376	0.328895	1.3696	#					#					#
gene21877	2.55388	1.63633	0.633155	#	gene7247	4.52128	5.45432	1.20315	#					#	gene24294	0.25284	0.243484	0.951674	#					#					#
gene21956	2.08409	1.34037	0.636915	#	gene7275	1.3277	2.01733	1.50723	#					#	gene24345	0.135823	0.141321	1.03175	#					#					#
gene22111	3.05133	1.67822	0.545549	#	gene7279	1.24813	2.04798	1.62437	#					#	gene24356	0.337923	0.310736	0.912534	#					#					#
gene22123	2.05384	1.5872	0.76552	#	gene7626	1.66605	2.31334	1.37634	#					#	gene24384	0.475521	0.429387	0.893433	#					#					#
gene22400	2.11542	1.59945	0.750937	#	gene7729	1.79222	2.36919	1.30884	#					#	gene24389	0	0.00847023	Inf	#					#					#
gene22412	2.38293	1.51262	0.630988	#	gene7830	1.36247	2.10658	1.53355	#					#	gene24413	0.401594	0.418503	1.03318	#					#					#
gene22414	2.85186	1.95194	0.680267	#	gene7871	1.4423	2.19899	1.5146	#					#	gene24417	0.329987	0.172857	0.52203	#					#					#
gene22415	2.59125	1.72025	0.660005	#	gene8011	1.91763	6.26079	3.25161	#					#	gene24441	0.188882	0.184332	0.967631	#					#					#
gene22424	2.50037	1.71029	0.679717	#	gene8036	2.83256	4.4306	1.55011	#					#	gene24477	0.369116	0.483904	1.2995	#					#					#
gene22434	2.45231	1.55917	0.631519	#	gene8115	2.32806	2.96778	1.26354	#					#	gene24516	0.331457	0.395962	1.18328	#					#					#
gene22438	3.45925	2.60294	0.748405	#	gene8159	1.35197	2.01156	1.47829	#					#	gene24617	0.157616	0.0912471	0.570305	#					#					#
gene22455	3.53108	1.85316	0.520125	#	gene8190	1.69393	2.49402	1.46265	#					#	gene24695	0.329779	0.289605	0.869474	#					#					#
gene22479	2.10472	0.978278	0.462915	#	gene8271	2.73335	5.2584	1.90307	#					#	gene24705	0.217901	0.273519	1.24457	#					#					#
gene22486	2.53217	1.63057	0.639674	#	gene8272	1.38767	2.74249	1.95854	#					#	gene24731	0.276904	0.282184	1.01397	#					#					#
gene22487	2.02073	1.25854	0.619646	#	gene8299	1.58253	2.7381	1.71984	#					#	gene24743	0.426193	0.33215	0.770923	#					#					#
gene22490	2.4749	1.4109	0.566508	#	gene8304	1.88483	2.10261	1.10893	#					#	gene24831	0.276555	0.322288	1.15642	#					#					#
gene22514	2.02199	1.43553	0.705178	#	gene8419	1.97492	2.03037	1.01912	#					#	gene24969	0.348688	0.356623	1.01326	#					#					#
gene22527	2.12326	1.206	0.562833	#	gene8430	1.47254	2.28078	1.53355	#					#	gene24978	0.391632	0.400899	1.01329	#					#					#
gene22534	8.42608	5.88789	0.695783	#	gene8448	2.64464	5.33088	1.99156	#					#	gene24981	0.294309	0.40444	1.35703	#					#					#
gene22543	21.0052	19.8384	0.930475	#	gene8471	2.73807	2.9239	1.05346	#					#	gene24988	0.244581	0.246248	0.999085	#					#					#
gene22547	2.62689	2.04785	0.775209	#	gene8487	1.72934	2.20273	1.26028	#					#	gene24992	0.366519	0.448248	1.21043	#					#					#
gene22563	2.81119	1.87105	0.66169	#	gene8530	2.80518	4.4548	1.57142	#					#	gene24998	0.180612	0.19891	1.09671	#					#					#
gene22569	2.03842	1.67929	0.819303	#	gene8532	1.94855	2.01593	1.02504	#					#	gene25019	0.328539	0.330298	0.993742	#					#					#
gene22603	2.49071	1.95157	0.778087	#	gene8649	1.83012	2.12173	1.15043	#					#	gene25094	0.237553	0.343382	1.4299	#					#					#
gene22608	2.18084	1.39746	0.637131	#	gene8668	8.43561	20.4777	2.41939	#					#	gene25099	0.396693	0.398961	0.995815	#					#					#
gene22625	2.10618	1.51131	0.711814	#	gene8701	4.82766	4.82924	0.988958	#					#	gene25105	0.234377	0.271964	1.14952	#					#					#
gene22638	2.73176	1.93194	0.700843	#	gene8763	1.19477	2.30428	1.90819	#					#	gene25135	0.121099	0.306989	2.5109	#					#					#
gene22639	2.71109	1.86074	0.682251	#	gene8767	1.1739	2.22653	1.87668	#					#	gene25148	0.327893	0.368093	1.11092	#					#					#
gene22647	2.2467	1.6519	0.729843	#	gene8824	1.55052	2.49864	1.59932	#					#	gene25153	0.359248	0.194777	0.537963	#					#					#
gene22650	3.00599	1.95617	0.644845	#	gene8852	1.49513	3.22702	2.13193	#					#	gene25156	0.333106	0.362622	1.07882	#					#					#
gene22659	2.07901	1.55558	0.743167	#	gene9072	2.06417	2.21238	1.06265	#					#	gene25158	0.371557	0.453429	1.21101	#					#					#
gene22671	2.27806	1.52422	0.664192	#	gene9264	1.38757	2.90659	2.07335	#					#	gene25177	0.215353	0.221928	1.0234	#					#					#
gene22672	2.13023	1.76931	0.825592	#	gene9327	1.1959	2.2184	1.84472	#					#	gene25184	0.440149	0.462006	1.04053	#					#					#
gene22736	2.24293	1.75848	0.777839	#	gene9337	1.42593	2.12539	1.48131	#					#	gene25224	0.137961	0.226058	1.62432	#					#					#
gene22756	2.0325	1.10719	0.540944	#	gene9339	1.86162	2.66881	1.42414	#					#	gene25232	0.218648	0.185986	0.84345	#					#					#
gene22767	2.18386	1.43566	0.65251	#	gene9340	1.79016	3.61659	2.00545	#					#	gene25262	0.499212	0.421608	0.837646	#					#					#
gene22768	2.41828	1.84213	0.756174	#	gene9396	1.38238	2.72519	1.94759	#					#	gene25274	0.419801	0.434019	1.02298	#					#					#
gene22774	2.27791	1.91906	0.836075	#	gene9406	1.32392	2.13275	1.59868	#					#	gene25284	0.305994	0.401478	1.30039	#					#					#
gene22809	2.11826	1.91102	0.896588	#	gene9407	1.6595	2.50679	1.49761	#					#	gene25287	0.334718	0.393048	1.16273	#					#					#
gene22844	2.30896	1.65807	0.713351	#	gene9462	2.40109	2.90017	1.19688	#					#	gene25295	0.167177	0.176705	1.04606	#					#					#
gene22853	3.29906	4.04638	1.21137	#	gene9526	1.44123	2.16401	1.48878	#					#	gene25296	0.365687	0.324954	0.880449	#					#					#
gene22902	2.5992	1.81071	0.692532	#	gene9558	1.79479	2.18394	1.20736	#					#	gene25395	0.247214	0.186728	0.751233	#					#					#
gene22909	2.17424	1.68754	0.772903	#	gene9733	1.45723	2.31318	1.57202	#					#	gene25406	0.470158	0.45223	0.951802	#					#					#
gene22948	2.14684	1.98117	0.916781	#	gene9886	1.11001	2.17404	1.94555	#					#	gene25409	0.38427	0.493638	1.27243	#					#					#
gene22964	2.22272	1.95756	0.875454	#	gene10080	1.93366	2.21467	1.1381	#					#	gene25417	0.254388	0.288747	1.12719	#					#					#
gene22967	2.20185	1.74306	0.786581	#	gene10212	1.70106	2.69937	1.5709	#					#	gene25423	0.139173	0.131682	0.936463	#					#					#
gene22970	3.21116	2.07442	0.643969	#	gene10272	1.54695	2.98391	1.9061	#					#	gene25428	0.318335	0.365443	1.13926	#					#					#
gene22972	3.02296	1.63111	0.538447	#	gene10678	2.18598	2.62069	1.18833	#					#	gene25432	0.195362	0.145993	0.74024	#					#					#
gene22995	2.65108	1.82078	0.681071	#	gene10693	12.2565	23.3871	1.90785	#					#	gene25438	0.29259	0.456758	1.54563	#					#					#
gene23022	2.11551	1.53976	0.723109	#	gene10700	1.26726	2.04119	1.59836	#					#	gene25447	0.190019	0.247136	1.2858	#					#					#
gene23047	2.90586	1.82632	0.623113	#	gene10760	1.59961	2.22137	1.37871	#					#	gene25456	0.393674	0.49121	1.23875	#					#					#
gene23058	2.53326	1.88094	0.738876	#	gene10840	2.29805	4.56736	1.97117	#					#	gene25491	0.197676	0.16744	0.839975	#					#					#
gene23060	2.28733	1.4762	0.641635	#	gene10996	1.46246	2.25428	1.52666	#					#	gene25501	0.391638	0.473354	1.20013	#					#					#
gene23095	3.86888	2.26583	0.582928	#	gene10999	1.54118	2.91582	1.87952	#					#	gene25517	0.399739	0.322104	0.800033	#					#					#
gene23114	2.61565	2.01151	0.765042	#	gene11005	1.76345	2.78101	1.56198	#					#	gene25556	0.44982	0.25858	0.569917	#					#					#
gene23116	2.53649	2.12634	0.833518	#	gene11103	1.93731	2.77714	1.42111	#					#	gene25570	0.0599855	0.0428869	0.712632	#					#					#
gene23127	2.33902	1.54539	0.656587	#	gene11181	1.93524	2.21112	1.13596	#					#	gene25595	0.399397	0.470245	1.16945	#					#					#
gene23135	2.19894	1.80882	0.817234	#	gene11192	1.5804	2.10281	1.31828	#					#	gene25610	0.323344	0.300082	0.918807	#					#					#
gene23195	2.23252	1.56971	0.699432	#	gene11201	1.455	2.79281	1.90543	#					#	gene25611	0.308562	0.304265	0.976525	#					#					#
gene23199	2.27747	2.18445	0.955325	#	gene11261	1.51633	2.00259	1.31005	#					#	gene25614	0.467059	0.383546	0.814451	#					#					#
gene23201	2.30755	1.41931	0.612107	#	gene11523	1.88041	3.17808	1.679	#					#	gene25617	0.144975	0.0753722	0.517001	#					#					#
gene23246	2.00407	1.51249	0.749601	#	gene11650	2.03273	2.08697	1.01796	#					#	gene25628	0.291796	0.253308	0.859446	#					#					#
gene23257	2.10466	1.43246	0.676492	#	gene11656	1.88006	3.4323	1.81281	#					#	gene25636	0.255523	0.275041	1.06582	#					#					#
gene23264	2.15051	1.28392	0.593555	#	gene11686	4.57544	3.25615	0.708516	#					#	gene25637	0.286461	0.173647	0.600849	#					#					#
gene23268	2.14242	1.39713	0.648465	#	gene11799	13.6918	34.811	2.51755	#					#	gene25644	0.233293	0.314066	1.33454	#					#					#
gene23272	2.01813	1.02673	0.506136	#	gene11866	2.93754	3.3182	1.12179	#					#	gene25671	0.214888	0.220543	1.01611	#					#					#
gene23298	3.17562	1.93452	0.602691	#	gene11985	1.91635	3.36898	1.73604	#					#	gene25672	0.459881	0.362614	0.782039	#					#					#
gene23310	2.00462	1.24519	0.616883	#	gene12103	1.30056	2.05886	1.57124	#					#	gene25682	0.292376	0.254276	0.858564	#					#					#
gene23368	3.0916	1.68423	0.541999	#	gene12168	1.51146	2.08886	1.36924	#					#	gene25712	0.254022	0.36797	1.431	#					#					#
gene23380	2.31316	1.61241	0.692845	#	gene12254	1.8196	2.47501	1.34484	#					#	gene25725	0.370787	0.43038	1.15089	#					#					#
gene23405	4.11268	1.61578	0.391612	#	gene12276	1.45659	2.02793	1.38026	#					#	gene25762	0.492608	0.471333	0.945682	#					#					#
gene23481	2.40814	1.29371	0.534173	#	gene12321	3.01686	4.32136	1.4198	#					#	gene25774	0.313516	0.295705	0.93382	#					#					#
gene23482	2.23073	1.86103	0.828251	#	gene12353	4.31031	19.5162	4.46606	#					#	gene25781	0.389928	0.408703	1.03981	#					#					#
gene23504	2.79033	2.2096	0.787161	#	gene12354	2.92294	5.06725	1.72103	#					#	gene25794	0.211891	0.217349	1.016	#					#					#
gene23506	2.5931	1.82885	0.701033	#	gene12378	1.40374	2.18284	1.54222	#					#	gene25843	0.394387	0.328034	0.824722	#					#					#
gene23507	2.08685	1.64955	0.786665	#	gene12427	8.14292	2.79708	0.341808	#					#	gene25845	0.300845	0.244177	0.803961	#					#					#
gene23526	6.17074	6.21317	1.005	#	gene12523	1.65308	2.19013	1.31396	#					#	gene25852	0.258683	0.213271	0.817713	#					#					#
gene23767	2.49923	1.69015	0.671587	#	gene12577	2.47363	6.4099	2.56163	#					#	gene25860	0.334738	0.474794	1.40473	#					#					#
gene23881	4.75183	6.80726	1.41117	#	gene12643	2.15199	2.30808	1.06262	#					#	gene25863	0.123086	0.130022	1.04774	#					#					#
gene23890	6.36404	7.74633	1.1989	#	gene12679	1.55782	3.20235	2.03217	#					#	gene25873	0.301339	0.379513	1.24259	#					#					#
gene23891	2.59745	3.9554	1.50186	#	gene12695	1.40835	2.05584	1.44602	#					#	gene25892	0.409265	0.421019	1.01978	#					#					#
gene24187	5.34771	2.98109	0.553625	#	gene12699	1.97776	2.30376	1.15184	#					#	gene25896	0.423787	0.412933	0.964742	#					#					#
gene24379	6.28572	3.7647	0.596568	#	gene12749	2.00779	2.93974	1.44978	#					#	gene25898	0.344266	0.294757	0.849824	#					#					#
gene24392	2.25149	2.79914	1.22709	#	gene12780	1.59414	2.03214	1.26835	#					#	gene25900	0.494751	0.34642	0.69381	#					#					#
gene24558	2.35957	1.65032	0.691916	#	gene12884	1.82633	2.47376	1.34025	#					#	gene25904	0.162381	0.213066	1.2981	#					#					#
gene25095	2.70108	2.90893	1.06065	#	gene12982	6.30431	24.4467	3.82366	#					#	gene25916	0.48393	0.333281	0.68302	#					#					#
gene25196	10.5625	7.34118	0.682915	#	gene13177	1.1025	2.22503	1.99946	#					#	gene25924	0.0921637	0.122731	1.32479	#					#					#
gene25698	2.13816	1.52994	0.70768	#	gene13178	2.51875	2.29979	0.904192	#					#	gene25927	0.0274039	0.221751	8.0452	#					#					#
gene25837	2.30945	2.08703	0.896321	#	gene13186	1.53973	2.5475	1.64179	#					#	gene25945	0.284912	0.439187	1.52884	#					#					#
				#	gene13190	1.88265	3.40034	1.78852	#					#	gene25949	0.391922	0.393103	0.994519	#					#					#
				#	gene13222	1.97133	5.976	3.02124	#					#	gene25968	0.304527	0.39337	1.28144	#					#					#
				#	gene13223	1.45446	2.69678	1.84348	#					#	gene25973	0.343739	0.377074	1.08678	#					#					#
				#	gene13246	1.90791	3.48402	1.81289	#					#	gene25976	0.193858	0.148604	0.759268	#					#					#
				#	gene13247	2.20084	3.42977	1.54768	#					#	gene26003	0.0239542	0.171328	7.11693	#					#					#
				#	gene13271	3.15425	5.68404	1.78233	#					#	gene26007	0.295126	0.263901	0.887692	#					#					#
				#	gene13310	1.99207	2.34998	1.16773	#					#	gene26044	0.12833	0.112399	0.864049	#					#					#
				#	gene13347	1.45649	2.64323	1.79904	#					#	gene26045	0.111704	0.2316	2.06173	#					#					#
				#	gene13382	1.8491	3.0168	1.62069	#					#	gene26052	0.481787	0.482077	0.991037	#					#					#
				#	gene13570	3.01299	12.2766	4.01198	#					#	gene26100	0.257873	0.0962762	0.371766	#					#					#
				#	gene13573	1.47822	2.36818	1.58649	#					#	gene26112	0.218149	0.225296	1.02441	#					#					#
				#	gene13628	2.40738	4.30687	1.77449	#					#	gene26119	0.319025	0.299731	0.929276	#					#					#
				#	gene13752	1.71985	2.20866	1.27247	#					#	gene26125	0.28585	0.376457	1.30485	#					#					#
				#	gene13783	1.76394	4.62518	2.60657	#					#	gene26144	0.327041	0.383965	1.16579	#					#					#
				#	gene13801	1.66439	3.36967	2.01017	#					#	gene26148	0.429384	0.44736	1.03378	#					#					#
				#	gene13802	1.80359	4.89858	2.69672	#					#	gene26170	0.370335	0.452612	1.21364	#					#					#
				#	gene13845	1.49671	2.4622	1.6306	#					#	gene26181	0.235144	0.268552	1.13052	#					#					#
				#	gene14021	1.37327	2.04048	1.4738	#					#	gene26200	0.255194	0.380203	1.48071	#					#					#
				#	gene14028	1.92228	2.47938	1.28343	#					#	gene26201	0.47915	0.390225	0.808676	#					#					#
				#	gene14037	1.83804	2.89401	1.56122	#					#	gene26218	0.330159	0.258138	0.775902	#					#					#
				#	gene14040	4.2691	11.4165	2.65612	#					#	gene26242	0.26764	0.362964	1.34511	#					#					#
				#	gene14088	1.6834	2.69889	1.58682	#					#	gene26257	0.356414	0.221494	0.615983	#					#					#
				#	gene14117	2.31563	2.13349	0.916281	#					#	gene26273	0.290796	0.250513	0.854425	#					#					#
				#	gene14287	1.57584	2.0442	1.28523	#					#	gene26313	0.340919	0.344971	1.00381	#					#					#
				#	gene14336	1.3641	2.15011	1.56142	#					#	gene26319	0.134019	0.110366	0.820792	#					#					#
				#	gene14380	1.78699	2.98235	1.65934	#					#	gene26320	0.338468	0.300675	0.878357	#					#					#
				#	gene14571	2.01246	3.66529	1.80428	#					#	gene26330	0.429182	0.485748	1.12165	#					#					#
				#	gene14619	2.72904	2.00318	0.728549	#					#	gene26369	0.341183	0.263946	0.765717	#					#					#
				#	gene14676	5.23046	3.72668	0.70875	#					#	gene26390	0.321797	0.309594	0.9522	#					#					#
				#	gene14678	1.93315	3.26118	1.67526	#					#	gene26421	0.191692	0.207554	1.07357	#					#					#
				#	gene14785	1.84446	2.44032	1.31486	#					#	gene26428	0.0922106	0.147343	1.58544	#					#					#
				#	gene14900	1.50701	2.36387	1.55252	#					#	gene26435	0.23819	0.370473	1.54287	#					#					#
				#	gene14978	1.25909	5.95662	4.69995	#					#	gene26437	0.378807	0.305296	0.798079	#					#					#
				#	gene14980	1.4838	2.25431	1.50761	#					#	gene26459	0.259147	0.377747	1.44374	#					#					#
				#	gene14988	1.49091	2.64027	1.75127	#					#	gene26460	0.396419	0.393912	0.984575	#					#					#
				#	gene15045	1.57285	2.49998	1.57521	#					#	gene26468	0.318963	0.293421	0.912016	#					#					#
				#	gene15051	1.62192	2.03945	1.24361	#					#	gene26495	0.350287	0.366869	1.03734	#					#					#
				#	gene15180	1.67947	2.77084	1.63542	#					#	gene26521	0.293461	0.198794	0.671647	#					#					#
				#	gene15193	1.56064	2.46384	1.56642	#					#	gene26549	0	0.0162138	Inf	#					#					#
				#	gene15204	2.95126	2.01051	0.674919	#					#	gene26562	0.279552	0.309529	1.09751	#					#					#
				#	gene15385	2.99021	4.28471	1.42209	#					#	gene26623	0.313819	0.315068	0.998427	#					#					#
				#	gene15516	1.56373	2.06497	1.30897	#					#	gene26627	0.0992728	0.151585	1.51625	#					#					#
				#	gene15635	1.52426	2.01262	1.30771	#					#	gene26628	0.0617374	0.102467	1.64743	#					#					#
				#	gene15717	1.82515	2.12435	1.15461	#					#	gene26629	0.366617	0.491847	1.3316	#					#					#
				#	gene15724	1.49943	2.00535	1.32905	#					#	gene26630	0.256211	0.36894	1.42921	#					#					#
				#	gene15857	2.4047	2.30903	0.953439	#					#	gene26631	0.137366	0.368086	2.66078	#					#					#
				#	gene15983	1.52496	2.25985	1.4697	#					#	gene26632	0.119702	0.211462	1.75366	#					#					#
				#	gene16036	1.76708	2.44771	1.37208	#					#	gene26635	0.10776	0.147131	1.35666	#					#					#
				#	gene16044	1.76482	2.18335	1.22869	#					#	gene26636	0.0767785	0.123805	1.60056	#					#					#
				#	gene16410	2.43944	2.22596	0.906087	#					#	gene26637	0.0845012	0.130517	1.53286	#					#					#
				#	gene16625	1.87242	2.58658	1.36601	#					#	gene26638	0.123722	0.175001	1.4035	#					#					#
				#	gene16859	2.7173	4.68308	1.70774	#					#	gene26639	0.136176	0.276236	2.01566	#					#					#
				#	gene16871	1.44564	2.73328	1.87444	#					#	gene32	2.33103	3.09023	1.31301	#					#					#
				#	gene16950	1.82877	2.94005	1.59383	#					#	gene117	4.07691	10.4782	2.53492	#					#					#
				#	gene17081	1.62579	2.32794	1.4194	#					#	gene164	2.4163	2.29509	0.939794	#					#					#
				#	gene17163	2.25384	4.25726	1.87314	#					#	gene297	2.44851	2.45517	0.993965	#					#					#
				#	gene17165	1.54499	3.02383	1.94517	#					#	gene413	4.13264	2.13168	0.511251	#					#					#
				#	gene17168	3.31191	8.92961	2.68818	#					#	gene414	5.55605	7.55408	1.34678	#					#					#
				#	gene17182	5.81102	3.60083	0.61206	#					#	gene456	9.37699	9.83101	1.03767	#					#					#
				#	gene17194	1.43175	2.39702	1.66357	#					#	gene470	12.1322	16.9436	1.38424	#					#					#
				#	gene17206	3.14288	6.5566	2.07845	#					#	gene484	5.23626	6.75414	1.27769	#					#					#
				#	gene17222	1.40426	3.15497	2.23717	#					#	gene699	3.16767	16.0911	5.0406	#					#					#
				#	gene17223	1.79199	3.27715	1.81286	#					#	gene704	3.02909	3.12612	1.02302	#					#					#
				#	gene17275	12.1943	13.7768	1.12106	#					#	gene818	2.18304	2.0785	0.942574	#					#					#
				#	gene17343	2.22605	3.03069	1.34811	#					#	gene828	2.31418	3.36478	1.43957	#					#					#
				#	gene17377	94.1879	90.4224	0.958338	#					#	gene829	3.21983	4.00428	1.23103	#					#					#
				#	gene17469	1.37515	2.40021	1.73108	#					#	gene913	3.6387	3.59322	0.975466	#					#					#
				#	gene17498	1.68184	2.06789	1.22197	#					#	gene929	2.32433	2.89992	1.23792	#					#					#
				#	gene17502	1.72769	2.3325	1.33746	#					#	gene1007	2.17591	2.64444	1.20452	#					#					#
				#	gene17564	1.42821	2.04442	1.4194	#					#	gene1045	5.22388	5.53705	1.04906	#					#					#
				#	gene17565	4.38855	3.3774	0.763647	#					#	gene1060	2.94826	3.05839	1.02763	#					#					#
				#	gene17859	1.98734	2.21298	1.10412	#					#	gene1067	2.06039	2.36876	1.14049	#					#					#
				#	gene17944	1.37164	2.61618	1.88856	#					#	gene1078	3.23299	3.82176	1.16919	#					#					#
				#	gene18103	2.49153	4.52324	1.80188	#					#	gene1106	2.94532	3.91047	1.31447	#					#					#
				#	gene18219	1.36324	2.30228	1.67533	#					#	gene1141	2.74882	2.58334	0.931053	#					#					#
				#	gene18227	1.42389	2.18274	1.51984	#					#	gene1180	6.71156	13.5545	1.99681	#					#					#
				#	gene18234	1.56867	2.8916	1.82539	#					#	gene1220	2.20248	2.69347	1.21584	#					#					#
				#	gene18252	1.7971	2.12589	1.17241	#					#	gene1225	2.20768	2.35125	1.05734	#					#					#
				#	gene18305	8.09663	11.4731	1.39876	#					#	gene1256	2.52429	2.49954	0.979807	#					#					#
				#	gene18408	1.66157	3.16377	1.88629	#					#	gene1275	2.0682	2.44836	1.17342	#					#					#
				#	gene18458	1.65795	2.48242	1.47964	#					#	gene1290	3.61698	3.19869	0.875099	#					#					#
				#	gene18481	1.24532	2.15891	1.7195	#					#	gene1314	2.46414	3.12501	1.2574	#					#					#
				#	gene18586	2.09819	3.26641	1.54224	#					#	gene1322	2.70754	4.06917	1.49396	#					#					#
				#	gene18850	2.30186	2.91506	1.25206	#					#	gene1323	2.03251	2.93712	1.43546	#					#					#
				#	gene18896	1.64831	2.28855	1.37535	#					#	gene1451	5.19426	2.98149	0.569791	#					#					#
				#	gene19006	1.78631	2.00587	1.11538	#					#	gene1575	3.41671	3.16763	0.91932	#					#					#
				#	gene19041	1.96886	2.06288	1.03966	#					#	gene1576	2.66741	4.45858	1.65143	#					#					#
				#	gene19226	1.68423	2.05332	1.20653	#					#	gene1577	19.34	29.283	1.50188	#					#					#
				#	gene19383	1.90239	2.29451	1.19601	#					#	gene1578	16.7096	69.2548	4.08191	#					#					#
				#	gene19400	1.65719	2.41655	1.44629	#					#	gene1631	2.15031	2.34695	1.08011	#					#					#
				#	gene19407	1.60148	2.29869	1.42563	#					#	gene1671	2.08185	2.42461	1.15498	#					#					#
				#	gene19637	1.98345	3.63528	1.82197	#					#	gene1675	2.90372	4.69153	1.59668	#					#					#
				#	gene19742	1.41487	2.36488	1.66036	#					#	gene1845	2.40041	3.76949	1.55948	#					#					#
				#	gene19948	Inf	Inf	2.7744	#					#	gene1851	2.50719	2.60477	1.0285	#					#					#
				#	gene20113	2.59081	5.14162	1.96197	#					#	gene1881	2.12447	2.14634	1.00212	#					#					#
				#	gene20201	2.04854	2.14187	1.037	#					#	gene1907	6.07671	7.20368	1.17184	#					#					#
				#	gene20204	6.06444	7.62147	1.25031	#					#	gene2101	4.09025	6.35515	1.53688	#					#					#
				#	gene20670	1.49208	2.33445	1.54649	#					#	gene2177	24.8925	23.6419	0.938787	#					#					#
				#	gene20673	2.15816	2.43745	1.11882	#					#	gene2179	2.48215	2.53836	1.01705	#					#					#
				#	gene20742	1.73557	2.47162	1.40832	#					#	gene2180	2.76714	3.83833	1.37692	#					#					#
				#	gene20761	9.78279	28.3201	2.86863	#					#	gene2246	2.42222	2.13439	0.872767	#					#					#
				#	gene20767	1.85313	2.76822	1.47929	#					#	gene2385	2.02764	2.28092	1.11686	#					#					#
				#	gene20833	1.79292	2.29963	1.27361	#					#	gene2390	8.69344	31.701	3.59706	#					#					#
				#	gene20871	1.27103	4.32742	3.38304	#					#	gene2476	4.00076	4.47764	1.10569	#					#					#
				#	gene21142	1.29941	2.04643	1.55928	#					#	gene2563	6.5278	5.65579	0.855607	#					#					#
				#	gene21165	Inf	Inf	14.5189	#					#	gene2588	5.91066	5.37005	0.898484	#					#					#
				#	gene21192	3.29123	3.97286	1.19835	#					#	gene2705	2.0485	3.7015	1.78898	#					#					#
				#	gene21233	1.31407	2.43221	1.83721	#					#	gene2742	11.1529	12.5331	1.10933	#					#					#
				#	gene21394	1.55981	2.02023	1.2852	#					#	gene3437	3.29998	3.99254	1.19675	#					#					#
				#	gene21395	1.78883	2.64137	1.46314	#					#	gene3438	4.47615	6.9886	1.54275	#					#					#
				#	gene21554	3.78537	5.42334	1.41598	#					#	gene3472	3.75414	4.05204	1.06752	#					#					#
				#	gene21676	3.40229	5.38973	1.57806	#					#	gene3473	4.95774	4.72302	0.940545	#					#					#
				#	gene21747	1.0981	2.13556	1.92641	#					#	gene3475	4.91376	5.51989	1.11133	#					#					#
				#	gene21768	1.47955	2.23811	1.50111	#					#	gene3659	3.94735	2.98421	0.749578	#					#					#
				#	gene21944	3.45099	4.89343	1.40151	#					#	gene3661	2.58846	2.6159	1.00129	#					#					#
				#	gene22329	2.86178	5.32424	1.83929	#					#	gene3732	2.17307	2.62154	1.19893	#					#					#
				#	gene22337	1.86284	2.89908	1.53879	#					#	gene3754	2.02639	2.04591	1.00119	#					#					#
				#	gene22436	1.94635	2.04697	1.04343	#					#	gene3795	2.11644	2.87716	1.34788	#					#					#
				#	gene22546	1.68204	2.40717	1.42285	#					#	gene3942	6.81947	4.58756	0.666732	#					#					#
				#	gene22561	1.90745	3.59713	1.87064	#					#	gene3977	2.10331	2.02158	0.951859	#					#					#
				#	gene22596	2.136	2.40046	1.11702	#					#	gene4003	2.11227	2.08591	0.978911	#					#					#
				#	gene22606	2.86918	4.49056	1.55453	#					#	gene4004	3.89303	4.10138	1.04569	#					#					#
				#	gene23041	4.74027	6.43889	1.35339	#					#	gene4023	58.2402	136.032	2.30567	#					#					#
				#	gene23093	48.2093	61.0716	1.25918	#					#	gene4075	5.70426	5.49129	0.951231	#					#					#
				#	gene23120	3.02927	2.16445	0.70809	#					#	gene4200	2.2998	2.51688	1.08683	#					#					#
				#	gene23313	1.70811	2.04202	1.18915	#					#	gene4282	2.42559	4.31592	1.76681	#					#					#
				#	gene23378	1.42687	2.5828	1.80212	#					#	gene4287	2.24271	2.13777	0.945436	#					#					#
				#	gene23379	1.70719	2.66384	1.552	#					#	gene4321	2.19593	2.6602	1.2001	#					#					#
				#	gene23427	2.04186	2.44961	1.19067	#					#	gene4323	16.3531	12.2258	0.740751	#					#					#
				#	gene24233	2.27123	2.54824	1.11111	#					#	gene4340	2.27479	2.12445	0.927849	#					#					#
				#	gene24347	1.61538	2.10754	1.29415	#					#	gene4363	3.57001	4.46684	1.24246	#					#					#
				#	gene24744	5.0465	11.3081	2.22338	#					#	gene4365	6.46507	6.39483	0.977419	#					#					#
				#	gene25036	1.94123	2.30609	1.1753	#					#	gene4366	18.2925	13.0628	0.704901	#					#					#
				#	gene25210	4.3217	4.5606	1.04538	#					#	gene4455	2.95801	3.23973	1.08278	#					#					#
															gene4562	2.28408	2.18151	0.945004
															gene4634	2.06085	2.24713	1.08129
															gene4699	2.54658	2.72994	1.06546
															gene4781	Inf	Inf	1.49232
															gene4929	3.06436	4.84884	1.56956
															gene4980	2.37873	3.8087	1.58954
															gene5039	2.40732	4.39275	1.80315
															gene5088	4.06051	4.18296	1.01978
															gene5195	2.41706	3.65807	1.49721
															gene5673	5.22249	6.80855	1.29693
															gene5729	2.09535	2.35384	1.11082
															gene5739	2.0279	2.33695	1.1423
															gene6076	2.17781	5.07712	2.3031
															gene6341	2.65769	4.22831	1.57099
															gene6366	38.3598	32.2741	0.833567
															gene6383	3.73222	2.99805	0.796429
															gene6396	4.75722	5.61095	1.16755
															gene6406	2.33753	3.37108	1.43034
															gene6507	13.0145	15.6793	1.19133
															gene6508	6.14567	8.51277	1.37407
															gene6541	4.37348	4.2809	0.969579
															gene6542	3.45656	3.92523	1.12607
															gene6553	4.06551	4.01461	0.976327
															gene6869	2.30111	2.02224	0.87156
															gene6937	4.49733	3.61249	0.795373
															gene7001	2.27085	2.72423	1.18869
															gene7144	2.49643	2.29538	0.910909
															gene7223	5.15722	6.55964	1.26068
															gene7224	5.36418	7.20562	1.33109
															gene7225	14.5975	16.5827	1.12623
															gene7226	28.1765	30.0108	1.05465
															gene7228	12.4351	12.4415	0.990009
															gene7229	18.4168	17.4642	0.939881
															gene7476	2.03563	2.14516	1.0473
															gene7504	4.54241	8.0335	1.74957
															gene7538	2.06507	2.02699	0.971249
															gene7605	2.71326	2.7503	1.00282
															gene7619	13.3168	22.2898	1.64905
															gene7632	2.0428	2.77615	1.34705
															gene7719	3.32087	4.18652	1.25148
															gene7720	6.56616	10.7617	1.62144
															gene7870	2.06415	2.76608	1.33207
															gene7986	3.39484	4.67628	1.36184
															gene8046	5.21277	5.32766	1.01325
															gene8118	3.45051	3.44618	0.987175
															gene8120	3.73866	4.7849	1.26278
															gene8169	2.31041	2.06511	0.884816
															gene8328	2.71305	2.32263	0.847433
															gene8355	2.89431	2.35725	0.807314
															gene8356	3.38039	5.01134	1.46536
															gene8417	2.17472	2.15683	0.981879
															gene8698	4.48693	3.18677	0.70471
															gene8700	3.8592	3.8804	0.995428
															gene8768	4.05193	5.43342	1.32572
															gene8793	4.41844	3.9129	0.877365
															gene8869	5.74117	8.79155	1.52434
															gene9283	2.23291	2.23162	0.990682
															gene9510	13.326	12.756	0.943439
															gene9514	7.76449	7.84607	0.999238
															gene9705	2.60423	2.92878	1.11146
															gene9764	3.38191	4.14123	1.2115
															gene9846	6.85706	6.70316	0.96859
															gene9868	2.4659	3.20149	1.28928
															gene10122	3.29319	6.06031	1.83095
															gene10158	2.94669	3.99343	1.34104
															gene10270	5.23725	5.56847	1.05585
															gene10319	4.57466	8.05759	1.74502
															gene10436	2.75327	6.48524	2.3258
															gene10459	2.14548	2.44206	1.13029
															gene10527	3.66385	3.02981	0.818032
															gene10766	2.16933	2.07663	0.950661
															gene10767	2.43272	2.67271	1.08942
															gene10771	3.85098	4.10444	1.05258
															gene10787	2.26863	3.07422	1.34574
															gene10815	4.17852	3.32047	0.786735
															gene10878	2.66982	4.36236	1.61779
															gene10925	2.20003	2.71767	1.22097
															gene10927	26.8244	10.2792	0.379025
															gene10962	3.91994	3.64375	0.921764
															gene10998	3.20359	8.04179	2.47496
															gene11184	2.17929	2.97283	1.35276
															gene11349	2.37827	2.51219	1.05006
															gene11544	2.5774	2.52362	0.968673
															gene11890	4.19815	4.67817	1.10405
															gene11914	3.11824	2.69353	0.858044
															gene11926	5.39589	5.1377	0.941545
															gene11932	7.28738	6.23827	0.845951
															gene12030	3.36113	3.17749	0.937846
															gene12137	2.08209	3.02106	1.44344
															gene12352	2.06129	2.95221	1.41846
															gene12372	2.00558	4.01386	1.99271
															gene12435	6.93352	6.61356	0.942622
															gene12527	2.79199	2.39966	0.849661
															gene12549	3.028	2.90281	0.949192
															gene12686	2.10309	2.98969	1.40385
															gene12841	2.07437	2.09653	1.00042
															gene13123	6.57628	3.13136	0.473428
															gene13285	2.20823	4.23727	1.89872
															gene13323	2.32282	2.17263	0.927609
															gene13332	2.5041	2.39016	0.944291
															gene13593	2.1024	2.01754	0.95307
															gene13784	3.87887	3.60191	0.923433
															gene13821	2.31847	2.26866	0.971964
															gene14022	3.31751	2.9756	0.886921
															gene14100	5.02364	4.53348	0.89223
															gene14137	3.12491	2.78975	0.889189
															gene14319	2.11779	2.14243	1.00404
															gene14321	2.34609	2.9137	1.23342
															gene14335	4.04575	3.37719	0.827269
															gene14433	24.9167	22.422	0.887582
															gene14447	2.78705	4.70377	1.67731
															gene14448	3.65245	6.23415	1.69534
															gene14466	3.10828	5.87296	1.86656
															gene14474	4.28519	6.8395	1.58014
															gene14648	3.19299	2.42359	0.751508
															gene14671	2.06869	2.08966	1.00019
															gene14675	2.88583	2.38979	0.821873
															gene14701	2.41943	2.45573	1.00499
															gene14922	2.20411	2.22103	0.999081
															gene14942	3.05253	3.65768	1.18651
															gene15104	2.09753	2.03698	0.963787
															gene15124	2.96663	5.21796	1.73556
															gene15126	2.33812	2.90774	1.23555
															gene15158	2.1181	2.09828	0.981984
															gene15249	44.0329	36.2085	0.814839
															gene15405	2.20642	4.00067	1.80035
															gene15416	3.96231	3.11661	0.779238
															gene15487	2.11816	2.073	0.969212
															gene15594	2.40095	2.4494	1.00877
															gene15689	2.09555	2.55066	1.20581
															gene15694	2.50188	3.28021	1.30031
															gene15761	4.15423	5.51874	1.3163
															gene16102	2.22505	2.33913	1.04005
															gene16172	4.19086	3.61221	0.853153
															gene16270	2.29127	3.07062	1.33359
															gene16271	5.43135	5.72036	1.05031
															gene16277	2.78179	2.58793	0.924898
															gene16288	3.16683	2.72735	0.853173
															gene16303	2.09669	2.18966	1.03727
															gene16447	5.49682	6.11547	1.09812
															gene16609	2.36583	2.20447	0.922167
															gene16701	2.25902	2.43195	1.06877
															gene17117	90.1923	104.501	1.14471
															gene17169	2.82619	3.97129	1.39701
															gene17270	4.90319	3.16386	0.639078
															gene17274	9.87501	8.79634	0.880892
															gene17333	2.26405	3.05368	1.33514
															gene17361	3.48546	4.16302	1.18402
															gene17499	4.6646	8.36212	1.77259
															gene17699	3.38857	4.23052	1.23347
															gene17796	2.20627	2.14598	0.961867
															gene17797	3.69734	3.61711	0.970523
															gene17894	3.36135	3.70606	1.09602
															gene17903	2.56867	2.23188	0.861622
															gene17966	7.66738	20.6103	2.65362
															gene17967	3.52645	5.53541	1.55127
															gene18014	3.65572	3.55652	0.962556
															gene18017	4.54749	2.65492	0.578458
															gene18204	2.30024	2.28196	0.984417
															gene18253	3.66005	6.24324	1.68686
															gene18255	7.79082	7.17303	0.912973
															gene18273	2.34333	2.58835	1.09723
															gene18281	2.58419	3.33939	1.2806
															gene18459	3.44663	2.67218	0.766801
															gene18483	99.7556	82.8608	0.816778
															gene18576	3.70504	2.8905	0.773029
															gene18610	3.75034	2.41501	0.63642
															gene18656	2.2818	3.10106	1.34607
															gene18753	13.6634	23.9792	1.73708
															gene18779	2.51366	2.29625	0.906108
															gene18791	3.25222	3.76613	1.14484
															gene18860	2.32198	2.12275	0.904967
															gene18861	4.35105	3.72703	0.846287
															gene18900	4.6179	3.60837	0.772951
															gene18919	2.2562	2.49597	1.09503
															gene18920	6.74908	5.76044	0.843416
															gene19037	5.50675	9.33637	1.6752
															gene19185	3.1519	3.05686	0.95957
															gene19254	4.26487	4.80149	1.11656
															gene19283	2.46036	2.47344	0.996808
															gene19293	2.34155	2.25047	0.951877
															gene19312	3.38522	4.17704	1.22072
															gene19353	3.77096	4.96155	1.30677
															gene19357	2.85354	4.06577	1.41394
															gene19415	2.69796	2.83766	1.04385
															gene19416	3.06376	3.24029	1.04802
															gene19417	2.67663	2.80202	1.03884
															gene19520	2.44784	2.52504	1.02495
															gene19717	2.37229	2.04838	0.856932
															gene19720	3.11845	2.4395	0.774425
															gene19745	6.05269	6.90337	1.12916
															gene19751	2.59823	3.53069	1.34216
															gene19783	2.72754	2.41557	0.876876
															gene19896	2.69417	2.54393	0.939021
															gene20210	2.08911	2.11014	1.00283
															gene20376	3.75766	3.14289	0.8283
															gene20436	2.72814	2.36907	0.860524
															gene20438	34.8386	35.1755	0.997395
															gene20544	2.02333	2.15289	1.05467
															gene20568	3.84805	5.93349	1.52906
															gene20569	2.48944	2.77902	1.10765
															gene20661	3.42409	6.18984	1.7977
															gene20819	3.26671	4.17756	1.26297
															gene20820	2.09312	2.39246	1.13155
															gene20846	10.6042	24.6511	2.28864
															gene20848	3.81444	3.12181	0.811563
															gene20874	5.08653	9.21128	1.7856
															gene20970	2.27893	3.09036	1.34145
															gene21534	5.17098	7.09089	1.35639
															gene21552	6.88652	7.36394	1.05757
															gene21626	2.57722	2.4173	0.928299
															gene21644	7.28426	5.8554	0.797413
															gene21645	2.14332	2.4042	1.11259
															gene21697	5.77543	5.33906	0.916539
															gene22338	2.82437	8.76226	3.06231
															gene22340	31.8373	135.082	4.16579
															gene22435	8.64222	10.3792	1.18884
															gene22478	3.90114	2.46191	0.628224
															gene22517	10.1797	6.01241	0.584782
															gene22518	8.05425	4.12626	0.507553
															gene22524	13.0126	9.2465	0.70084
															gene22538	58.5262	49.0439	0.827557
															gene22539	2.25054	2.66451	1.17332
															gene22577	3.4072	2.77073	0.807039
															gene22595	3.30915	2.98148	0.890702
															gene22604	3.32412	3.27976	0.981458
															gene22653	4.00421	3.49226	0.866993
															gene22657	8.97301	5.58183	0.618478
															gene22680	4.71693	2.87776	0.603629
															gene22714	4.88153	2.5289	0.513104
															gene22752	2.135	2.49336	1.16021
															gene22762	2.82365	2.02116	0.710739
															gene22765	2.63241	2.03494	0.768754
															gene22773	2.94186	4.13464	1.39365
															gene22798	2.85723	2.16462	0.751572
															gene22851	4.76512	9.4166	1.95114
															gene22861	2.24872	3.10063	1.36664
															gene22950	5.50938	4.76162	0.859727
															gene22952	4.23422	2.58286	0.605787
															gene22954	3.33197	3.09618	0.92368
															gene23050	3.05513	5.08229	1.64918
															gene23100	20.9886	26.5947	1.24804
															gene23133	2.05178	2.22953	1.07929
															gene23138	3.32144	2.56306	0.765807
															gene23140	2.7289	2.23981	0.816486
															gene23142	5.26754	5.32401	1.00484
															gene23179	4.30476	2.89724	0.669985
															gene23187	2.52112	3.4498	1.3618
															gene23192	5.21552	4.13177	0.786731
															gene23208	2.06254	3.37062	1.62465
															gene23248	3.72624	2.61827	0.698051
															gene23261	4.57973	3.92118	0.852569
															gene23301	3.68569	2.2969	0.61943
															gene23308	3.12838	2.29026	0.726404
															gene23319	2.32934	2.11048	0.900188
															gene23326	2.52978	2.26146	0.886372
															gene23393	3.5161	2.19919	0.621239
															gene23407	2.32918	2.09848	0.896857
															gene23408	2.07272	2.09618	1.00219
															gene23661	2.72369	3.42473	1.24435
															gene23662	3.40824	3.49225	1.01482
															gene23669	2.48558	3.98229	1.58999
															gene23889	2.02633	3.79735	1.86074
															gene24285	3.16723	4.10695	1.2792
															gene24326	3.19381	3.44034	1.06485
															gene24367	4.07005	3.68777	0.899693
															gene24729	2.99132	6.95784	2.29244
															gene24779	3.97787	5.79179	1.43635
															gene25048	Inf	Inf	0.344171
															gene25652	10.862	6.0674	0.55604
															gene25858	2.67395	2.13382	0.790204
															gene25953	2.70606	2.1938	0.80368
															gene26616	Inf	Inf	0.839334
