# Supplementary material for: Transcriptomic Analysis of Chicken Lungs Infected With Avian and Bovine Pasteurella multocida Serotype A
Source: Front Vet Sci. 2020 Aug 11;7:452. doi: 10.3389/fvets.2020.00452 (PMC7433353; doi:10.3389/fvets.2020.00452)
Supplement: Supplementary file 4 [file Data_Sheet_4.xlsx]

## Sheet: P-C_vs_PmQ-P
Catergory	GO_Term	Cluster frequency	Genome frequency of use	Corrected P-value	Genes annotated to the term
biological_process	GO:0006952 defense response	72 out of 785 genes, 9.2%	268 out of 8706 genes, 3.1%	1.17e-14	gene22714,gene12699,gene16700,gene21233,gene22952,gene18850,gene14671,gene7226,gene18920,gene11866,gene7225,gene14589,gene7547,gene13570,gene14685,gene19037,gene11926,gene16302,gene10212,gene7944,gene14978,gene10436,gene20438,gene7144,gene18591,gene4880,gene673,gene11349,gene614,gene3473,gene17361,gene393,gene4004,gene787,gene3495,gene14980,gene10996,gene7229,gene15810,gene6170,gene21395,gene1394…
biological_process	GO:0002376 immune system process	107 out of 785 genes, 13.6%	561 out of 8706 genes, 6.4%	3.61e-11	gene10998,gene22714,gene9591,gene12699,gene17169,gene16700,gene21233,gene22952,gene4623,gene18850,gene18920,gene2316,gene14589,gene2383,gene7547,gene11525,gene13570,gene22680,gene14685,gene11926,gene16302,gene23187,gene7619,gene7944,gene15487,gene14978,gene10436,gene20438,gene7144,gene11656,gene11657,gene19415,gene18591,gene22595,gene2766,gene11349,gene614,gene3473,gene17361,gene393,gene4004,gene…
biological_process	GO:0006955 immune response	63 out of 785 genes, 8.0%	279 out of 8706 genes, 3.2%	9.46e-09	gene787,gene23050,gene22714,gene9591,gene12699,gene3495,gene17077,gene10996,gene134,gene21233,gene15810,gene18850,gene6170,gene21395,gene18920,gene1394,gene19417,gene2316,gene17270,gene8701,gene7547,gene11525,gene3475,gene18900,gene11608,gene1323,gene13570,gene22604,gene17833,gene14685,gene13347,gene11926,gene8700,gene2476,gene16302,gene20819,gene7619,gene7944,gene4003,gene15487,gene14978,gene138…
biological_process	GO:0009607 response to biotic stimulus	50 out of 785 genes, 6.4%	202 out of 8706 genes, 2.3%	5.31e-08	gene787,gene22714,gene9340,gene14980,gene10996,gene134,gene16700,gene7229,gene21233,gene15810,gene18850,gene14671,gene7226,gene6170,gene18920,gene19751,gene1394,gene14589,gene8701,gene3475,gene13570,gene14685,gene19037,gene11926,gene456,gene23261,gene10212,gene20819,gene7944,gene10767,gene12884,gene14978,gene10436,gene14447,gene7077,gene22493,gene15751,gene18591,gene22538,gene9337,gene7224,gene11…
biological_process	GO:0051707 response to other organism	47 out of 785 genes, 6.0%	191 out of 8706 genes, 2.2%	2.71e-07	gene787,gene22714,gene14980,gene10996,gene134,gene16700,gene7229,gene21233,gene15810,gene18850,gene14671,gene7226,gene6170,gene18920,gene19751,gene1394,gene14589,gene8701,gene3475,gene13570,gene14685,gene19037,gene11926,gene456,gene10212,gene20819,gene7944,gene10767,gene12884,gene14978,gene10436,gene14447,gene7077,gene22493,gene15751,gene18591,gene22538,gene7224,gene1176,gene673,gene11349,gene614…
biological_process	GO:0043207 response to external biotic stimulus	47 out of 785 genes, 6.0%	191 out of 8706 genes, 2.2%	2.71e-07	gene787,gene22714,gene14980,gene10996,gene134,gene16700,gene7229,gene21233,gene15810,gene18850,gene14671,gene7226,gene6170,gene18920,gene19751,gene1394,gene14589,gene8701,gene3475,gene13570,gene14685,gene19037,gene11926,gene456,gene10212,gene20819,gene7944,gene10767,gene12884,gene14978,gene10436,gene14447,gene7077,gene22493,gene15751,gene18591,gene22538,gene7224,gene1176,gene673,gene11349,gene614…
biological_process	GO:0009605 response to external stimulus	90 out of 785 genes, 11.5%	506 out of 8706 genes, 5.8%	3.21e-07	gene10998,gene22714,gene16700,gene21233,gene22952,gene18850,gene14671,gene7226,gene18920,gene14117,gene2316,gene11932,gene16127,gene14589,gene2383,gene13570,gene14685,gene19037,gene16609,gene11926,gene10212,gene7944,gene15487,gene14978,gene10436,gene20438,gene14447,gene2767,gene18591,gene1402,gene4880,gene673,gene11349,gene614,gene3483,gene3473,gene17361,gene393,gene4004,gene787,gene14980,gene109…
biological_process	GO:0006954 inflammatory response	31 out of 785 genes, 3.9%	103 out of 8706 genes, 1.2%	2.4e-06	gene22714,gene3495,gene20438,gene14980,gene10996,gene16700,gene22493,gene18234,gene15751,gene22952,gene18850,gene17536,gene21395,gene19751,gene1394,gene11866,gene4880,gene10962,gene20673,gene8701,gene9510,gene2588,gene847,gene11926,gene3822,gene8700,gene17361,gene393,gene4004,gene10212,gene4003
biological_process	GO:0002682 regulation of immune system process	69 out of 785 genes, 8.8%	376 out of 8706 genes, 4.3%	1.51e-05	gene22714,gene9591,gene8271,gene16700,gene22952,gene4623,gene2316,gene14589,gene13791,gene8768,gene19037,gene11926,gene16044,gene7619,gene13305,gene7144,gene16298,gene19415,gene18591,gene17377,gene614,gene17361,gene393,gene4004,gene12254,gene3495,gene18331,gene134,gene15810,gene18305,gene841,gene6170,gene19732,gene19417,gene15095,gene8701,gene1323,gene10925,gene17565,gene13347,gene8700,gene14922,…
biological_process	GO:0050896 response to stimulus	314 out of 785 genes, 40.0%	2689 out of 8706 genes, 30.9%	2.5e-05	gene12699,gene7822,gene16700,gene21233,gene18850,gene14671,gene14117,gene16127,gene2383,gene20846,gene15109,gene2715,gene13570,gene22338,gene9500,gene23407,gene22657,gene16951,gene1045,gene14447,gene11656,gene6623,gene14650,gene19407,gene1402,gene4880,gene8036,gene20910,gene1723,gene2766,gene13162,gene14676,gene12281,gene4004,gene10459,gene787,gene7945,gene3495,gene17077,gene14980,gene12825,gene7…
biological_process	GO:0009617 response to bacterium	32 out of 785 genes, 4.1%	119 out of 8706 genes, 1.4%	2.85e-05	gene12884,gene10767,gene787,gene22714,gene10436,gene14447,gene10996,gene16700,gene7229,gene15751,gene18850,gene7226,gene18920,gene19751,gene1394,gene22538,gene8701,gene7224,gene673,gene3475,gene614,gene14685,gene7228,gene19037,gene11926,gene456,gene3822,gene3473,gene17361,gene10212,gene2390,gene7944
biological_process	GO:0034097 response to cytokine	43 out of 785 genes, 5.5%	193 out of 8706 genes, 2.2%	4.49e-05	gene23050,gene14980,gene8271,gene10996,gene134,gene21233,gene15810,gene18850,gene6170,gene21395,gene19732,gene1394,gene11932,gene13332,gene6508,gene15109,gene11608,gene14685,gene11926,gene17907,gene16302,gene20819,gene16044,gene4003,gene10436,gene17564,gene16951,gene7144,gene12104,gene12523,gene16298,gene14447,gene22493,gene18234,gene1290,gene21394,gene2180,gene7605,gene2101,gene3822,gene4004,gen…
biological_process	GO:0042742 defense response to bacterium	19 out of 785 genes, 2.4%	49 out of 8706 genes, 0.6%	4.63e-05	gene10767,gene787,gene16700,gene7229,gene7226,gene18920,gene22538,gene7224,gene673,gene3475,gene614,gene7228,gene14685,gene456,gene11926,gene19037,gene3473,gene17361,gene7944
biological_process	GO:0098542 defense response to other organism	27 out of 785 genes, 3.4%	94 out of 8706 genes, 1.1%	9.04e-05	gene14978,gene10767,gene787,gene16700,gene7229,gene21233,gene15810,gene14671,gene7226,gene18920,gene18591,gene14589,gene22538,gene7224,gene673,gene3475,gene11349,gene614,gene7228,gene14685,gene19037,gene456,gene11926,gene3822,gene3473,gene17361,gene7944
biological_process	GO:0045087 innate immune response	29 out of 785 genes, 3.7%	113 out of 8706 genes, 1.3%	0.00042	gene17564,gene12699,gene10436,gene3495,gene20438,gene12104,gene7144,gene1322,gene22493,gene21233,gene18234,gene15810,gene6170,gene1290,gene8701,gene7547,gene3475,gene18900,gene1323,gene11608,gene13570,gene17833,gene14685,gene11926,gene3473,gene8700,gene16302,gene17361,gene20819
biological_process	GO:0042221 response to chemical	146 out of 785 genes, 18.6%	1091 out of 8706 genes, 12.5%	0.0006	gene13844,gene12699,gene8272,gene16700,gene21233,gene4623,gene18850,gene11932,gene16127,gene2383,gene3853,gene15109,gene2715,gene19037,gene11926,gene9500,gene23407,gene5150,gene16951,gene1045,gene14447,gene14650,gene19407,gene4880,gene8036,gene3510,gene13783,gene7605,gene14676,gene3483,gene17361,gene393,gene4004,gene7945,gene14980,gene10996,gene12825,gene134,gene841,gene11534,gene6170,gene21395,g…
biological_process	GO:0032101 regulation of response to external stimulus	54 out of 785 genes, 6.9%	293 out of 8706 genes, 3.4%	0.00065	gene22714,gene7945,gene8355,gene12825,gene134,gene21233,gene5703,gene22952,gene4623,gene19542,gene19732,gene2316,gene4321,gene16127,gene18281,gene8701,gene13791,gene14022,gene11261,gene17565,gene10925,gene8768,gene13347,gene14922,gene8700,gene16044,gene10893,gene6366,gene17966,gene4003,gene7944,gene13872,gene13305,gene17564,gene16951,gene20438,gene7144,gene22493,gene17536,gene9826,gene4880,gene21…
biological_process	GO:0070887 cellular response to chemical stimulus	105 out of 785 genes, 13.4%	739 out of 8706 genes, 8.5%	0.00258	gene10998,gene22714,gene13844,gene12699,gene8271,gene16700,gene1885,gene22952,gene4623,gene18850,gene2316,gene11932,gene13332,gene16127,gene2383,gene3853,gene6508,gene15109,gene2715,gene14685,gene19037,gene3447,gene16044,gene5150,gene7176,gene16951,gene20438,gene16298,gene1045,gene7144,gene3510,gene8417,gene7605,gene11349,gene614,gene14676,gene3483,gene2101,gene17361,gene393,gene4004,gene23050,ge…
biological_process	GO:0071345 cellular response to cytokine stimulus	36 out of 785 genes, 4.6%	173 out of 8706 genes, 2.0%	0.0039	gene23050,gene14980,gene8271,gene10996,gene134,gene15810,gene18850,gene21395,gene19732,gene1394,gene11932,gene13332,gene6508,gene15109,gene11608,gene14685,gene17907,gene16044,gene4003,gene17564,gene16951,gene7144,gene12104,gene12523,gene16298,gene18234,gene22493,gene1290,gene21394,gene2180,gene7605,gene2101,gene3822,gene4004,gene12063,gene10132
cellular_component	GO:0005615 extracellular space	74 out of 785 genes, 9.4%	503 out of 8706 genes, 5.8%	0.00425	gene3449,gene13844,gene12699,gene8272,gene8271,gene22952,gene18920,gene5837,gene1256,gene13332,gene18281,gene13570,gene11903,gene3447,gene4282,gene23187,gene10893,gene7944,gene13123,gene15291,gene13305,gene1314,gene20438,gene4323,gene4363,gene8763,gene10815,gene4365,gene19415,gene12291,gene17377,gene1402,gene4880,gene20910,gene2766,gene21165,gene20187,gene15761,gene787,gene7945,gene19732,gene1941…
biological_process	GO:0034341 response to interferon-gamma	11 out of 785 genes, 1.4%	23 out of 8706 genes, 0.3%	0.00432	gene10436,gene12104,gene11608,gene22493,gene21233,gene18234,gene15810,gene14685,gene11926,gene16302,gene1290
molecular_function	GO:0004867 serine-type endopeptidase inhibitor activity	13 out of 785 genes, 1.7%	38 out of 8706 genes, 0.4%	0.00873	gene18281,gene9868,gene10199,gene15635,gene14863,gene4366,gene4372,gene4363,gene4365,gene3732,gene10198,gene128,gene2074
biological_process	GO:0044700 single organism signaling	217 out of 785 genes, 27.6%	1840 out of 8706 genes, 21.1%	0.00962	gene8272,gene16871,gene7822,gene2933,gene16700,gene4623,gene18850,gene13882,gene11932,gene16127,gene14571,gene2383,gene20846,gene15594,gene2715,gene11903,gene22338,gene19037,gene20113,gene9500,gene23407,gene6879,gene16951,gene11656,gene3795,gene10815,gene8034,gene289,gene4880,gene20910,gene3510,gene1723,gene17903,gene20075,gene4832,gene7605,gene13162,gene14676,gene12281,gene1826,gene3483,gene1736…
biological_process	GO:0023052 signaling	217 out of 785 genes, 27.6%	1843 out of 8706 genes, 21.2%	0.01086	gene8272,gene16871,gene7822,gene2933,gene16700,gene4623,gene18850,gene13882,gene11932,gene16127,gene14571,gene2383,gene20846,gene15594,gene2715,gene11903,gene22338,gene19037,gene20113,gene9500,gene23407,gene6879,gene16951,gene11656,gene3795,gene10815,gene8034,gene289,gene4880,gene20910,gene3510,gene1723,gene17903,gene20075,gene4832,gene7605,gene13162,gene14676,gene12281,gene1826,gene3483,gene1736…
biological_process	GO:0019221 cytokine-mediated signaling pathway	28 out of 785 genes, 3.6%	124 out of 8706 genes, 1.4%	0.01126	gene17564,gene16951,gene16298,gene12523,gene12104,gene7144,gene8271,gene10996,gene22493,gene18234,gene15810,gene18850,gene21395,gene19732,gene1394,gene11932,gene13332,gene21394,gene6508,gene11608,gene2180,gene7605,gene3822,gene2101,gene4004,gene12063,gene10132,gene4003
cellular_component	GO:0042555 MCM complex	6 out of 785 genes, 0.8%	9 out of 8706 genes, 0.1%	0.01197	gene4768,gene12060,gene6623,gene846,gene15109,gene7234
biological_process	GO:0002684 positive regulation of immune system process	43 out of 785 genes, 5.5%	234 out of 8706 genes, 2.7%	0.01242	gene22714,gene12254,gene9591,gene3495,gene8271,gene18331,gene134,gene16700,gene22952,gene19732,gene19417,gene2316,gene15095,gene14589,gene8701,gene13791,gene1323,gene10925,gene13347,gene11926,gene8700,gene9539,gene7619,gene10077,gene4003,gene18688,gene12884,gene1322,gene7144,gene8767,gene22493,gene19415,gene21687,gene20767,gene21394,gene2180,gene818,gene614,gene3822,gene17361,gene393,gene4004,gen…
biological_process	GO:0007154 cell communication	220 out of 785 genes, 28.0%	1877 out of 8706 genes, 21.6%	0.01262	gene8272,gene16871,gene7822,gene2933,gene16700,gene4623,gene18850,gene13882,gene11932,gene16127,gene14571,gene2383,gene20846,gene15594,gene2715,gene11903,gene22338,gene19037,gene16609,gene20113,gene9500,gene23407,gene6879,gene16951,gene11656,gene3795,gene10815,gene8034,gene289,gene4880,gene20910,gene3510,gene1723,gene20075,gene4832,gene7605,gene13162,gene14676,gene12281,gene1826,gene3483,gene1736…
biological_process	GO:0010033 response to organic substance	108 out of 785 genes, 13.8%	794 out of 8706 genes, 9.1%	0.01459	gene22714,gene8442,gene13844,gene8272,gene8271,gene16700,gene21233,gene1885,gene22952,gene4623,gene18850,gene11932,gene13332,gene16127,gene3853,gene6508,gene15109,gene2715,gene14685,gene19037,gene11926,gene16302,gene3447,gene10212,gene23407,gene16044,gene5150,gene7176,gene10436,gene16951,gene16298,gene1045,gene7144,gene14447,gene14650,gene19407,gene3510,gene1021,gene7605,gene614,gene14676,gene348…
biological_process	GO:1903034 regulation of response to wounding	31 out of 785 genes, 3.9%	152 out of 8706 genes, 1.7%	0.03252	gene13872,gene7945,gene13305,gene16951,gene20438,gene8355,gene134,gene5703,gene22952,gene4623,gene9826,gene11184,gene18281,gene21394,gene8701,gene13791,gene2180,gene11261,gene10925,gene614,gene8768,gene13347,gene3822,gene8700,gene17361,gene393,gene6366,gene10893,gene16044,gene17966,gene7944
biological_process	GO:0002252 immune effector process	27 out of 785 genes, 3.4%	124 out of 8706 genes, 1.4%	0.03429	gene15487,gene14978,gene22714,gene9591,gene12699,gene7144,gene1322,gene134,gene15810,gene19415,gene21395,gene19417,gene18591,gene2316,gene14589,gene17270,gene3475,gene2766,gene1323,gene6227,gene13570,gene11349,gene11926,gene3822,gene2476,gene17361,gene7619
biological_process	GO:0033993 response to lipid	40 out of 785 genes, 5.1%	220 out of 8706 genes, 2.5%	0.03495	gene22714,gene8272,gene10996,gene12825,gene134,gene16700,gene841,gene1885,gene22952,gene18850,gene21395,gene19751,gene1394,gene15635,gene2715,gene17833,gene14685,gene19037,gene11926,gene17907,gene10212,gene16044,gene5150,gene12884,gene10436,gene7144,gene7504,gene14447,gene3860,gene22493,gene15751,gene14650,gene3742,gene614,gene14676,gene15029,gene3822,gene17361,gene5955,gene2390
biological_process	GO:0071310 cellular response to organic substance	87 out of 785 genes, 11.1%	618 out of 8706 genes, 7.1%	0.0359	gene22714,gene13844,gene8271,gene16700,gene1885,gene22952,gene4623,gene18850,gene11932,gene13332,gene16127,gene3853,gene6508,gene15109,gene2715,gene14685,gene19037,gene3447,gene16044,gene5150,gene7176,gene16951,gene16298,gene7144,gene3510,gene7605,gene614,gene3483,gene14676,gene2101,gene17361,gene4004,gene23050,gene14980,gene10996,gene12825,gene134,gene15810,gene841,gene6170,gene21395,gene1394,ge…
cellular_component	GO:0031226 intrinsic component of plasma membrane	70 out of 785 genes, 8.9%	501 out of 8706 genes, 5.8%	0.03944	gene22714,gene17879,gene8442,gene3694,gene16700,gene18850,gene15440,gene11866,gene929,gene8314,gene8768,gene3661,gene20113,gene17796,gene9500,gene12577,gene16951,gene17772,gene3795,gene18483,gene988,gene8034,gene17469,gene18922,gene8036,gene17903,gene20075,gene4832,gene14701,gene17361,gene18428,gene9340,gene7870,gene10996,gene13820,gene18204,gene1394,gene19751,gene6650,gene10678,gene18342,gene121…
biological_process	GO:0007165 signal transduction	200 out of 785 genes, 25.5%	1718 out of 8706 genes, 19.7%	0.06645	gene8272,gene16871,gene7822,gene2933,gene16700,gene4623,gene18850,gene11932,gene16127,gene14571,gene2383,gene20846,gene15594,gene2715,gene11903,gene22338,gene19037,gene9500,gene23407,gene16951,gene11656,gene3795,gene10815,gene4880,gene20910,gene3510,gene1723,gene4832,gene7605,gene13162,gene14676,gene12281,gene1826,gene3483,gene17361,gene393,gene4004,gene10459,gene7945,gene3495,gene10996,gene12825…
biological_process	GO:0006950 response to stress	123 out of 785 genes, 15.7%	968 out of 8706 genes, 11.1%	0.08784	gene22714,gene12699,gene17448,gene16700,gene21233,gene22952,gene18850,gene14671,gene7226,gene18920,gene11866,gene15045,gene7225,gene608,gene16127,gene14589,gene7547,gene13570,gene14685,gene19037,gene16609,gene11926,gene20970,gene23261,gene16302,gene10212,gene4282,gene10893,gene22657,gene7944,gene14978,gene13305,gene10436,gene20438,gene1045,gene7144,gene4323,gene6623,gene10787,gene289,gene18591,ge…
cellular_component	GO:0044459 plasma membrane part	103 out of 785 genes, 13.1%	826 out of 8706 genes, 9.5%	0.10153	gene22714,gene17879,gene8442,gene3694,gene12377,gene16871,gene16700,gene22952,gene18850,gene15440,gene11866,gene929,gene13791,gene11525,gene5802,gene8314,gene1464,gene8768,gene3661,gene20113,gene17796,gene9500,gene12577,gene2705,gene7944,gene23319,gene16951,gene7144,gene17772,gene18483,gene3795,gene988,gene8763,gene20436,gene8034,gene17469,gene18922,gene4980,gene8036,gene2654,gene1723,gene17903,g…
biological_process	GO:0048584 positive regulation of response to stimulus	93 out of 785 genes, 11.8%	690 out of 8706 genes, 7.9%	0.10294	gene3449,gene22714,gene9591,gene8442,gene8271,gene16700,gene21233,gene22952,gene4623,gene19640,gene14117,gene2316,gene23208,gene608,gene18281,gene14589,gene7547,gene20846,gene13791,gene6508,gene10936,gene11926,gene3447,gene4282,gene16044,gene7944,gene15291,gene16951,gene20438,gene7144,gene19415,gene14507,gene1141,gene20910,gene5858,gene3510,gene2766,gene4737,gene11349,gene13162,gene614,gene17361,…
cellular_component	GO:0005887 integral component of plasma membrane	66 out of 785 genes, 8.4%	482 out of 8706 genes, 5.5%	0.11116	gene22714,gene17879,gene8442,gene3694,gene16700,gene18850,gene15440,gene11866,gene929,gene8314,gene8768,gene3661,gene20113,gene17796,gene9500,gene12577,gene16951,gene17772,gene3795,gene18483,gene988,gene8034,gene8036,gene17903,gene20075,gene4832,gene14701,gene17361,gene9340,gene7870,gene10996,gene13820,gene1394,gene19751,gene6650,gene10678,gene18342,gene1213,gene7681,gene8701,gene12749,gene470,ge…
biological_process	GO:0050900 leukocyte migration	16 out of 785 genes, 2.0%	59 out of 8706 genes, 0.7%	0.13022	gene12884,gene10998,gene20438,gene134,gene22493,gene18234,gene22952,gene19732,gene2316,gene21687,gene2383,gene17270,gene3475,gene14022,gene393,gene6366
biological_process	GO:0001817 regulation of cytokine production	33 out of 785 genes, 4.2%	179 out of 8706 genes, 2.1%	0.15112	gene9591,gene8271,gene134,gene16700,gene15810,gene22952,gene6170,gene7681,gene13332,gene18281,gene14589,gene8701,gene13791,gene17565,gene14685,gene19037,gene11926,gene13347,gene8700,gene12884,gene17564,gene13305,gene16298,gene11184,gene1402,gene21394,gene3510,gene2180,gene614,gene3822,gene17361,gene14708,gene5955
biological_process	GO:0002237 response to molecule of bacterial origin	19 out of 785 genes, 2.4%	79 out of 8706 genes, 0.9%	0.16096	gene12884,gene22714,gene10436,gene14447,gene10996,gene16700,gene15751,gene18850,gene19751,gene1394,gene8701,gene614,gene14685,gene11926,gene19037,gene3822,gene17361,gene10212,gene2390
biological_process	GO:0032496 response to lipopolysaccharide	18 out of 785 genes, 2.3%	74 out of 8706 genes, 0.8%	0.21452	gene12884,gene22714,gene10436,gene14447,gene10996,gene16700,gene15751,gene18850,gene19751,gene1394,gene14685,gene614,gene11926,gene19037,gene3822,gene17361,gene10212,gene2390
cellular_component	GO:0005576 extracellular region	176 out of 785 genes, 22.4%	1571 out of 8706 genes, 18.0%	0.22104	gene13844,gene12699,gene8272,gene16871,gene947,gene14671,gene18920,gene14117,gene199,gene3736,gene5837,gene7225,gene9868,gene3853,gene13570,gene15158,gene1464,gene8768,gene11903,gene16609,gene13123,gene15291,gene2301,gene1314,gene16951,gene10815,gene4365,gene12291,gene18922,gene1402,gene4980,gene4880,gene20910,gene2704,gene2766,gene4737,gene393,gene787,gene7945,gene10766,gene22950,gene7229,gene20…
molecular_function	GO:0000979 RNA polymerase II core promoter sequence-specific DNA binding	9 out of 785 genes, 1.1%	27 out of 8706 genes, 0.3%	0.22899	gene15095,gene23050,gene19037,gene9591,gene15607,gene11608,gene134,gene14708,gene10077
biological_process	GO:0040012 regulation of locomotion	47 out of 785 genes, 6.0%	297 out of 8706 genes, 3.4%	0.2563	gene134,gene22952,gene4623,gene21395,gene19732,gene2316,gene23208,gene19293,gene7547,gene14022,gene11261,gene13570,gene17565,gene17833,gene8768,gene14922,gene17907,gene9539,gene4282,gene16044,gene10893,gene4003,gene18688,gene13305,gene7144,gene22596,gene19041,gene22493,gene11102,gene14028,gene17536,gene11184,gene21687,gene238,gene4832,gene4737,gene818,gene18219,gene15029,gene12626,gene4004,gene22…
molecular_function	GO:0001530 lipopolysaccharide binding	6 out of 785 genes, 0.8%	13 out of 8706 genes, 0.1%	0.29987	gene18920,gene3473,gene19751,gene3475,gene17361,gene16700
cellular_component	GO:0071944 cell periphery	173 out of 785 genes, 22.0%	1553 out of 8706 genes, 17.8%	0.32783	gene13844,gene12377,gene16871,gene14332,gene16700,gene4623,gene2958,gene18850,gene14117,gene929,gene15594,gene8314,gene1464,gene8768,gene11903,gene11926,gene20113,gene1575,gene9500,gene23407,gene12577,gene16951,gene18483,gene3795,gene14028,gene8034,gene17469,gene289,gene10272,gene18922,gene4980,gene8036,gene1723,gene17903,gene20075,gene4832,gene4737,gene23100,gene12281,gene3483,gene2416,gene17361…
biological_process	GO:0032103 positive regulation of response to external stimulus	21 out of 785 genes, 2.7%	97 out of 8706 genes, 1.1%	0.34469	gene22714,gene20438,gene7144,gene22493,gene21233,gene19732,gene4321,gene18281,gene21394,gene8701,gene14022,gene847,gene2180,gene818,gene11349,gene3822,gene8700,gene393,gene4004,gene4003,gene2390
biological_process	GO:0006959 humoral immune response	11 out of 785 genes, 1.4%	34 out of 8706 genes, 0.4%	0.36221	gene787,gene22538,gene1322,gene1323,gene6227,gene134,gene19415,gene17536,gene19417,gene2316,gene7944
biological_process	GO:0030203 glycosaminoglycan metabolic process	11 out of 785 genes, 1.4%	34 out of 8706 genes, 0.4%	0.36221	gene23140,gene14863,gene14980,gene431,gene8120,gene14028,gene456,gene14787,gene2147,gene128,gene16259
biological_process	GO:0050776 regulation of immune response	35 out of 785 genes, 4.5%	203 out of 8706 genes, 2.3%	0.37318	gene22714,gene12254,gene9591,gene3495,gene8271,gene134,gene16700,gene15810,gene22952,gene4623,gene19417,gene14589,gene8701,gene13791,gene1323,gene10925,gene13347,gene11926,gene8700,gene7619,gene18688,gene12884,gene13872,gene1322,gene16298,gene8767,gene19415,gene18591,gene9826,gene2180,gene818,gene614,gene17361,gene2390,gene5955
biological_process	GO:0001819 positive regulation of cytokine production	24 out of 785 genes, 3.1%	119 out of 8706 genes, 1.4%	0.37744	gene12884,gene9591,gene8271,gene134,gene16700,gene15810,gene22952,gene6170,gene11184,gene7681,gene1402,gene13332,gene18281,gene14589,gene21394,gene13791,gene2180,gene17565,gene14685,gene19037,gene11926,gene3822,gene17361,gene14708
molecular_function	GO:0004857 enzyme inhibitor activity	25 out of 785 genes, 3.2%	140 out of 8706 genes, 1.6%	0.38377	gene14863,gene16951,gene16298,gene4363,gene4365,gene22952,gene17536,gene2074,gene9868,gene18281,gene10199,gene20767,gene4366,gene15635,gene4372,gene8009,gene21165,gene3732,gene17565,gene6604,gene10198,gene6626,gene128,gene21645,gene10132
biological_process	GO:0048872 homeostasis of number of cells	20 out of 785 genes, 2.5%	91 out of 8706 genes, 1.0%	0.40006	gene12884,gene22762,gene12699,gene20485,gene134,gene16700,gene18305,gene22952,gene4623,gene2316,gene15095,gene21394,gene4366,gene847,gene4737,gene13347,gene3822,gene23308,gene17907,gene14708
biological_process	GO:0030595 leukocyte chemotaxis	12 out of 785 genes, 1.5%	40 out of 8706 genes, 0.5%	0.4069	gene12884,gene10998,gene2383,gene20438,gene14022,gene3475,gene22493,gene18234,gene22952,gene19732,gene393,gene2316
biological_process	GO:0006022 aminoglycan metabolic process	12 out of 785 genes, 1.5%	40 out of 8706 genes, 0.5%	0.4069	gene23140,gene14863,gene14980,gene431,gene8120,gene14028,gene456,gene14787,gene2147,gene5729,gene128,gene16259
cellular_component	GO:0072562 blood microparticle	10 out of 785 genes, 1.3%	37 out of 8706 genes, 0.4%	0.42064	gene18281,gene7945,gene13844,gene9974,gene1322,gene4323,gene19608,gene19415,gene20187,gene7944
cellular_component	GO:0042641 actomyosin	9 out of 785 genes, 1.1%	31 out of 8706 genes, 0.4%	0.42148	gene6287,gene9974,gene15600,gene15552,gene18331,gene8369,gene2476,gene18584,gene18419
biological_process	GO:0002685 regulation of leukocyte migration	14 out of 785 genes, 1.8%	52 out of 8706 genes, 0.6%	0.42194	gene13305,gene7144,gene22493,gene18219,gene17565,gene818,gene22952,gene8768,gene19732,gene14922,gene393,gene4004,gene21687,gene4003
molecular_function	GO:0004866 endopeptidase inhibitor activity	15 out of 785 genes, 1.9%	67 out of 8706 genes, 0.8%	0.42733	gene18281,gene9868,gene10199,gene15635,gene14863,gene4366,gene4372,gene21165,gene4363,gene17565,gene4365,gene3732,gene10198,gene128,gene2074
biological_process	GO:0072376 protein activation cascade	7 out of 785 genes, 0.9%	15 out of 8706 genes, 0.2%	0.46869	gene19415,gene7945,gene1322,gene19417,gene4323,gene1323,gene7944
molecular_function	GO:0005509 calcium ion binding	47 out of 785 genes, 6.0%	329 out of 8706 genes, 3.8%	0.54617	gene13844,gene12377,gene19953,gene21683,gene9357,gene22952,gene15440,gene10678,gene2703,gene9391,gene15393,gene10487,gene1323,gene8009,gene18767,gene5695,gene11903,gene2246,gene18584,gene2476,gene22577,gene8169,gene18688,gene3671,gene1322,gene20438,gene21192,gene12003,gene20436,gene17536,gene8034,gene21372,gene14507,gene1402,gene23186,gene5919,gene7688,gene9396,gene20910,gene19948,gene3886,gene47…
biological_process	GO:0050727 regulation of inflammatory response	20 out of 785 genes, 2.5%	93 out of 8706 genes, 1.1%	0.54783	gene13872,gene13305,gene20438,gene134,gene22952,gene4623,gene9826,gene8701,gene21394,gene13791,gene2180,gene10925,gene614,gene8768,gene13347,gene3822,gene8700,gene17361,gene16044,gene17966
biological_process	GO:0050829 defense response to Gram-negative bacterium	8 out of 785 genes, 1.0%	20 out of 8706 genes, 0.2%	0.58516	gene10767,gene7224,gene3475,gene7229,gene11926,gene3473,gene18920,gene17361
cellular_component	GO:0005886 plasma membrane	167 out of 785 genes, 21.3%	1511 out of 8706 genes, 17.4%	0.58829	gene13844,gene12377,gene16871,gene14332,gene16700,gene4623,gene2958,gene18850,gene14117,gene929,gene15594,gene8314,gene1464,gene8768,gene11903,gene11926,gene20113,gene1575,gene9500,gene23407,gene12577,gene16951,gene18483,gene3795,gene14028,gene8034,gene17469,gene289,gene18922,gene4980,gene8036,gene1723,gene17903,gene20075,gene4832,gene4737,gene23100,gene12281,gene3483,gene2416,gene17361,gene393,g…
molecular_function	GO:0030414 peptidase inhibitor activity	15 out of 785 genes, 1.9%	69 out of 8706 genes, 0.8%	0.59105	gene18281,gene9868,gene10199,gene15635,gene14863,gene4366,gene4372,gene21165,gene4363,gene17565,gene4365,gene3732,gene10198,gene128,gene2074
biological_process	GO:0009636 response to toxic substance	17 out of 785 genes, 2.2%	73 out of 8706 genes, 0.8%	0.59916	gene12699,gene1045,gene14980,gene6170,gene15724,gene18342,gene4880,gene8036,gene22653,gene22954,gene18252,gene13783,gene11230,gene13784,gene4462,gene23326,gene15761
biological_process	GO:0002688 regulation of leukocyte chemotaxis	11 out of 785 genes, 1.4%	36 out of 8706 genes, 0.4%	0.64321	gene7144,gene22493,gene18219,gene17565,gene818,gene8768,gene19732,gene14922,gene393,gene4004,gene4003
molecular_function	GO:0061134 peptidase regulator activity	17 out of 785 genes, 2.2%	84 out of 8706 genes, 1.0%	0.6609	gene14863,gene4363,gene4365,gene2074,gene608,gene9868,gene18281,gene10199,gene4366,gene15635,gene2766,gene4372,gene21165,gene3732,gene17565,gene10198,gene128
molecular_function	GO:0061135 endopeptidase regulator activity	15 out of 785 genes, 1.9%	70 out of 8706 genes, 0.8%	0.69099	gene18281,gene9868,gene10199,gene15635,gene14863,gene4366,gene4372,gene21165,gene4363,gene17565,gene4365,gene3732,gene10198,gene128,gene2074
biological_process	GO:0048583 regulation of response to stimulus	154 out of 785 genes, 19.6%	1320 out of 8706 genes, 15.2%	0.70426	gene9591,gene12699,gene16700,gene21233,gene5703,gene4623,gene19542,gene14117,gene16127,gene20846,gene10936,gene8768,gene11926,gene23407,gene7619,gene5150,gene15291,gene16951,gene14507,gene4880,gene20910,gene3510,gene2766,gene4737,gene13162,gene12281,gene3483,gene1826,gene17361,gene393,gene4004,gene7945,gene3495,gene8355,gene12825,gene134,gene6170,gene21395,gene19732,gene19417,gene4321,gene7681,ge…
biological_process	GO:0002253 activation of immune response	17 out of 785 genes, 2.2%	74 out of 8706 genes, 0.8%	0.71388	gene18688,gene12884,gene22714,gene12254,gene3495,gene1322,gene8767,gene134,gene19415,gene19417,gene8701,gene14589,gene1323,gene10925,gene614,gene8700,gene17361
biological_process	GO:0010460 positive regulation of heart rate	5 out of 785 genes, 0.6%	8 out of 8706 genes, 0.1%	0.77064	gene19637,gene10436,gene20113,gene19732,gene4282
biological_process	GO:0002573 myeloid leukocyte differentiation	11 out of 785 genes, 1.4%	37 out of 8706 genes, 0.4%	0.8418	gene15095,gene3730,gene6706,gene11656,gene134,gene11657,gene3855,gene2316,gene14708,gene11157,gene15761
cellular_component	GO:0044425 membrane part	286 out of 785 genes, 36.4%	2775 out of 8706 genes, 31.9%	0.85516	gene22762,gene12377,gene12655,gene16700,gene18850,gene1631,gene2703,gene929,gene2383,gene8768,gene22338,gene20113,gene9500,gene12577,gene21534,gene16270,gene8471,gene16951,gene1045,gene18483,gene17469,gene18922,gene19407,gene8036,gene1723,gene17903,gene2766,gene4737,gene13162,gene23100,gene12281,gene3667,gene4004,gene13323,gene7945,gene18408,gene17077,gene22518,gene1394,gene5729,gene19293,gene166…
biological_process	GO:0043171 peptide catabolic process	6 out of 785 genes, 0.8%	12 out of 8706 genes, 0.1%	0.8925	gene16859,gene18586,gene479,gene23427,gene23187,gene9811
biological_process	GO:0002455 humoral immune response mediated by circulating immunoglobulin	4 out of 785 genes, 0.5%	5 out of 8706 genes, 0.1%	0.89778	gene19415,gene19417,gene1323,gene6227
biological_process	GO:0050920 regulation of chemotaxis	15 out of 785 genes, 1.9%	62 out of 8706 genes, 0.7%	0.89909	gene14022,gene7144,gene22493,gene18219,gene17565,gene818,gene4623,gene8768,gene17536,gene19732,gene14922,gene393,gene2316,gene4004,gene4003
cellular_component	GO:0031224 intrinsic component of membrane	250 out of 785 genes, 31.8%	2395 out of 8706 genes, 27.5%	0.93631	gene22762,gene8272,gene12377,gene12655,gene2102,gene16700,gene2958,gene18850,gene1631,gene4287,gene5837,gene11932,gene8698,gene929,gene2383,gene8314,gene1464,gene8768,gene22338,gene16609,gene11926,gene20113,gene1575,gene9500,gene12577,gene7619,gene21534,gene16270,gene19896,gene8471,gene16951,gene1045,gene18483,gene3795,gene21806,gene12003,gene8034,gene17469,gene12527,gene289,gene18922,gene19407,g…
biological_process	GO:0043067 regulation of programmed cell death	67 out of 785 genes, 8.5%	491 out of 8706 genes, 5.6%	0.9508	gene3449,gene20820,gene14037,gene16700,gene22952,gene4623,gene18850,gene14117,gene608,gene20846,gene6508,gene19037,gene17966,gene7944,gene20438,gene7144,gene11181,gene11511,gene11656,gene11657,gene19041,gene18922,gene5858,gene3510,gene2766,gene11349,gene13162,gene614,gene393,gene7945,gene10996,gene18331,gene134,gene12825,gene2706,gene6170,gene21395,gene1394,gene7681,gene13347,gene14922,gene23308,…
biological_process	GO:0009593 detection of chemical stimulus	2 out of 785 genes, 0.3%	25 out of 8706 genes, 0.3%	1	gene8701,gene17361
biological_process	GO:0002694 regulation of leukocyte activation	21 out of 785 genes, 2.7%	144 out of 8706 genes, 1.7%	1	gene8767,gene18331,gene134,gene18305,gene15810,gene22952,gene4623,gene2316,gene9826,gene20767,gene21394,gene2180,gene818,gene13347,gene19037,gene3822,gene23308,gene9539,gene17361,gene7619,gene16044
cellular_component	GO:0009897 external side of plasma membrane	13 out of 785 genes, 1.7%	75 out of 8706 genes, 0.9%	1	gene18428,gene7945,gene13791,gene16951,gene16700,gene2180,gene1464,gene22952,gene15857,gene17361,gene11866,gene2705,gene7944
molecular_function	GO:0004114 3',5'-cyclic-nucleotide phosphodiesterase activity	3 out of 785 genes, 0.4%	14 out of 8706 genes, 0.2%	1	gene12884,gene1826,gene23138
cellular_component	GO:0045334 clathrin-coated endocytic vesicle	2 out of 785 genes, 0.3%	10 out of 8706 genes, 0.1%	1	gene14028,gene11261
biological_process	GO:0000381 regulation of alternative mRNA splicing, via spliceosome	2 out of 785 genes, 0.3%	13 out of 8706 genes, 0.1%	1	gene18341,gene841
biological_process	GO:0014013 regulation of gliogenesis	3 out of 785 genes, 0.4%	34 out of 8706 genes, 0.4%	1	gene17536,gene2316,gene4737
biological_process	GO:0060042 retina morphogenesis in camera-type eye	2 out of 785 genes, 0.3%	28 out of 8706 genes, 0.3%	1	gene17907,gene8763
cellular_component	GO:0099568 cytoplasmic region	9 out of 785 genes, 1.1%	91 out of 8706 genes, 1.0%	1	gene14420,gene10270,gene7945,gene13844,gene15600,gene4737,gene11799,gene10272,gene7944
biological_process	GO:1903306 negative regulation of regulated secretory pathway	2 out of 785 genes, 0.3%	7 out of 8706 genes, 0.1%	1	gene17536,gene7619
biological_process	GO:0044237 cellular metabolic process	255 out of 785 genes, 32.5%	3248 out of 8706 genes, 37.3%	1	gene22762,gene9591,gene12699,gene15552,gene12655,gene16700,gene9514,gene5703,gene4623,gene947,gene14117,gene9557,gene2147,gene5837,gene22765,gene16127,gene9837,gene8118,gene3853,gene10936,gene19975,gene15109,gene2715,gene19338,gene7135,gene3627,gene4455,gene11903,gene19037,gene16609,gene18919,gene8419,gene23407,gene5150,gene22657,gene1314,gene846,gene5902,gene1045,gene18753,gene6541,gene6623,gene…
cellular_component	GO:0005769 early endosome	11 out of 785 genes, 1.4%	96 out of 8706 genes, 1.1%	1	gene6396,gene11525,gene11261,gene13162,gene2767,gene22894,gene20101,gene18982,gene16044,gene4980,gene7681
biological_process	GO:0044782 cilium organization	2 out of 785 genes, 0.3%	41 out of 8706 genes, 0.5%	1	gene2661,gene5737
biological_process	GO:0032088 negative regulation of NF-kappaB transcription factor activity	2 out of 785 genes, 0.3%	20 out of 8706 genes, 0.2%	1	gene614,gene17564
biological_process	GO:0001558 regulation of cell growth	13 out of 785 genes, 1.7%	139 out of 8706 genes, 1.6%	1	gene2565,gene20767,gene11125,gene13791,gene16951,gene4832,gene11903,gene13347,gene15193,gene4282,gene6879,gene5955,gene11985
biological_process	GO:0009263 deoxyribonucleotide biosynthetic process	3 out of 785 genes, 0.4%	7 out of 8706 genes, 0.1%	1	gene6989,gene7010,gene15726
molecular_function	GO:0031406 carboxylic acid binding	7 out of 785 genes, 0.9%	69 out of 8706 genes, 0.8%	1	gene9508,gene614,gene22538,gene20438,gene17448,gene9526,gene14021
molecular_function	GO:0008092 cytoskeletal protein binding	42 out of 785 genes, 5.4%	371 out of 8706 genes, 4.3%	1	gene19953,gene15552,gene18331,gene14332,gene16102,gene14671,gene19542,gene15820,gene20192,gene14420,gene11869,gene10392,gene7547,gene11544,gene17674,gene15594,gene3627,gene15158,gene22680,gene20558,gene18584,gene2476,gene13147,gene12884,gene20438,gene7801,gene21192,gene8806,gene8763,gene20436,gene1290,gene20718,gene4466,gene2661,gene9974,gene19948,gene21196,gene21626,gene8809,gene9833,gene1550,ge…
biological_process	GO:0008360 regulation of cell shape	3 out of 785 genes, 0.4%	47 out of 8706 genes, 0.5%	1	gene22952,gene7144,gene570
biological_process	GO:0072527 pyrimidine-containing compound metabolic process	2 out of 785 genes, 0.3%	31 out of 8706 genes, 0.4%	1	gene4455,gene6989
biological_process	GO:0019693 ribose phosphate metabolic process	11 out of 785 genes, 1.4%	130 out of 8706 genes, 1.5%	1	gene12884,gene6542,gene6213,gene1314,gene10819,gene23138,gene4455,gene1826,gene23248,gene1290,gene19283
biological_process	GO:0030101 natural killer cell activation	2 out of 785 genes, 0.3%	21 out of 8706 genes, 0.2%	1	gene21394,gene9826
biological_process	GO:0010830 regulation of myotube differentiation	3 out of 785 genes, 0.4%	17 out of 8706 genes, 0.2%	1	gene18988,gene17536,gene3447
biological_process	GO:0048598 embryonic morphogenesis	20 out of 785 genes, 2.5%	255 out of 8706 genes, 2.9%	1	gene3449,gene13724,gene134,gene3860,gene19041,gene11102,gene17536,gene14117,gene18419,gene608,gene15095,gene3510,gene4737,gene6710,gene15029,gene17907,gene3447,gene4282,gene17966,gene5737
biological_process	GO:0051147 regulation of muscle cell differentiation	10 out of 785 genes, 1.3%	56 out of 8706 genes, 0.6%	1	gene8355,gene8271,gene13724,gene18988,gene1458,gene17536,gene17907,gene4282,gene3447,gene16044
biological_process	GO:0002064 epithelial cell development	7 out of 785 genes, 0.9%	83 out of 8706 genes, 1.0%	1	gene6076,gene17536,gene15029,gene17907,gene18877,gene134,gene5737
biological_process	GO:0050709 negative regulation of protein secretion	5 out of 785 genes, 0.6%	37 out of 8706 genes, 0.4%	1	gene16127,gene614,gene22952,gene278,gene11184
biological_process	GO:0048259 regulation of receptor-mediated endocytosis	2 out of 785 genes, 0.3%	24 out of 8706 genes, 0.3%	1	gene22894,gene22596
biological_process	GO:0097202 activation of cysteine-type endopeptidase activity	4 out of 785 genes, 0.5%	24 out of 8706 genes, 0.3%	1	gene13162,gene20438,gene5673,gene608
biological_process	GO:0051054 positive regulation of DNA metabolic process	4 out of 785 genes, 0.5%	70 out of 8706 genes, 0.8%	1	gene8318,gene8272,gene8271,gene6604
biological_process	GO:0080090 regulation of primary metabolic process	179 out of 785 genes, 22.8%	2113 out of 8706 genes, 24.3%	1	gene9591,gene12699,gene8272,gene15552,gene16700,gene5703,gene3862,gene4623,gene16127,gene9868,gene2383,gene3853,gene10936,gene2715,gene13570,gene7135,gene8768,gene11903,gene19037,gene11926,gene18919,gene23407,gene15291,gene16951,gene4365,gene14028,gene11650,gene20762,gene14507,gene19407,gene19717,gene3510,gene4737,gene13162,gene14676,gene17361,gene7945,gene10766,gene20304,gene21261,gene8355,gene1…
biological_process	GO:0030168 platelet activation	7 out of 785 genes, 0.9%	25 out of 8706 genes, 0.3%	1	gene1225,gene8036,gene7945,gene18584,gene13190,gene9826,gene7944
molecular_function	GO:0003725 double-stranded RNA binding	3 out of 785 genes, 0.4%	23 out of 8706 genes, 0.3%	1	gene14978,gene14589,gene6170
biological_process	GO:0002790 peptide secretion	3 out of 785 genes, 0.4%	21 out of 8706 genes, 0.2%	1	gene23120,gene3510,gene4282
molecular_function	GO:0016705 oxidoreductase activity, acting on paired donors, with incorporation or reduction of molecular oxygen	8 out of 785 genes, 1.0%	79 out of 8706 genes, 0.9%	1	gene10998,gene13783,gene847,gene9508,gene13784,gene913,gene11914,gene9369
biological_process	GO:0060828 regulation of canonical Wnt signaling pathway	7 out of 785 genes, 0.9%	78 out of 8706 genes, 0.9%	1	gene17536,gene15029,gene22596,gene17907,gene14507,gene3447,gene4737
biological_process	GO:2000353 positive regulation of endothelial cell apoptotic process	2 out of 785 genes, 0.3%	7 out of 8706 genes, 0.1%	1	gene11181,gene393
biological_process	GO:0010642 negative regulation of platelet-derived growth factor receptor signaling pathway	2 out of 785 genes, 0.3%	7 out of 8706 genes, 0.1%	1	gene4623,gene13305
biological_process	GO:1901343 negative regulation of vasculature development	3 out of 785 genes, 0.4%	34 out of 8706 genes, 0.4%	1	gene17536,gene11608,gene5673
biological_process	GO:0033209 tumor necrosis factor-mediated signaling pathway	6 out of 785 genes, 0.8%	18 out of 8706 genes, 0.2%	1	gene18850,gene17564,gene7144,gene1394,gene11608,gene10996
biological_process	GO:0001656 metanephros development	3 out of 785 genes, 0.4%	42 out of 8706 genes, 0.5%	1	gene8430,gene17907,gene134
biological_process	GO:0060768 regulation of epithelial cell proliferation involved in prostate gland development	2 out of 785 genes, 0.3%	5 out of 8706 genes, 0.1%	1	gene17536,gene11985
cellular_component	GO:0031362 anchored component of external side of plasma membrane	2 out of 785 genes, 0.3%	4 out of 8706 genes, 0.0%	1	gene18428,gene16951
biological_process	GO:0019439 aromatic compound catabolic process	11 out of 785 genes, 1.4%	109 out of 8706 genes, 1.3%	1	gene12884,gene5902,gene19975,gene847,gene19338,gene4455,gene1826,gene16609,gene19958,gene18591,gene5673
biological_process	GO:0030072 peptide hormone secretion	3 out of 785 genes, 0.4%	19 out of 8706 genes, 0.2%	1	gene23120,gene3510,gene4282
molecular_function	GO:0030545 receptor regulator activity	2 out of 785 genes, 0.3%	14 out of 8706 genes, 0.2%	1	gene15029,gene23407
biological_process	GO:0051092 positive regulation of NF-kappaB transcription factor activity	6 out of 785 genes, 0.8%	38 out of 8706 genes, 0.4%	1	gene17833,gene6170,gene7547,gene17564,gene17361,gene13332
biological_process	GO:0031047 gene silencing by RNA	3 out of 785 genes, 0.4%	24 out of 8706 genes, 0.3%	1	gene20871,gene3853,gene21395
biological_process	GO:0035304 regulation of protein dephosphorylation	2 out of 785 genes, 0.3%	54 out of 8706 genes, 0.6%	1	gene11903,gene5955
biological_process	GO:0021675 nerve development	3 out of 785 genes, 0.4%	35 out of 8706 genes, 0.4%	1	gene3510,gene2131,gene4737
biological_process	GO:0042304 regulation of fatty acid biosynthetic process	2 out of 785 genes, 0.3%	14 out of 8706 genes, 0.2%	1	gene20187,gene3742
biological_process	GO:0048844 artery morphogenesis	2 out of 785 genes, 0.3%	25 out of 8706 genes, 0.3%	1	gene17536,gene7077
biological_process	GO:0030809 negative regulation of nucleotide biosynthetic process	2 out of 785 genes, 0.3%	11 out of 8706 genes, 0.1%	1	gene4282,gene11184
molecular_function	GO:0035651 AP-3 adaptor complex binding	2 out of 785 genes, 0.3%	2 out of 8706 genes, 0.0%	1	gene6396,gene2767
biological_process	GO:0051172 negative regulation of nitrogen compound metabolic process	53 out of 785 genes, 6.8%	531 out of 8706 genes, 6.1%	1	gene23050,gene10766,gene3576,gene21267,gene21261,gene8355,gene8271,gene10863,gene134,gene841,gene15810,gene4623,gene6170,gene18645,gene21395,gene16661,gene16127,gene15095,gene2383,gene7547,gene3853,gene15600,gene21668,gene14685,gene19037,gene13347,gene20970,gene17907,gene16302,gene4282,gene21604,gene15291,gene14638,gene17564,gene11181,gene22596,gene8767,gene5981,gene3860,gene19041,gene11102,gene1…
biological_process	GO:0045026 plasma membrane fusion	3 out of 785 genes, 0.4%	10 out of 8706 genes, 0.1%	1	gene6383,gene5974,gene5802
biological_process	GO:0010721 negative regulation of cell development	12 out of 785 genes, 1.5%	113 out of 8706 genes, 1.3%	1	gene2565,gene2383,gene16951,gene8806,gene11261,gene3860,gene11903,gene17536,gene15029,gene21395,gene17907,gene19407
molecular_function	GO:0016810 hydrolase activity, acting on carbon-nitrogen (but not peptide) bonds	3 out of 785 genes, 0.4%	64 out of 8706 genes, 0.7%	1	gene10436,gene6541,gene8806
biological_process	GO:0015698 inorganic anion transport	8 out of 785 genes, 1.0%	63 out of 8706 genes, 0.7%	1	gene7504,gene11926,gene318,gene19640,gene393,gene2131,gene15511,gene12577
biological_process	GO:0033559 unsaturated fatty acid metabolic process	7 out of 785 genes, 0.9%	27 out of 8706 genes, 0.3%	1	gene10962,gene19732,gene2588,gene6928,gene15724,gene4282,gene8169
cellular_component	GO:0061695 transferase complex, transferring phosphorus-containing groups	6 out of 785 genes, 0.8%	135 out of 8706 genes, 1.6%	1	gene1885,gene20767,gene22596,gene13190,gene12825,gene19293
biological_process	GO:0030316 osteoclast differentiation	5 out of 785 genes, 0.6%	12 out of 8706 genes, 0.1%	1	gene3730,gene6706,gene3855,gene2316,gene11157
biological_process	GO:0006111 regulation of gluconeogenesis	3 out of 785 genes, 0.4%	17 out of 8706 genes, 0.2%	1	gene4623,gene10199,gene23407
biological_process	GO:0006885 regulation of pH	7 out of 785 genes, 0.9%	39 out of 8706 genes, 0.4%	1	gene11926,gene2383,gene2767,gene4282,gene3742,gene7681,gene7719
biological_process	GO:0003272 endocardial cushion formation	3 out of 785 genes, 0.4%	9 out of 8706 genes, 0.1%	1	gene17536,gene5837,gene19041
molecular_function	GO:0022803 passive transmembrane transporter activity	28 out of 785 genes, 3.6%	245 out of 8706 genes, 2.8%	1	gene17879,gene8442,gene12377,gene16700,gene6650,gene289,gene15511,gene5998,gene7681,gene1213,gene23142,gene22954,gene17903,gene1723,gene20075,gene1789,gene17876,gene7048,gene20113,gene16701,gene2655,gene11986,gene9500,gene393,gene2131,gene20199,gene6095,gene12577
biological_process	GO:0015807 L-amino acid transport	5 out of 785 genes, 0.6%	30 out of 8706 genes, 0.3%	1	gene929,gene11926,gene8036,gene14701,gene21534
molecular_function	GO:0008234 cysteine-type peptidase activity	10 out of 785 genes, 1.3%	95 out of 8706 genes, 1.1%	1	gene5919,gene13872,gene11201,gene2766,gene11656,gene1021,gene11657,gene9846,gene5695,gene20544
biological_process	GO:1990138 neuron projection extension	3 out of 785 genes, 0.4%	27 out of 8706 genes, 0.3%	1	gene13791,gene22894,gene7822
cellular_component	GO:0048770 pigment granule	3 out of 785 genes, 0.4%	21 out of 8706 genes, 0.2%	1	gene6396,gene2767,gene11525
molecular_function	GO:0001102 RNA polymerase II activating transcription factor binding	2 out of 785 genes, 0.3%	20 out of 8706 genes, 0.2%	1	gene11102,gene14708
molecular_function	GO:0050840 extracellular matrix binding	5 out of 785 genes, 0.6%	20 out of 8706 genes, 0.2%	1	gene13075,gene12291,gene20544,gene4737,gene6480
biological_process	GO:0090277 positive regulation of peptide hormone secretion	4 out of 785 genes, 0.5%	24 out of 8706 genes, 0.3%	1	gene614,gene7945,gene16044,gene7944
biological_process	GO:0003281 ventricular septum development	3 out of 785 genes, 0.4%	30 out of 8706 genes, 0.3%	1	gene17536,gene134,gene14708
biological_process	GO:0045892 negative regulation of transcription, DNA-templated	43 out of 785 genes, 5.5%	399 out of 8706 genes, 4.6%	1	gene23050,gene3576,gene21267,gene21261,gene8355,gene8271,gene10863,gene134,gene841,gene15810,gene4623,gene18645,gene16661,gene16127,gene15095,gene2383,gene3853,gene15600,gene21668,gene14685,gene13347,gene19037,gene17907,gene16302,gene4282,gene21604,gene14638,gene15291,gene17564,gene11181,gene22596,gene8767,gene5981,gene19041,gene3860,gene11102,gene17536,gene20673,gene16738,gene3510,gene614,gene11…
molecular_function	GO:0004931 extracellular ATP-gated cation channel activity	2 out of 785 genes, 0.3%	5 out of 8706 genes, 0.1%	1	gene16701,gene16700
biological_process	GO:0044270 cellular nitrogen compound catabolic process	9 out of 785 genes, 1.1%	105 out of 8706 genes, 1.2%	1	gene12884,gene19975,gene847,gene19338,gene4455,gene1826,gene19958,gene18591,gene5673
biological_process	GO:0046483 heterocycle metabolic process	104 out of 785 genes, 13.2%	1326 out of 8706 genes, 15.2%	1	gene9591,gene15552,gene8271,gene5703,gene1885,gene947,gene9557,gene22765,gene16127,gene3853,gene6213,gene16950,gene19975,gene15109,gene2715,gene3863,gene19338,gene7135,gene14685,gene4455,gene19037,gene18919,gene21604,gene22657,gene7176,gene16141,gene1314,gene6542,gene10436,gene846,gene6623,gene18591,gene7051,gene5739,gene18779,gene8499,gene614,gene1845,gene14676,gene1826,gene23313,gene23438,gene1…
biological_process	GO:0010648 negative regulation of cell communication	49 out of 785 genes, 6.2%	449 out of 8706 genes, 5.2%	1	gene2565,gene7945,gene12825,gene134,gene16700,gene18204,gene4623,gene19542,gene16127,gene15095,gene8628,gene11608,gene11261,gene13347,gene8430,gene8073,gene17907,gene5673,gene16044,gene17966,gene7944,gene13872,gene13305,gene278,gene16951,gene16298,gene22596,gene17502,gene13724,gene5981,gene19041,gene18227,gene17536,gene13075,gene15831,gene18982,gene14507,gene14137,gene11184,gene9826,gene847,gene2…
biological_process	GO:0006139 nucleobase-containing compound metabolic process	97 out of 785 genes, 12.4%	1274 out of 8706 genes, 14.6%	1	gene9591,gene15552,gene8271,gene5703,gene1885,gene947,gene9557,gene22765,gene16127,gene3853,gene6213,gene19975,gene15109,gene2715,gene3863,gene19338,gene7135,gene14685,gene4455,gene19037,gene18919,gene21604,gene22657,gene7176,gene1314,gene6542,gene846,gene6623,gene18591,gene7051,gene5739,gene18779,gene8499,gene614,gene1826,gene14676,gene23313,gene23438,gene19283,gene16215,gene6989,gene10766,gene2…
biological_process	GO:0046058 cAMP metabolic process	2 out of 785 genes, 0.3%	10 out of 8706 genes, 0.1%	1	gene12884,gene6542
biological_process	GO:0045136 development of secondary sexual characteristics	2 out of 785 genes, 0.3%	7 out of 8706 genes, 0.1%	1	gene21394,gene8272
biological_process	GO:0071229 cellular response to acid chemical	9 out of 785 genes, 1.1%	51 out of 8706 genes, 0.6%	1	gene16298,gene7144,gene7504,gene3742,gene12825,gene3860,gene614,gene19037,gene17907
molecular_function	GO:0008017 microtubule binding	10 out of 785 genes, 1.3%	97 out of 8706 genes, 1.1%	1	gene7547,gene20438,gene15594,gene19953,gene14332,gene21196,gene8809,gene19542,gene1290,gene13147
biological_process	GO:0009896 positive regulation of catabolic process	18 out of 785 genes, 2.3%	147 out of 8706 genes, 1.7%	1	gene22596,gene7144,gene12825,gene16700,gene21233,gene14507,gene11184,gene1176,gene4238,gene7547,gene847,gene11349,gene13573,gene20970,gene20187,gene17907,gene9539,gene21645
cellular_component	GO:0031968 organelle outer membrane	5 out of 785 genes, 0.6%	47 out of 8706 genes, 0.5%	1	gene6396,gene2565,gene7030,gene3447,gene11349
biological_process	GO:0030817 regulation of cAMP biosynthetic process	4 out of 785 genes, 0.5%	34 out of 8706 genes, 0.4%	1	gene4282,gene16044,gene11184,gene6480
molecular_function	GO:0036002 pre-mRNA binding	2 out of 785 genes, 0.3%	13 out of 8706 genes, 0.1%	1	gene3853,gene17907
cellular_component	GO:1990351 transporter complex	16 out of 785 genes, 2.0%	131 out of 8706 genes, 1.5%	1	gene23142,gene17879,gene12377,gene17903,gene7870,gene20075,gene17876,gene7048,gene21407,gene6626,gene20113,gene15511,gene9500,gene393,gene2131,gene1213
biological_process	GO:0042100 B cell proliferation	2 out of 785 genes, 0.3%	22 out of 8706 genes, 0.3%	1	gene22714,gene17361
biological_process	GO:0001936 regulation of endothelial cell proliferation	3 out of 785 genes, 0.4%	41 out of 8706 genes, 0.5%	1	gene5974,gene11608,gene5673
biological_process	GO:0016331 morphogenesis of embryonic epithelium	5 out of 785 genes, 0.6%	66 out of 8706 genes, 0.8%	1	gene14117,gene17907,gene4737,gene134,gene608
biological_process	GO:0061037 negative regulation of cartilage development	3 out of 785 genes, 0.4%	14 out of 8706 genes, 0.2%	1	gene3449,gene11903,gene17907
biological_process	GO:0050848 regulation of calcium-mediated signaling	6 out of 785 genes, 0.8%	30 out of 8706 genes, 0.3%	1	gene8768,gene15291,gene7265,gene6626,gene16701,gene7144
biological_process	GO:0035150 regulation of tube size	8 out of 785 genes, 1.0%	50 out of 8706 genes, 0.6%	1	gene18281,gene19637,gene7945,gene2383,gene19732,gene11005,gene4282,gene7944
molecular_function	GO:0016740 transferase activity	95 out of 785 genes, 12.1%	1214 out of 8706 genes, 13.9%	1	gene22762,gene14787,gene16204,gene16069,gene8487,gene8118,gene10936,gene3627,gene4455,gene16609,gene18919,gene8419,gene23407,gene14978,gene16141,gene8471,gene1045,gene7144,gene11511,gene4323,gene18753,gene10787,gene18922,gene12016,gene238,gene12686,gene12015,gene8958,gene3510,gene5739,gene8417,gene1845,gene3667,gene22733,gene18145,gene9811,gene16215,gene14734,gene6989,gene20802,gene23133,gene5987…
biological_process	GO:0003231 cardiac ventricle development	3 out of 785 genes, 0.4%	54 out of 8706 genes, 0.6%	1	gene17536,gene134,gene14708
biological_process	GO:0071625 vocalization behavior	2 out of 785 genes, 0.3%	5 out of 8706 genes, 0.1%	1	gene18146,gene4880
biological_process	GO:0030902 hindbrain development	5 out of 785 genes, 0.6%	57 out of 8706 genes, 0.7%	1	gene15095,gene11102,gene15029,gene3860,gene841
biological_process	GO:0036336 dendritic cell migration	3 out of 785 genes, 0.4%	6 out of 8706 genes, 0.1%	1	gene393,gene2316,gene22493
molecular_function	GO:0008238 exopeptidase activity	6 out of 785 genes, 0.8%	46 out of 8706 genes, 0.5%	1	gene16859,gene18586,gene14474,gene479,gene23427,gene23187
biological_process	GO:0060562 epithelial tube morphogenesis	9 out of 785 genes, 1.1%	127 out of 8706 genes, 1.5%	1	gene8272,gene4737,gene134,gene8430,gene17536,gene14922,gene17907,gene4282,gene608
biological_process	GO:0006023 aminoglycan biosynthetic process	4 out of 785 genes, 0.5%	18 out of 8706 genes, 0.2%	1	gene8120,gene14787,gene5729,gene16259
biological_process	GO:0051282 regulation of sequestering of calcium ion	7 out of 785 genes, 0.9%	40 out of 8706 genes, 0.5%	1	gene18688,gene14028,gene6626,gene7144,gene16700,gene16044,gene22493
biological_process	GO:0042310 vasoconstriction	5 out of 785 genes, 0.6%	17 out of 8706 genes, 0.2%	1	gene19637,gene2383,gene19732,gene11005,gene4282
biological_process	GO:0034694 response to prostaglandin	3 out of 785 genes, 0.4%	12 out of 8706 genes, 0.1%	1	gene7504,gene12825,gene22493
biological_process	GO:0006691 leukotriene metabolic process	3 out of 785 genes, 0.4%	5 out of 8706 genes, 0.1%	1	gene10962,gene2588,gene15724
biological_process	GO:0009141 nucleoside triphosphate metabolic process	7 out of 785 genes, 0.9%	82 out of 8706 genes, 0.9%	1	gene6989,gene1314,gene10819,gene23248,gene18591,gene1290,gene19283
biological_process	GO:0010977 negative regulation of neuron projection development	4 out of 785 genes, 0.5%	34 out of 8706 genes, 0.4%	1	gene2565,gene16951,gene8806,gene11261
biological_process	GO:0008283 cell proliferation	22 out of 785 genes, 2.8%	212 out of 8706 genes, 2.4%	1	gene15487,gene22714,gene20057,gene12699,gene8272,gene8271,gene16700,gene18305,gene17536,gene21395,gene1213,gene3510,gene13190,gene13162,gene1845,gene11926,gene19037,gene15029,gene17907,gene17361,gene5955,gene1178
biological_process	GO:0044062 regulation of excretion	2 out of 785 genes, 0.3%	6 out of 8706 genes, 0.1%	1	gene4282,gene4880
biological_process	GO:0045650 negative regulation of macrophage differentiation	2 out of 785 genes, 0.3%	4 out of 8706 genes, 0.0%	1	gene15095,gene4623
biological_process	GO:2000278 regulation of DNA biosynthetic process	2 out of 785 genes, 0.3%	26 out of 8706 genes, 0.3%	1	gene20767,gene6604
biological_process	GO:0002548 monocyte chemotaxis	3 out of 785 genes, 0.4%	14 out of 8706 genes, 0.2%	1	gene22952,gene22493,gene18234
biological_process	GO:0019217 regulation of fatty acid metabolic process	3 out of 785 genes, 0.4%	26 out of 8706 genes, 0.3%	1	gene16127,gene20187,gene3742
biological_process	GO:0008630 intrinsic apoptotic signaling pathway in response to DNA damage	3 out of 785 genes, 0.4%	25 out of 8706 genes, 0.3%	1	gene20767,gene18645,gene20819
biological_process	GO:0043535 regulation of blood vessel endothelial cell migration	2 out of 785 genes, 0.3%	16 out of 8706 genes, 0.2%	1	gene18688,gene17536
molecular_function	GO:0046914 transition metal ion binding	59 out of 785 genes, 7.5%	639 out of 8706 genes, 7.3%	1	gene14772,gene10998,gene18428,gene16215,gene15552,gene2458,gene134,gene2706,gene2385,gene16204,gene913,gene9369,gene15095,gene2703,gene9868,gene7547,gene4238,gene15600,gene479,gene2715,gene17833,gene13784,gene13573,gene11686,gene23187,gene5673,gene15291,gene13872,gene10436,gene17564,gene20438,gene11511,gene14447,gene17502,gene20436,gene697,gene18227,gene13075,gene15607,gene23427,gene18591,gene119…
biological_process	GO:0072182 regulation of nephron tubule epithelial cell differentiation	2 out of 785 genes, 0.3%	5 out of 8706 genes, 0.1%	1	gene134,gene8763
cellular_component	GO:1904949 ATPase complex	2 out of 785 genes, 0.3%	7 out of 8706 genes, 0.1%	1	gene6626,gene7870
biological_process	GO:0030336 negative regulation of cell migration	7 out of 785 genes, 0.9%	80 out of 8706 genes, 0.9%	1	gene17536,gene13305,gene21395,gene4737,gene15200,gene18219,gene17565
biological_process	GO:0000280 nuclear division	2 out of 785 genes, 0.3%	136 out of 8706 genes, 1.6%	1	gene14332,gene8410
biological_process	GO:1903727 positive regulation of phospholipid metabolic process	3 out of 785 genes, 0.4%	19 out of 8706 genes, 0.2%	1	gene7144,gene9539,gene22493
biological_process	GO:0033059 cellular pigmentation	3 out of 785 genes, 0.4%	16 out of 8706 genes, 0.2%	1	gene6396,gene2767,gene11525
biological_process	GO:0046543 development of secondary female sexual characteristics	2 out of 785 genes, 0.3%	5 out of 8706 genes, 0.1%	1	gene21394,gene8272
biological_process	GO:0008284 positive regulation of cell proliferation	34 out of 785 genes, 4.3%	300 out of 8706 genes, 3.4%	1	gene8272,gene8271,gene22952,gene18645,gene19732,gene2316,gene7681,gene18281,gene8768,gene13347,gene14922,gene17907,gene9539,gene3447,gene4282,gene16044,gene6076,gene7144,gene8767,gene13724,gene13075,gene17536,gene19407,gene20767,gene21394,gene5974,gene4832,gene847,gene818,gene3822,gene15029,gene17361,gene15249,gene5955
biological_process	GO:0043482 cellular pigment accumulation	2 out of 785 genes, 0.3%	5 out of 8706 genes, 0.1%	1	gene6396,gene2767
biological_process	GO:0030048 actin filament-based movement	4 out of 785 genes, 0.5%	28 out of 8706 genes, 0.3%	1	gene9974,gene20113,gene17903,gene20075
molecular_function	GO:0022824 transmitter-gated ion channel activity	4 out of 785 genes, 0.5%	33 out of 8706 genes, 0.4%	1	gene23142,gene1723,gene15511,gene2131
biological_process	GO:0042423 catecholamine biosynthetic process	2 out of 785 genes, 0.3%	3 out of 8706 genes, 0.0%	1	gene10436,gene134
biological_process	GO:0045747 positive regulation of Notch signaling pathway	2 out of 785 genes, 0.3%	22 out of 8706 genes, 0.3%	1	gene17536,gene21395
biological_process	GO:0015850 organic hydroxy compound transport	6 out of 785 genes, 0.8%	59 out of 8706 genes, 0.7%	1	gene20187,gene17796,gene18342,gene11230,gene14021,gene7077
biological_process	GO:0034314 Arp2/3 complex-mediated actin nucleation	2 out of 785 genes, 0.3%	13 out of 8706 genes, 0.1%	1	gene16102,gene15158
cellular_component	GO:0098857 membrane microdomain	6 out of 785 genes, 0.8%	76 out of 8706 genes, 0.9%	1	gene13075,gene11615,gene10819,gene5858,gene18342,gene4737
biological_process	GO:0030857 negative regulation of epithelial cell differentiation	3 out of 785 genes, 0.4%	18 out of 8706 genes, 0.2%	1	gene17536,gene17907,gene5673
biological_process	GO:0030301 cholesterol transport	3 out of 785 genes, 0.4%	25 out of 8706 genes, 0.3%	1	gene20187,gene14021,gene7077
biological_process	GO:0043627 response to estrogen	6 out of 785 genes, 0.8%	33 out of 8706 genes, 0.4%	1	gene17833,gene15029,gene21395,gene8272,gene134,gene16044
biological_process	GO:0048869 cellular developmental process	121 out of 785 genes, 15.4%	1286 out of 8706 genes, 14.8%	1	gene3449,gene3694,gene15552,gene7822,gene16700,gene22952,gene4623,gene947,gene14671,gene2316,gene5837,gene13332,gene16127,gene2383,gene13791,gene11525,gene7971,gene5802,gene14685,gene11903,gene19037,gene20970,gene3447,gene4282,gene16044,gene6879,gene22657,gene17966,gene15487,gene16951,gene16298,gene7144,gene11181,gene11656,gene11657,gene8763,gene19041,gene11650,gene20762,gene17469,gene2767,gene19…
biological_process	GO:0051046 regulation of secretion	28 out of 785 genes, 3.6%	235 out of 8706 genes, 2.7%	1	gene7945,gene278,gene16298,gene18331,gene134,gene16700,gene22952,gene17536,gene11184,gene13332,gene4880,gene16127,gene23142,gene8701,gene2180,gene17565,gene818,gene614,gene22680,gene3822,gene8700,gene17361,gene4282,gene7619,gene6879,gene16044,gene5955,gene7944
biological_process	GO:0033003 regulation of mast cell activation	2 out of 785 genes, 0.3%	12 out of 8706 genes, 0.1%	1	gene7619,gene818
biological_process	GO:0001823 mesonephros development	3 out of 785 genes, 0.4%	45 out of 8706 genes, 0.5%	1	gene8430,gene17907,gene134
biological_process	GO:0030277 maintenance of gastrointestinal epithelium	2 out of 785 genes, 0.3%	6 out of 8706 genes, 0.1%	1	gene17907,gene17361
molecular_function	GO:0022829 wide pore channel activity	2 out of 785 genes, 0.3%	8 out of 8706 genes, 0.1%	1	gene2655,gene289
cellular_component	GO:0099503 secretory vesicle	14 out of 785 genes, 1.8%	120 out of 8706 genes, 1.4%	1	gene12884,gene18428,gene7945,gene6383,gene3730,gene5802,gene22680,gene1225,gene7226,gene11926,gene13882,gene5837,gene7944,gene12435
biological_process	GO:0045661 regulation of myoblast differentiation	4 out of 785 genes, 0.5%	21 out of 8706 genes, 0.2%	1	gene1458,gene17536,gene17907,gene3447
biological_process	GO:1902806 regulation of cell cycle G1/S phase transition	4 out of 785 genes, 0.5%	41 out of 8706 genes, 0.5%	1	gene23478,gene22952,gene20767,gene18645
biological_process	GO:1900046 regulation of hemostasis	8 out of 785 genes, 1.0%	36 out of 8706 genes, 0.4%	1	gene18281,gene7945,gene5703,gene17361,gene393,gene6366,gene10893,gene7944
biological_process	GO:0048858 cell projection morphogenesis	23 out of 785 genes, 2.9%	261 out of 8706 genes, 3.0%	1	gene16951,gene15552,gene7822,gene8806,gene134,gene3860,gene841,gene17536,gene17469,gene5729,gene2661,gene13232,gene13791,gene11525,gene21407,gene1458,gene15029,gene22894,gene15857,gene3855,gene22657,gene5737,gene10132
molecular_function	GO:0070001 aspartic-type peptidase activity	3 out of 785 genes, 0.4%	16 out of 8706 genes, 0.2%	1	gene9558,gene11201,gene9462
biological_process	GO:0002768 immune response-regulating cell surface receptor signaling pathway	5 out of 785 genes, 0.6%	40 out of 8706 genes, 0.5%	1	gene18688,gene12884,gene12254,gene8767,gene134
biological_process	GO:0045944 positive regulation of transcription from RNA polymerase II promoter	46 out of 785 genes, 5.9%	448 out of 8706 genes, 5.1%	1	gene9591,gene3576,gene15552,gene134,gene18305,gene15810,gene1885,gene18645,gene21395,gene11101,gene16127,gene15095,gene18281,gene2715,gene11608,gene14685,gene19037,gene11926,gene17907,gene9539,gene4282,gene16044,gene10077,gene11985,gene7176,gene14638,gene6076,gene7030,gene5981,gene3860,gene18146,gene11102,gene17536,gene9960,gene15983,gene20673,gene21394,gene19717,gene9786,gene614,gene15029,gene38…
biological_process	GO:0007156 homophilic cell adhesion via plasma membrane adhesion molecules	10 out of 785 genes, 1.3%	47 out of 8706 genes, 0.5%	1	gene7688,gene15393,gene13190,gene4737,gene18767,gene4392,gene2416,gene8034,gene10678,gene15440
biological_process	GO:0033036 macromolecule localization	51 out of 785 genes, 6.5%	759 out of 8706 genes, 8.7%	1	gene13223,gene7945,gene2933,gene134,gene16700,gene15516,gene22952,gene21395,gene16303,gene5837,gene13332,gene17894,gene7547,gene3853,gene5802,gene21407,gene13845,gene13347,gene11926,gene20113,gene17907,gene9539,gene14021,gene6879,gene8649,gene6396,gene10270,gene23120,gene7077,gene17536,gene2767,gene12527,gene16614,gene10272,gene20101,gene9526,gene22595,gene6383,gene21394,gene10819,gene5858,gene35…
biological_process	GO:0060401 cytosolic calcium ion transport	2 out of 785 genes, 0.3%	27 out of 8706 genes, 0.3%	1	gene16700,gene22493
biological_process	GO:0034121 regulation of toll-like receptor signaling pathway	3 out of 785 genes, 0.4%	23 out of 8706 genes, 0.3%	1	gene9591,gene9826,gene15810
biological_process	GO:0038083 peptidyl-tyrosine autophosphorylation	2 out of 785 genes, 0.3%	25 out of 8706 genes, 0.3%	1	gene7144,gene18900
biological_process	GO:0060841 venous blood vessel development	2 out of 785 genes, 0.3%	8 out of 8706 genes, 0.1%	1	gene17536,gene3510
biological_process	GO:0051402 neuron apoptotic process	4 out of 785 genes, 0.5%	20 out of 8706 genes, 0.2%	1	gene13162,gene11201,gene1290,gene608
cellular_component	GO:0000779 condensed chromosome, centromeric region	2 out of 785 genes, 0.3%	25 out of 8706 genes, 0.3%	1	gene19037,gene8410
biological_process	GO:0055114 oxidation-reduction process	36 out of 785 genes, 4.6%	407 out of 8706 genes, 4.7%	1	gene10998,gene1907,gene12699,gene3694,gene22950,gene9514,gene22734,gene17117,gene14117,gene913,gene23248,gene9369,gene7681,gene16950,gene13784,gene8073,gene7010,gene5673,gene11157,gene12435,gene23192,gene1045,gene1290,gene14650,gene11914,gene10962,gene22653,gene321,gene5739,gene13783,gene847,gene7765,gene9508,gene20848,gene23326,gene13303
biological_process	GO:0051963 regulation of synapse assembly	5 out of 785 genes, 0.6%	38 out of 8706 genes, 0.4%	1	gene15029,gene11525,gene16738,gene10132,gene13332
biological_process	GO:0070265 necrotic cell death	3 out of 785 genes, 0.4%	11 out of 8706 genes, 0.1%	1	gene14433,gene16617,gene2705
biological_process	GO:0032703 negative regulation of interleukin-2 production	2 out of 785 genes, 0.3%	6 out of 8706 genes, 0.1%	1	gene614,gene134
biological_process	GO:0034162 toll-like receptor 9 signaling pathway	2 out of 785 genes, 0.3%	2 out of 8706 genes, 0.0%	1	gene614,gene10925
molecular_function	GO:0003712 transcription cofactor activity	14 out of 785 genes, 1.8%	175 out of 8706 genes, 2.0%	1	gene7176,gene15291,gene20673,gene12104,gene7030,gene13724,gene134,gene841,gene1885,gene16661,gene9960,gene15983,gene15607,gene11101
biological_process	GO:0007229 integrin-mediated signaling pathway	4 out of 785 genes, 0.5%	26 out of 8706 genes, 0.3%	1	gene13791,gene7144,gene11866,gene21687
biological_process	GO:0072171 mesonephric tubule morphogenesis	2 out of 785 genes, 0.3%	30 out of 8706 genes, 0.3%	1	gene17907,gene134
biological_process	GO:0072676 lymphocyte migration	5 out of 785 genes, 0.6%	14 out of 8706 genes, 0.2%	1	gene10998,gene2316,gene134,gene22493,gene18234
biological_process	GO:0007623 circadian rhythm	5 out of 785 genes, 0.6%	47 out of 8706 genes, 0.5%	1	gene16127,gene23050,gene8318,gene11005,gene15249
biological_process	GO:0071417 cellular response to organonitrogen compound	16 out of 785 genes, 2.0%	123 out of 8706 genes, 1.4%	1	gene819,gene13844,gene16298,gene4623,gene21395,gene16388,gene16127,gene18657,gene3742,gene10925,gene614,gene19037,gene16701,gene17907,gene2131,gene16044
biological_process	GO:0044723 single-organism carbohydrate metabolic process	16 out of 785 genes, 2.0%	235 out of 8706 genes, 2.7%	1	gene13305,gene1314,gene5981,gene4634,gene5729,gene1290,gene16625,gene17270,gene10819,gene5739,gene8120,gene13573,gene3667,gene1933,gene19283,gene18145
biological_process	GO:0030593 neutrophil chemotaxis	6 out of 785 genes, 0.8%	21 out of 8706 genes, 0.2%	1	gene12884,gene20438,gene19732,gene3475,gene22493,gene18234
cellular_component	GO:0045111 intermediate filament cytoskeleton	5 out of 785 genes, 0.6%	84 out of 8706 genes, 1.0%	1	gene20397,gene20438,gene16044,gene21534,gene21365
cellular_component	GO:0005882 intermediate filament	3 out of 785 genes, 0.4%	66 out of 8706 genes, 0.8%	1	gene20397,gene16044,gene21365
biological_process	GO:0035270 endocrine system development	4 out of 785 genes, 0.5%	52 out of 8706 genes, 0.6%	1	gene15095,gene17907,gene134,gene4880
biological_process	GO:1902893 regulation of pri-miRNA transcription from RNA polymerase II promoter	2 out of 785 genes, 0.3%	12 out of 8706 genes, 0.1%	1	gene21395,gene17907
biological_process	GO:0070661 leukocyte proliferation	5 out of 785 genes, 0.6%	43 out of 8706 genes, 0.5%	1	gene15487,gene22714,gene11926,gene17361,gene16700
biological_process	GO:0099601 regulation of neurotransmitter receptor activity	3 out of 785 genes, 0.4%	13 out of 8706 genes, 0.1%	1	gene17879,gene17876,gene4880
molecular_function	GO:0101005 ubiquitinyl hydrolase activity	2 out of 785 genes, 0.3%	52 out of 8706 genes, 0.6%	1	gene13872,gene1021
biological_process	GO:0070509 calcium ion import	2 out of 785 genes, 0.3%	38 out of 8706 genes, 0.4%	1	gene16700,gene22493
molecular_function	GO:0016859 cis-trans isomerase activity	2 out of 785 genes, 0.3%	24 out of 8706 genes, 0.3%	1	gene21372,gene3886
molecular_function	GO:0035035 histone acetyltransferase binding	2 out of 785 genes, 0.3%	11 out of 8706 genes, 0.1%	1	gene19037,gene21604
biological_process	GO:0016242 negative regulation of macroautophagy	2 out of 785 genes, 0.3%	10 out of 8706 genes, 0.1%	1	gene19542,gene847
biological_process	GO:0040019 positive regulation of embryonic development	3 out of 785 genes, 0.4%	20 out of 8706 genes, 0.2%	1	gene3449,gene17907,gene134
cellular_component	GO:0098636 protein complex involved in cell adhesion	2 out of 785 genes, 0.3%	14 out of 8706 genes, 0.2%	1	gene8768,gene11866
cellular_component	GO:0098796 membrane protein complex	40 out of 785 genes, 5.1%	452 out of 8706 genes, 5.2%	1	gene13223,gene17879,gene12377,gene16871,gene17077,gene7870,gene15511,gene23248,gene11866,gene7681,gene1213,gene19293,gene13190,gene5802,gene17876,gene17565,gene21407,gene22604,gene8768,gene2655,gene20113,gene9500,gene23319,gene22596,gene23120,gene20101,gene4980,gene23142,gene6383,gene2654,gene17903,gene20075,gene4832,gene4737,gene7048,gene3822,gene6626,gene17361,gene393,gene2131
biological_process	GO:0048738 cardiac muscle tissue development	6 out of 785 genes, 0.8%	67 out of 8706 genes, 0.8%	1	gene17536,gene12626,gene9974,gene6626,gene14708,gene5955
biological_process	GO:0002831 regulation of response to biotic stimulus	4 out of 785 genes, 0.5%	37 out of 8706 genes, 0.4%	1	gene22714,gene17564,gene4321,gene2390
cellular_component	GO:0031982 vesicle	121 out of 785 genes, 15.4%	1281 out of 8706 genes, 14.7%	1	gene3449,gene12699,gene3694,gene16871,gene17448,gene431,gene22952,gene16102,gene947,gene14671,gene7226,gene13882,gene14117,gene199,gene11866,gene9369,gene5837,gene2144,gene608,gene18281,gene7547,gene3853,gene11525,gene5802,gene15158,gene22680,gene8768,gene16609,gene11926,gene20970,gene23407,gene23187,gene16044,gene10893,gene7944,gene23319,gene15487,gene13305,gene10436,gene1314,gene16951,gene20438…
biological_process	GO:1903829 positive regulation of cellular protein localization	9 out of 785 genes, 1.1%	127 out of 8706 genes, 1.5%	1	gene3495,gene22596,gene15552,gene13724,gene22493,gene818,gene14028,gene17361,gene16044
biological_process	GO:0060255 regulation of macromolecule metabolic process	188 out of 785 genes, 23.9%	2129 out of 8706 genes, 24.5%	1	gene9591,gene12699,gene8272,gene20485,gene15552,gene16700,gene5703,gene3862,gene4623,gene13882,gene16127,gene9868,gene2383,gene3853,gene10936,gene2715,gene13570,gene7135,gene8768,gene11903,gene19037,gene11926,gene18919,gene23407,gene15291,gene16951,gene4365,gene14028,gene11650,gene20762,gene14507,gene19717,gene3510,gene4737,gene13162,gene14676,gene17361,gene7945,gene10766,gene20304,gene21261,gene…
biological_process	GO:0032967 positive regulation of collagen biosynthetic process	3 out of 785 genes, 0.4%	9 out of 8706 genes, 0.1%	1	gene18281,gene17907,gene9786
molecular_function	GO:0003697 single-stranded DNA binding	2 out of 785 genes, 0.3%	38 out of 8706 genes, 0.4%	1	gene947,gene3853
biological_process	GO:0055023 positive regulation of cardiac muscle tissue growth	2 out of 785 genes, 0.3%	7 out of 8706 genes, 0.1%	1	gene17536,gene4282
biological_process	GO:0097193 intrinsic apoptotic signaling pathway	8 out of 785 genes, 1.0%	56 out of 8706 genes, 0.6%	1	gene13162,gene20767,gene19037,gene18645,gene20819,gene11349,gene9811,gene608
cellular_component	GO:0044427 chromosomal part	20 out of 785 genes, 2.5%	337 out of 8706 genes, 3.9%	1	gene20057,gene846,gene21261,gene10863,gene134,gene8410,gene15810,gene11102,gene18645,gene21395,gene4683,gene4366,gene673,gene15109,gene11608,gene7234,gene8499,gene614,gene19037,gene13347
molecular_function	GO:0004029 aldehyde dehydrogenase (NAD) activity	2 out of 785 genes, 0.3%	6 out of 8706 genes, 0.1%	1	gene14117,gene22950
biological_process	GO:0097006 regulation of plasma lipoprotein particle levels	2 out of 785 genes, 0.3%	21 out of 8706 genes, 0.2%	1	gene20187,gene7077
biological_process	GO:0034116 positive regulation of heterotypic cell-cell adhesion	2 out of 785 genes, 0.3%	4 out of 8706 genes, 0.0%	1	gene7945,gene7944
biological_process	GO:0032060 bleb assembly	2 out of 785 genes, 0.3%	6 out of 8706 genes, 0.1%	1	gene393,gene16700
molecular_function	GO:0005125 cytokine activity	6 out of 785 genes, 0.8%	76 out of 8706 genes, 0.9%	1	gene15029,gene3822,gene14022,gene4282,gene22493,gene18234
biological_process	GO:0000398 mRNA splicing, via spliceosome	4 out of 785 genes, 0.5%	82 out of 8706 genes, 0.9%	1	gene20775,gene3853,gene15018,gene13724
biological_process	GO:0044243 multicellular organism catabolic process	2 out of 785 genes, 0.3%	10 out of 8706 genes, 0.1%	1	gene20544,gene16700
biological_process	GO:0030154 cell differentiation	115 out of 785 genes, 14.6%	1185 out of 8706 genes, 13.6%	1	gene3449,gene3694,gene7822,gene22952,gene4623,gene14671,gene2316,gene5837,gene13332,gene16127,gene2383,gene13791,gene11525,gene7971,gene5802,gene14685,gene11903,gene19037,gene20970,gene3447,gene4282,gene16044,gene6879,gene22657,gene17966,gene15487,gene16951,gene16298,gene7144,gene11656,gene11657,gene8763,gene19041,gene11650,gene20762,gene17469,gene2767,gene19407,gene13232,gene6287,gene20910,gene3…
biological_process	GO:2000027 regulation of organ morphogenesis	7 out of 785 genes, 0.9%	80 out of 8706 genes, 0.9%	1	gene11903,gene17536,gene8430,gene22596,gene17907,gene14507,gene134
biological_process	GO:0072593 reactive oxygen species metabolic process	7 out of 785 genes, 0.9%	38 out of 8706 genes, 0.4%	1	gene12699,gene3742,gene16700,gene11157,gene7681,gene12435,gene11349
biological_process	GO:0043066 negative regulation of apoptotic process	37 out of 785 genes, 4.7%	287 out of 8706 genes, 3.3%	1	gene3449,gene7945,gene14037,gene18331,gene12825,gene134,gene6170,gene21395,gene19037,gene13347,gene23308,gene14922,gene17907,gene7944,gene17966,gene278,gene7144,gene22596,gene8767,gene11511,gene19041,gene22493,gene18227,gene17536,gene1290,gene9826,gene21394,gene9974,gene3742,gene847,gene11349,gene13162,gene614,gene15029,gene3822,gene3754,gene2131
biological_process	GO:0090288 negative regulation of cellular response to growth factor stimulus	10 out of 785 genes, 1.3%	61 out of 8706 genes, 0.7%	1	gene2565,gene8628,gene17502,gene13724,gene134,gene8430,gene13075,gene17536,gene18982,gene5673
molecular_function	GO:0000989 transcription factor activity, transcription factor binding	17 out of 785 genes, 2.2%	206 out of 8706 genes, 2.4%	1	gene7176,gene15291,gene12104,gene7030,gene13724,gene134,gene841,gene11102,gene1885,gene17536,gene16661,gene9960,gene15983,gene15607,gene11101,gene20673,gene614
biological_process	GO:0031960 response to corticosteroid	3 out of 785 genes, 0.4%	24 out of 8706 genes, 0.3%	1	gene22952,gene3822,gene5150
biological_process	GO:0051235 maintenance of location	2 out of 785 genes, 0.3%	51 out of 8706 genes, 0.6%	1	gene21394,gene10819
molecular_function	GO:0005539 glycosaminoglycan binding	6 out of 785 genes, 0.8%	60 out of 8706 genes, 0.7%	1	gene14028,gene19183,gene16951,gene1517,gene1671,gene7077
biological_process	GO:0034405 response to fluid shear stress	4 out of 785 genes, 0.5%	14 out of 8706 genes, 0.2%	1	gene16701,gene7144,gene17448,gene16700
biological_process	GO:0071773 cellular response to BMP stimulus	4 out of 785 genes, 0.5%	42 out of 8706 genes, 0.5%	1	gene17907,gene3510,gene3447,gene134
molecular_function	GO:0022804 active transmembrane transporter activity	19 out of 785 genes, 2.4%	159 out of 8706 genes, 1.8%	1	gene18483,gene988,gene6531,gene19640,gene12527,gene18342,gene7719,gene929,gene8036,gene17894,gene17499,gene12749,gene14701,gene11230,gene11926,gene318,gene9500,gene21534,gene21554
biological_process	GO:0030514 negative regulation of BMP signaling pathway	3 out of 785 genes, 0.4%	27 out of 8706 genes, 0.3%	1	gene2565,gene17536,gene13724
biological_process	GO:0009064 glutamine family amino acid metabolic process	4 out of 785 genes, 0.5%	22 out of 8706 genes, 0.3%	1	gene18253,gene18255,gene16950,gene17448
biological_process	GO:0042574 retinal metabolic process	2 out of 785 genes, 0.3%	7 out of 8706 genes, 0.1%	1	gene14117,gene14650
biological_process	GO:0002829 negative regulation of type 2 immune response	2 out of 785 genes, 0.3%	3 out of 8706 genes, 0.0%	1	gene22952,gene13347
molecular_function	GO:0051117 ATPase binding	2 out of 785 genes, 0.3%	28 out of 8706 genes, 0.3%	1	gene3855,gene2715
molecular_function	GO:0044877 macromolecular complex binding	61 out of 785 genes, 7.8%	591 out of 8706 genes, 6.8%	1	gene13844,gene16871,gene19953,gene18331,gene14332,gene10863,gene12825,gene134,gene16102,gene4623,gene947,gene21395,gene19542,gene11866,gene15820,gene20192,gene16127,gene15095,gene7547,gene15635,gene13791,gene15594,gene7234,gene15158,gene19037,gene13347,gene20558,gene2476,gene17907,gene9539,gene16044,gene13147,gene10077,gene6396,gene15487,gene6076,gene20438,gene846,gene21192,gene19883,gene18146,ge…
molecular_function	GO:0070006 metalloaminopeptidase activity	3 out of 785 genes, 0.4%	10 out of 8706 genes, 0.1%	1	gene479,gene23427,gene23187
biological_process	GO:0042490 mechanoreceptor differentiation	4 out of 785 genes, 0.5%	35 out of 8706 genes, 0.4%	1	gene17536,gene2131,gene134,gene5737
biological_process	GO:0090279 regulation of calcium ion import	5 out of 785 genes, 0.6%	29 out of 8706 genes, 0.3%	1	gene18688,gene14028,gene6626,gene7144,gene16044
biological_process	GO:0044802 single-organism membrane organization	21 out of 785 genes, 2.7%	297 out of 8706 genes, 3.4%	1	gene15487,gene6396,gene18331,gene16700,gene15516,gene13285,gene2767,gene12527,gene1290,gene22595,gene14420,gene6383,gene5974,gene5858,gene4737,gene5802,gene11349,gene13162,gene20113,gene393,gene8649
biological_process	GO:0010634 positive regulation of epithelial cell migration	6 out of 785 genes, 0.8%	47 out of 8706 genes, 0.5%	1	gene18688,gene15029,gene7144,gene17907,gene134,gene5955
biological_process	GO:0045907 positive regulation of vasoconstriction	3 out of 785 genes, 0.4%	11 out of 8706 genes, 0.1%	1	gene19637,gene7945,gene7944
cellular_component	GO:1902495 transmembrane transporter complex	16 out of 785 genes, 2.0%	126 out of 8706 genes, 1.4%	1	gene23142,gene17879,gene12377,gene17903,gene7870,gene20075,gene17876,gene7048,gene21407,gene6626,gene20113,gene15511,gene9500,gene393,gene2131,gene1213
biological_process	GO:0030225 macrophage differentiation	2 out of 785 genes, 0.3%	8 out of 8706 genes, 0.1%	1	gene11656,gene11657
molecular_function	GO:0048037 cofactor binding	11 out of 785 genes, 1.4%	141 out of 8706 genes, 1.6%	1	gene16141,gene3942,gene16950,gene15051,gene1845,gene11799,gene4462,gene8073,gene14117,gene1290,gene5673
biological_process	GO:0009261 ribonucleotide catabolic process	2 out of 785 genes, 0.3%	10 out of 8706 genes, 0.1%	1	gene12884,gene1826
biological_process	GO:0044249 cellular biosynthetic process	104 out of 785 genes, 13.2%	1260 out of 8706 genes, 14.5%	1	gene10998,gene9591,gene15552,gene8271,gene17448,gene16700,gene5703,gene1885,gene947,gene14787,gene14117,gene9369,gene5837,gene16127,gene6213,gene15109,gene2715,gene3863,gene7135,gene14685,gene4455,gene11903,gene19037,gene13391,gene4282,gene23407,gene21604,gene7176,gene6542,gene10436,gene846,gene6623,gene18779,gene18656,gene17967,gene614,gene1845,gene14676,gene3667,gene22733,gene18145,gene1881,gen…
biological_process	GO:0006637 acyl-CoA metabolic process	2 out of 785 genes, 0.3%	25 out of 8706 genes, 0.3%	1	gene6928,gene18656
molecular_function	GO:0015079 potassium ion transmembrane transporter activity	9 out of 785 genes, 1.1%	70 out of 8706 genes, 0.8%	1	gene17903,gene20075,gene1789,gene7048,gene9500,gene5998,gene6095,gene7719,gene1213
biological_process	GO:0018193 peptidyl-amino acid modification	17 out of 785 genes, 2.2%	347 out of 8706 genes, 4.0%	1	gene20057,gene20438,gene7144,gene12825,gene19883,gene11102,gene21372,gene15607,gene1290,gene9826,gene6343,gene18900,gene3886,gene14066,gene614,gene23407,gene20819
biological_process	GO:0045824 negative regulation of innate immune response	2 out of 785 genes, 0.3%	7 out of 8706 genes, 0.1%	1	gene4623,gene9826
molecular_function	GO:0050839 cell adhesion molecule binding	17 out of 785 genes, 2.2%	168 out of 8706 genes, 1.9%	1	gene7945,gene13844,gene12699,gene2318,gene8763,gene22952,gene1225,gene4623,gene11866,gene21687,gene1176,gene13791,gene11608,gene4737,gene17833,gene16701,gene7944
biological_process	GO:0034765 regulation of ion transmembrane transport	21 out of 785 genes, 2.7%	152 out of 8706 genes, 1.7%	1	gene18688,gene23192,gene17879,gene12377,gene7144,gene3795,gene16700,gene14028,gene1213,gene4880,gene17903,gene20075,gene1789,gene17876,gene7048,gene20113,gene20544,gene6626,gene393,gene20199,gene16044
biological_process	GO:1902187 negative regulation of viral release from host cell	2 out of 785 genes, 0.3%	3 out of 8706 genes, 0.0%	1	gene17833,gene7547
cellular_component	GO:0000228 nuclear chromosome	18 out of 785 genes, 2.3%	201 out of 8706 genes, 2.3%	1	gene20057,gene846,gene21261,gene10863,gene134,gene8410,gene15810,gene11102,gene18645,gene21395,gene4683,gene4366,gene11608,gene7234,gene15109,gene8499,gene614,gene19037
biological_process	GO:0019752 carboxylic acid metabolic process	39 out of 785 genes, 5.0%	320 out of 8706 genes, 3.7%	1	gene10998,gene18253,gene23140,gene18255,gene17448,gene9514,gene22734,gene19732,gene14117,gene15724,gene9369,gene3942,gene16950,gene8120,gene4282,gene8169,gene16141,gene1314,gene10436,gene7030,gene1067,gene11799,gene6541,gene6928,gene1290,gene10962,gene10819,gene2588,gene321,gene17967,gene18656,gene9508,gene614,gene4462,gene22733,gene7830,gene3754,gene19283,gene2390
molecular_function	GO:0019904 protein domain specific binding	11 out of 785 genes, 1.4%	185 out of 8706 genes, 2.1%	1	gene15095,gene2661,gene3495,gene18252,gene134,gene11102,gene18982,gene14507,gene18419,gene1178,gene2144
biological_process	GO:0042594 response to starvation	9 out of 785 genes, 1.1%	53 out of 8706 genes, 0.6%	1	gene16127,gene20767,gene16609,gene6170,gene5981,gene3754,gene3742,gene12825,gene1402
biological_process	GO:0098742 cell-cell adhesion via plasma-membrane adhesion molecules	10 out of 785 genes, 1.3%	56 out of 8706 genes, 0.6%	1	gene7688,gene15393,gene13190,gene4737,gene18767,gene4392,gene2416,gene8034,gene10678,gene15440
biological_process	GO:0032272 negative regulation of protein polymerization	2 out of 785 genes, 0.3%	23 out of 8706 genes, 0.3%	1	gene20558,gene20718
cellular_component	GO:1902710 GABA receptor complex	2 out of 785 genes, 0.3%	14 out of 8706 genes, 0.2%	1	gene15511,gene2131
biological_process	GO:0008635 activation of cysteine-type endopeptidase activity involved in apoptotic process by cytochrome c	2 out of 785 genes, 0.3%	3 out of 8706 genes, 0.0%	1	gene13162,gene608
cellular_component	GO:0031984 organelle subcompartment	11 out of 785 genes, 1.4%	109 out of 8706 genes, 1.3%	1	gene6396,gene18428,gene17270,gene18331,gene5802,gene13162,gene8120,gene2767,gene14787,gene16044,gene9811
molecular_function	GO:0019899 enzyme binding	54 out of 785 genes, 6.9%	722 out of 8706 genes, 8.3%	1	gene2565,gene21267,gene21261,gene20820,gene12825,gene4623,gene14671,gene21395,gene18342,gene7681,gene13332,gene16127,gene14420,gene10392,gene18281,gene4238,gene15109,gene2715,gene11608,gene15158,gene19037,gene13845,gene2476,gene17907,gene23407,gene20819,gene6879,gene21604,gene12435,gene18688,gene10436,gene17564,gene16298,gene7077,gene19041,gene15751,gene11102,gene1225,gene20436,gene18227,gene1753…
molecular_function	GO:0008324 cation transmembrane transporter activity	33 out of 785 genes, 4.2%	297 out of 8706 genes, 3.4%	1	gene17879,gene8442,gene12377,gene16700,gene6531,gene6650,gene18342,gene23248,gene7681,gene1213,gene10239,gene12749,gene11230,gene17876,gene11926,gene20113,gene11986,gene9500,gene6095,gene18483,gene988,gene5998,gene7719,gene4980,gene17499,gene22954,gene17903,gene20075,gene1789,gene7048,gene318,gene16701,gene393
biological_process	GO:0006836 neurotransmitter transport	10 out of 785 genes, 1.3%	58 out of 8706 genes, 0.7%	1	gene6383,gene23120,gene11230,gene5802,gene988,gene16700,gene15629,gene15029,gene18342,gene6879
molecular_function	GO:0050662 coenzyme binding	4 out of 785 genes, 0.5%	99 out of 8706 genes, 1.1%	1	gene14117,gene16950,gene1290,gene5673
biological_process	GO:0071840 cellular component organization or biogenesis	150 out of 785 genes, 19.1%	2117 out of 8706 genes, 24.3%	1	gene15552,gene7822,gene14332,gene16700,gene947,gene14671,gene14117,gene5837,gene22765,gene15594,gene15109,gene19338,gene15158,gene20558,gene20113,gene18919,gene23407,gene6879,gene22657,gene16951,gene846,gene12003,gene12291,gene17469,gene12527,gene16614,gene11890,gene4466,gene6287,gene20910,gene673,gene19717,gene17903,gene18779,gene4832,gene8499,gene4737,gene21196,gene13162,gene393,gene7945,gene18…
biological_process	GO:0086065 cell communication involved in cardiac conduction	2 out of 785 genes, 0.3%	16 out of 8706 genes, 0.2%	1	gene20113,gene20075
biological_process	GO:0001649 osteoblast differentiation	4 out of 785 genes, 0.5%	51 out of 8706 genes, 0.6%	1	gene13791,gene5837,gene3860,gene19041
biological_process	GO:0022613 ribonucleoprotein complex biogenesis	9 out of 785 genes, 1.1%	170 out of 8706 genes, 2.0%	1	gene20775,gene14589,gene19717,gene18779,gene8499,gene19338,gene15018,gene677,gene22765
molecular_function	GO:0019865 immunoglobulin binding	2 out of 785 genes, 0.3%	3 out of 8706 genes, 0.0%	1	gene1225,gene15635
biological_process	GO:0043551 regulation of phosphatidylinositol 3-kinase activity	2 out of 785 genes, 0.3%	18 out of 8706 genes, 0.2%	1	gene7144,gene22493
biological_process	GO:0070997 neuron death	4 out of 785 genes, 0.5%	23 out of 8706 genes, 0.3%	1	gene13162,gene11201,gene1290,gene608
molecular_function	GO:0032813 tumor necrosis factor receptor superfamily binding	2 out of 785 genes, 0.3%	21 out of 8706 genes, 0.2%	1	gene17564,gene11608
biological_process	GO:0072080 nephron tubule development	3 out of 785 genes, 0.4%	40 out of 8706 genes, 0.5%	1	gene17536,gene17907,gene134
biological_process	GO:0043243 positive regulation of protein complex disassembly	2 out of 785 genes, 0.3%	14 out of 8706 genes, 0.2%	1	gene14332,gene11349
biological_process	GO:1903533 regulation of protein targeting	13 out of 785 genes, 1.7%	103 out of 8706 genes, 1.2%	1	gene16127,gene20767,gene13305,gene12699,gene3495,gene22596,gene15552,gene13724,gene22493,gene818,gene14028,gene17361,gene23326
biological_process	GO:0043489 RNA stabilization	3 out of 785 genes, 0.4%	14 out of 8706 genes, 0.2%	1	gene15751,gene11926,gene18645
biological_process	GO:0002262 myeloid cell homeostasis	10 out of 785 genes, 1.3%	45 out of 8706 genes, 0.5%	1	gene12884,gene12699,gene4366,gene847,gene134,gene4623,gene22952,gene13347,gene3822,gene14708
biological_process	GO:0060330 regulation of response to interferon-gamma	2 out of 785 genes, 0.3%	7 out of 8706 genes, 0.1%	1	gene4623,gene16298
biological_process	GO:0032754 positive regulation of interleukin-5 production	3 out of 785 genes, 0.4%	4 out of 8706 genes, 0.0%	1	gene134,gene2180,gene13332
biological_process	GO:0009749 response to glucose	3 out of 785 genes, 0.4%	22 out of 8706 genes, 0.3%	1	gene16127,gene3510,gene16044
biological_process	GO:2000108 positive regulation of leukocyte apoptotic process	2 out of 785 genes, 0.3%	9 out of 8706 genes, 0.1%	1	gene22952,gene16700
biological_process	GO:0030041 actin filament polymerization	3 out of 785 genes, 0.4%	10 out of 8706 genes, 0.1%	1	gene14671,gene4466,gene15158
biological_process	GO:1904036 negative regulation of epithelial cell apoptotic process	4 out of 785 genes, 0.5%	16 out of 8706 genes, 0.2%	1	gene7945,gene14922,gene134,gene7944
cellular_component	GO:0005654 nucleoplasm	70 out of 785 genes, 8.9%	1084 out of 8706 genes, 12.5%	1	gene9591,gene1885,gene22952,gene4623,gene16661,gene3853,gene19975,gene15109,gene3863,gene14685,gene19037,gene8430,gene23407,gene5150,gene22657,gene14978,gene17984,gene10436,gene846,gene16298,gene11511,gene11739,gene13075,gene18591,gene7104,gene2766,gene4832,gene18656,gene676,gene9954,gene2496,gene2565,gene134,gene12825,gene841,gene18645,gene6115,gene21395,gene15095,gene14022,gene11608,gene18900,g…
biological_process	GO:0007507 heart development	20 out of 785 genes, 2.5%	211 out of 8706 genes, 2.4%	1	gene8355,gene134,gene12003,gene19041,gene17536,gene6343,gene5837,gene9974,gene11201,gene3510,gene14066,gene19637,gene6626,gene12626,gene17907,gene4282,gene14708,gene5955,gene6480,gene10132
biological_process	GO:0044262 cellular carbohydrate metabolic process	6 out of 785 genes, 0.8%	54 out of 8706 genes, 0.6%	1	gene8120,gene10819,gene5729,gene4634,gene5739,gene1933
molecular_function	GO:0043492 ATPase activity, coupled to movement of substances	5 out of 785 genes, 0.6%	63 out of 8706 genes, 0.7%	1	gene17894,gene12527,gene9500,gene15516,gene8649
biological_process	GO:0032102 negative regulation of response to external stimulus	21 out of 785 genes, 2.7%	110 out of 8706 genes, 1.3%	1	gene7945,gene13305,gene16951,gene134,gene4623,gene17536,gene19542,gene9826,gene4880,gene847,gene11261,gene17565,gene18219,gene614,gene3483,gene6366,gene10893,gene16044,gene7944,gene2390,gene17966
molecular_function	GO:0043531 ADP binding	3 out of 785 genes, 0.4%	10 out of 8706 genes, 0.1%	1	gene18331,gene3627,gene608
cellular_component	GO:0030055 cell-substrate junction	17 out of 785 genes, 2.2%	173 out of 8706 genes, 2.0%	1	gene13844,gene9974,gene22596,gene7144,gene13112,gene4737,gene818,gene22952,gene16102,gene19183,gene2476,gene9539,gene11866,gene18922,gene1881,gene10893,gene10132
biological_process	GO:0043029 T cell homeostasis	4 out of 785 genes, 0.5%	15 out of 8706 genes, 0.2%	1	gene21394,gene23308,gene16700,gene18305
molecular_function	GO:0043168 anion binding	115 out of 785 genes, 14.6%	1300 out of 8706 genes, 14.9%	1	gene8442,gene16871,gene21683,gene17448,gene2933,gene16700,gene15516,gene14909,gene22952,gene14117,gene1671,gene608,gene2144,gene11869,gene8487,gene17894,gene8118,gene11544,gene6213,gene11525,gene16950,gene15109,gene3627,gene22680,gene16302,gene9500,gene23407,gene13147,gene19742,gene14978,gene16141,gene7141,gene10436,gene16951,gene846,gene20438,gene7144,gene13075,gene12527,gene2767,gene6623,gene10…
biological_process	GO:0018105 peptidyl-serine phosphorylation	5 out of 785 genes, 0.6%	85 out of 8706 genes, 1.0%	1	gene12825,gene6343,gene23407,gene20819,gene19883
biological_process	GO:0010562 positive regulation of phosphorus metabolic process	39 out of 785 genes, 5.0%	406 out of 8706 genes, 4.7%	1	gene7945,gene8272,gene8271,gene16700,gene6170,gene2316,gene7681,gene18281,gene13791,gene11903,gene19637,gene11926,gene17907,gene9539,gene4282,gene23407,gene16044,gene5673,gene7944,gene7144,gene22596,gene13724,gene19883,gene18234,gene22493,gene23041,gene14028,gene11704,gene1141,gene11184,gene20767,gene3510,gene4737,gene18813,gene3822,gene17361,gene15249,gene5955,gene6480
biological_process	GO:0033365 protein localization to organelle	11 out of 785 genes, 1.4%	223 out of 8706 genes, 2.6%	1	gene7547,gene10819,gene2933,gene11926,gene13347,gene21395,gene3855,gene17907,gene16614,gene9539,gene5955
biological_process	GO:0032387 negative regulation of intracellular transport	4 out of 785 genes, 0.5%	49 out of 8706 genes, 0.6%	1	gene13162,gene13305,gene11511,gene7619
biological_process	GO:0010558 negative regulation of macromolecule biosynthetic process	52 out of 785 genes, 6.6%	498 out of 8706 genes, 5.7%	1	gene23050,gene10766,gene3576,gene21267,gene21261,gene8355,gene8271,gene10863,gene134,gene841,gene15810,gene4623,gene6170,gene18645,gene21395,gene16661,gene16127,gene15095,gene2383,gene7547,gene3853,gene15600,gene21668,gene14685,gene19037,gene13347,gene20970,gene17907,gene16302,gene4282,gene21604,gene15291,gene14638,gene17564,gene11181,gene22596,gene8767,gene5981,gene19041,gene3860,gene11102,gene1…
biological_process	GO:0042450 arginine biosynthetic process via ornithine	2 out of 785 genes, 0.3%	2 out of 8706 genes, 0.0%	1	gene18253,gene18255
biological_process	GO:0008210 estrogen metabolic process	2 out of 785 genes, 0.3%	7 out of 8706 genes, 0.1%	1	gene13573,gene8419
biological_process	GO:0002322 B cell proliferation involved in immune response	2 out of 785 genes, 0.3%	4 out of 8706 genes, 0.0%	1	gene22714,gene17361
biological_process	GO:0044765 single-organism transport	123 out of 785 genes, 15.7%	1298 out of 8706 genes, 14.9%	1	gene13223,gene17879,gene8442,gene3694,gene12377,gene2933,gene16700,gene15516,gene22952,gene2958,gene19640,gene1256,gene13332,gene10239,gene929,gene17894,gene3853,gene11544,gene11525,gene5802,gene13570,gene12030,gene14685,gene11926,gene20113,gene17796,gene9500,gene4282,gene12577,gene6879,gene13147,gene21534,gene13123,gene23120,gene18483,gene988,gene697,gene12527,gene2767,gene16614,gene289,gene1027…
biological_process	GO:0046903 secretion	21 out of 785 genes, 2.7%	180 out of 8706 genes, 2.1%	1	gene10270,gene7945,gene18408,gene23120,gene134,gene16700,gene22952,gene17536,gene16303,gene10272,gene9826,gene13332,gene6383,gene3510,gene5802,gene614,gene15029,gene17361,gene4282,gene6879,gene5673
biological_process	GO:0051782 negative regulation of cell division	2 out of 785 genes, 0.3%	23 out of 8706 genes, 0.3%	1	gene20057,gene6343
biological_process	GO:0014070 response to organic cyclic compound	27 out of 785 genes, 3.4%	232 out of 8706 genes, 2.7%	1	gene8442,gene13844,gene8272,gene12825,gene134,gene16700,gene841,gene1885,gene22952,gene21395,gene3853,gene15635,gene2715,gene847,gene1021,gene614,gene17833,gene14676,gene13573,gene15029,gene3822,gene16701,gene2131,gene5150,gene16044,gene23407,gene5955
biological_process	GO:0018130 heterocycle biosynthetic process	52 out of 785 genes, 6.6%	619 out of 8706 genes, 7.1%	1	gene23050,gene9591,gene6989,gene15552,gene8355,gene8271,gene5987,gene134,gene15726,gene18305,gene15810,gene5703,gene1885,gene18645,gene21395,gene16127,gene15095,gene6213,gene2715,gene11608,gene3863,gene7135,gene14685,gene4455,gene19037,gene17907,gene7010,gene786,gene21604,gene10077,gene11985,gene7176,gene14638,gene6542,gene10436,gene12104,gene3860,gene11102,gene17536,gene9960,gene18419,gene20673,…
biological_process	GO:0002443 leukocyte mediated immunity	10 out of 785 genes, 1.3%	42 out of 8706 genes, 0.5%	1	gene9591,gene12699,gene3475,gene2766,gene1323,gene6227,gene19415,gene11926,gene19417,gene7619
biological_process	GO:0051601 exocyst localization	2 out of 785 genes, 0.3%	7 out of 8706 genes, 0.1%	1	gene10270,gene10272
biological_process	GO:0045921 positive regulation of exocytosis	2 out of 785 genes, 0.3%	31 out of 8706 genes, 0.4%	1	gene7945,gene7944
biological_process	GO:0007088 regulation of mitotic nuclear division	4 out of 785 genes, 0.5%	61 out of 8706 genes, 0.7%	1	gene20057,gene16614,gene8271,gene4282
biological_process	GO:0045726 positive regulation of integrin biosynthetic process	2 out of 785 genes, 0.3%	2 out of 8706 genes, 0.0%	1	gene7681,gene5955
biological_process	GO:0007163 establishment or maintenance of cell polarity	6 out of 785 genes, 0.8%	67 out of 8706 genes, 0.8%	1	gene15487,gene15029,gene8430,gene18877,gene18331,gene22493
biological_process	GO:0030183 B cell differentiation	4 out of 785 genes, 0.5%	41 out of 8706 genes, 0.5%	1	gene4623,gene13347,gene7144,gene2316
biological_process	GO:0098657 import into cell	4 out of 785 genes, 0.5%	20 out of 8706 genes, 0.2%	1	gene3694,gene18342,gene20075,gene7719
biological_process	GO:0046883 regulation of hormone secretion	10 out of 785 genes, 1.3%	83 out of 8706 genes, 1.0%	1	gene16127,gene7945,gene278,gene22952,gene614,gene4282,gene11184,gene16044,gene4880,gene7944
biological_process	GO:0044710 single-organism metabolic process	151 out of 785 genes, 19.2%	1750 out of 8706 genes, 20.1%	1	gene12699,gene16700,gene9514,gene14117,gene9557,gene16127,gene9837,gene3853,gene4455,gene11926,gene18919,gene8419,gene23407,gene22657,gene1314,gene1045,gene22606,gene14028,gene6541,gene6623,gene14650,gene19407,gene4880,gene3510,gene5739,gene17967,gene13783,gene1826,gene3667,gene787,gene1907,gene6989,gene7945,gene14980,gene8355,gene22950,gene12825,gene6170,gene22734,gene19751,gene19732,gene5729,ge…
cellular_component	GO:0071013 catalytic step 2 spliceosome	5 out of 785 genes, 0.6%	50 out of 8706 genes, 0.6%	1	gene20775,gene3853,gene15018,gene11739,gene10043
biological_process	GO:0071230 cellular response to amino acid stimulus	2 out of 785 genes, 0.3%	22 out of 8706 genes, 0.3%	1	gene19037,gene16298
biological_process	GO:0098739 import across plasma membrane	2 out of 785 genes, 0.3%	12 out of 8706 genes, 0.1%	1	gene20075,gene7719
biological_process	GO:0030218 erythrocyte differentiation	5 out of 785 genes, 0.6%	31 out of 8706 genes, 0.4%	1	gene4623,gene13347,gene4366,gene134,gene14708
biological_process	GO:0010817 regulation of hormone levels	21 out of 785 genes, 2.7%	169 out of 8706 genes, 1.9%	1	gene22762,gene7945,gene278,gene23120,gene134,gene22952,gene14117,gene14650,gene11184,gene4880,gene16127,gene21394,gene3510,gene8417,gene614,gene13573,gene8419,gene4282,gene16044,gene23407,gene7944
molecular_function	GO:0008081 phosphoric diester hydrolase activity	5 out of 785 genes, 0.6%	40 out of 8706 genes, 0.5%	1	gene18688,gene12884,gene1826,gene23138,gene22606
molecular_function	GO:0031708 endothelin B receptor binding	2 out of 785 genes, 0.3%	2 out of 8706 genes, 0.0%	1	gene19732,gene4282
biological_process	GO:0045765 regulation of angiogenesis	9 out of 785 genes, 1.1%	80 out of 8706 genes, 0.9%	1	gene18688,gene15095,gene7144,gene5974,gene11608,gene17565,gene17536,gene23187,gene15249
cellular_component	GO:0030529 intracellular ribonucleoprotein complex	25 out of 785 genes, 3.2%	378 out of 8706 genes, 4.3%	1	gene18341,gene20304,gene16298,gene11511,gene13724,gene11739,gene20871,gene8318,gene15018,gene1290,gene5837,gene22765,gene1756,gene20775,gene14589,gene3853,gene19717,gene19975,gene18779,gene8499,gene10043,gene23301,gene8809,gene19183,gene1881
biological_process	GO:0021695 cerebellar cortex development	2 out of 785 genes, 0.3%	21 out of 8706 genes, 0.2%	1	gene11102,gene15029
biological_process	GO:0051301 cell division	9 out of 785 genes, 1.1%	97 out of 8706 genes, 1.1%	1	gene2661,gene2565,gene15594,gene14332,gene13190,gene15029,gene17536,gene2144,gene22657
biological_process	GO:0003013 circulatory system process	21 out of 785 genes, 2.7%	139 out of 8706 genes, 1.6%	1	gene7945,gene10436,gene21192,gene19732,gene23427,gene6343,gene7681,gene18281,gene2383,gene9974,gene479,gene17903,gene11005,gene20075,gene19637,gene6626,gene16701,gene20113,gene4282,gene23187,gene7944
cellular_component	GO:0043230 extracellular organelle	98 out of 785 genes, 12.5%	1015 out of 8706 genes, 11.7%	1	gene3449,gene12699,gene3694,gene16871,gene17448,gene431,gene22952,gene16102,gene947,gene14671,gene14117,gene199,gene11866,gene9369,gene2144,gene608,gene18281,gene7547,gene3853,gene11525,gene15158,gene8768,gene16609,gene20970,gene23187,gene10893,gene7944,gene23319,gene15487,gene13305,gene1314,gene16951,gene20438,gene13112,gene988,gene3770,gene4363,gene8763,gene20436,gene19415,gene13075,gene18922,g…
biological_process	GO:0010952 positive regulation of peptidase activity	5 out of 785 genes, 0.6%	46 out of 8706 genes, 0.5%	1	gene13162,gene21395,gene20438,gene5673,gene608
molecular_function	GO:0008375 acetylglucosaminyltransferase activity	4 out of 785 genes, 0.5%	22 out of 8706 genes, 0.3%	1	gene22762,gene5729,gene16069,gene16259
biological_process	GO:0050794 regulation of cellular process	388 out of 785 genes, 49.4%	4079 out of 8706 genes, 46.9%	1	gene12699,gene12377,gene15552,gene7822,gene14332,gene16700,gene21233,gene5703,gene3862,gene18850,gene19542,gene14117,gene16127,gene9868,gene8118,gene2383,gene20846,gene10936,gene2715,gene13570,gene7135,gene15158,gene8768,gene22338,gene20113,gene8419,gene9500,gene23407,gene6879,gene16951,gene11656,gene4365,gene20762,gene16614,gene18922,gene19407,gene4880,gene7104,gene20910,gene19717,gene1723,gene1…
biological_process	GO:0009713 catechol-containing compound biosynthetic process	2 out of 785 genes, 0.3%	3 out of 8706 genes, 0.0%	1	gene10436,gene134
biological_process	GO:0046907 intracellular transport	32 out of 785 genes, 4.1%	610 out of 8706 genes, 7.0%	1	gene18341,gene13223,gene6396,gene23120,gene18331,gene2933,gene16700,gene22493,gene21395,gene2767,gene16614,gene20101,gene10239,gene6383,gene3853,gene10240,gene11544,gene11525,gene19717,gene16738,gene15600,gene5802,gene11349,gene13162,gene11926,gene13347,gene13845,gene9833,gene22894,gene6879,gene13147,gene5955
biological_process	GO:0090174 organelle membrane fusion	3 out of 785 genes, 0.4%	54 out of 8706 genes, 0.6%	1	gene6383,gene1290,gene5802
biological_process	GO:0007346 regulation of mitotic cell cycle	14 out of 785 genes, 1.8%	176 out of 8706 genes, 2.0%	1	gene23478,gene3449,gene21394,gene20767,gene20057,gene278,gene8271,gene19883,gene22952,gene10319,gene18645,gene16614,gene3754,gene4282
biological_process	GO:0031580 membrane raft distribution	2 out of 785 genes, 0.3%	4 out of 8706 genes, 0.0%	1	gene15487,gene5858
biological_process	GO:0006260 DNA replication	8 out of 785 genes, 1.0%	85 out of 8706 genes, 1.0%	1	gene846,gene15109,gene7234,gene5987,gene4768,gene947,gene6623,gene12060
biological_process	GO:0001890 placenta development	7 out of 785 genes, 0.9%	56 out of 8706 genes, 0.6%	1	gene15095,gene19037,gene5974,gene7765,gene6366,gene19041,gene17966
biological_process	GO:0035019 somatic stem cell population maintenance	4 out of 785 genes, 0.5%	18 out of 8706 genes, 0.2%	1	gene15095,gene11102,gene15029,gene17907
molecular_function	GO:0003690 double-stranded DNA binding	34 out of 785 genes, 4.3%	325 out of 8706 genes, 3.7%	1	gene23050,gene9591,gene3576,gene21267,gene134,gene15810,gene21395,gene16127,gene15095,gene14589,gene15109,gene2715,gene11608,gene14685,gene13347,gene19037,gene17907,gene21604,gene11985,gene10077,gene6076,gene846,gene5981,gene19041,gene3860,gene8410,gene11102,gene9960,gene15607,gene20673,gene16738,gene614,gene1178,gene14708
biological_process	GO:0008406 gonad development	4 out of 785 genes, 0.5%	79 out of 8706 genes, 0.9%	1	gene19037,gene13573,gene17907,gene134
biological_process	GO:0030193 regulation of blood coagulation	8 out of 785 genes, 1.0%	36 out of 8706 genes, 0.4%	1	gene18281,gene7945,gene5703,gene17361,gene393,gene6366,gene10893,gene7944
cellular_component	GO:0031234 extrinsic component of cytoplasmic side of plasma membrane	6 out of 785 genes, 0.8%	45 out of 8706 genes, 0.5%	1	gene23319,gene20436,gene12281,gene16871,gene7144,gene18900
biological_process	GO:0046850 regulation of bone remodeling	3 out of 785 genes, 0.4%	16 out of 8706 genes, 0.2%	1	gene6508,gene3742,gene16700
molecular_function	GO:0030170 pyridoxal phosphate binding	5 out of 785 genes, 0.6%	34 out of 8706 genes, 0.4%	1	gene1845,gene16141,gene4462,gene11799,gene3942
biological_process	GO:0006576 cellular biogenic amine metabolic process	2 out of 785 genes, 0.3%	35 out of 8706 genes, 0.4%	1	gene20187,gene21645
biological_process	GO:0032434 regulation of proteasomal ubiquitin-dependent protein catabolic process	2 out of 785 genes, 0.3%	67 out of 8706 genes, 0.8%	1	gene4238,gene22596
biological_process	GO:0055007 cardiac muscle cell differentiation	2 out of 785 genes, 0.3%	31 out of 8706 genes, 0.4%	1	gene12626,gene9974
biological_process	GO:0006884 cell volume homeostasis	2 out of 785 genes, 0.3%	10 out of 8706 genes, 0.1%	1	gene393,gene16700
biological_process	GO:0014066 regulation of phosphatidylinositol 3-kinase signaling	6 out of 785 genes, 0.8%	44 out of 8706 genes, 0.5%	1	gene10199,gene17907,gene1141,gene16044,gene5955,gene10925
biological_process	GO:0042635 positive regulation of hair cycle	2 out of 785 genes, 0.3%	6 out of 8706 genes, 0.1%	1	gene5955,gene18305
cellular_component	GO:0043292 contractile fiber	10 out of 785 genes, 1.3%	84 out of 8706 genes, 1.0%	1	gene6287,gene9974,gene21192,gene20698,gene20113,gene12626,gene18584,gene20558,gene20718,gene5150
cellular_component	GO:0048471 perinuclear region of cytoplasm	16 out of 785 genes, 2.0%	177 out of 8706 genes, 2.0%	1	gene18428,gene13305,gene7144,gene15600,gene7234,gene11608,gene847,gene5802,gene21233,gene20436,gene22680,gene6170,gene16701,gene17361,gene5837,gene16044
biological_process	GO:0060729 intestinal epithelial structure maintenance	2 out of 785 genes, 0.3%	3 out of 8706 genes, 0.0%	1	gene17907,gene17361
biological_process	GO:0044253 positive regulation of multicellular organismal metabolic process	3 out of 785 genes, 0.4%	9 out of 8706 genes, 0.1%	1	gene18281,gene17907,gene9786
biological_process	GO:0007275 multicellular organism development	165 out of 785 genes, 21.0%	1615 out of 8706 genes, 18.6%	1	gene22762,gene8272,gene7822,gene16700,gene3862,gene4623,gene18850,gene14671,gene13882,gene14117,gene5837,gene9391,gene2383,gene15109,gene11903,gene19037,gene6879,gene2301,gene16951,gene11656,gene12003,gene11650,gene8034,gene17469,gene10787,gene18922,gene19407,gene4880,gene6287,gene3510,gene4737,gene21196,gene6710,gene17361,gene393,gene6603,gene10766,gene18408,gene9340,gene8355,gene14980,gene10996…
biological_process	GO:0070542 response to fatty acid	5 out of 785 genes, 0.6%	17 out of 8706 genes, 0.2%	1	gene614,gene7504,gene3742,gene12825,gene22493
biological_process	GO:0060219 camera-type eye photoreceptor cell differentiation	2 out of 785 genes, 0.3%	9 out of 8706 genes, 0.1%	1	gene17907,gene8763
biological_process	GO:0008203 cholesterol metabolic process	5 out of 785 genes, 0.6%	33 out of 8706 genes, 0.4%	1	gene10998,gene20187,gene7765,gene19407,gene7077
biological_process	GO:0003198 epithelial to mesenchymal transition involved in endocardial cushion formation	3 out of 785 genes, 0.4%	6 out of 8706 genes, 0.1%	1	gene17536,gene5837,gene19041
biological_process	GO:0019226 transmission of nerve impulse	4 out of 785 genes, 0.5%	22 out of 8706 genes, 0.3%	1	gene21407,gene17879,gene17876,gene1213
biological_process	GO:0060485 mesenchyme development	9 out of 785 genes, 1.1%	92 out of 8706 genes, 1.1%	1	gene2383,gene19041,gene14671,gene17536,gene17907,gene4282,gene18877,gene5837,gene5955
biological_process	GO:0007283 spermatogenesis	5 out of 785 genes, 0.6%	105 out of 8706 genes, 1.2%	1	gene13347,gene3576,gene17907,gene9826,gene7077
cellular_component	GO:0097517 contractile actin filament bundle	7 out of 785 genes, 0.9%	25 out of 8706 genes, 0.3%	1	gene6287,gene18584,gene2476,gene15600,gene15552,gene8369,gene18419
biological_process	GO:1901136 carbohydrate derivative catabolic process	9 out of 785 genes, 1.1%	56 out of 8706 genes, 0.6%	1	gene12884,gene23140,gene14980,gene14028,gene456,gene1826,gene13075,gene2147,gene18591
biological_process	GO:0014826 vein smooth muscle contraction	3 out of 785 genes, 0.4%	3 out of 8706 genes, 0.0%	1	gene2383,gene19732,gene4282
biological_process	GO:0022405 hair cycle process	6 out of 785 genes, 0.8%	32 out of 8706 genes, 0.4%	1	gene11102,gene17536,gene17907,gene7765,gene19041,gene18305
cellular_component	GO:0016021 integral component of membrane	244 out of 785 genes, 31.1%	2361 out of 8706 genes, 27.1%	1	gene22762,gene8272,gene12377,gene12655,gene2102,gene16700,gene2958,gene18850,gene1631,gene4287,gene5837,gene11932,gene8698,gene929,gene2383,gene8314,gene1464,gene8768,gene22338,gene16609,gene11926,gene20113,gene1575,gene9500,gene12577,gene7619,gene21534,gene16270,gene19896,gene8471,gene16951,gene1045,gene18483,gene3795,gene21806,gene12003,gene8034,gene12527,gene289,gene19407,gene8036,gene3510,gen…
biological_process	GO:0051656 establishment of organelle localization	9 out of 785 genes, 1.1%	134 out of 8706 genes, 1.5%	1	gene6383,gene23120,gene19717,gene11525,gene5802,gene16700,gene8430,gene22894,gene6879
biological_process	GO:0045582 positive regulation of T cell differentiation	2 out of 785 genes, 0.3%	18 out of 8706 genes, 0.2%	1	gene22952,gene134
biological_process	GO:1901605 alpha-amino acid metabolic process	12 out of 785 genes, 1.5%	97 out of 8706 genes, 1.1%	1	gene16141,gene18253,gene18255,gene10436,gene321,gene16950,gene17967,gene17448,gene1067,gene22734,gene22733,gene3754
biological_process	GO:0050770 regulation of axonogenesis	5 out of 785 genes, 0.6%	63 out of 8706 genes, 0.7%	1	gene2565,gene15029,gene13791,gene16951,gene570
biological_process	GO:1904659 glucose transmembrane transport	5 out of 785 genes, 0.6%	14 out of 8706 genes, 0.2%	1	gene17499,gene12749,gene8793,gene1256,gene6531
biological_process	GO:0031668 cellular response to extracellular stimulus	10 out of 785 genes, 1.3%	57 out of 8706 genes, 0.7%	1	gene16127,gene20767,gene5981,gene3742,gene12825,gene16700,gene6170,gene16609,gene3754,gene10077
cellular_component	GO:0043226 organelle	393 out of 785 genes, 50.1%	5190 out of 8706 genes, 59.6%	1	gene12699,gene20485,gene15552,gene14332,gene16700,gene21233,gene5703,gene3862,gene947,gene14671,gene13882,gene14117,gene199,gene22765,gene16127,gene2703,gene8118,gene20846,gene19975,gene15109,gene2715,gene19338,gene15158,gene8768,gene20113,gene23407,gene13147,gene22657,gene21534,gene16951,gene846,gene1045,gene11739,gene20762,gene16614,gene11890,gene18922,gene19407,gene1402,gene7104,gene19717,gene…
biological_process	GO:0014032 neural crest cell development	4 out of 785 genes, 0.5%	32 out of 8706 genes, 0.4%	1	gene14671,gene2383,gene17907,gene4282
biological_process	GO:0060761 negative regulation of response to cytokine stimulus	3 out of 785 genes, 0.4%	15 out of 8706 genes, 0.2%	1	gene614,gene4623,gene18227
molecular_function	GO:0019210 kinase inhibitor activity	5 out of 785 genes, 0.6%	38 out of 8706 genes, 0.4%	1	gene20767,gene16951,gene16298,gene10132,gene6604
biological_process	GO:0006873 cellular ion homeostasis	20 out of 785 genes, 2.5%	196 out of 8706 genes, 2.3%	1	gene8442,gene13844,gene16700,gene22493,gene2767,gene19732,gene23408,gene18922,gene7681,gene7719,gene3730,gene847,gene13190,gene23138,gene13162,gene11926,gene19637,gene6626,gene4282,gene16044
biological_process	GO:0045075 regulation of interleukin-12 biosynthetic process	2 out of 785 genes, 0.3%	4 out of 8706 genes, 0.0%	1	gene17361,gene15810
cellular_component	GO:0030017 sarcomere	9 out of 785 genes, 1.1%	69 out of 8706 genes, 0.8%	1	gene6287,gene9974,gene21192,gene20698,gene20113,gene12626,gene18584,gene20558,gene5150
molecular_function	GO:0016788 hydrolase activity, acting on ester bonds	28 out of 785 genes, 3.6%	339 out of 8706 genes, 3.9%	1	gene18688,gene12884,gene10767,gene12254,gene10766,gene7030,gene12655,gene431,gene22606,gene4623,gene9557,gene4634,gene18591,gene1671,gene7051,gene9837,gene7104,gene9836,gene23138,gene6227,gene6341,gene11261,gene1826,gene19958,gene20873,gene13593,gene16617,gene15200
biological_process	GO:1900543 negative regulation of purine nucleotide metabolic process	3 out of 785 genes, 0.4%	21 out of 8706 genes, 0.2%	1	gene21395,gene4282,gene11184
biological_process	GO:0010613 positive regulation of cardiac muscle hypertrophy	3 out of 785 genes, 0.4%	7 out of 8706 genes, 0.1%	1	gene1826,gene8442,gene4282
molecular_function	GO:0019707 protein-cysteine S-acyltransferase activity	2 out of 785 genes, 0.3%	14 out of 8706 genes, 0.2%	1	gene2641,gene16204
biological_process	GO:2001222 regulation of neuron migration	2 out of 785 genes, 0.3%	11 out of 8706 genes, 0.1%	1	gene21395,gene10132
biological_process	GO:0007435 salivary gland morphogenesis	2 out of 785 genes, 0.3%	16 out of 8706 genes, 0.2%	1	gene18922,gene5955
biological_process	GO:0050793 regulation of developmental process	80 out of 785 genes, 10.2%	851 out of 8706 genes, 9.8%	1	gene3449,gene8271,gene16700,gene22952,gene4623,gene2316,gene13332,gene18281,gene2383,gene13791,gene11525,gene5802,gene11903,gene19037,gene8430,gene8419,gene3447,gene4282,gene23187,gene16044,gene6879,gene17966,gene16951,gene7144,gene11181,gene8763,gene10815,gene19041,gene13075,gene14507,gene19407,gene5974,gene3510,gene4737,gene11349,gene614,gene393,gene15249,gene2565,gene8355,gene134,gene15810,gen…
biological_process	GO:0050905 neuromuscular process	7 out of 785 genes, 0.9%	48 out of 8706 genes, 0.6%	1	gene21407,gene2565,gene10436,gene14117,gene18877,gene1213,gene841
biological_process	GO:0002360 T cell lineage commitment	2 out of 785 genes, 0.3%	6 out of 8706 genes, 0.1%	1	gene21395,gene18305
molecular_function	GO:0032403 protein complex binding	39 out of 785 genes, 5.0%	387 out of 8706 genes, 4.4%	1	gene13844,gene16871,gene19953,gene18331,gene14332,gene16102,gene4623,gene19542,gene11866,gene15820,gene20192,gene7547,gene13791,gene15635,gene15594,gene15158,gene20558,gene2476,gene9539,gene13147,gene6396,gene15487,gene20438,gene21192,gene19883,gene1225,gene1283,gene2767,gene1290,gene11184,gene21687,gene14433,gene1517,gene3510,gene21196,gene8809,gene20544,gene12626,gene16617
biological_process	GO:0050863 regulation of T cell activation	11 out of 785 genes, 1.4%	86 out of 8706 genes, 1.0%	1	gene21394,gene134,gene18305,gene15810,gene818,gene22952,gene4623,gene13347,gene19037,gene3822,gene23308
biological_process	GO:0086009 membrane repolarization	2 out of 785 genes, 0.3%	7 out of 8706 genes, 0.1%	1	gene17903,gene20075
biological_process	GO:0019370 leukotriene biosynthetic process	3 out of 785 genes, 0.4%	5 out of 8706 genes, 0.1%	1	gene10962,gene2588,gene15724
biological_process	GO:0009117 nucleotide metabolic process	19 out of 785 genes, 2.4%	185 out of 8706 genes, 2.1%	1	gene12884,gene6989,gene6542,gene6213,gene1314,gene10819,gene23138,gene15726,gene4455,gene226,gene1826,gene19958,gene9557,gene7010,gene23248,gene18591,gene1290,gene19283,gene7051
biological_process	GO:1902533 positive regulation of intracellular signal transduction	44 out of 785 genes, 5.6%	348 out of 8706 genes, 4.0%	1	gene7945,gene3495,gene134,gene16700,gene4623,gene19640,gene6170,gene2316,gene7681,gene18281,gene7547,gene13791,gene6508,gene10925,gene17833,gene19637,gene2246,gene17907,gene9539,gene4282,gene20819,gene16044,gene5673,gene7944,gene15291,gene16951,gene7144,gene20438,gene18234,gene22493,gene23041,gene17536,gene1141,gene11184,gene10199,gene847,gene4737,gene13162,gene21142,gene3822,gene16701,gene17361,…
biological_process	GO:0022008 neurogenesis	54 out of 785 genes, 6.9%	577 out of 8706 genes, 6.6%	1	gene3449,gene2565,gene7822,gene134,gene841,gene21395,gene5729,gene2316,gene1213,gene13332,gene15095,gene2383,gene13791,gene11525,gene570,gene5802,gene11261,gene21407,gene1458,gene19037,gene13347,gene20970,gene22894,gene15857,gene17907,gene3447,gene16044,gene6879,gene16951,gene7144,gene8806,gene8763,gene3860,gene11102,gene11650,gene17536,gene17469,gene19407,gene13232,gene16738,gene4737,gene21196,g…
biological_process	GO:0098581 detection of external biotic stimulus	2 out of 785 genes, 0.3%	3 out of 8706 genes, 0.0%	1	gene8701,gene17361
biological_process	GO:0021761 limbic system development	4 out of 785 genes, 0.5%	33 out of 8706 genes, 0.4%	1	gene20970,gene14117,gene7822,gene1213
cellular_component	GO:0005581 collagen trimer	2 out of 785 genes, 0.3%	28 out of 8706 genes, 0.3%	1	gene19415,gene19417
biological_process	GO:1904894 positive regulation of STAT cascade	3 out of 785 genes, 0.4%	25 out of 8706 genes, 0.3%	1	gene17536,gene3822,gene7144
biological_process	GO:0035384 thioester biosynthetic process	2 out of 785 genes, 0.3%	12 out of 8706 genes, 0.1%	1	gene6928,gene18656
biological_process	GO:0006909 phagocytosis	8 out of 785 genes, 1.0%	35 out of 8706 genes, 0.4%	1	gene16700,gene13570,gene12030,gene14685,gene22952,gene11926,gene18922,gene9826
molecular_function	GO:0016702 oxidoreductase activity, acting on single donors with incorporation of molecular oxygen, incorporation of two atoms of oxygen	2 out of 785 genes, 0.3%	12 out of 8706 genes, 0.1%	1	gene10962,gene14650
biological_process	GO:0006605 protein targeting	7 out of 785 genes, 0.9%	150 out of 8706 genes, 1.7%	1	gene13223,gene13347,gene11926,gene21395,gene16614,gene2933,gene5955
biological_process	GO:0001937 negative regulation of endothelial cell proliferation	2 out of 785 genes, 0.3%	14 out of 8706 genes, 0.2%	1	gene11608,gene5673
molecular_function	GO:0035650 AP-1 adaptor complex binding	2 out of 785 genes, 0.3%	3 out of 8706 genes, 0.0%	1	gene6396,gene2767
biological_process	GO:1902237 positive regulation of endoplasmic reticulum stress-induced intrinsic apoptotic signaling pathway	2 out of 785 genes, 0.3%	6 out of 8706 genes, 0.1%	1	gene13162,gene4623
biological_process	GO:0070098 chemokine-mediated signaling pathway	7 out of 785 genes, 0.9%	27 out of 8706 genes, 0.3%	1	gene7144,gene4004,gene11932,gene12063,gene22493,gene18234,gene4003
biological_process	GO:1901991 negative regulation of mitotic cell cycle phase transition	4 out of 785 genes, 0.5%	47 out of 8706 genes, 0.5%	1	gene23478,gene20767,gene10319,gene19883
cellular_component	GO:0098791 Golgi subcompartment	11 out of 785 genes, 1.4%	99 out of 8706 genes, 1.1%	1	gene6396,gene18428,gene17270,gene18331,gene5802,gene13162,gene8120,gene2767,gene14787,gene16044,gene9811
biological_process	GO:0070304 positive regulation of stress-activated protein kinase signaling cascade	10 out of 785 genes, 1.3%	51 out of 8706 genes, 0.6%	1	gene18281,gene7144,gene23041,gene22493,gene6170,gene17361,gene4282,gene5673,gene7681,gene5955
biological_process	GO:0042107 cytokine metabolic process	2 out of 785 genes, 0.3%	5 out of 8706 genes, 0.1%	1	gene9591,gene13332
biological_process	GO:0034599 cellular response to oxidative stress	6 out of 785 genes, 0.8%	50 out of 8706 genes, 0.6%	1	gene12699,gene3822,gene1045,gene23326,gene12825,gene10077
molecular_function	GO:0035639 purine ribonucleoside triphosphate binding	80 out of 785 genes, 10.2%	930 out of 8706 genes, 10.7%	1	gene16871,gene17448,gene2933,gene16700,gene15516,gene14909,gene608,gene11869,gene8487,gene17894,gene8118,gene11544,gene6213,gene11525,gene15109,gene3627,gene22680,gene16302,gene9500,gene23407,gene13147,gene19742,gene14978,gene7141,gene10436,gene846,gene7144,gene2767,gene12527,gene6623,gene10787,gene11890,gene14351,gene6287,gene3510,gene1845,gene6989,gene20802,gene23133,gene18331,gene12825,gene157…
biological_process	GO:1903507 negative regulation of nucleic acid-templated transcription	44 out of 785 genes, 5.6%	406 out of 8706 genes, 4.7%	1	gene23050,gene3576,gene21267,gene21261,gene8355,gene8271,gene10863,gene134,gene841,gene15810,gene4623,gene18645,gene16661,gene16127,gene15095,gene2383,gene3853,gene15600,gene21668,gene14685,gene13347,gene19037,gene17907,gene16302,gene4282,gene21604,gene14638,gene15291,gene17564,gene11181,gene22596,gene8767,gene5981,gene19041,gene3860,gene11650,gene11102,gene17536,gene20673,gene16738,gene3510,gene…
biological_process	GO:0071827 plasma lipoprotein particle organization	2 out of 785 genes, 0.3%	17 out of 8706 genes, 0.2%	1	gene20187,gene7077
biological_process	GO:0009101 glycoprotein biosynthetic process	8 out of 785 genes, 1.0%	144 out of 8706 genes, 1.7%	1	gene8120,gene11903,gene17270,gene13573,gene3667,gene5729,gene18145,gene16625
biological_process	GO:0045638 negative regulation of myeloid cell differentiation	7 out of 785 genes, 0.9%	34 out of 8706 genes, 0.4%	1	gene15095,gene11102,gene4623,gene21394,gene9960,gene7144,gene14708
biological_process	GO:0042246 tissue regeneration	4 out of 785 genes, 0.5%	18 out of 8706 genes, 0.2%	1	gene22952,gene15029,gene15045,gene6366
biological_process	GO:0072079 nephron tubule formation	2 out of 785 genes, 0.3%	11 out of 8706 genes, 0.1%	1	gene17907,gene134
biological_process	GO:0043331 response to dsRNA	2 out of 785 genes, 0.3%	32 out of 8706 genes, 0.4%	1	gene3853,gene16700
biological_process	GO:0019725 cellular homeostasis	28 out of 785 genes, 3.6%	271 out of 8706 genes, 3.1%	1	gene23192,gene8442,gene13844,gene12699,gene16700,gene22493,gene2767,gene19732,gene23408,gene18922,gene9826,gene7681,gene7719,gene3730,gene10819,gene847,gene13190,gene23138,gene13162,gene614,gene11926,gene19637,gene6626,gene23326,gene393,gene4282,gene6366,gene16044
biological_process	GO:0008277 regulation of G-protein coupled receptor protein signaling pathway	5 out of 785 genes, 0.6%	37 out of 8706 genes, 0.4%	1	gene12281,gene4282,gene23407,gene23208,gene16044
biological_process	GO:0048757 pigment granule maturation	2 out of 785 genes, 0.3%	5 out of 8706 genes, 0.1%	1	gene6396,gene2767
biological_process	GO:0086010 membrane depolarization during action potential	2 out of 785 genes, 0.3%	23 out of 8706 genes, 0.3%	1	gene12377,gene20113
molecular_function	GO:0033218 amide binding	10 out of 785 genes, 1.3%	84 out of 8706 genes, 1.0%	1	gene819,gene22538,gene2383,gene479,gene14028,gene13882,gene10212,gene23427,gene23187,gene5955
biological_process	GO:0045069 regulation of viral genome replication	4 out of 785 genes, 0.5%	23 out of 8706 genes, 0.3%	1	gene14978,gene6170,gene17536,gene1176
biological_process	GO:0016197 endosomal transport	6 out of 785 genes, 0.8%	99 out of 8706 genes, 1.1%	1	gene6396,gene11544,gene2767,gene11525,gene20101,gene2933
biological_process	GO:0002683 negative regulation of immune system process	22 out of 785 genes, 2.8%	132 out of 8706 genes, 1.5%	1	gene13305,gene7144,gene15810,gene11102,gene22952,gene4623,gene1283,gene17536,gene9960,gene9826,gene15095,gene21394,gene2180,gene17565,gene18219,gene13347,gene19037,gene17907,gene16044,gene7619,gene14708,gene5955
biological_process	GO:0010639 negative regulation of organelle organization	9 out of 785 genes, 1.1%	160 out of 8706 genes, 1.8%	1	gene20057,gene15594,gene14332,gene11349,gene13162,gene20558,gene16614,gene20718,gene6343
cellular_component	GO:0031975 envelope	34 out of 785 genes, 4.3%	389 out of 8706 genes, 4.5%	1	gene2565,gene16700,gene15724,gene23248,gene10239,gene4238,gene16950,gene19637,gene11926,gene17796,gene3447,gene20819,gene16044,gene6396,gene10436,gene1045,gene7030,gene20436,gene1290,gene11914,gene19407,gene10962,gene10240,gene2588,gene4832,gene3742,gene11192,gene11349,gene818,gene13162,gene16701,gene6626,gene2496,gene13303
biological_process	GO:0072522 purine-containing compound biosynthetic process	3 out of 785 genes, 0.4%	70 out of 8706 genes, 0.8%	1	gene6542,gene6213,gene15726
biological_process	GO:1900371 regulation of purine nucleotide biosynthetic process	5 out of 785 genes, 0.6%	44 out of 8706 genes, 0.5%	1	gene7144,gene4282,gene16044,gene11184,gene6480
biological_process	GO:0043368 positive T cell selection	2 out of 785 genes, 0.3%	9 out of 8706 genes, 0.1%	1	gene15487,gene21395
biological_process	GO:0002224 toll-like receptor signaling pathway	7 out of 785 genes, 0.9%	24 out of 8706 genes, 0.3%	1	gene614,gene22714,gene8701,gene3495,gene8700,gene17361,gene10925
biological_process	GO:0022412 cellular process involved in reproduction in multicellular organism	2 out of 785 genes, 0.3%	90 out of 8706 genes, 1.0%	1	gene6343,gene1178
molecular_function	GO:0032561 guanyl ribonucleotide binding	22 out of 785 genes, 2.8%	204 out of 8706 genes, 2.3%	1	gene6396,gene10436,gene7141,gene16871,gene6869,gene2933,gene14909,gene9327,gene2767,gene11890,gene16123,gene13629,gene6213,gene11544,gene11525,gene8628,gene8369,gene1047,gene818,gene22680,gene18813,gene19742
biological_process	GO:0035640 exploration behavior	2 out of 785 genes, 0.3%	11 out of 8706 genes, 0.1%	1	gene11799,gene4880
biological_process	GO:0071772 response to BMP	4 out of 785 genes, 0.5%	42 out of 8706 genes, 0.5%	1	gene17907,gene3510,gene3447,gene134
biological_process	GO:0007265 Ras protein signal transduction	3 out of 785 genes, 0.4%	39 out of 8706 genes, 0.4%	1	gene20767,gene13347,gene4832
biological_process	GO:0045859 regulation of protein kinase activity	28 out of 785 genes, 3.6%	292 out of 8706 genes, 3.4%	1	gene16951,gene16298,gene7144,gene8271,gene16700,gene19883,gene23041,gene22493,gene14028,gene4623,gene6170,gene11704,gene15831,gene11184,gene20767,gene3510,gene6604,gene818,gene11926,gene8430,gene9539,gene17361,gene18919,gene4282,gene23407,gene10132,gene5955,gene15249
biological_process	GO:0031056 regulation of histone modification	9 out of 785 genes, 1.1%	52 out of 8706 genes, 0.6%	1	gene16127,gene15095,gene20057,gene17481,gene134,gene18146,gene13347,gene19037,gene15607
biological_process	GO:0008217 regulation of blood pressure	12 out of 785 genes, 1.5%	65 out of 8706 genes, 0.7%	1	gene18281,gene2383,gene10436,gene479,gene19637,gene16701,gene19732,gene4282,gene23427,gene6343,gene23187,gene7681
biological_process	GO:0006997 nucleus organization	2 out of 785 genes, 0.3%	47 out of 8706 genes, 0.5%	1	gene20057,gene1290
biological_process	GO:0051155 positive regulation of striated muscle cell differentiation	3 out of 785 genes, 0.4%	20 out of 8706 genes, 0.2%	1	gene8355,gene3447,gene4282
biological_process	GO:0002218 activation of innate immune response	8 out of 785 genes, 1.0%	29 out of 8706 genes, 0.3%	1	gene14589,gene22714,gene8701,gene3495,gene10925,gene614,gene8700,gene17361
biological_process	GO:0071222 cellular response to lipopolysaccharide	8 out of 785 genes, 1.0%	41 out of 8706 genes, 0.5%	1	gene12884,gene22714,gene14685,gene614,gene3822,gene19751,gene17361,gene2390
biological_process	GO:0006526 arginine biosynthetic process	3 out of 785 genes, 0.4%	3 out of 8706 genes, 0.0%	1	gene18253,gene18255,gene17448
molecular_function	GO:0005160 transforming growth factor beta receptor binding	2 out of 785 genes, 0.3%	18 out of 8706 genes, 0.2%	1	gene8628,gene5955
biological_process	GO:0043405 regulation of MAP kinase activity	10 out of 785 genes, 1.3%	124 out of 8706 genes, 1.4%	1	gene16700,gene23041,gene6170,gene8430,gene15831,gene9539,gene17361,gene4282,gene11184,gene15249
biological_process	GO:0051480 regulation of cytosolic calcium ion concentration	11 out of 785 genes, 1.4%	78 out of 8706 genes, 0.9%	1	gene8442,gene3730,gene13844,gene23138,gene16700,gene22493,gene13162,gene19637,gene19732,gene4282,gene16044
biological_process	GO:0042512 negative regulation of tyrosine phosphorylation of Stat1 protein	3 out of 785 genes, 0.4%	3 out of 8706 genes, 0.0%	1	gene4623,gene16298,gene17966
biological_process	GO:0046463 acylglycerol biosynthetic process	2 out of 785 genes, 0.3%	8 out of 8706 genes, 0.1%	1	gene7030,gene8328
biological_process	GO:0048864 stem cell development	9 out of 785 genes, 1.1%	65 out of 8706 genes, 0.7%	1	gene2383,gene19041,gene14671,gene15029,gene17536,gene17907,gene4282,gene5837,gene5955
biological_process	GO:0099531 presynaptic process involved in synaptic transmission	7 out of 785 genes, 0.9%	39 out of 8706 genes, 0.4%	1	gene6383,gene15029,gene23120,gene18342,gene5802,gene16700,gene6879
biological_process	GO:2000052 positive regulation of non-canonical Wnt signaling pathway	2 out of 785 genes, 0.3%	8 out of 8706 genes, 0.1%	1	gene22596,gene14507
biological_process	GO:0048468 cell development	45 out of 785 genes, 5.7%	603 out of 8706 genes, 6.9%	1	gene7822,gene134,gene841,gene14671,gene5729,gene6343,gene5837,gene15095,gene2383,gene13791,gene21407,gene1458,gene13347,gene20970,gene22894,gene15857,gene17907,gene4282,gene14638,gene6076,gene16951,gene8806,gene19041,gene3860,gene17536,gene17469,gene18877,gene9826,gene13232,gene4366,gene6287,gene9974,gene21196,gene4562,gene15029,gene3822,gene12626,gene20187,gene17361,gene2131,gene14708,gene5737,g…
molecular_function	GO:0016616 oxidoreductase activity, acting on the CH-OH group of donors, NAD or NADP as acceptor	3 out of 785 genes, 0.4%	49 out of 8706 genes, 0.6%	1	gene7765,gene13303,gene9514
molecular_function	GO:0005231 excitatory extracellular ligand-gated ion channel activity	3 out of 785 genes, 0.4%	22 out of 8706 genes, 0.3%	1	gene16701,gene1723,gene16700
biological_process	GO:0051289 protein homotetramerization	3 out of 785 genes, 0.4%	24 out of 8706 genes, 0.3%	1	gene14117,gene17903,gene18591
biological_process	GO:0001702 gastrulation with mouth forming second	2 out of 785 genes, 0.3%	12 out of 8706 genes, 0.1%	1	gene11102,gene3510
biological_process	GO:0035065 regulation of histone acetylation	5 out of 785 genes, 0.6%	22 out of 8706 genes, 0.3%	1	gene18146,gene15095,gene19037,gene20057,gene134
biological_process	GO:0043371 negative regulation of CD4-positive, alpha-beta T cell differentiation	2 out of 785 genes, 0.3%	5 out of 8706 genes, 0.1%	1	gene22952,gene13347
molecular_function	GO:0042277 peptide binding	9 out of 785 genes, 1.1%	74 out of 8706 genes, 0.8%	1	gene14028,gene819,gene2383,gene13882,gene479,gene23427,gene10212,gene23187,gene5955
biological_process	GO:0006812 cation transport	36 out of 785 genes, 4.6%	356 out of 8706 genes, 4.1%	1	gene17879,gene8442,gene3694,gene12377,gene7870,gene16700,gene6531,gene6650,gene18342,gene23248,gene7681,gene1213,gene12749,gene11230,gene17876,gene11926,gene20113,gene11986,gene9500,gene6095,gene18483,gene22493,gene289,gene5998,gene7719,gene4980,gene17499,gene22954,gene17903,gene20075,gene1789,gene7048,gene318,gene16701,gene6626,gene393
biological_process	GO:0071375 cellular response to peptide hormone stimulus	9 out of 785 genes, 1.1%	66 out of 8706 genes, 0.8%	1	gene16127,gene18657,gene819,gene3742,gene10925,gene4623,gene21395,gene16388,gene16044
biological_process	GO:0032770 positive regulation of monooxygenase activity	2 out of 785 genes, 0.3%	12 out of 8706 genes, 0.1%	1	gene10436,gene7144
cellular_component	GO:0030141 secretory granule	9 out of 785 genes, 1.1%	81 out of 8706 genes, 0.9%	1	gene18428,gene7945,gene3730,gene1225,gene7226,gene11926,gene5837,gene7944,gene12435
biological_process	GO:1901532 regulation of hematopoietic progenitor cell differentiation	3 out of 785 genes, 0.4%	13 out of 8706 genes, 0.1%	1	gene15095,gene6170,gene17536
biological_process	GO:0000724 double-strand break repair via homologous recombination	2 out of 785 genes, 0.3%	46 out of 8706 genes, 0.5%	1	gene20057,gene6623
molecular_function	GO:0015298 solute:cation antiporter activity	2 out of 785 genes, 0.3%	16 out of 8706 genes, 0.2%	1	gene11926,gene7719
molecular_function	GO:0003796 lysozyme activity	2 out of 785 genes, 0.3%	2 out of 8706 genes, 0.0%	1	gene456,gene2147
biological_process	GO:0043632 modification-dependent macromolecule catabolic process	9 out of 785 genes, 1.1%	215 out of 8706 genes, 2.5%	1	gene13872,gene4238,gene8958,gene10936,gene5987,gene1021,gene17833,gene18227,gene16614
molecular_function	GO:0016651 oxidoreductase activity, acting on NAD(P)H	3 out of 785 genes, 0.4%	37 out of 8706 genes, 0.4%	1	gene23326,gene7681,gene12435
biological_process	GO:0043403 skeletal muscle tissue regeneration	2 out of 785 genes, 0.3%	9 out of 8706 genes, 0.1%	1	gene22952,gene15029
molecular_function	GO:0015485 cholesterol binding	4 out of 785 genes, 0.5%	21 out of 8706 genes, 0.2%	1	gene13305,gene20187,gene9526,gene14021
biological_process	GO:0034620 cellular response to unfolded protein	4 out of 785 genes, 0.5%	32 out of 8706 genes, 0.4%	1	gene6170,gene22539,gene5981,gene9786
biological_process	GO:0032508 DNA duplex unwinding	5 out of 785 genes, 0.6%	27 out of 8706 genes, 0.3%	1	gene4768,gene12060,gene846,gene15109,gene7234
biological_process	GO:0070988 demethylation	2 out of 785 genes, 0.3%	23 out of 8706 genes, 0.3%	1	gene13784,gene13783
biological_process	GO:1903053 regulation of extracellular matrix organization	3 out of 785 genes, 0.4%	17 out of 8706 genes, 0.2%	1	gene17536,gene17907,gene18877
biological_process	GO:0009127 purine nucleoside monophosphate biosynthetic process	2 out of 785 genes, 0.3%	30 out of 8706 genes, 0.3%	1	gene6213,gene15726
biological_process	GO:0061178 regulation of insulin secretion involved in cellular response to glucose stimulus	3 out of 785 genes, 0.4%	17 out of 8706 genes, 0.2%	1	gene614,gene278,gene11184
biological_process	GO:0032808 lacrimal gland development	2 out of 785 genes, 0.3%	5 out of 8706 genes, 0.1%	1	gene14117,gene17907
biological_process	GO:0003333 amino acid transmembrane transport	6 out of 785 genes, 0.8%	39 out of 8706 genes, 0.4%	1	gene10239,gene929,gene8036,gene14701,gene14319,gene21534
biological_process	GO:0051252 regulation of RNA metabolic process	106 out of 785 genes, 13.5%	1227 out of 8706 genes, 14.1%	1	gene9591,gene3576,gene15552,gene8271,gene10863,gene5703,gene3862,gene1885,gene4623,gene16661,gene11101,gene13332,gene16127,gene18281,gene2383,gene7547,gene3853,gene1652,gene10936,gene2715,gene3863,gene21668,gene7135,gene14685,gene11903,gene19037,gene11926,gene20970,gene16302,gene3447,gene4282,gene23407,gene16044,gene21604,gene7176,gene15291,gene11181,gene19041,gene11650,gene20762,gene19717,gene35…
molecular_function	GO:0035004 phosphatidylinositol 3-kinase activity	2 out of 785 genes, 0.3%	8 out of 8706 genes, 0.1%	1	gene13190,gene19293
biological_process	GO:0086019 cell-cell signaling involved in cardiac conduction	2 out of 785 genes, 0.3%	12 out of 8706 genes, 0.1%	1	gene20113,gene20075
biological_process	GO:0034142 toll-like receptor 4 signaling pathway	3 out of 785 genes, 0.4%	7 out of 8706 genes, 0.1%	1	gene614,gene17361,gene10925
molecular_function	GO:0005244 voltage-gated ion channel activity	12 out of 785 genes, 1.5%	87 out of 8706 genes, 1.0%	1	gene17879,gene12377,gene17903,gene20075,gene1789,gene17876,gene7048,gene20113,gene393,gene5998,gene7681,gene1213
biological_process	GO:0090501 RNA phosphodiester bond hydrolysis	5 out of 785 genes, 0.6%	50 out of 8706 genes, 0.6%	1	gene20871,gene10767,gene10766,gene18779,gene6341
biological_process	GO:0016458 gene silencing	5 out of 785 genes, 0.6%	47 out of 8706 genes, 0.5%	1	gene20871,gene3853,gene21395,gene10863,gene21668
biological_process	GO:0009411 response to UV	5 out of 785 genes, 0.6%	58 out of 8706 genes, 0.7%	1	gene20767,gene20057,gene14980,gene11201,gene5987
biological_process	GO:0042060 wound healing	18 out of 785 genes, 2.3%	111 out of 8706 genes, 1.3%	1	gene7945,gene12523,gene4323,gene22952,gene1225,gene10787,gene9826,gene15045,gene8036,gene847,gene13190,gene11926,gene15029,gene2246,gene18584,gene393,gene6366,gene7944
molecular_function	GO:0005200 structural constituent of cytoskeleton	4 out of 785 genes, 0.5%	67 out of 8706 genes, 0.8%	1	gene13629,gene16102,gene11890,gene15158
molecular_function	GO:0019894 kinesin binding	2 out of 785 genes, 0.3%	13 out of 8706 genes, 0.1%	1	gene8809,gene9833
biological_process	GO:0035108 limb morphogenesis	7 out of 785 genes, 0.9%	72 out of 8706 genes, 0.8%	1	gene3449,gene17536,gene15029,gene17907,gene3447,gene18419,gene5737
biological_process	GO:0086002 cardiac muscle cell action potential involved in contraction	3 out of 785 genes, 0.4%	16 out of 8706 genes, 0.2%	1	gene20113,gene17903,gene20075
biological_process	GO:0031281 positive regulation of cyclase activity	2 out of 785 genes, 0.3%	17 out of 8706 genes, 0.2%	1	gene16044,gene6480
biological_process	GO:0030501 positive regulation of bone mineralization	3 out of 785 genes, 0.4%	17 out of 8706 genes, 0.2%	1	gene3510,gene393,gene16700
biological_process	GO:0045935 positive regulation of nucleobase-containing compound metabolic process	69 out of 785 genes, 8.8%	707 out of 8706 genes, 8.1%	1	gene9591,gene3576,gene8272,gene15552,gene8271,gene16700,gene5703,gene1885,gene11101,gene13332,gene16127,gene18281,gene7547,gene2715,gene6604,gene14685,gene11903,gene19037,gene11926,gene20970,gene4282,gene16044,gene7176,gene19041,gene11650,gene19717,gene614,gene17361,gene20304,gene134,gene15810,gene18305,gene6170,gene18645,gene21395,gene15095,gene7038,gene11608,gene17833,gene17907,gene9539,gene100…
biological_process	GO:0009150 purine ribonucleotide metabolic process	10 out of 785 genes, 1.3%	117 out of 8706 genes, 1.3%	1	gene12884,gene6542,gene6213,gene1314,gene10819,gene23138,gene1826,gene23248,gene1290,gene19283
biological_process	GO:0008306 associative learning	4 out of 785 genes, 0.5%	31 out of 8706 genes, 0.4%	1	gene20970,gene9960,gene5802,gene16017
biological_process	GO:0043410 positive regulation of MAPK cascade	23 out of 785 genes, 2.9%	179 out of 8706 genes, 2.1%	1	gene7945,gene7144,gene16700,gene23041,gene22493,gene18234,gene6170,gene2316,gene11184,gene7681,gene18281,gene13791,gene4737,gene19637,gene3822,gene9539,gene17361,gene4282,gene5673,gene16044,gene5955,gene7944,gene15249
biological_process	GO:0070374 positive regulation of ERK1 and ERK2 cascade	10 out of 785 genes, 1.3%	72 out of 8706 genes, 0.8%	1	gene18281,gene7945,gene13791,gene7144,gene22493,gene18234,gene17361,gene2316,gene16044,gene7944
biological_process	GO:0032655 regulation of interleukin-12 production	3 out of 785 genes, 0.4%	15 out of 8706 genes, 0.2%	1	gene14685,gene17361,gene15810
biological_process	GO:0050658 RNA transport	2 out of 785 genes, 0.3%	42 out of 8706 genes, 0.5%	1	gene3853,gene16614
biological_process	GO:1902807 negative regulation of cell cycle G1/S phase transition	2 out of 785 genes, 0.3%	20 out of 8706 genes, 0.2%	1	gene23478,gene20767
biological_process	GO:0021766 hippocampus development	3 out of 785 genes, 0.4%	28 out of 8706 genes, 0.3%	1	gene20970,gene7822,gene1213
biological_process	GO:0030199 collagen fibril organization	3 out of 785 genes, 0.4%	12 out of 8706 genes, 0.1%	1	gene18281,gene10851,gene5955
biological_process	GO:0035282 segmentation	2 out of 785 genes, 0.3%	40 out of 8706 genes, 0.5%	1	gene18877,gene3860
biological_process	GO:0043009 chordate embryonic development	25 out of 785 genes, 3.2%	255 out of 8706 genes, 2.9%	1	gene18688,gene3449,gene20057,gene9340,gene8355,gene134,gene7077,gene3860,gene19041,gene17536,gene13882,gene18877,gene608,gene15095,gene9391,gene20673,gene5974,gene7765,gene4737,gene17565,gene19037,gene17907,gene4282,gene6366,gene17966
biological_process	GO:0046683 response to organophosphorus	5 out of 785 genes, 0.6%	30 out of 8706 genes, 0.3%	1	gene8442,gene13844,gene16701,gene23407,gene16700
cellular_component	GO:1902911 protein kinase complex	3 out of 785 genes, 0.4%	49 out of 8706 genes, 0.6%	1	gene20767,gene22596,gene12825
biological_process	GO:0031338 regulation of vesicle fusion	2 out of 785 genes, 0.3%	26 out of 8706 genes, 0.3%	1	gene22952,gene13845
biological_process	GO:0045742 positive regulation of epidermal growth factor receptor signaling pathway	2 out of 785 genes, 0.3%	12 out of 8706 genes, 0.1%	1	gene16044,gene11184
molecular_function	GO:0005496 steroid binding	8 out of 785 genes, 1.0%	38 out of 8706 genes, 0.4%	1	gene614,gene13305,gene20187,gene2715,gene9526,gene2316,gene16044,gene14021
biological_process	GO:0035315 hair cell differentiation	3 out of 785 genes, 0.4%	18 out of 8706 genes, 0.2%	1	gene17536,gene134,gene5737
biological_process	GO:1903364 positive regulation of cellular protein catabolic process	4 out of 785 genes, 0.5%	57 out of 8706 genes, 0.7%	1	gene4238,gene22596,gene7144,gene9539
biological_process	GO:0031929 TOR signaling	3 out of 785 genes, 0.4%	12 out of 8706 genes, 0.1%	1	gene1141,gene134,gene10925
biological_process	GO:0008152 metabolic process	322 out of 785 genes, 41.0%	3786 out of 8706 genes, 43.5%	1	gene22762,gene12699,gene15552,gene12655,gene16700,gene5703,gene947,gene14117,gene199,gene22765,gene16127,gene2703,gene9868,gene8118,gene10936,gene19975,gene15109,gene2715,gene19338,gene7135,gene8768,gene8419,gene23407,gene22657,gene846,gene1045,gene11656,gene18753,gene22606,gene6623,gene16614,gene18922,gene14650,gene19407,gene4880,gene7104,gene5739,gene2766,gene18779,gene17967,gene8499,gene13162,…
cellular_component	GO:0016607 nuclear speck	11 out of 785 genes, 1.4%	136 out of 8706 genes, 1.6%	1	gene18341,gene17984,gene14022,gene11511,gene12825,gene15051,gene10043,gene15193,gene6381,gene23407,gene11985
biological_process	GO:0002181 cytoplasmic translation	2 out of 785 genes, 0.3%	20 out of 8706 genes, 0.2%	1	gene19183,gene1881
biological_process	GO:0015718 monocarboxylic acid transport	3 out of 785 genes, 0.4%	47 out of 8706 genes, 0.5%	1	gene22952,gene17796,gene988
molecular_function	GO:0003924 GTPase activity	12 out of 785 genes, 1.5%	86 out of 8706 genes, 1.0%	1	gene13629,gene6396,gene16871,gene11525,gene6869,gene14909,gene818,gene22680,gene18813,gene2767,gene11890,gene19742
biological_process	GO:0003208 cardiac ventricle morphogenesis	2 out of 785 genes, 0.3%	30 out of 8706 genes, 0.3%	1	gene17536,gene134
biological_process	GO:0032535 regulation of cellular component size	13 out of 785 genes, 1.7%	151 out of 8706 genes, 1.7%	1	gene2565,gene13791,gene16951,gene7144,gene16700,gene15158,gene16102,gene15029,gene20558,gene4282,gene393,gene20718,gene2705
biological_process	GO:1901990 regulation of mitotic cell cycle phase transition	6 out of 785 genes, 0.8%	96 out of 8706 genes, 1.1%	1	gene23478,gene22952,gene20767,gene10319,gene18645,gene19883
biological_process	GO:0030522 intracellular receptor signaling pathway	8 out of 785 genes, 1.0%	51 out of 8706 genes, 0.6%	1	gene16127,gene7176,gene14589,gene841,gene614,gene1885,gene21395,gene16044
biological_process	GO:0071322 cellular response to carbohydrate stimulus	2 out of 785 genes, 0.3%	11 out of 8706 genes, 0.1%	1	gene6343,gene16044
biological_process	GO:0009306 protein secretion	9 out of 785 genes, 1.1%	42 out of 8706 genes, 0.5%	1	gene7945,gene23120,gene3510,gene134,gene614,gene17536,gene16303,gene17361,gene13332
biological_process	GO:0090181 regulation of cholesterol metabolic process	4 out of 785 genes, 0.5%	8 out of 8706 genes, 0.1%	1	gene16127,gene10199,gene23407,gene7077
cellular_component	GO:0005743 mitochondrial inner membrane	10 out of 785 genes, 1.3%	171 out of 8706 genes, 2.0%	1	gene10239,gene10240,gene1045,gene16950,gene3742,gene11192,gene13162,gene23248,gene11914,gene13303
biological_process	GO:0090068 positive regulation of cell cycle process	5 out of 785 genes, 0.6%	80 out of 8706 genes, 0.9%	1	gene22952,gene20767,gene16614,gene8271,gene4282
molecular_function	GO:0015295 solute:proton symporter activity	2 out of 785 genes, 0.3%	9 out of 8706 genes, 0.1%	1	gene17499,gene6531
biological_process	GO:0051099 positive regulation of binding	2 out of 785 genes, 0.3%	60 out of 8706 genes, 0.7%	1	gene23326,gene134
biological_process	GO:0030518 intracellular steroid hormone receptor signaling pathway	3 out of 785 genes, 0.4%	18 out of 8706 genes, 0.2%	1	gene1885,gene16044,gene841
biological_process	GO:0008150 biological_process	3 out of 785 genes, 0.4%	13 out of 8706 genes, 0.1%	1	gene22762,gene12377,gene15552,gene12655,gene5703,gene3862,gene947,gene14671,gene19542,gene21625,gene3736,gene22765,gene16127,gene20846,gene15109,gene13570,gene19338,gene15158,gene20569,gene22338,gene20113,gene23407,gene6879,gene22657,gene21534,gene16270,gene2301,gene846,gene1045,gene14447,gene18483,gene11739,gene697,gene17469,gene6623,gene18922,gene4466,gene4880,gene8036,gene12015,gene20910,gene1…
molecular_function	GO:0051540 metal cluster binding	3 out of 785 genes, 0.4%	34 out of 8706 genes, 0.4%	1	gene18919,gene23408,gene5673
biological_process	GO:0051051 negative regulation of transport	12 out of 785 genes, 1.5%	153 out of 8706 genes, 1.8%	1	gene16127,gene13305,gene278,gene7144,gene11511,gene22952,gene614,gene13162,gene17536,gene6626,gene7619,gene11184
biological_process	GO:0000278 mitotic cell cycle	15 out of 785 genes, 1.9%	204 out of 8706 genes, 2.3%	1	gene3449,gene2661,gene20767,gene20057,gene5022,gene10936,gene14332,gene19883,gene8410,gene10319,gene18645,gene8430,gene19542,gene16614,gene2144
biological_process	GO:0019229 regulation of vasoconstriction	5 out of 785 genes, 0.6%	18 out of 8706 genes, 0.2%	1	gene19637,gene7945,gene19732,gene4282,gene7944
molecular_function	GO:0004935 adrenergic receptor activity	2 out of 785 genes, 0.3%	4 out of 8706 genes, 0.0%	1	gene19637,gene11184
biological_process	GO:0040014 regulation of multicellular organism growth	2 out of 785 genes, 0.3%	33 out of 8706 genes, 0.4%	1	gene21394,gene21395
molecular_function	GO:0015075 ion transmembrane transporter activity	45 out of 785 genes, 5.7%	438 out of 8706 genes, 5.0%	1	gene17879,gene8442,gene12377,gene16700,gene6531,gene6650,gene18342,gene15511,gene23248,gene7681,gene1213,gene929,gene10239,gene12749,gene11230,gene17876,gene11926,gene20113,gene11986,gene17796,gene9500,gene20199,gene6095,gene12577,gene21534,gene18483,gene988,gene5998,gene7719,gene4980,gene23142,gene8036,gene17499,gene22954,gene17903,gene1723,gene14701,gene20075,gene1789,gene7048,gene318,gene16701…
biological_process	GO:0071214 cellular response to abiotic stimulus	9 out of 785 genes, 1.1%	95 out of 8706 genes, 1.1%	1	gene20767,gene20057,gene14980,gene15810,gene11349,gene21142,gene17361,gene17907,gene7681
biological_process	GO:0002456 T cell mediated immunity	2 out of 785 genes, 0.3%	9 out of 8706 genes, 0.1%	1	gene11926,gene2766
biological_process	GO:1903038 negative regulation of leukocyte cell-cell adhesion	6 out of 785 genes, 0.8%	35 out of 8706 genes, 0.4%	1	gene22952,gene4623,gene19037,gene13347,gene17448,gene15810
cellular_component	GO:0044452 nucleolar part	3 out of 785 genes, 0.4%	76 out of 8706 genes, 0.9%	1	gene21142,gene22596,gene8499
molecular_function	GO:0015172 acidic amino acid transmembrane transporter activity	2 out of 785 genes, 0.3%	8 out of 8706 genes, 0.1%	1	gene8036,gene21534
biological_process	GO:0008347 glial cell migration	2 out of 785 genes, 0.3%	16 out of 8706 genes, 0.2%	1	gene7822,gene5955
biological_process	GO:0002520 immune system development	32 out of 785 genes, 4.1%	261 out of 8706 genes, 3.0%	1	gene6706,gene134,gene18305,gene15810,gene22952,gene4623,gene21395,gene2316,gene15095,gene17270,gene14685,gene13347,gene13573,gene19183,gene23308,gene11157,gene15487,gene7144,gene11656,gene11657,gene9826,gene23478,gene21394,gene4366,gene3730,gene17481,gene6227,gene3855,gene15761,gene1178,gene2390,gene14708
molecular_function	GO:0017111 nucleoside-triphosphatase activity	33 out of 785 genes, 4.2%	333 out of 8706 genes, 3.8%	1	gene16871,gene19953,gene18331,gene14332,gene15516,gene14909,gene13629,gene11869,gene17894,gene17674,gene11525,gene15109,gene7234,gene3627,gene4768,gene22680,gene9500,gene8649,gene13147,gene19742,gene6396,gene846,gene6869,gene12527,gene2767,gene12060,gene11890,gene9974,gene818,gene21626,gene18813,gene1550,gene677
molecular_function	GO:0070412 R-SMAD binding	2 out of 785 genes, 0.3%	12 out of 8706 genes, 0.1%	1	gene18982,gene10077
biological_process	GO:0051704 multi-organism process	64 out of 785 genes, 8.2%	470 out of 8706 genes, 5.4%	1	gene787,gene22762,gene22714,gene3576,gene8442,gene18408,gene14980,gene10996,gene134,gene16700,gene7229,gene21233,gene15810,gene18850,gene14671,gene7226,gene6170,gene21395,gene18920,gene19751,gene1394,gene18342,gene6343,gene14589,gene8701,gene3475,gene7971,gene13570,gene14685,gene19037,gene13347,gene11926,gene456,gene14922,gene17907,gene10212,gene20819,gene7944,gene14978,gene10767,gene12884,gene10…
biological_process	GO:0032886 regulation of microtubule-based process	5 out of 785 genes, 0.6%	110 out of 8706 genes, 1.3%	1	gene2661,gene20057,gene15594,gene16614,gene14332
biological_process	GO:0050673 epithelial cell proliferation	6 out of 785 genes, 0.8%	45 out of 8706 genes, 0.5%	1	gene19037,gene8272,gene17907,gene8271,gene13190,gene18305
biological_process	GO:0030282 bone mineralization	2 out of 785 genes, 0.3%	13 out of 8706 genes, 0.1%	1	gene9340,gene393
biological_process	GO:0042063 gliogenesis	8 out of 785 genes, 1.0%	77 out of 8706 genes, 0.9%	1	gene7822,gene4737,gene21395,gene17536,gene17361,gene17907,gene5955,gene6480
biological_process	GO:0007267 cell-cell signaling	33 out of 785 genes, 4.2%	245 out of 8706 genes, 2.8%	1	gene8271,gene134,gene16700,gene13882,gene15440,gene18342,gene10350,gene479,gene11005,gene5802,gene11903,gene19637,gene20113,gene4282,gene6879,gene23187,gene819,gene23120,gene8034,gene289,gene23427,gene11184,gene4880,gene23142,gene7688,gene6383,gene1723,gene3510,gene20075,gene4832,gene15029,gene16701,gene2131
cellular_component	GO:1902711 GABA-A receptor complex	2 out of 785 genes, 0.3%	14 out of 8706 genes, 0.2%	1	gene15511,gene2131
biological_process	GO:0002526 acute inflammatory response	3 out of 785 genes, 0.4%	11 out of 8706 genes, 0.1%	1	gene9510,gene3822,gene393
biological_process	GO:0098602 single organism cell adhesion	27 out of 785 genes, 3.4%	184 out of 8706 genes, 2.1%	1	gene15487,gene7945,gene18408,gene12492,gene20438,gene134,gene16700,gene22493,gene18305,gene15810,gene22952,gene4623,gene21395,gene2316,gene9826,gene21687,gene8036,gene17270,gene20210,gene4737,gene818,gene11926,gene19183,gene18584,gene2476,gene17907,gene7944
biological_process	GO:0045981 positive regulation of nucleotide metabolic process	3 out of 785 genes, 0.4%	37 out of 8706 genes, 0.4%	1	gene16700,gene16044,gene6480
biological_process	GO:0048609 multicellular organismal reproductive process	10 out of 785 genes, 1.3%	195 out of 8706 genes, 2.2%	1	gene3576,gene7077,gene13347,gene19037,gene6623,gene17907,gene7830,gene6343,gene9826,gene1178
biological_process	GO:0016071 mRNA metabolic process	13 out of 785 genes, 1.7%	180 out of 8706 genes, 2.1%	1	gene20775,gene16215,gene3853,gene19975,gene13724,gene19338,gene841,gene20871,gene18988,gene6115,gene23313,gene23438,gene15018
biological_process	GO:1901863 positive regulation of muscle tissue development	4 out of 785 genes, 0.5%	23 out of 8706 genes, 0.3%	1	gene17536,gene13075,gene4282,gene12063
biological_process	GO:0010975 regulation of neuron projection development	14 out of 785 genes, 1.8%	151 out of 8706 genes, 1.7%	1	gene2565,gene13791,gene16951,gene11525,gene7144,gene16738,gene570,gene8806,gene5802,gene134,gene11261,gene15029,gene6879,gene13332
biological_process	GO:0002687 positive regulation of leukocyte migration	8 out of 785 genes, 1.0%	31 out of 8706 genes, 0.4%	1	gene7144,gene22493,gene818,gene19732,gene4004,gene393,gene21687,gene4003
biological_process	GO:0030855 epithelial cell differentiation	19 out of 785 genes, 2.4%	190 out of 8706 genes, 2.2%	1	gene14638,gene6076,gene22596,gene134,gene8763,gene18305,gene22952,gene17536,gene18877,gene20192,gene2383,gene20673,gene3510,gene4737,gene19037,gene15029,gene17907,gene22657,gene5737
biological_process	GO:0000003 reproduction	29 out of 785 genes, 3.7%	381 out of 8706 genes, 4.4%	1	gene3576,gene8442,gene18408,gene8272,gene134,gene7077,gene8410,gene19041,gene17536,gene21395,gene6623,gene9826,gene6343,gene4880,gene15095,gene21394,gene5974,gene7971,gene7765,gene13347,gene13573,gene19037,gene15029,gene14922,gene17907,gene7830,gene6366,gene1178,gene17966
biological_process	GO:0032677 regulation of interleukin-8 production	2 out of 785 genes, 0.3%	19 out of 8706 genes, 0.2%	1	gene22952,gene17361
biological_process	GO:0034220 ion transmembrane transport	39 out of 785 genes, 5.0%	393 out of 8706 genes, 4.5%	1	gene17879,gene8442,gene12377,gene16700,gene6650,gene18342,gene15511,gene23248,gene1213,gene929,gene10239,gene17876,gene11926,gene20113,gene17796,gene9500,gene20199,gene6095,gene12577,gene21534,gene18483,gene22493,gene5998,gene7719,gene4980,gene23142,gene8036,gene22954,gene17903,gene1723,gene20075,gene14701,gene1789,gene7048,gene318,gene16701,gene14319,gene393,gene2131
molecular_function	GO:0046983 protein dimerization activity	45 out of 785 genes, 5.7%	457 out of 8706 genes, 5.2%	1	gene10766,gene13844,gene21261,gene14332,gene10863,gene134,gene21233,gene18645,gene21395,gene14117,gene2144,gene16127,gene18281,gene7547,gene7038,gene11608,gene15051,gene11261,gene19637,gene19037,gene11926,gene17907,gene8169,gene5673,gene7176,gene10436,gene11511,gene13724,gene5981,gene11102,gene1225,gene19415,gene20436,gene17536,gene4634,gene18877,gene11184,gene9826,gene673,gene847,gene11349,gene1…
biological_process	GO:1903523 negative regulation of blood circulation	2 out of 785 genes, 0.3%	7 out of 8706 genes, 0.1%	1	gene19637,gene6626
biological_process	GO:0071354 cellular response to interleukin-6	2 out of 785 genes, 0.3%	6 out of 8706 genes, 0.1%	1	gene21395,gene3822
biological_process	GO:0003254 regulation of membrane depolarization	3 out of 785 genes, 0.4%	17 out of 8706 genes, 0.2%	1	gene13162,gene20113,gene16700
biological_process	GO:0001570 vasculogenesis	4 out of 785 genes, 0.5%	27 out of 8706 genes, 0.3%	1	gene11534,gene13573,gene17536,gene15029
biological_process	GO:0060512 prostate gland morphogenesis	2 out of 785 genes, 0.3%	12 out of 8706 genes, 0.1%	1	gene17536,gene17907
biological_process	GO:0061384 heart trabecula morphogenesis	2 out of 785 genes, 0.3%	18 out of 8706 genes, 0.2%	1	gene17536,gene6480
biological_process	GO:1900101 regulation of endoplasmic reticulum unfolded protein response	2 out of 785 genes, 0.3%	11 out of 8706 genes, 0.1%	1	gene13162,gene4623
cellular_component	GO:0005922 connexon complex	2 out of 785 genes, 0.3%	12 out of 8706 genes, 0.1%	1	gene2654,gene2655
biological_process	GO:0045992 negative regulation of embryonic development	2 out of 785 genes, 0.3%	10 out of 8706 genes, 0.1%	1	gene134,gene19041
biological_process	GO:0042743 hydrogen peroxide metabolic process	2 out of 785 genes, 0.3%	6 out of 8706 genes, 0.1%	1	gene12699,gene7681
biological_process	GO:1990748 cellular detoxification	6 out of 785 genes, 0.8%	31 out of 8706 genes, 0.4%	1	gene22653,gene12699,gene1045,gene23326,gene15724,gene4880
biological_process	GO:2000096 positive regulation of Wnt signaling pathway, planar cell polarity pathway	2 out of 785 genes, 0.3%	4 out of 8706 genes, 0.0%	1	gene22596,gene14507
biological_process	GO:0032490 detection of molecule of bacterial origin	2 out of 785 genes, 0.3%	3 out of 8706 genes, 0.0%	1	gene8701,gene17361
biological_process	GO:0051345 positive regulation of hydrolase activity	27 out of 785 genes, 3.4%	322 out of 8706 genes, 3.7%	1	gene15487,gene16951,gene20438,gene2318,gene21192,gene22773,gene2663,gene22493,gene18234,gene18204,gene947,gene8194,gene21395,gene2928,gene16614,gene608,gene15594,gene13162,gene817,gene11903,gene13845,gene12281,gene985,gene20187,gene16617,gene22546,gene5673
biological_process	GO:2000145 regulation of cell motility	41 out of 785 genes, 5.2%	271 out of 8706 genes, 3.1%	1	gene134,gene22952,gene21395,gene19732,gene2316,gene19293,gene11261,gene17565,gene8768,gene14922,gene17907,gene9539,gene4282,gene10893,gene16044,gene4003,gene18688,gene13305,gene7144,gene22596,gene19041,gene22493,gene11102,gene14028,gene17536,gene11184,gene21687,gene238,gene4832,gene4737,gene818,gene18219,gene15029,gene12626,gene4004,gene22546,gene393,gene15200,gene5737,gene5955,gene10132
biological_process	GO:0034369 plasma lipoprotein particle remodeling	2 out of 785 genes, 0.3%	12 out of 8706 genes, 0.1%	1	gene20187,gene7077
biological_process	GO:0031214 biomineral tissue development	2 out of 785 genes, 0.3%	16 out of 8706 genes, 0.2%	1	gene9340,gene393
biological_process	GO:0034613 cellular protein localization	24 out of 785 genes, 3.1%	500 out of 8706 genes, 5.7%	1	gene13223,gene6396,gene10270,gene2933,gene21395,gene2767,gene16614,gene10272,gene20101,gene22595,gene6383,gene7547,gene10819,gene4737,gene21407,gene11926,gene13347,gene13845,gene3855,gene20113,gene17907,gene9539,gene6879,gene5955
molecular_function	GO:0015081 sodium ion transmembrane transporter activity	7 out of 785 genes, 0.9%	67 out of 8706 genes, 0.8%	1	gene318,gene20113,gene12749,gene18342,gene18483,gene988,gene7719
molecular_function	GO:0004950 chemokine receptor activity	4 out of 785 genes, 0.5%	12 out of 8706 genes, 0.1%	1	gene4004,gene11932,gene12063,gene4003
biological_process	GO:1901655 cellular response to ketone	3 out of 785 genes, 0.4%	22 out of 8706 genes, 0.3%	1	gene7504,gene12825,gene5150
biological_process	GO:0010575 positive regulation of vascular endothelial growth factor production	2 out of 785 genes, 0.3%	12 out of 8706 genes, 0.1%	1	gene7681,gene17565
biological_process	GO:0006414 translational elongation	2 out of 785 genes, 0.3%	10 out of 8706 genes, 0.1%	1	gene18813,gene6869
biological_process	GO:0051270 regulation of cellular component movement	43 out of 785 genes, 5.5%	294 out of 8706 genes, 3.4%	1	gene134,gene22952,gene21395,gene19732,gene2316,gene19293,gene11261,gene17565,gene8768,gene13347,gene14922,gene17907,gene9539,gene4282,gene10893,gene16044,gene4003,gene18688,gene13305,gene7144,gene22596,gene19041,gene22493,gene11102,gene14028,gene17536,gene11184,gene21687,gene238,gene4832,gene4737,gene818,gene18219,gene15029,gene12626,gene6626,gene4004,gene22546,gene393,gene15200,gene10132,gene573…
biological_process	GO:0003014 renal system process	2 out of 785 genes, 0.3%	27 out of 8706 genes, 0.3%	1	gene18281,gene4282
biological_process	GO:0007179 transforming growth factor beta receptor signaling pathway	2 out of 785 genes, 0.3%	31 out of 8706 genes, 0.4%	1	gene5955,gene10077
biological_process	GO:0050766 positive regulation of phagocytosis	5 out of 785 genes, 0.6%	15 out of 8706 genes, 0.2%	1	gene15487,gene11926,gene18331,gene393,gene13570
molecular_function	GO:1901618 organic hydroxy compound transmembrane transporter activity	3 out of 785 genes, 0.4%	19 out of 8706 genes, 0.2%	1	gene17796,gene18342,gene11230
biological_process	GO:0055123 digestive system development	7 out of 785 genes, 0.9%	51 out of 8706 genes, 0.6%	1	gene2383,gene17536,gene17907,gene3510,gene13724,gene5955,gene5737
biological_process	GO:0032743 positive regulation of interleukin-2 production	3 out of 785 genes, 0.4%	13 out of 8706 genes, 0.1%	1	gene22952,gene12884,gene21394
molecular_function	GO:0035173 histone kinase activity	2 out of 785 genes, 0.3%	8 out of 8706 genes, 0.1%	1	gene20057,gene12825
cellular_component	GO:0005829 cytosol	84 out of 785 genes, 10.7%	1222 out of 8706 genes, 14.0%	1	gene9591,gene14332,gene2933,gene21233,gene22952,gene4623,gene14117,gene608,gene14589,gene11544,gene15109,gene5802,gene8430,gene23407,gene5150,gene14978,gene1314,gene10436,gene11181,gene20436,gene13075,gene18922,gene18779,gene18656,gene17967,gene14701,gene4832,gene4737,gene676,gene1845,gene12281,gene393,gene19283,gene1881,gene9811,gene787,gene2565,gene18253,gene3495,gene6706,gene18255,gene22950,ge…
cellular_component	GO:0005667 transcription factor complex	11 out of 785 genes, 1.4%	163 out of 8706 genes, 1.9%	1	gene15095,gene3576,gene17481,gene134,gene1885,gene11102,gene18645,gene21395,gene17907,gene10077,gene14708
biological_process	GO:0060348 bone development	6 out of 785 genes, 0.8%	80 out of 8706 genes, 0.9%	1	gene8120,gene9340,gene10787,gene17907,gene393,gene14708
biological_process	GO:0002696 positive regulation of leukocyte activation	11 out of 785 genes, 1.4%	82 out of 8706 genes, 0.9%	1	gene21394,gene20767,gene8767,gene134,gene2180,gene22952,gene13347,gene3822,gene9539,gene17361,gene2316
molecular_function	GO:0016799 hydrolase activity, hydrolyzing N-glycosyl compounds	3 out of 785 genes, 0.4%	16 out of 8706 genes, 0.2%	1	gene8768,gene8767,gene22657
biological_process	GO:0009890 negative regulation of biosynthetic process	55 out of 785 genes, 7.0%	527 out of 8706 genes, 6.1%	1	gene23050,gene10766,gene3576,gene21267,gene21261,gene8355,gene8271,gene10863,gene134,gene841,gene15810,gene4623,gene6170,gene18645,gene21395,gene16661,gene16127,gene15095,gene2383,gene7547,gene3853,gene15600,gene21668,gene14685,gene19037,gene13347,gene20970,gene17907,gene16302,gene4282,gene16044,gene21604,gene15291,gene14638,gene17564,gene11181,gene22596,gene8767,gene5981,gene3860,gene19041,gene1…
biological_process	GO:2000758 positive regulation of peptidyl-lysine acetylation	3 out of 785 genes, 0.4%	10 out of 8706 genes, 0.1%	1	gene18146,gene19037,gene134
molecular_function	GO:0030971 receptor tyrosine kinase binding	2 out of 785 genes, 0.3%	21 out of 8706 genes, 0.2%	1	gene18688,gene4623
biological_process	GO:0002711 positive regulation of T cell mediated immunity	2 out of 785 genes, 0.3%	11 out of 8706 genes, 0.1%	1	gene134,gene16700
biological_process	GO:0010718 positive regulation of epithelial to mesenchymal transition	5 out of 785 genes, 0.6%	20 out of 8706 genes, 0.2%	1	gene17536,gene22596,gene17907,gene5955,gene19041
cellular_component	GO:0000775 chromosome, centromeric region	3 out of 785 genes, 0.4%	77 out of 8706 genes, 0.9%	1	gene19037,gene21261,gene8410
biological_process	GO:0006996 organelle organization	74 out of 785 genes, 9.4%	1240 out of 8706 genes, 14.2%	1	gene15552,gene14332,gene10863,gene16700,gene22952,gene16102,gene947,gene14671,gene14589,gene15594,gene15109,gene5802,gene21668,gene19338,gene15158,gene8430,gene18919,gene15487,gene7144,gene846,gene7801,gene2767,gene16614,gene11890,gene4466,gene6287,gene673,gene4832,gene21196,gene11349,gene13162,gene614,gene985,gene2565,gene18408,gene8355,gene18331,gene134,gene12825,gene10392,gene13629,gene7234,ge…
biological_process	GO:0043414 macromolecule methylation	4 out of 785 genes, 0.5%	87 out of 8706 genes, 1.0%	1	gene614,gene20970,gene6115,gene15607
biological_process	GO:0001676 long-chain fatty acid metabolic process	2 out of 785 genes, 0.3%	20 out of 8706 genes, 0.2%	1	gene6928,gene7830
biological_process	GO:0032206 positive regulation of telomere maintenance	2 out of 785 genes, 0.3%	19 out of 8706 genes, 0.2%	1	gene8318,gene6604
cellular_component	GO:0031253 cell projection membrane	8 out of 785 genes, 1.0%	68 out of 8706 genes, 0.8%	1	gene18428,gene819,gene22954,gene8763,gene21626,gene9833,gene10678,gene7681
biological_process	GO:0009260 ribonucleotide biosynthetic process	3 out of 785 genes, 0.4%	64 out of 8706 genes, 0.7%	1	gene4455,gene6542,gene6213
biological_process	GO:0032963 collagen metabolic process	2 out of 785 genes, 0.3%	13 out of 8706 genes, 0.1%	1	gene20544,gene16700
biological_process	GO:0090183 regulation of kidney development	3 out of 785 genes, 0.4%	25 out of 8706 genes, 0.3%	1	gene17907,gene134,gene8763
biological_process	GO:0046385 deoxyribose phosphate biosynthetic process	2 out of 785 genes, 0.3%	5 out of 8706 genes, 0.1%	1	gene6989,gene15726
biological_process	GO:0010769 regulation of cell morphogenesis involved in differentiation	12 out of 785 genes, 1.5%	138 out of 8706 genes, 1.6%	1	gene2565,gene13791,gene16951,gene22596,gene16738,gene570,gene19041,gene11903,gene17536,gene15029,gene17907,gene5955
molecular_function	GO:0017022 myosin binding	4 out of 785 genes, 0.5%	16 out of 8706 genes, 0.2%	1	gene22680,gene9833,gene18584,gene9974
biological_process	GO:0048589 developmental growth	19 out of 785 genes, 2.4%	156 out of 8706 genes, 1.8%	1	gene21267,gene20057,gene8272,gene7822,gene134,gene22952,gene17536,gene13882,gene15045,gene13791,gene3510,gene19637,gene8430,gene15029,gene22894,gene14922,gene17907,gene6366,gene5955
biological_process	GO:0040007 growth	19 out of 785 genes, 2.4%	179 out of 8706 genes, 2.1%	1	gene21267,gene20057,gene8272,gene7822,gene134,gene22952,gene17536,gene13882,gene15045,gene13791,gene3510,gene19637,gene8430,gene15029,gene22894,gene14922,gene17907,gene6366,gene5955
biological_process	GO:0072330 monocarboxylic acid biosynthetic process	10 out of 785 genes, 1.3%	55 out of 8706 genes, 0.6%	1	gene10998,gene10962,gene2588,gene14117,gene19732,gene6928,gene15724,gene4282,gene9369,gene8169
biological_process	GO:0032689 negative regulation of interferon-gamma production	4 out of 785 genes, 0.5%	9 out of 8706 genes, 0.1%	1	gene614,gene17361,gene134,gene2180
molecular_function	GO:0016417 S-acyltransferase activity	2 out of 785 genes, 0.3%	16 out of 8706 genes, 0.2%	1	gene2641,gene16204
molecular_function	GO:0003707 steroid hormone receptor activity	4 out of 785 genes, 0.5%	36 out of 8706 genes, 0.4%	1	gene614,gene14676,gene2715,gene16044
biological_process	GO:0051188 cofactor biosynthetic process	5 out of 785 genes, 0.6%	67 out of 8706 genes, 0.8%	1	gene1845,gene226,gene10436,gene6928,gene18656
cellular_component	GO:0000781 chromosome, telomeric region	6 out of 785 genes, 0.8%	59 out of 8706 genes, 0.7%	1	gene846,gene21261,gene4683,gene15109,gene7234,gene8499
biological_process	GO:0046486 glycerolipid metabolic process	11 out of 785 genes, 1.4%	130 out of 8706 genes, 1.5%	1	gene787,gene7030,gene13190,gene11261,gene7077,gene20187,gene4634,gene23407,gene1933,gene8328,gene19293
biological_process	GO:0009968 negative regulation of signal transduction	45 out of 785 genes, 5.7%	419 out of 8706 genes, 4.8%	1	gene2565,gene7945,gene12825,gene134,gene16700,gene18204,gene4623,gene15095,gene8628,gene11608,gene11261,gene13347,gene8430,gene8073,gene17907,gene5673,gene16044,gene17966,gene7944,gene13872,gene13305,gene16951,gene16298,gene22596,gene17502,gene13724,gene5981,gene19041,gene18227,gene17536,gene13075,gene15831,gene18982,gene14507,gene14137,gene9826,gene847,gene2180,gene4737,gene13162,gene614,gene173…
biological_process	GO:0030835 negative regulation of actin filament depolymerization	2 out of 785 genes, 0.3%	16 out of 8706 genes, 0.2%	1	gene20558,gene20718
biological_process	GO:0048634 regulation of muscle organ development	3 out of 785 genes, 0.4%	45 out of 8706 genes, 0.5%	1	gene17536,gene13075,gene4282
biological_process	GO:0008654 phospholipid biosynthetic process	5 out of 785 genes, 0.6%	66 out of 8706 genes, 0.8%	1	gene787,gene13190,gene23407,gene19293,gene8328
biological_process	GO:0016485 protein processing	9 out of 785 genes, 1.1%	75 out of 8706 genes, 0.9%	1	gene7945,gene20438,gene11201,gene16700,gene13162,gene20544,gene5673,gene608,gene7944
biological_process	GO:0009156 ribonucleoside monophosphate biosynthetic process	2 out of 785 genes, 0.3%	37 out of 8706 genes, 0.4%	1	gene4455,gene6213
biological_process	GO:0045446 endothelial cell differentiation	3 out of 785 genes, 0.4%	29 out of 8706 genes, 0.3%	1	gene17536,gene15029,gene3510
molecular_function	GO:0031996 thioesterase binding	2 out of 785 genes, 0.3%	9 out of 8706 genes, 0.1%	1	gene17564,gene11184
biological_process	GO:0032259 methylation	6 out of 785 genes, 0.8%	115 out of 8706 genes, 1.3%	1	gene614,gene16609,gene20970,gene6115,gene22733,gene15607
molecular_function	GO:1902936 phosphatidylinositol bisphosphate binding	2 out of 785 genes, 0.3%	28 out of 8706 genes, 0.3%	1	gene14420,gene17903
biological_process	GO:0060333 interferon-gamma-mediated signaling pathway	3 out of 785 genes, 0.4%	3 out of 8706 genes, 0.0%	1	gene12104,gene11608,gene15810
biological_process	GO:2000398 regulation of thymocyte aggregation	2 out of 785 genes, 0.3%	10 out of 8706 genes, 0.1%	1	gene4623,gene18305
biological_process	GO:0034101 erythrocyte homeostasis	7 out of 785 genes, 0.9%	35 out of 8706 genes, 0.4%	1	gene4623,gene13347,gene12699,gene4366,gene847,gene134,gene14708
biological_process	GO:1902107 positive regulation of leukocyte differentiation	4 out of 785 genes, 0.5%	40 out of 8706 genes, 0.5%	1	gene22952,gene21394,gene134,gene10077
biological_process	GO:0048483 autonomic nervous system development	3 out of 785 genes, 0.4%	19 out of 8706 genes, 0.2%	1	gene2383,gene15857,gene134
biological_process	GO:0055117 regulation of cardiac muscle contraction	3 out of 785 genes, 0.4%	27 out of 8706 genes, 0.3%	1	gene19637,gene6626,gene16701
biological_process	GO:0009893 positive regulation of metabolic process	147 out of 785 genes, 18.7%	1463 out of 8706 genes, 16.8%	1	gene9591,gene8272,gene20485,gene15552,gene16700,gene21233,gene5703,gene4623,gene947,gene16127,gene15594,gene2715,gene13570,gene11903,gene19037,gene11926,gene18919,gene23407,gene16951,gene14028,gene11650,gene16614,gene14507,gene19407,gene4880,gene19717,gene3510,gene4737,gene13162,gene12281,gene17361,gene7945,gene20304,gene12825,gene134,gene18305,gene6170,gene21395,gene19732,gene7681,gene19293,gene…
biological_process	GO:0045793 positive regulation of cell size	2 out of 785 genes, 0.3%	5 out of 8706 genes, 0.1%	1	gene4282,gene2705
biological_process	GO:0007005 mitochondrion organization	8 out of 785 genes, 1.0%	154 out of 8706 genes, 1.8%	1	gene6396,gene16700,gene11349,gene13162,gene947,gene2767,gene18919,gene6480
cellular_component	GO:0034702 ion channel complex	14 out of 785 genes, 1.8%	115 out of 8706 genes, 1.3%	1	gene23142,gene17879,gene12377,gene17903,gene20075,gene17876,gene7048,gene21407,gene20113,gene15511,gene9500,gene393,gene2131,gene1213
biological_process	GO:0032271 regulation of protein polymerization	5 out of 785 genes, 0.6%	75 out of 8706 genes, 0.9%	1	gene16102,gene20558,gene7144,gene20718,gene15158
cellular_component	GO:0005789 endoplasmic reticulum membrane	12 out of 785 genes, 1.5%	217 out of 8706 genes, 2.5%	1	gene2703,gene10387,gene5902,gene13783,gene13162,gene13784,gene6626,gene6928,gene19407,gene23187,gene5837,gene8328
biological_process	GO:0006310 DNA recombination	3 out of 785 genes, 0.4%	77 out of 8706 genes, 0.9%	1	gene20057,gene6623,gene6227
molecular_function	GO:0008329 signaling pattern recognition receptor activity	2 out of 785 genes, 0.3%	3 out of 8706 genes, 0.0%	1	gene19751,gene17361
biological_process	GO:0071824 protein-DNA complex subunit organization	6 out of 785 genes, 0.8%	73 out of 8706 genes, 0.8%	1	gene17079,gene673,gene17907,gene15109,gene10863,gene8410
biological_process	GO:0043200 response to amino acid	2 out of 785 genes, 0.3%	29 out of 8706 genes, 0.3%	1	gene19037,gene16298
biological_process	GO:0043902 positive regulation of multi-organism process	4 out of 785 genes, 0.5%	49 out of 8706 genes, 0.6%	1	gene22714,gene17536,gene4321,gene2390
biological_process	GO:0030802 regulation of cyclic nucleotide biosynthetic process	5 out of 785 genes, 0.6%	42 out of 8706 genes, 0.5%	1	gene7144,gene4282,gene16044,gene11184,gene6480
molecular_function	GO:0019783 ubiquitin-like protein-specific protease activity	2 out of 785 genes, 0.3%	56 out of 8706 genes, 0.6%	1	gene13872,gene1021
biological_process	GO:0001944 vasculature development	20 out of 785 genes, 2.5%	187 out of 8706 genes, 2.1%	1	gene10767,gene10766,gene7144,gene7077,gene18305,gene11534,gene17536,gene18419,gene7681,gene18281,gene3510,gene5974,gene13190,gene4737,gene7765,gene13573,gene15029,gene4282,gene6366,gene17966
biological_process	GO:0090280 positive regulation of calcium ion import	3 out of 785 genes, 0.4%	14 out of 8706 genes, 0.2%	1	gene18688,gene14028,gene16044
biological_process	GO:0033692 cellular polysaccharide biosynthetic process	2 out of 785 genes, 0.3%	10 out of 8706 genes, 0.1%	1	gene8120,gene5729
biological_process	GO:0002700 regulation of production of molecular mediator of immune response	7 out of 785 genes, 0.9%	33 out of 8706 genes, 0.4%	1	gene13347,gene13791,gene3822,gene17361,gene134,gene7619,gene5955
molecular_function	GO:0008009 chemokine activity	2 out of 785 genes, 0.3%	19 out of 8706 genes, 0.2%	1	gene22493,gene18234
biological_process	GO:0003181 atrioventricular valve morphogenesis	2 out of 785 genes, 0.3%	10 out of 8706 genes, 0.1%	1	gene17536,gene14708
biological_process	GO:0010605 negative regulation of macromolecule metabolic process	95 out of 785 genes, 12.1%	868 out of 8706 genes, 10.0%	1	gene3449,gene3576,gene14863,gene8271,gene10863,gene16700,gene4623,gene16661,gene16127,gene18281,gene9868,gene2383,gene7547,gene3853,gene2715,gene13570,gene21668,gene6604,gene14685,gene19037,gene20970,gene8430,gene18919,gene16302,gene4282,gene23407,gene16044,gene21604,gene17966,gene15291,gene13305,gene16951,gene16298,gene11181,gene4363,gene19041,gene4365,gene11650,gene3510,gene21165,gene614,gene23…
biological_process	GO:0045408 regulation of interleukin-6 biosynthetic process	2 out of 785 genes, 0.3%	7 out of 8706 genes, 0.1%	1	gene19037,gene8271
cellular_component	GO:0005575 cellular_component	2 out of 785 genes, 0.3%	14 out of 8706 genes, 0.2%	1	gene22762,gene12377,gene15552,gene12655,gene5703,gene3862,gene947,gene14671,gene19542,gene21625,gene3736,gene22765,gene16127,gene20846,gene15109,gene13570,gene19338,gene15158,gene20569,gene22338,gene20113,gene23407,gene6879,gene22657,gene21534,gene16270,gene2301,gene846,gene1045,gene14447,gene18483,gene11739,gene697,gene17469,gene6623,gene18922,gene4466,gene4880,gene8036,gene12015,gene20910,gene1…
biological_process	GO:0016525 negative regulation of angiogenesis	2 out of 785 genes, 0.3%	29 out of 8706 genes, 0.3%	1	gene17536,gene11608
biological_process	GO:0072698 protein localization to microtubule cytoskeleton	2 out of 785 genes, 0.3%	16 out of 8706 genes, 0.2%	1	gene7547,gene3855
biological_process	GO:0006513 protein monoubiquitination	3 out of 785 genes, 0.4%	26 out of 8706 genes, 0.3%	1	gene17833,gene5987,gene12017
biological_process	GO:0045639 positive regulation of myeloid cell differentiation	2 out of 785 genes, 0.3%	32 out of 8706 genes, 0.4%	1	gene15095,gene10077
biological_process	GO:0021536 diencephalon development	2 out of 785 genes, 0.3%	31 out of 8706 genes, 0.4%	1	gene15095,gene18342
molecular_function	GO:0004842 ubiquitin-protein transferase activity	12 out of 785 genes, 1.5%	199 out of 8706 genes, 2.3%	1	gene238,gene12686,gene16215,gene4238,gene8958,gene11511,gene10936,gene5987,gene17833,gene7698,gene18227,gene12017
biological_process	GO:0001667 ameboidal-type cell migration	4 out of 785 genes, 0.5%	67 out of 8706 genes, 0.8%	1	gene14671,gene2383,gene17907,gene5737
molecular_function	GO:0003779 actin binding	24 out of 785 genes, 3.1%	174 out of 8706 genes, 2.0%	1	gene19953,gene15552,gene7801,gene18331,gene21192,gene16102,gene14671,gene20718,gene15820,gene4466,gene20192,gene10392,gene11869,gene14420,gene17674,gene19948,gene15158,gene3627,gene21626,gene9833,gene20558,gene1550,gene2476,gene12626
biological_process	GO:1900180 regulation of protein localization to nucleus	9 out of 785 genes, 1.1%	73 out of 8706 genes, 0.8%	1	gene20767,gene13305,gene12699,gene3495,gene22596,gene13724,gene22493,gene17361,gene23326
biological_process	GO:2001236 regulation of extrinsic apoptotic signaling pathway	8 out of 785 genes, 1.0%	62 out of 8706 genes, 0.7%	1	gene18227,gene7945,gene20846,gene17564,gene5858,gene5981,gene847,gene7944
biological_process	GO:2000811 negative regulation of anoikis	2 out of 785 genes, 0.3%	8 out of 8706 genes, 0.1%	1	gene17536,gene3742
molecular_function	GO:0016757 transferase activity, transferring glycosyl groups	16 out of 785 genes, 2.0%	159 out of 8706 genes, 1.8%	1	gene22762,gene5729,gene16069,gene12016,gene16259,gene16625,gene17270,gene1176,gene12015,gene8120,gene4455,gene13573,gene226,gene3667,gene10927,gene18145
molecular_function	GO:0060090 binding, bridging	5 out of 785 genes, 0.6%	39 out of 8706 genes, 0.4%	1	gene22952,gene7945,gene22596,gene15158,gene7944
biological_process	GO:0010507 negative regulation of autophagy	2 out of 785 genes, 0.3%	17 out of 8706 genes, 0.2%	1	gene19542,gene847
biological_process	GO:0060338 regulation of type I interferon-mediated signaling pathway	3 out of 785 genes, 0.4%	8 out of 8706 genes, 0.1%	1	gene4623,gene14589,gene9591
molecular_function	GO:0005112 Notch binding	2 out of 785 genes, 0.3%	15 out of 8706 genes, 0.2%	1	gene17536,gene9811
biological_process	GO:0070271 protein complex biogenesis	35 out of 785 genes, 4.5%	376 out of 8706 genes, 4.3%	1	gene7945,gene10863,gene16700,gene14671,gene14117,gene1213,gene15109,gene5802,gene15158,gene17907,gene7010,gene23407,gene6879,gene20819,gene11157,gene7944,gene10436,gene7144,gene8410,gene1225,gene18591,gene4466,gene2661,gene14433,gene20910,gene22954,gene673,gene17903,gene847,gene8369,gene7048,gene13162,gene17079,gene9833,gene393
biological_process	GO:0006760 folic acid-containing compound metabolic process	2 out of 785 genes, 0.3%	9 out of 8706 genes, 0.1%	1	gene16141,gene10436
biological_process	GO:0050868 negative regulation of T cell activation	5 out of 785 genes, 0.6%	33 out of 8706 genes, 0.4%	1	gene22952,gene4623,gene19037,gene13347,gene15810
biological_process	GO:2000377 regulation of reactive oxygen species metabolic process	9 out of 785 genes, 1.1%	56 out of 8706 genes, 0.6%	1	gene20767,gene10436,gene7144,gene17361,gene17448,gene13570,gene5673,gene11349,gene4880
biological_process	GO:0098754 detoxification	6 out of 785 genes, 0.8%	31 out of 8706 genes, 0.4%	1	gene22653,gene12699,gene1045,gene23326,gene15724,gene4880
biological_process	GO:0051222 positive regulation of protein transport	20 out of 785 genes, 2.5%	149 out of 8706 genes, 1.7%	1	gene7945,gene3495,gene22596,gene15552,gene18331,gene13724,gene134,gene16700,gene22493,gene14028,gene13332,gene2180,gene818,gene17565,gene614,gene3822,gene17361,gene16044,gene5955,gene7944
molecular_function	GO:0005096 GTPase activator activity	8 out of 785 genes, 1.0%	106 out of 8706 genes, 1.2%	1	gene15487,gene15594,gene2663,gene18204,gene12281,gene13845,gene16614,gene16617
biological_process	GO:0014706 striated muscle tissue development	11 out of 785 genes, 1.4%	122 out of 8706 genes, 1.4%	1	gene6287,gene9974,gene5981,gene4562,gene17536,gene20970,gene12626,gene6626,gene14708,gene10077,gene5955
biological_process	GO:0072078 nephron tubule morphogenesis	2 out of 785 genes, 0.3%	34 out of 8706 genes, 0.4%	1	gene17907,gene134
biological_process	GO:0035725 sodium ion transmembrane transport	4 out of 785 genes, 0.5%	42 out of 8706 genes, 0.5%	1	gene318,gene20113,gene393,gene7719
biological_process	GO:0009165 nucleotide biosynthetic process	7 out of 785 genes, 0.9%	93 out of 8706 genes, 1.1%	1	gene4455,gene6989,gene226,gene6542,gene6213,gene7010,gene15726
biological_process	GO:1903428 positive regulation of reactive oxygen species biosynthetic process	3 out of 785 genes, 0.4%	14 out of 8706 genes, 0.2%	1	gene17361,gene17448,gene13570
molecular_function	GO:0031490 chromatin DNA binding	5 out of 785 genes, 0.6%	30 out of 8706 genes, 0.3%	1	gene13347,gene17536,gene21395,gene4366,gene10863
biological_process	GO:2000021 regulation of ion homeostasis	12 out of 785 genes, 1.5%	70 out of 8706 genes, 0.8%	1	gene18688,gene8442,gene7144,gene16700,gene22493,gene13162,gene14028,gene16701,gene20113,gene6626,gene4282,gene16044
biological_process	GO:0009253 peptidoglycan catabolic process	2 out of 785 genes, 0.3%	2 out of 8706 genes, 0.0%	1	gene456,gene2147
biological_process	GO:0048285 organelle fission	2 out of 785 genes, 0.3%	147 out of 8706 genes, 1.7%	1	gene14332,gene8410
biological_process	GO:0017015 regulation of transforming growth factor beta receptor signaling pathway	4 out of 785 genes, 0.5%	39 out of 8706 genes, 0.4%	1	gene22596,gene8628,gene17502,gene18982
molecular_function	GO:0022892 substrate-specific transporter activity	60 out of 785 genes, 7.6%	555 out of 8706 genes, 6.4%	1	gene13223,gene17879,gene8442,gene12377,gene16700,gene15516,gene13285,gene6531,gene6650,gene18342,gene15511,gene23248,gene1256,gene7681,gene1213,gene929,gene10239,gene12749,gene11230,gene17876,gene11926,gene20113,gene11986,gene17796,gene9500,gene20199,gene6095,gene14021,gene922,gene8649,gene12577,gene21534,gene13246,gene18483,gene988,gene7077,gene697,gene12527,gene20101,gene9526,gene5998,gene4980,…
biological_process	GO:1900076 regulation of cellular response to insulin stimulus	5 out of 785 genes, 0.6%	26 out of 8706 genes, 0.3%	1	gene614,gene4623,gene10199,gene16298,gene17966
biological_process	GO:0045124 regulation of bone resorption	3 out of 785 genes, 0.4%	12 out of 8706 genes, 0.1%	1	gene6508,gene3742,gene16700
biological_process	GO:1901566 organonitrogen compound biosynthetic process	32 out of 785 genes, 4.1%	399 out of 8706 genes, 4.6%	1	gene18253,gene6989,gene18255,gene10436,gene6542,gene6869,gene17448,gene1067,gene134,gene16700,gene15726,gene6170,gene14787,gene5729,gene9369,gene5837,gene16259,gene1756,gene6213,gene18779,gene17967,gene9508,gene4455,gene1845,gene8120,gene18813,gene226,gene19183,gene13391,gene22733,gene3754,gene1881
molecular_function	GO:0005328 neurotransmitter:sodium symporter activity	2 out of 785 genes, 0.3%	16 out of 8706 genes, 0.2%	1	gene18342,gene988
biological_process	GO:0031669 cellular response to nutrient levels	8 out of 785 genes, 1.0%	49 out of 8706 genes, 0.6%	1	gene16127,gene20767,gene16609,gene6170,gene5981,gene3754,gene3742,gene12825
biological_process	GO:0072175 epithelial tube formation	4 out of 785 genes, 0.5%	60 out of 8706 genes, 0.7%	1	gene17907,gene4737,gene134,gene608
biological_process	GO:0006575 cellular modified amino acid metabolic process	11 out of 785 genes, 1.4%	66 out of 8706 genes, 0.8%	1	gene16141,gene22762,gene16859,gene10436,gene1045,gene17448,gene8417,gene6541,gene18586,gene6937,gene9811
biological_process	GO:0086091 regulation of heart rate by cardiac conduction	3 out of 785 genes, 0.4%	18 out of 8706 genes, 0.2%	1	gene20113,gene17903,gene20075
biological_process	GO:0043408 regulation of MAPK cascade	28 out of 785 genes, 3.6%	264 out of 8706 genes, 3.0%	1	gene7945,gene12699,gene7144,gene5981,gene16700,gene23041,gene22493,gene18234,gene4623,gene6170,gene15831,gene2316,gene11184,gene7681,gene18281,gene13791,gene4737,gene19637,gene3822,gene8430,gene9539,gene17361,gene4282,gene5673,gene16044,gene5955,gene7944,gene15249
cellular_component	GO:0005912 adherens junction	18 out of 785 genes, 2.3%	207 out of 8706 genes, 2.4%	1	gene13844,gene22596,gene7144,gene13112,gene22952,gene16102,gene17536,gene11866,gene18922,gene9974,gene4737,gene818,gene19183,gene2476,gene9539,gene10893,gene1881,gene10132
biological_process	GO:0035264 multicellular organism growth	2 out of 785 genes, 0.3%	35 out of 8706 genes, 0.4%	1	gene21267,gene13882
biological_process	GO:0060707 trophoblast giant cell differentiation	3 out of 785 genes, 0.4%	5 out of 8706 genes, 0.1%	1	gene6366,gene19041,gene17966
biological_process	GO:1902041 regulation of extrinsic apoptotic signaling pathway via death domain receptors	6 out of 785 genes, 0.8%	22 out of 8706 genes, 0.3%	1	gene18227,gene7945,gene5858,gene5981,gene847,gene7944
biological_process	GO:0003401 axis elongation	3 out of 785 genes, 0.4%	15 out of 8706 genes, 0.2%	1	gene8430,gene8272,gene17907
biological_process	GO:0051000 positive regulation of nitric-oxide synthase activity	2 out of 785 genes, 0.3%	8 out of 8706 genes, 0.1%	1	gene10436,gene7144
biological_process	GO:0055067 monovalent inorganic cation homeostasis	7 out of 785 genes, 0.9%	48 out of 8706 genes, 0.6%	1	gene11926,gene2383,gene2767,gene4282,gene3742,gene7681,gene7719
biological_process	GO:0035335 peptidyl-tyrosine dephosphorylation	4 out of 785 genes, 0.5%	62 out of 8706 genes, 0.7%	1	gene4623,gene12254,gene12655,gene15200
biological_process	GO:0006355 regulation of transcription, DNA-templated	99 out of 785 genes, 12.6%	1158 out of 8706 genes, 13.3%	1	gene9591,gene3576,gene15552,gene8271,gene10863,gene5703,gene3862,gene1885,gene4623,gene16661,gene11101,gene13332,gene16127,gene18281,gene2383,gene7547,gene3853,gene1652,gene10936,gene2715,gene3863,gene21668,gene7135,gene14685,gene11903,gene19037,gene11926,gene16302,gene3447,gene4282,gene23407,gene16044,gene21604,gene7176,gene15291,gene11181,gene19041,gene11650,gene20762,gene19717,gene3510,gene614…
biological_process	GO:0010921 regulation of phosphatase activity	2 out of 785 genes, 0.3%	43 out of 8706 genes, 0.5%	1	gene11903,gene5955
biological_process	GO:0090197 positive regulation of chemokine secretion	2 out of 785 genes, 0.3%	4 out of 8706 genes, 0.0%	1	gene2180,gene17565
biological_process	GO:0009792 embryo development ending in birth or egg hatching	26 out of 785 genes, 3.3%	261 out of 8706 genes, 3.0%	1	gene18688,gene3449,gene20057,gene9340,gene8355,gene134,gene7077,gene3860,gene19041,gene17536,gene13882,gene18877,gene608,gene15095,gene9391,gene20673,gene5974,gene7765,gene4737,gene17565,gene19037,gene17907,gene7830,gene4282,gene6366,gene17966
molecular_function	GO:0004177 aminopeptidase activity	4 out of 785 genes, 0.5%	18 out of 8706 genes, 0.2%	1	gene14474,gene479,gene23427,gene23187
molecular_function	GO:0019900 kinase binding	21 out of 785 genes, 2.7%	230 out of 8706 genes, 2.6%	1	gene18688,gene10436,gene16298,gene12825,gene19041,gene15751,gene4623,gene18227,gene21395,gene11615,gene11184,gene13332,gene16127,gene2661,gene14433,gene4737,gene8809,gene18813,gene19037,gene17907,gene23407
cellular_component	GO:0034705 potassium channel complex	6 out of 785 genes, 0.8%	36 out of 8706 genes, 0.4%	1	gene21407,gene17903,gene9500,gene20075,gene7048,gene1213
biological_process	GO:0009755 hormone-mediated signaling pathway	9 out of 785 genes, 1.1%	74 out of 8706 genes, 0.8%	1	gene819,gene2715,gene841,gene614,gene1885,gene3483,gene14676,gene16044,gene10350
biological_process	GO:0015992 proton transport	8 out of 785 genes, 1.0%	59 out of 8706 genes, 0.7%	1	gene17499,gene7870,gene6531,gene11986,gene23248,gene4980,gene7719,gene7681
biological_process	GO:0045017 glycerolipid biosynthetic process	6 out of 785 genes, 0.8%	60 out of 8706 genes, 0.7%	1	gene787,gene7030,gene13190,gene23407,gene19293,gene8328
biological_process	GO:0002366 leukocyte activation involved in immune response	10 out of 785 genes, 1.3%	61 out of 8706 genes, 0.7%	1	gene15487,gene22714,gene7144,gene6227,gene134,gene11926,gene21395,gene2476,gene17361,gene2316
biological_process	GO:0050832 defense response to fungus	3 out of 785 genes, 0.4%	5 out of 8706 genes, 0.1%	1	gene14671,gene7226,gene7229
molecular_function	GO:0001540 beta-amyloid binding	2 out of 785 genes, 0.3%	12 out of 8706 genes, 0.1%	1	gene13882,gene5955
biological_process	GO:0019882 antigen processing and presentation	7 out of 785 genes, 0.9%	27 out of 8706 genes, 0.3%	1	gene22680,gene6396,gene11926,gene20544,gene17169,gene17077,gene23187
molecular_function	GO:0060089 molecular transducer activity	69 out of 785 genes, 8.8%	563 out of 8706 genes, 6.5%	1	gene22714,gene18794,gene16700,gene1885,gene18850,gene11866,gene2316,gene5837,gene11932,gene13332,gene2383,gene6508,gene7971,gene2715,gene12030,gene1464,gene22338,gene10319,gene3661,gene9500,gene10212,gene16044,gene6542,gene16951,gene17772,gene3510,gene1723,gene17903,gene20075,gene7605,gene614,gene20201,gene3483,gene14676,gene2101,gene17361,gene4004,gene10996,gene11534,gene1394,gene19751,gene16388…
biological_process	GO:0034112 positive regulation of homotypic cell-cell adhesion	4 out of 785 genes, 0.5%	51 out of 8706 genes, 0.6%	1	gene22952,gene21394,gene3822,gene134
cellular_component	GO:0044432 endoplasmic reticulum part	13 out of 785 genes, 1.7%	253 out of 8706 genes, 2.9%	1	gene2703,gene10387,gene5902,gene13783,gene7077,gene13162,gene13784,gene6626,gene6928,gene19407,gene23187,gene5837,gene8328
molecular_function	GO:0001076 transcription factor activity, RNA polymerase II transcription factor binding	5 out of 785 genes, 0.6%	61 out of 8706 genes, 0.7%	1	gene1885,gene614,gene17536,gene15983,gene11101
cellular_component	GO:0005813 centrosome	12 out of 785 genes, 1.5%	211 out of 8706 genes, 2.4%	1	gene2661,gene12884,gene20057,gene2766,gene14332,gene13112,gene7234,gene5987,gene991,gene18645,gene3855,gene16614
biological_process	GO:0042219 cellular modified amino acid catabolic process	3 out of 785 genes, 0.4%	11 out of 8706 genes, 0.1%	1	gene16859,gene18586,gene9811
biological_process	GO:0055092 sterol homeostasis	3 out of 785 genes, 0.4%	29 out of 8706 genes, 0.3%	1	gene20187,gene19407,gene7077
biological_process	GO:0032105 negative regulation of response to extracellular stimulus	4 out of 785 genes, 0.5%	20 out of 8706 genes, 0.2%	1	gene3483,gene19542,gene847,gene4880
biological_process	GO:0010467 gene expression	74 out of 785 genes, 9.4%	1002 out of 8706 genes, 11.5%	1	gene9591,gene15552,gene8271,gene16700,gene5703,gene1885,gene5837,gene22765,gene608,gene16127,gene3853,gene2715,gene3863,gene19338,gene7135,gene14685,gene19037,gene13391,gene18919,gene21604,gene7944,gene7176,gene20438,gene18779,gene8499,gene13162,gene614,gene14676,gene23313,gene23438,gene1881,gene7945,gene23050,gene16215,gene8355,gene134,gene15810,gene18305,gene841,gene6170,gene18645,gene6115,gene…
biological_process	GO:0006040 amino sugar metabolic process	2 out of 785 genes, 0.3%	20 out of 8706 genes, 0.2%	1	gene8120,gene14787
molecular_function	GO:0001883 purine nucleoside binding	81 out of 785 genes, 10.3%	936 out of 8706 genes, 10.8%	1	gene16871,gene17448,gene2933,gene16700,gene15516,gene14909,gene608,gene11869,gene8487,gene17894,gene8118,gene11544,gene6213,gene11525,gene15109,gene3627,gene22680,gene16302,gene9500,gene23407,gene13147,gene19742,gene14978,gene7141,gene10436,gene846,gene7144,gene2767,gene12527,gene6623,gene10787,gene11890,gene14351,gene6287,gene3510,gene18656,gene1845,gene6989,gene20802,gene23133,gene18331,gene128…
biological_process	GO:0071636 positive regulation of transforming growth factor beta production	2 out of 785 genes, 0.3%	6 out of 8706 genes, 0.1%	1	gene18281,gene1402
biological_process	GO:0034166 toll-like receptor 10 signaling pathway	2 out of 785 genes, 0.3%	2 out of 8706 genes, 0.0%	1	gene8701,gene8700
biological_process	GO:0009056 catabolic process	56 out of 785 genes, 7.1%	600 out of 8706 genes, 6.9%	1	gene23140,gene12699,gene14980,gene5987,gene16700,gene2147,gene1671,gene9837,gene4238,gene9836,gene10936,gene479,gene16950,gene19975,gene11261,gene19338,gene17833,gene4455,gene16609,gene456,gene23261,gene9558,gene23187,gene5673,gene18688,gene12884,gene13872,gene16859,gene1314,gene5902,gene7030,gene7077,gene14028,gene18227,gene13075,gene4634,gene16614,gene23427,gene18591,gene1290,gene10819,gene321,…
biological_process	GO:0007049 cell cycle	22 out of 785 genes, 2.8%	375 out of 8706 genes, 4.3%	1	gene3449,gene20057,gene14332,gene5987,gene19883,gene8410,gene15810,gene20436,gene18645,gene19542,gene16614,gene2144,gene2661,gene20767,gene7104,gene15594,gene5022,gene10936,gene10319,gene8430,gene22657,gene5955
biological_process	GO:0042981 regulation of apoptotic process	66 out of 785 genes, 8.4%	484 out of 8706 genes, 5.6%	1	gene3449,gene20820,gene14037,gene16700,gene22952,gene4623,gene18850,gene14117,gene608,gene20846,gene6508,gene19037,gene17966,gene7944,gene20438,gene7144,gene11181,gene11511,gene11656,gene11657,gene19041,gene18922,gene5858,gene3510,gene2766,gene11349,gene13162,gene614,gene393,gene7945,gene10996,gene18331,gene134,gene12825,gene2706,gene6170,gene21395,gene1394,gene7681,gene13347,gene14922,gene23308,…
biological_process	GO:0007187 G-protein coupled receptor signaling pathway, coupled to cyclic nucleotide second messenger	10 out of 785 genes, 1.3%	77 out of 8706 genes, 0.9%	1	gene22952,gene819,gene19637,gene3730,gene16871,gene17772,gene7971,gene16044,gene11184,gene6480
molecular_function	GO:0051015 actin filament binding	9 out of 785 genes, 1.1%	66 out of 8706 genes, 0.8%	1	gene20192,gene18331,gene21192,gene15158,gene16102,gene20558,gene2476,gene12626,gene15820
biological_process	GO:0006801 superoxide metabolic process	4 out of 785 genes, 0.5%	17 out of 8706 genes, 0.2%	1	gene12699,gene11157,gene7681,gene12435
biological_process	GO:0046532 regulation of photoreceptor cell differentiation	2 out of 785 genes, 0.3%	5 out of 8706 genes, 0.1%	1	gene17536,gene17907
molecular_function	GO:0016502 nucleotide receptor activity	4 out of 785 genes, 0.5%	14 out of 8706 genes, 0.2%	1	gene19751,gene16701,gene7504,gene16700
biological_process	GO:0061550 cranial ganglion development	2 out of 785 genes, 0.3%	6 out of 8706 genes, 0.1%	1	gene3510,gene4737
biological_process	GO:0031111 negative regulation of microtubule polymerization or depolymerization	3 out of 785 genes, 0.4%	65 out of 8706 genes, 0.7%	1	gene15594,gene16614,gene14332
biological_process	GO:0030513 positive regulation of BMP signaling pathway	2 out of 785 genes, 0.3%	17 out of 8706 genes, 0.2%	1	gene17536,gene10936
molecular_function	GO:0030695 GTPase regulator activity	8 out of 785 genes, 1.0%	114 out of 8706 genes, 1.3%	1	gene15487,gene15594,gene2663,gene18204,gene12281,gene13845,gene16614,gene16617
biological_process	GO:0046854 phosphatidylinositol phosphorylation	3 out of 785 genes, 0.4%	24 out of 8706 genes, 0.3%	1	gene4634,gene13190,gene19293
molecular_function	GO:0016504 peptidase activator activity	2 out of 785 genes, 0.3%	15 out of 8706 genes, 0.2%	1	gene2766,gene608
biological_process	GO:0032647 regulation of interferon-alpha production	2 out of 785 genes, 0.3%	7 out of 8706 genes, 0.1%	1	gene9591,gene17361
biological_process	GO:0070486 leukocyte aggregation	16 out of 785 genes, 2.0%	102 out of 8706 genes, 1.2%	1	gene15487,gene20438,gene134,gene16700,gene22493,gene18305,gene15810,gene22952,gene4623,gene21395,gene2316,gene17270,gene818,gene11926,gene19183,gene2476
biological_process	GO:0060004 reflex	3 out of 785 genes, 0.4%	11 out of 8706 genes, 0.1%	1	gene18146,gene19637,gene14117
biological_process	GO:0009185 ribonucleoside diphosphate metabolic process	4 out of 785 genes, 0.5%	25 out of 8706 genes, 0.3%	1	gene1314,gene10819,gene1290,gene19283
biological_process	GO:0030500 regulation of bone mineralization	6 out of 785 genes, 0.8%	31 out of 8706 genes, 0.4%	1	gene7144,gene17907,gene3510,gene393,gene16700,gene10815
biological_process	GO:1903845 negative regulation of cellular response to transforming growth factor beta stimulus	3 out of 785 genes, 0.4%	25 out of 8706 genes, 0.3%	1	gene8628,gene17502,gene18982
biological_process	GO:0007224 smoothened signaling pathway	5 out of 785 genes, 0.6%	47 out of 8706 genes, 0.5%	1	gene2661,gene1458,gene11903,gene7765,gene5737
biological_process	GO:0042157 lipoprotein metabolic process	3 out of 785 genes, 0.4%	50 out of 8706 genes, 0.6%	1	gene20187,gene7077,gene676
biological_process	GO:0007270 neuron-neuron synaptic transmission	2 out of 785 genes, 0.3%	28 out of 8706 genes, 0.3%	1	gene18342,gene4880
biological_process	GO:0048799 organ maturation	2 out of 785 genes, 0.3%	8 out of 8706 genes, 0.1%	1	gene393,gene134
cellular_component	GO:0070062 extracellular exosome	98 out of 785 genes, 12.5%	1009 out of 8706 genes, 11.6%	1	gene3449,gene12699,gene3694,gene16871,gene17448,gene431,gene22952,gene16102,gene947,gene14671,gene14117,gene199,gene11866,gene9369,gene2144,gene608,gene18281,gene7547,gene3853,gene11525,gene15158,gene8768,gene16609,gene20970,gene23187,gene10893,gene7944,gene23319,gene15487,gene13305,gene1314,gene16951,gene20438,gene13112,gene988,gene3770,gene4363,gene8763,gene20436,gene19415,gene13075,gene18922,g…
biological_process	GO:0000041 transition metal ion transport	3 out of 785 genes, 0.4%	35 out of 8706 genes, 0.4%	1	gene11926,gene8442,gene3694
biological_process	GO:0008213 protein alkylation	3 out of 785 genes, 0.4%	46 out of 8706 genes, 0.5%	1	gene614,gene20970,gene15607
biological_process	GO:0030036 actin cytoskeleton organization	19 out of 785 genes, 2.4%	201 out of 8706 genes, 2.3%	1	gene15487,gene15552,gene7801,gene18331,gene22952,gene16102,gene14671,gene11704,gene20718,gene4466,gene10392,gene6287,gene9974,gene4832,gene818,gene15158,gene13347,gene2476,gene985
molecular_function	GO:0015144 carbohydrate transmembrane transporter activity	5 out of 785 genes, 0.6%	21 out of 8706 genes, 0.2%	1	gene17499,gene12749,gene8793,gene1256,gene6531
biological_process	GO:1903651 positive regulation of cytoplasmic transport	13 out of 785 genes, 1.7%	101 out of 8706 genes, 1.2%	1	gene18688,gene8442,gene3495,gene22596,gene15552,gene13724,gene16700,gene22493,gene818,gene14028,gene16701,gene17361,gene16044
molecular_function	GO:0003824 catalytic activity	261 out of 785 genes, 33.2%	2880 out of 8706 genes, 33.1%	1	gene22762,gene12699,gene14332,gene12655,gene117,gene14117,gene199,gene2703,gene9868,gene8118,gene10936,gene15109,gene8768,gene8419,gene9500,gene23407,gene13147,gene22657,gene8471,gene846,gene1045,gene11656,gene18753,gene22606,gene11890,gene18922,gene14650,gene4880,gene7104,gene12015,gene5739,gene2766,gene17967,gene3667,gene20873,gene14734,gene14980,gene22950,gene12825,gene6170,gene22734,gene5729,…
cellular_component	GO:0014069 postsynaptic density	3 out of 785 genes, 0.4%	40 out of 8706 genes, 0.5%	1	gene12884,gene4737,gene11349
biological_process	GO:0015931 nucleobase-containing compound transport	3 out of 785 genes, 0.4%	59 out of 8706 genes, 0.7%	1	gene3853,gene16614,gene16700
biological_process	GO:0009799 specification of symmetry	3 out of 785 genes, 0.4%	49 out of 8706 genes, 0.6%	1	gene17536,gene3510,gene3447
biological_process	GO:0032879 regulation of localization	98 out of 785 genes, 12.5%	955 out of 8706 genes, 11.0%	1	gene17879,gene8442,gene12699,gene12377,gene15552,gene16700,gene22952,gene4623,gene2316,gene13332,gene16127,gene11525,gene5802,gene13570,gene22680,gene8768,gene11926,gene20113,gene4282,gene16044,gene10893,gene7619,gene6879,gene7944,gene15487,gene13305,gene16298,gene7144,gene11511,gene3795,gene19041,gene14028,gene4880,gene238,gene17903,gene20075,gene4832,gene4737,gene13162,gene614,gene20187,gene173…
biological_process	GO:0044702 single organism reproductive process	25 out of 785 genes, 3.2%	353 out of 8706 genes, 4.1%	1	gene3576,gene8442,gene18408,gene8272,gene134,gene7077,gene8410,gene19041,gene17536,gene6623,gene9826,gene6343,gene15095,gene5974,gene7765,gene13573,gene13347,gene19037,gene15029,gene14922,gene17907,gene7830,gene6366,gene1178,gene17966
biological_process	GO:0051606 detection of stimulus	4 out of 785 genes, 0.5%	76 out of 8706 genes, 0.9%	1	gene8701,gene17361,gene23138,gene1213
molecular_function	GO:0015149 hexose transmembrane transporter activity	5 out of 785 genes, 0.6%	14 out of 8706 genes, 0.2%	1	gene17499,gene12749,gene8793,gene1256,gene6531
biological_process	GO:0032414 positive regulation of ion transmembrane transporter activity	2 out of 785 genes, 0.3%	17 out of 8706 genes, 0.2%	1	gene23192,gene20544
biological_process	GO:0042327 positive regulation of phosphorylation	37 out of 785 genes, 4.7%	365 out of 8706 genes, 4.2%	1	gene7945,gene8272,gene8271,gene16700,gene6170,gene2316,gene7681,gene18281,gene13791,gene19637,gene11926,gene17907,gene9539,gene4282,gene23407,gene16044,gene5673,gene7944,gene7144,gene22596,gene13724,gene19883,gene18234,gene22493,gene23041,gene14028,gene11704,gene1141,gene11184,gene20767,gene3510,gene4737,gene18813,gene3822,gene17361,gene15249,gene5955
biological_process	GO:0050921 positive regulation of chemotaxis	8 out of 785 genes, 1.0%	38 out of 8706 genes, 0.4%	1	gene14022,gene7144,gene22493,gene818,gene19732,gene4004,gene393,gene4003
cellular_component	GO:0016459 myosin complex	7 out of 785 genes, 0.9%	31 out of 8706 genes, 0.4%	1	gene11869,gene21626,gene18584,gene17674,gene1550,gene18331,gene3627
molecular_function	GO:0004197 cysteine-type endopeptidase activity	8 out of 785 genes, 1.0%	41 out of 8706 genes, 0.5%	1	gene5919,gene11201,gene2766,gene11656,gene11657,gene9846,gene5695,gene20544
biological_process	GO:0008104 protein localization	39 out of 785 genes, 5.0%	633 out of 8706 genes, 7.3%	1	gene13223,gene7945,gene2933,gene134,gene21395,gene16303,gene5837,gene13332,gene7547,gene5802,gene21407,gene11926,gene13347,gene13845,gene20113,gene17907,gene9539,gene6879,gene6396,gene10270,gene23120,gene7077,gene17536,gene2767,gene16614,gene10272,gene20101,gene22595,gene6383,gene10819,gene3510,gene5858,gene4737,gene614,gene15029,gene3855,gene17361,gene5737,gene5955
biological_process	GO:0044801 single-organism membrane fusion	4 out of 785 genes, 0.5%	61 out of 8706 genes, 0.7%	1	gene6383,gene5974,gene1290,gene5802
biological_process	GO:0048663 neuron fate commitment	2 out of 785 genes, 0.3%	28 out of 8706 genes, 0.3%	1	gene15095,gene17536
biological_process	GO:0031638 zymogen activation	6 out of 785 genes, 0.8%	30 out of 8706 genes, 0.3%	1	gene13162,gene7945,gene20438,gene5673,gene7944,gene608
cellular_component	GO:0031941 filamentous actin	2 out of 785 genes, 0.3%	8 out of 8706 genes, 0.1%	1	gene15600,gene3627
cellular_component	GO:0042995 cell projection	43 out of 785 genes, 5.5%	538 out of 8706 genes, 6.2%	1	gene18428,gene13844,gene16871,gene15552,gene7822,gene14332,gene22952,gene10678,gene18342,gene7681,gene1213,gene14420,gene11525,gene23138,gene5802,gene11261,gene3627,gene21407,gene8768,gene15193,gene2476,gene18688,gene12884,gene819,gene16951,gene7144,gene8763,gene20436,gene11799,gene12527,gene17469,gene6928,gene2661,gene3730,gene10819,gene22954,gene4737,gene21196,gene10043,gene818,gene21626,gene98…
molecular_function	GO:0005506 iron ion binding	10 out of 785 genes, 1.3%	76 out of 8706 genes, 0.9%	1	gene10998,gene10962,gene13783,gene9508,gene697,gene13784,gene913,gene9369,gene5673,gene11914
biological_process	GO:0051151 negative regulation of smooth muscle cell differentiation	2 out of 785 genes, 0.3%	6 out of 8706 genes, 0.1%	1	gene8271,gene13724
biological_process	GO:0002758 innate immune response-activating signal transduction	8 out of 785 genes, 1.0%	26 out of 8706 genes, 0.3%	1	gene14589,gene22714,gene8701,gene3495,gene10925,gene614,gene8700,gene17361
cellular_component	GO:0098802 plasma membrane receptor complex	8 out of 785 genes, 1.0%	59 out of 8706 genes, 0.7%	1	gene23142,gene17879,gene22596,gene4832,gene17876,gene8768,gene3822,gene11866
biological_process	GO:0031329 regulation of cellular catabolic process	21 out of 785 genes, 2.7%	234 out of 8706 genes, 2.7%	1	gene18408,gene22596,gene7144,gene12825,gene16700,gene21233,gene21395,gene19542,gene11184,gene608,gene16127,gene18657,gene1176,gene4238,gene7547,gene847,gene11349,gene13162,gene20970,gene20187,gene9539
cellular_component	GO:0031461 cullin-RING ubiquitin ligase complex	4 out of 785 genes, 0.5%	94 out of 8706 genes, 1.1%	1	gene7698,gene10936,gene5987,gene5150
biological_process	GO:0071398 cellular response to fatty acid	4 out of 785 genes, 0.5%	14 out of 8706 genes, 0.2%	1	gene614,gene7504,gene3742,gene12825
biological_process	GO:0061025 membrane fusion	4 out of 785 genes, 0.5%	74 out of 8706 genes, 0.8%	1	gene6383,gene5974,gene1290,gene5802
biological_process	GO:0072329 monocarboxylic acid catabolic process	2 out of 785 genes, 0.3%	36 out of 8706 genes, 0.4%	1	gene23140,gene7030
biological_process	GO:0006941 striated muscle contraction	4 out of 785 genes, 0.5%	40 out of 8706 genes, 0.5%	1	gene20113,gene17903,gene21192,gene20075
biological_process	GO:0006081 cellular aldehyde metabolic process	4 out of 785 genes, 0.5%	22 out of 8706 genes, 0.3%	1	gene1845,gene14117,gene14650,gene15051
biological_process	GO:0032774 RNA biosynthetic process	41 out of 785 genes, 5.2%	459 out of 8706 genes, 5.3%	1	gene23050,gene9591,gene15552,gene8355,gene8271,gene134,gene18305,gene15810,gene5703,gene1885,gene18645,gene21395,gene16127,gene15095,gene2715,gene11608,gene3863,gene7135,gene14685,gene19037,gene17907,gene786,gene21604,gene11985,gene10077,gene7176,gene14638,gene12104,gene3860,gene11102,gene17536,gene9960,gene18419,gene21394,gene20673,gene17481,gene16738,gene614,gene14676,gene23326,gene1178
biological_process	GO:0006732 coenzyme metabolic process	11 out of 785 genes, 1.4%	112 out of 8706 genes, 1.3%	1	gene16141,gene10436,gene1314,gene10819,gene18656,gene1845,gene226,gene6541,gene6928,gene1290,gene19283
biological_process	GO:0048812 neuron projection morphogenesis	17 out of 785 genes, 2.2%	163 out of 8706 genes, 1.9%	1	gene16951,gene7822,gene8806,gene134,gene3860,gene841,gene17536,gene17469,gene5729,gene13232,gene13791,gene1458,gene21407,gene15029,gene22894,gene15857,gene10132
biological_process	GO:0007009 plasma membrane organization	7 out of 785 genes, 0.9%	102 out of 8706 genes, 1.2%	1	gene14420,gene20113,gene393,gene4737,gene16700,gene22595,gene13285
biological_process	GO:0031323 regulation of cellular metabolic process	185 out of 785 genes, 23.6%	2150 out of 8706 genes, 24.7%	1	gene9591,gene12699,gene8272,gene15552,gene16700,gene21233,gene5703,gene3862,gene4623,gene19542,gene16127,gene9868,gene2383,gene3853,gene10936,gene2715,gene13570,gene7135,gene8768,gene11903,gene19037,gene11926,gene18919,gene23407,gene15291,gene16951,gene4365,gene14028,gene11650,gene20762,gene4880,gene19717,gene3510,gene4737,gene13162,gene14676,gene17361,gene7945,gene10766,gene20304,gene18408,gene2…
cellular_component	GO:0005739 mitochondrion	46 out of 785 genes, 5.9%	712 out of 8706 genes, 8.2%	1	gene2565,gene12699,gene17448,gene10996,gene19006,gene947,gene22734,gene1394,gene23248,gene9369,gene1756,gene10239,gene20846,gene4238,gene10158,gene16950,gene8009,gene16609,gene18919,gene20819,gene14021,gene1933,gene23192,gene6396,gene1045,gene7030,gene1067,gene11650,gene11799,gene2767,gene18922,gene11914,gene20585,gene22478,gene10240,gene10819,gene3742,gene11192,gene11349,gene13162,gene23301,gene…
molecular_function	GO:0043548 phosphatidylinositol 3-kinase binding	2 out of 785 genes, 0.3%	8 out of 8706 genes, 0.1%	1	gene9826,gene10925
biological_process	GO:0021549 cerebellum development	2 out of 785 genes, 0.3%	32 out of 8706 genes, 0.4%	1	gene11102,gene15029
biological_process	GO:0042552 myelination	3 out of 785 genes, 0.4%	36 out of 8706 genes, 0.4%	1	gene21407,gene5858,gene6480
biological_process	GO:0000902 cell morphogenesis	32 out of 785 genes, 4.1%	370 out of 8706 genes, 4.2%	1	gene15552,gene7822,gene134,gene16700,gene841,gene5729,gene5837,gene13791,gene11525,gene21407,gene1458,gene13347,gene22894,gene15857,gene17907,gene22657,gene16951,gene8806,gene19041,gene3860,gene17469,gene17536,gene18877,gene9826,gene2661,gene13232,gene15029,gene3855,gene5737,gene5955,gene10132,gene14708
biological_process	GO:0098773 skin epidermis development	6 out of 785 genes, 0.8%	31 out of 8706 genes, 0.4%	1	gene11102,gene17536,gene17907,gene7765,gene19041,gene18305
biological_process	GO:0045646 regulation of erythrocyte differentiation	5 out of 785 genes, 0.6%	21 out of 8706 genes, 0.2%	1	gene15095,gene11102,gene21394,gene14708,gene841
molecular_function	GO:0019706 protein-cysteine S-palmitoyltransferase activity	2 out of 785 genes, 0.3%	14 out of 8706 genes, 0.2%	1	gene2641,gene16204
biological_process	GO:0007417 central nervous system development	23 out of 785 genes, 2.9%	302 out of 8706 genes, 3.5%	1	gene16951,gene7822,gene3860,gene841,gene11102,gene18645,gene17536,gene8034,gene21395,gene14117,gene18342,gene9826,gene608,gene1213,gene15095,gene7688,gene13791,gene4737,gene20970,gene15029,gene17907,gene17361,gene6603
biological_process	GO:0050790 regulation of catalytic activity	92 out of 785 genes, 11.7%	904 out of 8706 genes, 10.4%	1	gene3449,gene14863,gene8271,gene16700,gene22952,gene4623,gene947,gene23208,gene608,gene18281,gene9868,gene15594,gene13570,gene6604,gene11903,gene11926,gene8430,gene18919,gene4282,gene23407,gene16044,gene15487,gene10436,gene16951,gene20438,gene16298,gene7144,gene4363,gene4365,gene14028,gene8194,gene16614,gene4880,gene7265,gene1148,gene3510,gene21165,gene13162,gene12281,gene985,gene20187,gene17361,…
cellular_component	GO:0044449 contractile fiber part	9 out of 785 genes, 1.1%	75 out of 8706 genes, 0.9%	1	gene6287,gene9974,gene21192,gene20698,gene20113,gene12626,gene18584,gene20558,gene5150
biological_process	GO:2001252 positive regulation of chromosome organization	7 out of 785 genes, 0.9%	59 out of 8706 genes, 0.7%	1	gene18146,gene16127,gene19037,gene13347,gene8318,gene134,gene6604
biological_process	GO:0009887 organ morphogenesis	38 out of 785 genes, 4.8%	378 out of 8706 genes, 4.3%	1	gene3449,gene22762,gene9340,gene8272,gene134,gene16700,gene21395,gene14117,gene18342,gene5837,gene15095,gene8120,gene13573,gene19037,gene8430,gene14922,gene17907,gene3447,gene4282,gene13724,gene8763,gene19041,gene3860,gene17536,gene18877,gene18922,gene18419,gene20673,gene9974,gene3510,gene4737,gene6710,gene15029,gene5737,gene5955,gene6480,gene10132,gene14708
biological_process	GO:0097194 execution phase of apoptosis	4 out of 785 genes, 0.5%	21 out of 8706 genes, 0.2%	1	gene13162,gene11201,gene11656,gene11657
biological_process	GO:1901362 organic cyclic compound biosynthetic process	55 out of 785 genes, 7.0%	652 out of 8706 genes, 7.5%	1	gene23050,gene9591,gene6989,gene15552,gene8355,gene8271,gene5987,gene134,gene15726,gene18305,gene15810,gene5703,gene1885,gene18645,gene21395,gene16127,gene15095,gene6213,gene2715,gene11608,gene3863,gene7135,gene14685,gene4455,gene19037,gene17907,gene7010,gene786,gene21604,gene10077,gene11985,gene7176,gene14638,gene6542,gene10436,gene12104,gene3860,gene11102,gene17536,gene9960,gene18419,gene4880,g…
molecular_function	GO:0008519 ammonium transmembrane transporter activity	2 out of 785 genes, 0.3%	15 out of 8706 genes, 0.2%	1	gene18342,gene11230
biological_process	GO:0033554 cellular response to stress	38 out of 785 genes, 4.8%	519 out of 8706 genes, 6.0%	1	gene12699,gene5987,gene17448,gene12825,gene6170,gene18645,gene7681,gene608,gene16127,gene17833,gene19037,gene13347,gene16609,gene20970,gene23261,gene20819,gene22657,gene10077,gene20057,gene1045,gene7144,gene5981,gene19883,gene17536,gene6623,gene12017,gene20767,gene3742,gene847,gene6227,gene9786,gene11349,gene3822,gene20187,gene22539,gene23326,gene3754,gene9811
biological_process	GO:0019835 cytolysis	4 out of 785 genes, 0.5%	8 out of 8706 genes, 0.1%	1	gene456,gene3473,gene3475,gene16700
biological_process	GO:0034764 positive regulation of transmembrane transport	7 out of 785 genes, 0.9%	35 out of 8706 genes, 0.4%	1	gene18688,gene23192,gene14028,gene20544,gene393,gene16700,gene16044
biological_process	GO:0051260 protein homooligomerization	12 out of 785 genes, 1.5%	108 out of 8706 genes, 1.2%	1	gene14433,gene10436,gene20910,gene17903,gene847,gene7048,gene1225,gene9833,gene14117,gene18591,gene20819,gene1213
biological_process	GO:0048520 positive regulation of behavior	8 out of 785 genes, 1.0%	45 out of 8706 genes, 0.5%	1	gene14022,gene7144,gene22493,gene818,gene19732,gene4004,gene393,gene4003
biological_process	GO:0071804 cellular potassium ion transport	9 out of 785 genes, 1.1%	67 out of 8706 genes, 0.8%	1	gene17903,gene20075,gene1789,gene7048,gene9500,gene5998,gene6095,gene7719,gene1213
biological_process	GO:0048523 negative regulation of cellular process	155 out of 785 genes, 19.7%	1594 out of 8706 genes, 18.3%	1	gene14037,gene14332,gene16700,gene4623,gene19542,gene16127,gene9868,gene2383,gene3853,gene15594,gene13570,gene11903,gene19037,gene20558,gene18919,gene23407,gene7619,gene15291,gene16951,gene4365,gene11650,gene16614,gene14507,gene19407,gene7104,gene3510,gene4737,gene13162,gene17361,gene7945,gene10766,gene21261,gene8355,gene18331,gene12825,gene134,gene841,gene6170,gene21395,gene2074,gene15635,gene86…
cellular_component	GO:0043679 axon terminus	2 out of 785 genes, 0.3%	15 out of 8706 genes, 0.2%	1	gene11799,gene1213
biological_process	GO:1990778 protein localization to cell periphery	3 out of 785 genes, 0.4%	75 out of 8706 genes, 0.9%	1	gene20113,gene4737,gene22595
biological_process	GO:0042698 ovulation cycle	2 out of 785 genes, 0.3%	31 out of 8706 genes, 0.4%	1	gene19037,gene9826
biological_process	GO:0002822 regulation of adaptive immune response based on somatic recombination of immune receptors built from immunoglobulin superfamily domains	6 out of 785 genes, 0.8%	32 out of 8706 genes, 0.4%	1	gene22952,gene13347,gene11926,gene134,gene16700,gene2180
biological_process	GO:0060341 regulation of cellular localization	48 out of 785 genes, 6.1%	463 out of 8706 genes, 5.3%	1	gene7945,gene8442,gene12699,gene3495,gene15552,gene18331,gene134,gene16700,gene22952,gene13332,gene16127,gene8701,gene11261,gene17565,gene22680,gene2476,gene8700,gene4282,gene16044,gene6879,gene7619,gene7944,gene18688,gene13305,gene278,gene7144,gene16298,gene22596,gene11511,gene13724,gene22493,gene14028,gene17536,gene11184,gene4880,gene23142,gene20767,gene4737,gene2180,gene818,gene13162,gene614,g…
biological_process	GO:2000738 positive regulation of stem cell differentiation	6 out of 785 genes, 0.8%	28 out of 8706 genes, 0.3%	1	gene17536,gene13075,gene22596,gene17907,gene5955,gene19041
molecular_function	GO:0046873 metal ion transmembrane transporter activity	20 out of 785 genes, 2.5%	194 out of 8706 genes, 2.2%	1	gene17879,gene8442,gene12377,gene18483,gene988,gene18342,gene5998,gene1213,gene7719,gene12749,gene17903,gene20075,gene1789,gene17876,gene7048,gene11926,gene318,gene20113,gene9500,gene6095
cellular_component	GO:0070013 intracellular organelle lumen	98 out of 785 genes, 12.5%	1511 out of 8706 genes, 17.4%	1	gene9591,gene10863,gene1885,gene22952,gene4623,gene947,gene16661,gene22765,gene3853,gene19975,gene15109,gene3863,gene19338,gene14685,gene19037,gene8430,gene23407,gene5150,gene22657,gene14978,gene17984,gene10436,gene846,gene16298,gene11511,gene11739,gene13075,gene18591,gene7104,gene19717,gene2766,gene18656,gene4832,gene8499,gene11192,gene676,gene614,gene9954,gene2496,gene2565,gene10766,gene18408,g…
biological_process	GO:0010692 regulation of alkaline phosphatase activity	2 out of 785 genes, 0.3%	4 out of 8706 genes, 0.0%	1	gene11903,gene5955
biological_process	GO:0031063 regulation of histone deacetylation	2 out of 785 genes, 0.3%	9 out of 8706 genes, 0.1%	1	gene16127,gene13347
biological_process	GO:0070372 regulation of ERK1 and ERK2 cascade	14 out of 785 genes, 1.8%	100 out of 8706 genes, 1.1%	1	gene18281,gene7945,gene13791,gene7144,gene5981,gene22493,gene18234,gene4623,gene8430,gene15831,gene17361,gene2316,gene16044,gene7944
biological_process	GO:0006479 protein methylation	3 out of 785 genes, 0.4%	46 out of 8706 genes, 0.5%	1	gene614,gene20970,gene15607
biological_process	GO:0045761 regulation of adenylate cyclase activity	2 out of 785 genes, 0.3%	17 out of 8706 genes, 0.2%	1	gene16044,gene6480
biological_process	GO:0010579 positive regulation of adenylate cyclase activity involved in G-protein coupled receptor signaling pathway	2 out of 785 genes, 0.3%	8 out of 8706 genes, 0.1%	1	gene16044,gene6480
biological_process	GO:0031664 regulation of lipopolysaccharide-mediated signaling pathway	3 out of 785 genes, 0.4%	8 out of 8706 genes, 0.1%	1	gene22714,gene4321,gene2390
biological_process	GO:0042491 auditory receptor cell differentiation	3 out of 785 genes, 0.4%	16 out of 8706 genes, 0.2%	1	gene17536,gene134,gene5737
biological_process	GO:0032880 regulation of protein localization	36 out of 785 genes, 4.6%	357 out of 8706 genes, 4.1%	1	gene7945,gene12699,gene3495,gene15552,gene18331,gene134,gene16700,gene22952,gene13332,gene16127,gene8701,gene15600,gene5802,gene17565,gene8700,gene2476,gene16044,gene7944,gene278,gene13305,gene16298,gene22596,gene11511,gene13724,gene22493,gene14028,gene11184,gene20767,gene2180,gene4737,gene818,gene614,gene3822,gene17361,gene23326,gene5955
biological_process	GO:0048679 regulation of axon regeneration	2 out of 785 genes, 0.3%	12 out of 8706 genes, 0.1%	1	gene16951,gene11261
molecular_function	GO:0016803 ether hydrolase activity	2 out of 785 genes, 0.3%	2 out of 8706 genes, 0.0%	1	gene6141,gene5902
biological_process	GO:0006461 protein complex assembly	35 out of 785 genes, 4.5%	376 out of 8706 genes, 4.3%	1	gene7945,gene10863,gene16700,gene14671,gene14117,gene1213,gene15109,gene5802,gene15158,gene17907,gene7010,gene23407,gene6879,gene20819,gene11157,gene7944,gene10436,gene7144,gene8410,gene1225,gene18591,gene4466,gene2661,gene14433,gene20910,gene22954,gene673,gene17903,gene847,gene8369,gene7048,gene13162,gene17079,gene9833,gene393
biological_process	GO:1904062 regulation of cation transmembrane transport	10 out of 785 genes, 1.3%	70 out of 8706 genes, 0.8%	1	gene18688,gene23192,gene7144,gene3795,gene14028,gene20113,gene20544,gene6626,gene20199,gene16044
molecular_function	GO:0052742 phosphatidylinositol kinase activity	2 out of 785 genes, 0.3%	10 out of 8706 genes, 0.1%	1	gene13190,gene19293
biological_process	GO:0071456 cellular response to hypoxia	3 out of 785 genes, 0.4%	28 out of 8706 genes, 0.3%	1	gene17536,gene847,gene11349
biological_process	GO:0090087 regulation of peptide transport	11 out of 785 genes, 1.4%	76 out of 8706 genes, 0.9%	1	gene16127,gene7945,gene12699,gene3495,gene278,gene22493,gene614,gene17361,gene11184,gene16044,gene7944
biological_process	GO:0006720 isoprenoid metabolic process	2 out of 785 genes, 0.3%	31 out of 8706 genes, 0.4%	1	gene14117,gene14650
biological_process	GO:0035051 cardiocyte differentiation	4 out of 785 genes, 0.5%	46 out of 8706 genes, 0.5%	1	gene17536,gene12626,gene9974,gene5955
cellular_component	GO:0042470 melanosome	3 out of 785 genes, 0.4%	21 out of 8706 genes, 0.2%	1	gene6396,gene2767,gene11525
biological_process	GO:0001754 eye photoreceptor cell differentiation	3 out of 785 genes, 0.4%	22 out of 8706 genes, 0.3%	1	gene21395,gene17907,gene8763
biological_process	GO:0033135 regulation of peptidyl-serine phosphorylation	2 out of 785 genes, 0.3%	51 out of 8706 genes, 0.6%	1	gene3822,gene15607
biological_process	GO:0016192 vesicle-mediated transport	34 out of 785 genes, 4.3%	417 out of 8706 genes, 4.8%	1	gene13223,gene23133,gene18408,gene18331,gene2933,gene16700,gene22952,gene16303,gene13821,gene11544,gene11525,gene5802,gene11261,gene13570,gene12030,gene14685,gene11926,gene22894,gene9539,gene6879,gene6396,gene15487,gene10270,gene22596,gene23120,gene2767,gene10272,gene18922,gene20101,gene9826,gene6383,gene16738,gene20201,gene3855
biological_process	GO:0000768 syncytium formation by plasma membrane fusion	2 out of 785 genes, 0.3%	8 out of 8706 genes, 0.1%	1	gene5974,gene11157
biological_process	GO:0017145 stem cell division	2 out of 785 genes, 0.3%	11 out of 8706 genes, 0.1%	1	gene17536,gene15029
biological_process	GO:0045071 negative regulation of viral genome replication	3 out of 785 genes, 0.4%	10 out of 8706 genes, 0.1%	1	gene14978,gene6170,gene1176
biological_process	GO:0015914 phospholipid transport	6 out of 785 genes, 0.8%	26 out of 8706 genes, 0.3%	1	gene12527,gene20187,gene9526,gene16700,gene15516,gene8649
biological_process	GO:0042455 ribonucleoside biosynthetic process	2 out of 785 genes, 0.3%	54 out of 8706 genes, 0.6%	1	gene4455,gene6213
biological_process	GO:0003158 endothelium development	3 out of 785 genes, 0.4%	34 out of 8706 genes, 0.4%	1	gene17536,gene15029,gene3510
biological_process	GO:1903311 regulation of mRNA metabolic process	6 out of 785 genes, 0.8%	47 out of 8706 genes, 0.5%	1	gene18341,gene20304,gene3853,gene20970,gene1176,gene841
molecular_function	GO:0005242 inward rectifier potassium channel activity	3 out of 785 genes, 0.4%	12 out of 8706 genes, 0.1%	1	gene17903,gene20075,gene1789
biological_process	GO:0051247 positive regulation of protein metabolic process	58 out of 785 genes, 7.4%	573 out of 8706 genes, 6.6%	1	gene7945,gene8272,gene8271,gene134,gene16700,gene15810,gene6170,gene21395,gene2316,gene23208,gene7681,gene608,gene16127,gene18281,gene13791,gene4238,gene11903,gene19637,gene19037,gene13573,gene11926,gene13347,gene17907,gene9539,gene18919,gene4282,gene23407,gene16044,gene5673,gene7944,gene22596,gene7144,gene20438,gene13724,gene19883,gene23041,gene22493,gene18234,gene18146,gene11102,gene14028,gene8…
molecular_function	GO:0051536 iron-sulfur cluster binding	3 out of 785 genes, 0.4%	34 out of 8706 genes, 0.4%	1	gene18919,gene23408,gene5673
biological_process	GO:0050870 positive regulation of T cell activation	4 out of 785 genes, 0.5%	50 out of 8706 genes, 0.6%	1	gene22952,gene21394,gene3822,gene134
molecular_function	GO:0016798 hydrolase activity, acting on glycosyl bonds	9 out of 785 genes, 1.1%	71 out of 8706 genes, 0.8%	1	gene14028,gene8768,gene456,gene23140,gene2147,gene18252,gene14980,gene8767,gene22657
biological_process	GO:0030029 actin filament-based process	22 out of 785 genes, 2.8%	222 out of 8706 genes, 2.5%	1	gene15487,gene15552,gene7801,gene18331,gene22952,gene16102,gene14671,gene11704,gene20718,gene4466,gene10392,gene6287,gene9974,gene17903,gene4832,gene20075,gene818,gene15158,gene13347,gene2476,gene20113,gene985
biological_process	GO:0002761 regulation of myeloid leukocyte differentiation	5 out of 785 genes, 0.6%	37 out of 8706 genes, 0.4%	1	gene15095,gene4623,gene19037,gene14708,gene10077
biological_process	GO:1902305 regulation of sodium ion transmembrane transport	3 out of 785 genes, 0.4%	21 out of 8706 genes, 0.2%	1	gene23192,gene20113,gene20199
biological_process	GO:0035850 epithelial cell differentiation involved in kidney development	2 out of 785 genes, 0.3%	9 out of 8706 genes, 0.1%	1	gene17536,gene8763
biological_process	GO:0001841 neural tube formation	2 out of 785 genes, 0.3%	46 out of 8706 genes, 0.5%	1	gene4737,gene608
biological_process	GO:0045666 positive regulation of neuron differentiation	7 out of 785 genes, 0.9%	103 out of 8706 genes, 1.2%	1	gene13347,gene13791,gene7144,gene16738,gene570,gene6879,gene13332
cellular_component	GO:0019898 extrinsic component of membrane	16 out of 785 genes, 2.0%	113 out of 8706 genes, 1.3%	1	gene23319,gene16871,gene7144,gene22952,gene20436,gene19293,gene2144,gene2703,gene13190,gene18900,gene4737,gene8768,gene8809,gene12281,gene3855,gene6366
molecular_function	GO:0052689 carboxylic ester hydrolase activity	4 out of 785 genes, 0.5%	53 out of 8706 genes, 0.6%	1	gene9837,gene9836,gene13593,gene1671
molecular_function	GO:0019838 growth factor binding	3 out of 785 genes, 0.4%	42 out of 8706 genes, 0.5%	1	gene13075,gene11125,gene3510
biological_process	GO:0098815 modulation of excitatory postsynaptic potential	2 out of 785 genes, 0.3%	7 out of 8706 genes, 0.1%	1	gene15029,gene16738
molecular_function	GO:0015252 hydrogen ion channel activity	2 out of 785 genes, 0.3%	4 out of 8706 genes, 0.0%	1	gene11986,gene7681
cellular_component	GO:0043025 neuronal cell body	8 out of 785 genes, 1.0%	85 out of 8706 genes, 1.0%	1	gene1314,gene16951,gene11525,gene16700,gene11261,gene7077,gene6928,gene1213
cellular_component	GO:0032991 macromolecular complex	145 out of 785 genes, 18.5%	2195 out of 8706 genes, 25.2%	1	gene13223,gene12377,gene16871,gene14332,gene5837,gene22765,gene11869,gene3853,gene10936,gene19975,gene15109,gene3627,gene15158,gene8768,gene19037,gene20113,gene9500,gene5150,gene13147,gene1314,gene846,gene11739,gene6623,gene10272,gene14507,gene4980,gene673,gene19717,gene3510,gene17903,gene20075,gene18779,gene4832,gene8499,gene4737,gene21196,gene20698,gene17361,gene393,gene1881,gene7945,gene20304,…
biological_process	GO:0071560 cellular response to transforming growth factor beta stimulus	4 out of 785 genes, 0.5%	50 out of 8706 genes, 0.6%	1	gene15029,gene17907,gene5955,gene10077
molecular_function	GO:0005178 integrin binding	6 out of 785 genes, 0.8%	36 out of 8706 genes, 0.4%	1	gene4623,gene1225,gene13844,gene13791,gene11866,gene21687
biological_process	GO:0002825 regulation of T-helper 1 type immune response	3 out of 785 genes, 0.4%	6 out of 8706 genes, 0.1%	1	gene22952,gene11926,gene2180
cellular_component	GO:0005623 cell	551 out of 785 genes, 70.2%	6556 out of 8706 genes, 75.3%	1	gene12377,gene15552,gene5703,gene3862,gene947,gene14671,gene22765,gene16127,gene20846,gene15109,gene19338,gene15158,gene20113,gene23407,gene6879,gene22657,gene21534,gene846,gene1045,gene18483,gene11739,gene697,gene17469,gene18922,gene4880,gene8036,gene20910,gene19717,gene1723,gene17903,gene5739,gene17967,gene8499,gene4737,gene14676,gene3667,gene23438,gene10459,gene20304,gene3495,gene14980,gene229…
biological_process	GO:0046939 nucleotide phosphorylation	5 out of 785 genes, 0.6%	33 out of 8706 genes, 0.4%	1	gene6989,gene1314,gene10819,gene1290,gene19283
biological_process	GO:0033619 membrane protein proteolysis	2 out of 785 genes, 0.3%	17 out of 8706 genes, 0.2%	1	gene23187,gene16700
biological_process	GO:0001818 negative regulation of cytokine production	11 out of 785 genes, 1.4%	60 out of 8706 genes, 0.7%	1	gene13305,gene3510,gene134,gene2180,gene22952,gene614,gene11926,gene13347,gene17361,gene14708,gene5955
biological_process	GO:1902115 regulation of organelle assembly	3 out of 785 genes, 0.4%	65 out of 8706 genes, 0.7%	1	gene2661,gene2476,gene4282
cellular_component	GO:0031229 intrinsic component of nuclear inner membrane	2 out of 785 genes, 0.3%	9 out of 8706 genes, 0.1%	1	gene16701,gene16700
biological_process	GO:0050806 positive regulation of synaptic transmission	3 out of 785 genes, 0.4%	34 out of 8706 genes, 0.4%	1	gene15029,gene16738,gene5802
cellular_component	GO:0005764 lysosome	11 out of 785 genes, 1.4%	161 out of 8706 genes, 1.8%	1	gene18252,gene14980,gene2766,gene431,gene8314,gene11926,gene2767,gene20544,gene9558,gene16701,gene15761
cellular_component	GO:0000790 nuclear chromatin	10 out of 785 genes, 1.3%	111 out of 8706 genes, 1.3%	1	gene4366,gene10863,gene11608,gene134,gene15810,gene11102,gene614,gene19037,gene18645,gene21395
biological_process	GO:0033673 negative regulation of kinase activity	9 out of 785 genes, 1.1%	107 out of 8706 genes, 1.2%	1	gene20767,gene16951,gene16298,gene6604,gene4623,gene8430,gene18919,gene15831,gene10132
molecular_function	GO:0001637 G-protein coupled chemoattractant receptor activity	4 out of 785 genes, 0.5%	12 out of 8706 genes, 0.1%	1	gene4004,gene11932,gene12063,gene4003
biological_process	GO:2000463 positive regulation of excitatory postsynaptic potential	2 out of 785 genes, 0.3%	7 out of 8706 genes, 0.1%	1	gene15029,gene16738
biological_process	GO:0022617 extracellular matrix disassembly	2 out of 785 genes, 0.3%	6 out of 8706 genes, 0.1%	1	gene20544,gene2476
biological_process	GO:0060322 head development	21 out of 785 genes, 2.7%	258 out of 8706 genes, 3.0%	1	gene16951,gene7822,gene3860,gene841,gene11102,gene18645,gene17536,gene8034,gene14117,gene18342,gene9826,gene608,gene1213,gene15095,gene7688,gene13791,gene4737,gene13573,gene20970,gene15029,gene6603
biological_process	GO:0007519 skeletal muscle tissue development	6 out of 785 genes, 0.8%	55 out of 8706 genes, 0.6%	1	gene4562,gene17536,gene6287,gene20970,gene5981,gene10077
biological_process	GO:0031497 chromatin assembly	5 out of 785 genes, 0.6%	40 out of 8706 genes, 0.5%	1	gene17079,gene673,gene17907,gene15109,gene10863
biological_process	GO:0035113 embryonic appendage morphogenesis	5 out of 785 genes, 0.6%	63 out of 8706 genes, 0.7%	1	gene3449,gene17536,gene15029,gene18419,gene5737
biological_process	GO:0050851 antigen receptor-mediated signaling pathway	5 out of 785 genes, 0.6%	35 out of 8706 genes, 0.4%	1	gene18688,gene12884,gene12254,gene8767,gene134
biological_process	GO:0032438 melanosome organization	2 out of 785 genes, 0.3%	8 out of 8706 genes, 0.1%	1	gene6396,gene2767
biological_process	GO:0030324 lung development	10 out of 785 genes, 1.3%	73 out of 8706 genes, 0.8%	1	gene3510,gene17502,gene8355,gene7971,gene8430,gene17536,gene19732,gene17907,gene18419,gene4880
biological_process	GO:0032502 developmental process	190 out of 785 genes, 24.2%	1923 out of 8706 genes, 22.1%	1	gene22762,gene8272,gene15552,gene7822,gene16700,gene3862,gene4623,gene947,gene18850,gene14671,gene13882,gene14117,gene5837,gene16127,gene9391,gene2383,gene15109,gene11903,gene19037,gene6879,gene22657,gene2301,gene16951,gene11656,gene12003,gene11650,gene20762,gene8034,gene17469,gene10787,gene18922,gene19407,gene4880,gene6287,gene20910,gene3510,gene4737,gene21196,gene6710,gene17361,gene393,gene6603…
biological_process	GO:0086026 atrial cardiac muscle cell to AV node cell signaling	2 out of 785 genes, 0.3%	5 out of 8706 genes, 0.1%	1	gene20113,gene20075
cellular_component	GO:0031526 brush border membrane	2 out of 785 genes, 0.3%	14 out of 8706 genes, 0.2%	1	gene18428,gene22954
biological_process	GO:0010675 regulation of cellular carbohydrate metabolic process	8 out of 785 genes, 1.0%	63 out of 8706 genes, 0.7%	1	gene10199,gene7144,gene3742,gene16700,gene4623,gene21395,gene16044,gene23407
biological_process	GO:0033240 positive regulation of cellular amine metabolic process	2 out of 785 genes, 0.3%	8 out of 8706 genes, 0.1%	1	gene614,gene134
biological_process	GO:0050886 endocrine process	6 out of 785 genes, 0.8%	27 out of 8706 genes, 0.3%	1	gene18281,gene19732,gene4282,gene6343,gene134,gene7681
molecular_function	GO:0005164 tumor necrosis factor receptor binding	2 out of 785 genes, 0.3%	16 out of 8706 genes, 0.2%	1	gene17564,gene11608
biological_process	GO:0051962 positive regulation of nervous system development	11 out of 785 genes, 1.4%	160 out of 8706 genes, 1.8%	1	gene13791,gene7144,gene16738,gene570,gene13347,gene17536,gene15029,gene6879,gene16044,gene13332,gene10132
biological_process	GO:0031570 DNA integrity checkpoint	5 out of 785 genes, 0.6%	49 out of 8706 genes, 0.6%	1	gene20767,gene20057,gene18645,gene5987,gene19883
biological_process	GO:0071318 cellular response to ATP	2 out of 785 genes, 0.3%	4 out of 8706 genes, 0.0%	1	gene13844,gene16701
cellular_component	GO:0030424 axon	9 out of 785 genes, 1.1%	105 out of 8706 genes, 1.2%	1	gene21407,gene11799,gene17469,gene16951,gene14332,gene5802,gene11261,gene10043,gene1213
biological_process	GO:0016070 RNA metabolic process	62 out of 785 genes, 7.9%	844 out of 8706 genes, 9.7%	1	gene16215,gene23050,gene10766,gene9591,gene15552,gene8355,gene8271,gene134,gene841,gene18305,gene15810,gene5703,gene1885,gene18645,gene21395,gene6115,gene22765,gene16127,gene15095,gene3853,gene19975,gene2715,gene11608,gene3863,gene6341,gene19338,gene7135,gene18988,gene14685,gene19037,gene17907,gene18919,gene786,gene21604,gene10077,gene11985,gene7176,gene10767,gene14638,gene12104,gene13724,gene386…
biological_process	GO:0006397 mRNA processing	10 out of 785 genes, 1.3%	137 out of 8706 genes, 1.6%	1	gene20775,gene16215,gene3853,gene13724,gene841,gene18988,gene6115,gene23313,gene23438,gene15018
molecular_function	GO:0004712 protein serine/threonine/tyrosine kinase activity	2 out of 785 genes, 0.3%	13 out of 8706 genes, 0.1%	1	gene3510,gene12825
molecular_function	GO:0030234 enzyme regulator activity	42 out of 785 genes, 5.4%	388 out of 8706 genes, 4.5%	1	gene14863,gene22952,gene18204,gene2074,gene608,gene18281,gene9868,gene15635,gene15594,gene8009,gene6604,gene17565,gene3732,gene13845,gene128,gene23407,gene11157,gene15487,gene16951,gene16298,gene4363,gene4365,gene2663,gene17536,gene11704,gene16614,gene7265,gene10199,gene20767,gene4366,gene2588,gene2766,gene4372,gene21165,gene818,gene12281,gene10198,gene6626,gene20187,gene16617,gene21645,gene10132
biological_process	GO:0090304 nucleic acid metabolic process	75 out of 785 genes, 9.6%	1056 out of 8706 genes, 12.1%	1	gene9591,gene15552,gene8271,gene5703,gene1885,gene947,gene22765,gene16127,gene3853,gene19975,gene15109,gene2715,gene3863,gene19338,gene7135,gene14685,gene19037,gene18919,gene21604,gene22657,gene7176,gene846,gene6623,gene18779,gene8499,gene614,gene14676,gene23313,gene23438,gene10766,gene23050,gene16215,gene8355,gene5987,gene134,gene15810,gene18305,gene841,gene18645,gene6115,gene21395,gene15095,gen…
biological_process	GO:1901699 cellular response to nitrogen compound	18 out of 785 genes, 2.3%	136 out of 8706 genes, 1.6%	1	gene819,gene13844,gene16298,gene16700,gene4623,gene21395,gene16388,gene16127,gene18657,gene3853,gene3742,gene10925,gene614,gene19037,gene16701,gene17907,gene2131,gene16044
molecular_function	GO:0044212 transcription regulatory region DNA binding	35 out of 785 genes, 4.5%	333 out of 8706 genes, 3.8%	1	gene23050,gene9591,gene3576,gene21267,gene134,gene15810,gene18645,gene21395,gene16127,gene15095,gene2715,gene11608,gene14685,gene13347,gene13573,gene19037,gene17907,gene21604,gene11985,gene10077,gene6076,gene5981,gene19041,gene3860,gene11102,gene17536,gene9960,gene15607,gene20673,gene16738,gene9786,gene614,gene22539,gene1178,gene14708
biological_process	GO:0007568 aging	2 out of 785 genes, 0.3%	39 out of 8706 genes, 0.4%	1	gene20767,gene11181
biological_process	GO:0001894 tissue homeostasis	12 out of 785 genes, 1.5%	62 out of 8706 genes, 0.7%	1	gene15095,gene13844,gene12699,gene7144,gene16700,gene8763,gene11102,gene456,gene12527,gene17907,gene17361,gene10678
biological_process	GO:0019222 regulation of metabolic process	230 out of 785 genes, 29.3%	2549 out of 8706 genes, 29.3%	1	gene9591,gene12699,gene8272,gene20485,gene15552,gene16700,gene21233,gene5703,gene3862,gene4623,gene947,gene13882,gene19542,gene16127,gene9868,gene2383,gene3853,gene15594,gene10936,gene2715,gene13570,gene7135,gene8768,gene11903,gene19037,gene11926,gene18919,gene23407,gene15291,gene16951,gene4365,gene14028,gene11650,gene20762,gene16614,gene14507,gene19407,gene4880,gene19717,gene3510,gene4737,gene13…
biological_process	GO:0048708 astrocyte differentiation	3 out of 785 genes, 0.4%	19 out of 8706 genes, 0.2%	1	gene21395,gene17907,gene17361
biological_process	GO:0022037 metencephalon development	2 out of 785 genes, 0.3%	37 out of 8706 genes, 0.4%	1	gene11102,gene15029
molecular_function	GO:0035497 cAMP response element binding	2 out of 785 genes, 0.3%	7 out of 8706 genes, 0.1%	1	gene22539,gene9786
biological_process	GO:1901657 glycosyl compound metabolic process	8 out of 785 genes, 1.0%	137 out of 8706 genes, 1.6%	1	gene4455,gene6213,gene1314,gene10819,gene23248,gene23138,gene1290,gene19283
biological_process	GO:0010812 negative regulation of cell-substrate adhesion	3 out of 785 genes, 0.4%	15 out of 8706 genes, 0.2%	1	gene13347,gene17536,gene13305
biological_process	GO:0071695 anatomical structure maturation	2 out of 785 genes, 0.3%	14 out of 8706 genes, 0.2%	1	gene393,gene134
biological_process	GO:2000026 regulation of multicellular organismal development	65 out of 785 genes, 8.3%	642 out of 8706 genes, 7.4%	1	gene3449,gene2565,gene8355,gene134,gene16700,gene841,gene18305,gene15810,gene22952,gene4623,gene6170,gene21395,gene2316,gene13332,gene15095,gene2383,gene13791,gene11525,gene570,gene11608,gene5802,gene11261,gene17565,gene11903,gene19037,gene13347,gene8430,gene23308,gene14922,gene17907,gene4282,gene23187,gene16044,gene5673,gene6879,gene11985,gene10077,gene18688,gene14638,gene16951,gene22596,gene714…
cellular_component	GO:0016323 basolateral plasma membrane	2 out of 785 genes, 0.3%	35 out of 8706 genes, 0.4%	1	gene11525,gene4737
biological_process	GO:0034198 cellular response to amino acid starvation	3 out of 785 genes, 0.4%	15 out of 8706 genes, 0.2%	1	gene20767,gene6170,gene5981
biological_process	GO:0090025 regulation of monocyte chemotaxis	3 out of 785 genes, 0.4%	7 out of 8706 genes, 0.1%	1	gene393,gene4004,gene4003
cellular_component	GO:0030863 cortical cytoskeleton	4 out of 785 genes, 0.5%	29 out of 8706 genes, 0.3%	1	gene14420,gene13844,gene15600,gene4737
biological_process	GO:0046661 male sex differentiation	3 out of 785 genes, 0.4%	61 out of 8706 genes, 0.7%	1	gene21394,gene17907,gene134
biological_process	GO:0043485 endosome to pigment granule transport	2 out of 785 genes, 0.3%	5 out of 8706 genes, 0.1%	1	gene6396,gene2767
molecular_function	GO:0016817 hydrolase activity, acting on acid anhydrides	34 out of 785 genes, 4.3%	358 out of 8706 genes, 4.1%	1	gene16871,gene19953,gene18331,gene14332,gene15516,gene14909,gene13629,gene11869,gene17894,gene17674,gene11525,gene15109,gene7234,gene3627,gene4768,gene22680,gene9500,gene8649,gene13147,gene19742,gene6396,gene846,gene6869,gene12527,gene2767,gene12060,gene11890,gene22478,gene9974,gene818,gene21626,gene18813,gene1550,gene677
biological_process	GO:0007431 salivary gland development	2 out of 785 genes, 0.3%	18 out of 8706 genes, 0.2%	1	gene18922,gene5955
biological_process	GO:0031344 regulation of cell projection organization	18 out of 785 genes, 2.3%	208 out of 8706 genes, 2.4%	1	gene2565,gene16951,gene7144,gene8806,gene134,gene16700,gene13332,gene2661,gene13791,gene11525,gene570,gene16738,gene11261,gene5802,gene818,gene15029,gene6879,gene5737
biological_process	GO:0072001 renal system development	10 out of 785 genes, 1.3%	111 out of 8706 genes, 1.3%	1	gene22762,gene3510,gene11608,gene134,gene8763,gene13573,gene8430,gene17536,gene17907,gene5737
biological_process	GO:0008016 regulation of heart contraction	13 out of 785 genes, 1.7%	71 out of 8706 genes, 0.8%	1	gene16127,gene10436,gene17903,gene8355,gene21192,gene20075,gene19637,gene6626,gene20113,gene16701,gene19732,gene4282,gene5955
biological_process	GO:0019233 sensory perception of pain	2 out of 785 genes, 0.3%	25 out of 8706 genes, 0.3%	1	gene16700,gene1213
biological_process	GO:0002706 regulation of lymphocyte mediated immunity	3 out of 785 genes, 0.4%	29 out of 8706 genes, 0.3%	1	gene13347,gene134,gene16700
molecular_function	GO:0016835 carbon-oxygen lyase activity	6 out of 785 genes, 0.8%	42 out of 8706 genes, 0.5%	1	gene18428,gene4979,gene1314,gene23408,gene19283,gene2390
biological_process	GO:1902476 chloride transmembrane transport	4 out of 785 genes, 0.5%	41 out of 8706 genes, 0.5%	1	gene15511,gene2131,gene393,gene12577
biological_process	GO:0032835 glomerulus development	2 out of 785 genes, 0.3%	16 out of 8706 genes, 0.2%	1	gene17536,gene8763
biological_process	GO:0090075 relaxation of muscle	2 out of 785 genes, 0.3%	9 out of 8706 genes, 0.1%	1	gene16701,gene17903
biological_process	GO:0043393 regulation of protein binding	5 out of 785 genes, 0.6%	83 out of 8706 genes, 1.0%	1	gene22596,gene8355,gene8806,gene14708,gene2144
biological_process	GO:0006342 chromatin silencing	2 out of 785 genes, 0.3%	22 out of 8706 genes, 0.3%	1	gene10863,gene21668
biological_process	GO:1901616 organic hydroxy compound catabolic process	2 out of 785 genes, 0.3%	20 out of 8706 genes, 0.2%	1	gene16609,gene4634
cellular_component	GO:0030687 preribosome, large subunit precursor	2 out of 785 genes, 0.3%	11 out of 8706 genes, 0.1%	1	gene19717,gene22765
biological_process	GO:0009266 response to temperature stimulus	2 out of 785 genes, 0.3%	52 out of 8706 genes, 0.6%	1	gene3822,gene847
biological_process	GO:0051648 vesicle localization	7 out of 785 genes, 0.9%	71 out of 8706 genes, 0.8%	1	gene6383,gene22894,gene23120,gene11525,gene5802,gene16700,gene6879
biological_process	GO:1903556 negative regulation of tumor necrosis factor superfamily cytokine production	2 out of 785 genes, 0.3%	14 out of 8706 genes, 0.2%	1	gene614,gene17361
biological_process	GO:0016482 cytosolic transport	8 out of 785 genes, 1.0%	105 out of 8706 genes, 1.2%	1	gene6383,gene23120,gene5802,gene2933,gene16700,gene22894,gene20101,gene6879
biological_process	GO:0060047 heart contraction	6 out of 785 genes, 0.8%	37 out of 8706 genes, 0.4%	1	gene9974,gene20113,gene17903,gene21192,gene20075,gene6343
biological_process	GO:0010524 positive regulation of calcium ion transport into cytosol	6 out of 785 genes, 0.8%	14 out of 8706 genes, 0.2%	1	gene18688,gene14028,gene8442,gene16701,gene16700,gene16044
molecular_function	GO:0005525 GTP binding	22 out of 785 genes, 2.8%	198 out of 8706 genes, 2.3%	1	gene6396,gene10436,gene7141,gene16871,gene6869,gene2933,gene14909,gene9327,gene2767,gene11890,gene16123,gene13629,gene6213,gene11544,gene11525,gene8628,gene8369,gene1047,gene818,gene22680,gene18813,gene19742
biological_process	GO:0009987 cellular process	533 out of 785 genes, 67.9%	6102 out of 8706 genes, 70.1%	1	gene22762,gene12377,gene15552,gene12655,gene5703,gene947,gene14671,gene19542,gene22765,gene16127,gene20846,gene15109,gene19338,gene15158,gene22338,gene20113,gene23407,gene6879,gene22657,gene21534,gene846,gene1045,gene18483,gene17469,gene6623,gene18922,gene4466,gene4880,gene8036,gene20910,gene1723,gene17903,gene5739,gene17967,gene8499,gene4737,gene14676,gene3667,gene23438,gene20873,gene10459,gene3…
biological_process	GO:0042113 B cell activation	7 out of 785 genes, 0.9%	59 out of 8706 genes, 0.7%	1	gene4623,gene22714,gene13347,gene7144,gene17361,gene2316,gene6227
biological_process	GO:0009132 nucleoside diphosphate metabolic process	5 out of 785 genes, 0.6%	35 out of 8706 genes, 0.4%	1	gene6989,gene1314,gene10819,gene1290,gene19283
biological_process	GO:1901201 regulation of extracellular matrix assembly	2 out of 785 genes, 0.3%	5 out of 8706 genes, 0.1%	1	gene17536,gene17907
molecular_function	GO:0031267 small GTPase binding	9 out of 785 genes, 1.1%	130 out of 8706 genes, 1.5%	1	gene14420,gene10392,gene20820,gene13845,gene16614,gene18342,gene6879,gene12435,gene7681
biological_process	GO:0019935 cyclic-nucleotide-mediated signaling	3 out of 785 genes, 0.4%	10 out of 8706 genes, 0.1%	1	gene17907,gene23407,gene6480
biological_process	GO:0044265 cellular macromolecule catabolic process	15 out of 785 genes, 1.9%	312 out of 8706 genes, 3.6%	1	gene13872,gene4238,gene8958,gene10936,gene2766,gene19975,gene5987,gene1021,gene19338,gene11349,gene17833,gene18227,gene13075,gene20544,gene16614
biological_process	GO:1903050 regulation of proteolysis involved in cellular protein catabolic process	3 out of 785 genes, 0.4%	89 out of 8706 genes, 1.0%	1	gene4238,gene22596,gene7144
biological_process	GO:0043271 negative regulation of ion transport	2 out of 785 genes, 0.3%	33 out of 8706 genes, 0.4%	1	gene6626,gene7144
biological_process	GO:0003008 system process	48 out of 785 genes, 6.1%	486 out of 8706 genes, 5.6%	1	gene2565,gene7945,gene17879,gene134,gene16700,gene841,gene19732,gene14117,gene5729,gene6343,gene7681,gene1213,gene18281,gene2383,gene479,gene11005,gene5802,gene11261,gene17876,gene3627,gene21407,gene19637,gene20970,gene20113,gene17907,gene4282,gene23187,gene7944,gene10436,gene21192,gene14028,gene12527,gene9960,gene18877,gene23427,gene20718,gene9974,gene16738,gene17903,gene20075,gene6710,gene8809,…
biological_process	GO:0046628 positive regulation of insulin receptor signaling pathway	2 out of 785 genes, 0.3%	6 out of 8706 genes, 0.1%	1	gene614,gene10199
biological_process	GO:0098660 inorganic ion transmembrane transport	25 out of 785 genes, 3.2%	268 out of 8706 genes, 3.1%	1	gene17879,gene8442,gene12377,gene16700,gene22493,gene18342,gene15511,gene23248,gene5998,gene1213,gene4980,gene7719,gene17903,gene20075,gene1789,gene17876,gene7048,gene11926,gene318,gene20113,gene9500,gene393,gene2131,gene6095,gene12577
biological_process	GO:0022409 positive regulation of cell-cell adhesion	7 out of 785 genes, 0.9%	63 out of 8706 genes, 0.7%	1	gene22952,gene21394,gene7945,gene3822,gene17907,gene134,gene7944
biological_process	GO:0044712 single-organism catabolic process	32 out of 785 genes, 4.1%	296 out of 8706 genes, 3.4%	1	gene18688,gene12884,gene23140,gene12699,gene1314,gene14980,gene7030,gene16700,gene7077,gene14028,gene13075,gene4634,gene18591,gene1290,gene1671,gene9837,gene10819,gene9836,gene321,gene16950,gene17967,gene847,gene11261,gene17833,gene4455,gene1826,gene19958,gene23261,gene20544,gene20187,gene19283,gene5673
biological_process	GO:0032735 positive regulation of interleukin-12 production	3 out of 785 genes, 0.4%	12 out of 8706 genes, 0.1%	1	gene14685,gene17361,gene15810
biological_process	GO:0032845 negative regulation of homeostatic process	7 out of 785 genes, 0.9%	53 out of 8706 genes, 0.6%	1	gene11102,gene21394,gene278,gene23208,gene16700,gene11184,gene22493
biological_process	GO:0042417 dopamine metabolic process	2 out of 785 genes, 0.3%	9 out of 8706 genes, 0.1%	1	gene16609,gene10436
biological_process	GO:0018208 peptidyl-proline modification	2 out of 785 genes, 0.3%	29 out of 8706 genes, 0.3%	1	gene21372,gene3886
biological_process	GO:1903650 negative regulation of cytoplasmic transport	2 out of 785 genes, 0.3%	41 out of 8706 genes, 0.5%	1	gene13305,gene11511
biological_process	GO:0046834 lipid phosphorylation	4 out of 785 genes, 0.5%	31 out of 8706 genes, 0.4%	1	gene4634,gene13190,gene23407,gene19293
biological_process	GO:0061314 Notch signaling involved in heart development	2 out of 785 genes, 0.3%	4 out of 8706 genes, 0.0%	1	gene17536,gene19041
cellular_component	GO:0030659 cytoplasmic vesicle membrane	8 out of 785 genes, 1.0%	91 out of 8706 genes, 1.0%	1	gene6396,gene18428,gene14028,gene11926,gene2767,gene2131,gene16044,gene19407
molecular_function	GO:0032052 bile acid binding	2 out of 785 genes, 0.3%	4 out of 8706 genes, 0.0%	1	gene614,gene14021
biological_process	GO:0032504 multicellular organism reproduction	10 out of 785 genes, 1.3%	199 out of 8706 genes, 2.3%	1	gene3576,gene7077,gene13347,gene19037,gene6623,gene17907,gene7830,gene6343,gene9826,gene1178
cellular_component	GO:0036477 somatodendritic compartment	11 out of 785 genes, 1.4%	144 out of 8706 genes, 1.7%	1	gene12884,gene1314,gene16951,gene16871,gene11525,gene5802,gene16700,gene11261,gene7077,gene6928,gene1213
molecular_function	GO:0016917 GABA receptor activity	2 out of 785 genes, 0.3%	18 out of 8706 genes, 0.2%	1	gene15511,gene2131
biological_process	GO:0045995 regulation of embryonic development	6 out of 785 genes, 0.8%	47 out of 8706 genes, 0.5%	1	gene15095,gene3449,gene17536,gene17907,gene134,gene19041
biological_process	GO:0031589 cell-substrate adhesion	7 out of 785 genes, 0.9%	57 out of 8706 genes, 0.7%	1	gene1225,gene7945,gene10487,gene11866,gene9826,gene21687,gene7944
cellular_component	GO:0035770 ribonucleoprotein granule	5 out of 785 genes, 0.6%	76 out of 8706 genes, 0.9%	1	gene20871,gene14589,gene16298,gene11511,gene19975
molecular_function	GO:0005031 tumor necrosis factor-activated receptor activity	3 out of 785 genes, 0.4%	8 out of 8706 genes, 0.1%	1	gene18850,gene1394,gene10996
cellular_component	GO:0005578 proteinaceous extracellular matrix	16 out of 785 genes, 2.0%	130 out of 8706 genes, 1.5%	1	gene3449,gene17502,gene1225,gene13075,gene12291,gene3736,gene9868,gene23186,gene17521,gene1517,gene10487,gene10851,gene2180,gene18219,gene15029,gene3447
biological_process	GO:0022603 regulation of anatomical structure morphogenesis	29 out of 785 genes, 3.7%	371 out of 8706 genes, 4.3%	1	gene18688,gene2565,gene16951,gene22596,gene7144,gene134,gene19041,gene22952,gene17536,gene14507,gene15095,gene2661,gene13791,gene16738,gene5974,gene570,gene11608,gene11349,gene17565,gene11903,gene15029,gene8430,gene17907,gene4282,gene6879,gene5673,gene23187,gene5955,gene15249
biological_process	GO:2001242 regulation of intrinsic apoptotic signaling pathway	6 out of 785 genes, 0.8%	59 out of 8706 genes, 0.7%	1	gene13162,gene4623,gene20438,gene6508,gene7681,gene19041
biological_process	GO:0032331 negative regulation of chondrocyte differentiation	3 out of 785 genes, 0.4%	11 out of 8706 genes, 0.1%	1	gene3449,gene11903,gene17907
biological_process	GO:0035455 response to interferon-alpha	2 out of 785 genes, 0.3%	3 out of 8706 genes, 0.0%	1	gene6170,gene134
molecular_function	GO:0071855 neuropeptide receptor binding	2 out of 785 genes, 0.3%	6 out of 8706 genes, 0.1%	1	gene19732,gene4282
biological_process	GO:1903900 regulation of viral life cycle	7 out of 785 genes, 0.9%	46 out of 8706 genes, 0.5%	1	gene17833,gene14978,gene6170,gene17536,gene7547,gene1176,gene13570
biological_process	GO:0009725 response to hormone	33 out of 785 genes, 4.2%	230 out of 8706 genes, 2.6%	1	gene8272,gene12825,gene134,gene841,gene1885,gene22952,gene4623,gene21395,gene16388,gene10350,gene16127,gene18657,gene15635,gene2715,gene10925,gene17833,gene5150,gene16044,gene7176,gene819,gene7504,gene22493,gene17536,gene11184,gene19407,gene3742,gene614,gene14676,gene3483,gene3822,gene15029,gene20544,gene5955
molecular_function	GO:0005262 calcium channel activity	4 out of 785 genes, 0.5%	53 out of 8706 genes, 0.6%	1	gene17879,gene8442,gene12377,gene17876
biological_process	GO:0045649 regulation of macrophage differentiation	2 out of 785 genes, 0.3%	9 out of 8706 genes, 0.1%	1	gene15095,gene4623
biological_process	GO:0036294 cellular response to decreased oxygen levels	3 out of 785 genes, 0.4%	29 out of 8706 genes, 0.3%	1	gene17536,gene847,gene11349
molecular_function	GO:0036094 small molecule binding	117 out of 785 genes, 14.9%	1329 out of 8706 genes, 15.3%	1	gene8442,gene16871,gene17448,gene2933,gene16700,gene15516,gene14909,gene14117,gene9557,gene11101,gene2316,gene10803,gene608,gene11869,gene8487,gene17894,gene8118,gene3853,gene11544,gene6213,gene11525,gene16950,gene15109,gene21668,gene3627,gene22680,gene16302,gene9500,gene23407,gene13147,gene19742,gene14978,gene17984,gene13305,gene7141,gene10436,gene846,gene20438,gene7144,gene11739,gene2767,gene12…
molecular_function	GO:0046943 carboxylic acid transmembrane transporter activity	9 out of 785 genes, 1.1%	69 out of 8706 genes, 0.8%	1	gene10239,gene929,gene8036,gene17796,gene18483,gene14701,gene14319,gene988,gene21534
biological_process	GO:0022414 reproductive process	29 out of 785 genes, 3.7%	379 out of 8706 genes, 4.4%	1	gene3576,gene8442,gene18408,gene8272,gene134,gene7077,gene8410,gene19041,gene17536,gene21395,gene6623,gene9826,gene6343,gene4880,gene15095,gene21394,gene5974,gene7971,gene7765,gene13347,gene13573,gene19037,gene15029,gene14922,gene17907,gene7830,gene6366,gene1178,gene17966
biological_process	GO:0042593 glucose homeostasis	8 out of 785 genes, 1.0%	61 out of 8706 genes, 0.7%	1	gene10819,gene3742,gene12825,gene4623,gene614,gene21395,gene11184,gene16044
biological_process	GO:0018212 peptidyl-tyrosine modification	4 out of 785 genes, 0.5%	81 out of 8706 genes, 0.9%	1	gene7144,gene18900,gene14066,gene9826
biological_process	GO:0030641 regulation of cellular pH	4 out of 785 genes, 0.5%	34 out of 8706 genes, 0.4%	1	gene11926,gene2767,gene7681,gene7719
molecular_function	GO:0008171 O-methyltransferase activity	2 out of 785 genes, 0.3%	13 out of 8706 genes, 0.1%	1	gene16609,gene6115
biological_process	GO:0044255 cellular lipid metabolic process	28 out of 785 genes, 3.6%	331 out of 8706 genes, 3.8%	1	gene18688,gene10998,gene787,gene3576,gene7030,gene16700,gene7077,gene19732,gene14117,gene4634,gene6928,gene15724,gene14650,gene19293,gene10962,gene9837,gene9836,gene2588,gene13190,gene11261,gene20187,gene7830,gene4282,gene23407,gene1933,gene8169,gene2390,gene8328
cellular_component	GO:0098858 actin-based cell projection	4 out of 785 genes, 0.5%	49 out of 8706 genes, 0.6%	1	gene21626,gene13844,gene2476,gene3627
biological_process	GO:0009451 RNA modification	3 out of 785 genes, 0.4%	71 out of 8706 genes, 0.8%	1	gene6115,gene18919,gene8499
cellular_component	GO:0031301 integral component of organelle membrane	6 out of 785 genes, 0.8%	131 out of 8706 genes, 1.5%	1	gene16303,gene16701,gene16069,gene5837,gene16700,gene11349
molecular_function	GO:0030276 clathrin binding	2 out of 785 genes, 0.3%	29 out of 8706 genes, 0.3%	1	gene14028,gene22596
molecular_function	GO:0008504 monoamine transmembrane transporter activity	2 out of 785 genes, 0.3%	8 out of 8706 genes, 0.1%	1	gene18342,gene11230
biological_process	GO:0032673 regulation of interleukin-4 production	3 out of 785 genes, 0.4%	10 out of 8706 genes, 0.1%	1	gene19037,gene134,gene14708
biological_process	GO:1901137 carbohydrate derivative biosynthetic process	18 out of 785 genes, 2.3%	267 out of 8706 genes, 3.1%	1	gene6989,gene6542,gene15726,gene14787,gene5729,gene16259,gene16625,gene17270,gene6213,gene15051,gene8120,gene4455,gene13573,gene11903,gene3667,gene7010,gene18145,gene1933
biological_process	GO:0032946 positive regulation of mononuclear cell proliferation	9 out of 785 genes, 1.1%	50 out of 8706 genes, 0.6%	1	gene21394,gene20767,gene8767,gene22952,gene13347,gene3822,gene17361,gene9539,gene2316
biological_process	GO:0030509 BMP signaling pathway	2 out of 785 genes, 0.3%	36 out of 8706 genes, 0.4%	1	gene3510,gene3447
molecular_function	GO:0005518 collagen binding	3 out of 785 genes, 0.4%	28 out of 8706 genes, 0.3%	1	gene1225,gene1517,gene20544
biological_process	GO:0044770 cell cycle phase transition	8 out of 785 genes, 1.0%	56 out of 8706 genes, 0.6%	1	gene20767,gene20057,gene5022,gene10936,gene10319,gene18645,gene19542,gene16614
biological_process	GO:0051493 regulation of cytoskeleton organization	16 out of 785 genes, 2.0%	226 out of 8706 genes, 2.6%	1	gene20585,gene5919,gene2661,gene18281,gene20057,gene15594,gene7144,gene14332,gene15158,gene8768,gene16102,gene20558,gene12626,gene16614,gene4282,gene20718
biological_process	GO:0098869 cellular oxidant detoxification	6 out of 785 genes, 0.8%	31 out of 8706 genes, 0.4%	1	gene22653,gene12699,gene1045,gene23326,gene15724,gene4880
molecular_function	GO:0051020 GTPase binding	11 out of 785 genes, 1.4%	136 out of 8706 genes, 1.6%	1	gene14420,gene10392,gene20820,gene11349,gene13845,gene2476,gene16614,gene18342,gene6879,gene12435,gene7681
biological_process	GO:0042886 amide transport	4 out of 785 genes, 0.5%	37 out of 8706 genes, 0.4%	1	gene23120,gene11986,gene3510,gene4282
cellular_component	GO:0005924 cell-substrate adherens junction	17 out of 785 genes, 2.2%	171 out of 8706 genes, 2.0%	1	gene13844,gene9974,gene22596,gene7144,gene13112,gene4737,gene818,gene22952,gene16102,gene19183,gene2476,gene9539,gene11866,gene18922,gene1881,gene10893,gene10132
biological_process	GO:0045667 regulation of osteoblast differentiation	5 out of 785 genes, 0.6%	55 out of 8706 genes, 0.6%	1	gene11903,gene19037,gene17536,gene3510,gene3860
cellular_component	GO:0010008 endosome membrane	6 out of 785 genes, 0.8%	94 out of 8706 genes, 1.1%	1	gene13162,gene18227,gene11926,gene11525,gene3855,gene18982
biological_process	GO:0052548 regulation of endopeptidase activity	22 out of 785 genes, 2.8%	130 out of 8706 genes, 1.5%	1	gene3449,gene14863,gene20438,gene4363,gene4365,gene18227,gene21395,gene2074,gene608,gene9868,gene18281,gene10199,gene4366,gene15635,gene4372,gene21165,gene3732,gene17565,gene13162,gene10198,gene128,gene5673
biological_process	GO:0043588 skin development	10 out of 785 genes, 1.3%	63 out of 8706 genes, 0.7%	1	gene11102,gene22952,gene6076,gene17536,gene17907,gene18877,gene7765,gene23208,gene19041,gene18305
molecular_function	GO:0008565 protein transporter activity	2 out of 785 genes, 0.3%	40 out of 8706 genes, 0.5%	1	gene13223,gene20101
molecular_function	GO:0051087 chaperone binding	2 out of 785 genes, 0.3%	38 out of 8706 genes, 0.4%	1	gene1225,gene19006
molecular_function	GO:0022853 active ion transmembrane transporter activity	6 out of 785 genes, 0.8%	69 out of 8706 genes, 0.8%	1	gene318,gene11926,gene8036,gene18483,gene988,gene7719
biological_process	GO:0021575 hindbrain morphogenesis	2 out of 785 genes, 0.3%	19 out of 8706 genes, 0.2%	1	gene11102,gene15029
biological_process	GO:0010919 regulation of inositol phosphate biosynthetic process	2 out of 785 genes, 0.3%	5 out of 8706 genes, 0.1%	1	gene7144,gene16044
biological_process	GO:0048592 eye morphogenesis	4 out of 785 genes, 0.5%	72 out of 8706 genes, 0.8%	1	gene21395,gene14117,gene17907,gene8763
biological_process	GO:0090287 regulation of cellular response to growth factor stimulus	14 out of 785 genes, 1.8%	113 out of 8706 genes, 1.3%	1	gene23186,gene2565,gene22596,gene10936,gene8628,gene17502,gene13724,gene134,gene17536,gene13075,gene8430,gene18982,gene3447,gene5673
biological_process	GO:0048870 cell motility	39 out of 785 genes, 5.0%	324 out of 8706 genes, 3.7%	1	gene10998,gene7822,gene18331,gene134,gene841,gene18305,gene22952,gene14671,gene19732,gene2316,gene7681,gene13821,gene2383,gene9510,gene17270,gene3475,gene14022,gene18900,gene2476,gene15857,gene17907,gene6366,gene10893,gene18688,gene12884,gene20438,gene7077,gene18234,gene19041,gene22493,gene17536,gene21687,gene9826,gene4737,gene15029,gene393,gene12063,gene5737,gene5955
biological_process	GO:0071559 response to transforming growth factor beta	4 out of 785 genes, 0.5%	50 out of 8706 genes, 0.6%	1	gene15029,gene17907,gene5955,gene10077
biological_process	GO:0016568 chromatin modification	13 out of 785 genes, 1.7%	190 out of 8706 genes, 2.2%	1	gene20057,gene4366,gene17481,gene8355,gene10863,gene12825,gene134,gene21668,gene614,gene11102,gene17907,gene15607,gene12017
molecular_function	GO:0003953 NAD+ nucleosidase activity	2 out of 785 genes, 0.3%	2 out of 8706 genes, 0.0%	1	gene8768,gene8767
biological_process	GO:0016241 regulation of macroautophagy	6 out of 785 genes, 0.8%	53 out of 8706 genes, 0.6%	1	gene16127,gene19542,gene847,gene12825,gene21233,gene11349
biological_process	GO:0051291 protein heterooligomerization	3 out of 785 genes, 0.4%	19 out of 8706 genes, 0.2%	1	gene20910,gene7010,gene8369
biological_process	GO:1900225 regulation of NLRP3 inflammasome complex assembly	2 out of 785 genes, 0.3%	2 out of 8706 genes, 0.0%	1	gene6170,gene17361
biological_process	GO:0045931 positive regulation of mitotic cell cycle	6 out of 785 genes, 0.8%	54 out of 8706 genes, 0.6%	1	gene22952,gene21394,gene16614,gene8271,gene4282,gene3754
biological_process	GO:0009161 ribonucleoside monophosphate metabolic process	8 out of 785 genes, 1.0%	87 out of 8706 genes, 1.0%	1	gene4455,gene6213,gene1314,gene10819,gene23248,gene23138,gene1290,gene19283
biological_process	GO:0006029 proteoglycan metabolic process	4 out of 785 genes, 0.5%	29 out of 8706 genes, 0.3%	1	gene8120,gene11903,gene13075,gene23140
biological_process	GO:0032874 positive regulation of stress-activated MAPK cascade	10 out of 785 genes, 1.3%	50 out of 8706 genes, 0.6%	1	gene18281,gene7144,gene23041,gene22493,gene6170,gene17361,gene4282,gene5673,gene7681,gene5955
biological_process	GO:0046890 regulation of lipid biosynthetic process	9 out of 785 genes, 1.1%	52 out of 8706 genes, 0.6%	1	gene16127,gene10199,gene3742,gene7077,gene19041,gene614,gene20187,gene16044,gene23407
biological_process	GO:0002381 immunoglobulin production involved in immunoglobulin mediated immune response	2 out of 785 genes, 0.3%	11 out of 8706 genes, 0.1%	1	gene3475,gene6227
biological_process	GO:0010557 positive regulation of macromolecule biosynthetic process	67 out of 785 genes, 8.5%	676 out of 8706 genes, 7.8%	1	gene9591,gene3576,gene8272,gene15552,gene8271,gene5703,gene1885,gene11101,gene13332,gene16127,gene18281,gene7547,gene2715,gene6604,gene14685,gene11903,gene19037,gene11926,gene18919,gene4282,gene16044,gene7176,gene19041,gene11650,gene19717,gene614,gene17361,gene134,gene15810,gene18305,gene6170,gene18645,gene21395,gene7681,gene15095,gene7038,gene11608,gene17833,gene9539,gene17907,gene10077,gene1198…
biological_process	GO:0003192 mitral valve formation	2 out of 785 genes, 0.3%	2 out of 8706 genes, 0.0%	1	gene17536,gene14708
molecular_function	GO:0098811 transcriptional repressor activity, RNA polymerase II activating transcription factor binding	3 out of 785 genes, 0.4%	26 out of 8706 genes, 0.3%	1	gene614,gene17536,gene15983
molecular_function	GO:0004674 protein serine/threonine kinase activity	15 out of 785 genes, 1.9%	225 out of 8706 genes, 2.6%	1	gene8487,gene8118,gene20802,gene20057,gene278,gene22954,gene3510,gene12825,gene6170,gene21142,gene3600,gene12695,gene6343,gene20819,gene5955
biological_process	GO:0031060 regulation of histone methylation	4 out of 785 genes, 0.5%	24 out of 8706 genes, 0.3%	1	gene18146,gene17481,gene15607,gene134
biological_process	GO:0099622 cardiac muscle cell membrane repolarization	2 out of 785 genes, 0.3%	4 out of 8706 genes, 0.0%	1	gene17903,gene20075
biological_process	GO:0072359 circulatory system development	38 out of 785 genes, 4.8%	333 out of 8706 genes, 3.8%	1	gene10766,gene8355,gene134,gene18305,gene11534,gene6343,gene5837,gene7681,gene18281,gene13190,gene14066,gene13573,gene19637,gene17907,gene4282,gene6366,gene17966,gene10767,gene7144,gene7077,gene19041,gene12003,gene17536,gene18419,gene9974,gene11201,gene3510,gene5974,gene4737,gene7765,gene15029,gene6626,gene12626,gene14708,gene5737,gene5955,gene6480,gene10132
molecular_function	GO:0035381 ATP-gated ion channel activity	2 out of 785 genes, 0.3%	5 out of 8706 genes, 0.1%	1	gene16701,gene16700
biological_process	GO:0002009 morphogenesis of an epithelium	17 out of 785 genes, 2.2%	189 out of 8706 genes, 2.2%	1	gene8272,gene134,gene19041,gene18305,gene17536,gene14117,gene18877,gene18922,gene18419,gene608,gene4737,gene8430,gene15029,gene14922,gene17907,gene4282,gene17966
biological_process	GO:0010804 negative regulation of tumor necrosis factor-mediated signaling pathway	3 out of 785 genes, 0.4%	6 out of 8706 genes, 0.1%	1	gene614,gene4623,gene18227
biological_process	GO:2001056 positive regulation of cysteine-type endopeptidase activity	4 out of 785 genes, 0.5%	34 out of 8706 genes, 0.4%	1	gene13162,gene20438,gene5673,gene608
biological_process	GO:0030801 positive regulation of cyclic nucleotide metabolic process	2 out of 785 genes, 0.3%	32 out of 8706 genes, 0.4%	1	gene16044,gene6480
biological_process	GO:0009259 ribonucleotide metabolic process	11 out of 785 genes, 1.4%	125 out of 8706 genes, 1.4%	1	gene12884,gene6542,gene6213,gene1314,gene10819,gene23138,gene4455,gene1826,gene23248,gene1290,gene19283
biological_process	GO:0042303 molting cycle	7 out of 785 genes, 0.9%	34 out of 8706 genes, 0.4%	1	gene11102,gene20775,gene17536,gene17907,gene7765,gene19041,gene18305
biological_process	GO:0086066 atrial cardiac muscle cell to AV node cell communication	2 out of 785 genes, 0.3%	5 out of 8706 genes, 0.1%	1	gene20113,gene20075
biological_process	GO:0097009 energy homeostasis	2 out of 785 genes, 0.3%	9 out of 8706 genes, 0.1%	1	gene21395,gene19732
biological_process	GO:0018149 peptide cross-linking	4 out of 785 genes, 0.5%	13 out of 8706 genes, 0.1%	1	gene22952,gene18922,gene4323,gene18753
molecular_function	GO:0008188 neuropeptide receptor activity	2 out of 785 genes, 0.3%	37 out of 8706 genes, 0.4%	1	gene819,gene17772
cellular_component	GO:1902554 serine/threonine protein kinase complex	2 out of 785 genes, 0.3%	45 out of 8706 genes, 0.5%	1	gene20767,gene22596
biological_process	GO:0098743 cell aggregation	3 out of 785 genes, 0.4%	15 out of 8706 genes, 0.2%	1	gene15029,gene17907,gene4737
biological_process	GO:0001516 prostaglandin biosynthetic process	3 out of 785 genes, 0.4%	8 out of 8706 genes, 0.1%	1	gene19732,gene4282,gene8169
biological_process	GO:0021879 forebrain neuron differentiation	2 out of 785 genes, 0.3%	19 out of 8706 genes, 0.2%	1	gene15095,gene7822
biological_process	GO:0000377 RNA splicing, via transesterification reactions with bulged adenosine as nucleophile	4 out of 785 genes, 0.5%	82 out of 8706 genes, 0.9%	1	gene20775,gene3853,gene15018,gene13724
biological_process	GO:0060428 lung epithelium development	2 out of 785 genes, 0.3%	18 out of 8706 genes, 0.2%	1	gene17907,gene17502
biological_process	GO:1901985 positive regulation of protein acetylation	3 out of 785 genes, 0.4%	11 out of 8706 genes, 0.1%	1	gene18146,gene19037,gene134
biological_process	GO:0009410 response to xenobiotic stimulus	2 out of 785 genes, 0.3%	19 out of 8706 genes, 0.2%	1	gene18645,gene8417
molecular_function	GO:0015222 serotonin transmembrane transporter activity	2 out of 785 genes, 0.3%	3 out of 8706 genes, 0.0%	1	gene18342,gene11230
biological_process	GO:0072592 oxygen metabolic process	2 out of 785 genes, 0.3%	2 out of 8706 genes, 0.0%	1	gene7681,gene4880
biological_process	GO:0044248 cellular catabolic process	43 out of 785 genes, 5.5%	477 out of 8706 genes, 5.5%	1	gene23140,gene12699,gene5987,gene2147,gene9837,gene4238,gene9836,gene10936,gene479,gene16950,gene19975,gene11261,gene19338,gene17833,gene4455,gene16609,gene23187,gene5673,gene18688,gene12884,gene13872,gene16859,gene5902,gene7030,gene7077,gene18227,gene13075,gene16614,gene18591,gene23427,gene8958,gene321,gene2766,gene1021,gene847,gene17967,gene11349,gene1826,gene19958,gene18586,gene20187,gene20544…
biological_process	GO:0010959 regulation of metal ion transport	12 out of 785 genes, 1.5%	96 out of 8706 genes, 1.1%	1	gene18688,gene23192,gene8442,gene7144,gene3795,gene16700,gene14028,gene6626,gene16701,gene20113,gene20199,gene16044
biological_process	GO:1902680 positive regulation of RNA biosynthetic process	60 out of 785 genes, 7.6%	606 out of 8706 genes, 7.0%	1	gene9591,gene3576,gene15552,gene134,gene18305,gene15810,gene5703,gene1885,gene6170,gene18645,gene21395,gene11101,gene13332,gene16127,gene15095,gene18281,gene7547,gene7038,gene2715,gene11608,gene17833,gene14685,gene11903,gene19037,gene11926,gene17907,gene9539,gene4282,gene16044,gene10077,gene11985,gene7176,gene14638,gene6076,gene20057,gene17564,gene22596,gene7030,gene8767,gene5981,gene3860,gene190…
biological_process	GO:0099565 chemical synaptic transmission, postsynaptic	5 out of 785 genes, 0.6%	46 out of 8706 genes, 0.5%	1	gene23142,gene16701,gene1723,gene2131,gene16700
biological_process	GO:0061458 reproductive system development	13 out of 785 genes, 1.7%	163 out of 8706 genes, 1.9%	1	gene15095,gene5974,gene7765,gene134,gene19041,gene13573,gene19037,gene17536,gene15029,gene17907,gene9826,gene6366,gene17966
biological_process	GO:0023014 signal transduction by protein phosphorylation	5 out of 785 genes, 0.6%	104 out of 8706 genes, 1.2%	1	gene3600,gene17907,gene3510,gene5998,gene5955
biological_process	GO:0043471 regulation of cellular carbohydrate catabolic process	2 out of 785 genes, 0.3%	17 out of 8706 genes, 0.2%	1	gene21395,gene16700
biological_process	GO:1901797 negative regulation of signal transduction by p53 class mediator	2 out of 785 genes, 0.3%	12 out of 8706 genes, 0.1%	1	gene18227,gene19041
biological_process	GO:0006638 neutral lipid metabolic process	6 out of 785 genes, 0.8%	31 out of 8706 genes, 0.4%	1	gene20187,gene7030,gene23407,gene7077,gene1933,gene8328
cellular_component	GO:0098588 bounding membrane of organelle	43 out of 785 genes, 5.5%	621 out of 8706 genes, 7.1%	1	gene2565,gene18428,gene18331,gene2933,gene16303,gene14787,gene5729,gene10678,gene16069,gene5837,gene16625,gene2703,gene17270,gene11525,gene2850,gene8120,gene11926,gene13784,gene3447,gene23187,gene6396,gene819,gene5902,gene7030,gene8763,gene14028,gene18227,gene2767,gene6928,gene18982,gene19407,gene4980,gene10387,gene16738,gene13783,gene11349,gene13162,gene9833,gene6626,gene3855,gene16701,gene18145…
biological_process	GO:0001822 kidney development	9 out of 785 genes, 1.1%	101 out of 8706 genes, 1.2%	1	gene22762,gene3510,gene134,gene8763,gene13573,gene8430,gene17536,gene17907,gene5737
biological_process	GO:0009416 response to light stimulus	8 out of 785 genes, 1.0%	113 out of 8706 genes, 1.3%	1	gene16127,gene20767,gene20057,gene9960,gene14980,gene11201,gene5987,gene23138
biological_process	GO:0051781 positive regulation of cell division	4 out of 785 genes, 0.5%	46 out of 8706 genes, 0.5%	1	gene20436,gene16614,gene8271,gene4282
biological_process	GO:0032720 negative regulation of tumor necrosis factor production	2 out of 785 genes, 0.3%	14 out of 8706 genes, 0.2%	1	gene614,gene17361
biological_process	GO:0032648 regulation of interferon-beta production	3 out of 785 genes, 0.4%	19 out of 8706 genes, 0.2%	1	gene9591,gene17361,gene15810
biological_process	GO:0046165 alcohol biosynthetic process	2 out of 785 genes, 0.3%	36 out of 8706 genes, 0.4%	1	gene20187,gene19751
biological_process	GO:0016079 synaptic vesicle exocytosis	5 out of 785 genes, 0.6%	27 out of 8706 genes, 0.3%	1	gene6383,gene23120,gene5802,gene16700,gene6879
cellular_component	GO:0005761 mitochondrial ribosome	2 out of 785 genes, 0.3%	39 out of 8706 genes, 0.4%	1	gene23301,gene1756
biological_process	GO:1902656 calcium ion import into cytosol	2 out of 785 genes, 0.3%	25 out of 8706 genes, 0.3%	1	gene16700,gene22493
molecular_function	GO:0033293 monocarboxylic acid binding	4 out of 785 genes, 0.5%	21 out of 8706 genes, 0.2%	1	gene614,gene22538,gene20438,gene14021
biological_process	GO:0048839 inner ear development	13 out of 785 genes, 1.7%	99 out of 8706 genes, 1.1%	1	gene15095,gene14638,gene19948,gene15109,gene134,gene6710,gene19415,gene17536,gene14117,gene17907,gene2131,gene3447,gene5737
biological_process	GO:0019751 polyol metabolic process	3 out of 785 genes, 0.4%	31 out of 8706 genes, 0.4%	1	gene19751,gene4634,gene1933
biological_process	GO:0035590 purinergic nucleotide receptor signaling pathway	5 out of 785 genes, 0.6%	15 out of 8706 genes, 0.2%	1	gene19751,gene16701,gene7504,gene393,gene16700
biological_process	GO:0002263 cell activation involved in immune response	10 out of 785 genes, 1.3%	63 out of 8706 genes, 0.7%	1	gene15487,gene22714,gene7144,gene6227,gene134,gene11926,gene21395,gene2476,gene17361,gene2316
biological_process	GO:0031572 G2 DNA damage checkpoint	3 out of 785 genes, 0.4%	22 out of 8706 genes, 0.3%	1	gene20057,gene5987,gene19883
biological_process	GO:0030510 regulation of BMP signaling pathway	4 out of 785 genes, 0.5%	44 out of 8706 genes, 0.5%	1	gene2565,gene17536,gene10936,gene13724
biological_process	GO:0089711 L-glutamate transmembrane transport	2 out of 785 genes, 0.3%	8 out of 8706 genes, 0.1%	1	gene8036,gene21534
biological_process	GO:0000725 recombinational repair	2 out of 785 genes, 0.3%	46 out of 8706 genes, 0.5%	1	gene20057,gene6623
biological_process	GO:0045055 regulated exocytosis	5 out of 785 genes, 0.6%	45 out of 8706 genes, 0.5%	1	gene6383,gene23120,gene5802,gene16700,gene6879
biological_process	GO:0002638 negative regulation of immunoglobulin production	2 out of 785 genes, 0.3%	2 out of 8706 genes, 0.0%	1	gene13347,gene7619
biological_process	GO:0014033 neural crest cell differentiation	4 out of 785 genes, 0.5%	36 out of 8706 genes, 0.4%	1	gene14671,gene2383,gene17907,gene4282
biological_process	GO:0032727 positive regulation of interferon-alpha production	2 out of 785 genes, 0.3%	7 out of 8706 genes, 0.1%	1	gene9591,gene17361
cellular_component	GO:0005793 endoplasmic reticulum-Golgi intermediate compartment	3 out of 785 genes, 0.4%	32 out of 8706 genes, 0.4%	1	gene4623,gene18428,gene8763
biological_process	GO:1902932 positive regulation of alcohol biosynthetic process	2 out of 785 genes, 0.3%	8 out of 8706 genes, 0.1%	1	gene16127,gene16044
molecular_function	GO:0002114 interleukin-33 receptor activity	2 out of 785 genes, 0.3%	2 out of 8706 genes, 0.0%	1	gene2180,gene13332
biological_process	GO:0030326 embryonic limb morphogenesis	5 out of 785 genes, 0.6%	62 out of 8706 genes, 0.7%	1	gene3449,gene17536,gene15029,gene18419,gene5737
biological_process	GO:0001816 cytokine production	9 out of 785 genes, 1.1%	45 out of 8706 genes, 0.5%	1	gene14638,gene9591,gene134,gene614,gene11926,gene17536,gene19751,gene17361,gene13332
biological_process	GO:0006835 dicarboxylic acid transport	3 out of 785 genes, 0.4%	24 out of 8706 genes, 0.3%	1	gene8036,gene18483,gene21534
molecular_function	GO:0032555 purine ribonucleotide binding	82 out of 785 genes, 10.4%	949 out of 8706 genes, 10.9%	1	gene16871,gene17448,gene2933,gene16700,gene15516,gene14909,gene608,gene11869,gene8487,gene17894,gene8118,gene11544,gene6213,gene11525,gene15109,gene3627,gene22680,gene16302,gene9500,gene23407,gene13147,gene19742,gene14978,gene7141,gene10436,gene846,gene7144,gene2767,gene12527,gene6623,gene10787,gene11890,gene14351,gene6287,gene3510,gene18656,gene1845,gene6989,gene20802,gene23133,gene18331,gene128…
biological_process	GO:0002251 organ or tissue specific immune response	2 out of 785 genes, 0.3%	5 out of 8706 genes, 0.1%	1	gene3822,gene11525
biological_process	GO:0044839 cell cycle G2/M phase transition	3 out of 785 genes, 0.4%	17 out of 8706 genes, 0.2%	1	gene20767,gene20057,gene10936
biological_process	GO:0043412 macromolecule modification	76 out of 785 genes, 9.7%	1311 out of 8706 genes, 15.1%	1	gene12655,gene16700,gene22952,gene4623,gene8487,gene8118,gene10936,gene3627,gene20970,gene23261,gene18919,gene23407,gene5150,gene17966,gene20438,gene7144,gene16298,gene11511,gene4323,gene18753,gene21372,gene18922,gene238,gene12686,gene7104,gene8958,gene3510,gene1021,gene8499,gene3886,gene614,gene3667,gene20873,gene17361,gene18145,gene16215,gene12254,gene20802,gene23133,gene8355,gene5987,gene12825…
molecular_function	GO:0000988 transcription factor activity, protein binding	17 out of 785 genes, 2.2%	209 out of 8706 genes, 2.4%	1	gene7176,gene15291,gene12104,gene7030,gene13724,gene134,gene841,gene11102,gene1885,gene17536,gene16661,gene9960,gene15983,gene15607,gene11101,gene20673,gene614
molecular_function	GO:0008514 organic anion transmembrane transporter activity	9 out of 785 genes, 1.1%	89 out of 8706 genes, 1.0%	1	gene10239,gene929,gene8036,gene17796,gene18483,gene14701,gene14319,gene988,gene21534
molecular_function	GO:0019905 syntaxin binding	4 out of 785 genes, 0.5%	33 out of 8706 genes, 0.4%	1	gene4623,gene15629,gene23120,gene5802
biological_process	GO:0098661 inorganic anion transmembrane transport	5 out of 785 genes, 0.6%	47 out of 8706 genes, 0.5%	1	gene318,gene15511,gene2131,gene393,gene12577
molecular_function	GO:0003774 motor activity	7 out of 785 genes, 0.9%	61 out of 8706 genes, 0.7%	1	gene11869,gene21626,gene17674,gene1550,gene18331,gene13147,gene3627
biological_process	GO:0046031 ADP metabolic process	4 out of 785 genes, 0.5%	22 out of 8706 genes, 0.3%	1	gene1314,gene10819,gene1290,gene19283
biological_process	GO:0048103 somatic stem cell division	2 out of 785 genes, 0.3%	7 out of 8706 genes, 0.1%	1	gene17536,gene15029
biological_process	GO:0006024 glycosaminoglycan biosynthetic process	3 out of 785 genes, 0.4%	17 out of 8706 genes, 0.2%	1	gene8120,gene14787,gene16259
cellular_component	GO:0019005 SCF ubiquitin ligase complex	2 out of 785 genes, 0.3%	21 out of 8706 genes, 0.2%	1	gene10936,gene5150
biological_process	GO:0048666 neuron development	24 out of 785 genes, 3.1%	293 out of 8706 genes, 3.4%	1	gene16951,gene7822,gene8806,gene134,gene3860,gene841,gene17536,gene17469,gene5729,gene15095,gene13232,gene13791,gene21196,gene21407,gene1458,gene15029,gene20970,gene3822,gene22894,gene20187,gene15857,gene2131,gene5737,gene10132
biological_process	GO:0031331 positive regulation of cellular catabolic process	14 out of 785 genes, 1.8%	125 out of 8706 genes, 1.4%	1	gene7547,gene4238,gene1176,gene22596,gene7144,gene847,gene12825,gene16700,gene21233,gene11349,gene20970,gene20187,gene9539,gene11184
biological_process	GO:0045216 cell-cell junction organization	4 out of 785 genes, 0.5%	50 out of 8706 genes, 0.6%	1	gene21407,gene614,gene12003,gene5955
biological_process	GO:2000050 regulation of non-canonical Wnt signaling pathway	2 out of 785 genes, 0.3%	11 out of 8706 genes, 0.1%	1	gene22596,gene14507
biological_process	GO:0048017 inositol lipid-mediated signaling	7 out of 785 genes, 0.9%	21 out of 8706 genes, 0.2%	1	gene13232,gene19751,gene13190,gene4282,gene134,gene11261,gene19293
biological_process	GO:0009395 phospholipid catabolic process	4 out of 785 genes, 0.5%	12 out of 8706 genes, 0.1%	1	gene18688,gene9837,gene9836,gene11261
biological_process	GO:0040013 negative regulation of locomotion	13 out of 785 genes, 1.7%	95 out of 8706 genes, 1.1%	1	gene13305,gene7547,gene4737,gene134,gene13570,gene18219,gene17565,gene4623,gene17833,gene17536,gene21395,gene23208,gene15200
biological_process	GO:0032990 cell part morphogenesis	24 out of 785 genes, 3.1%	267 out of 8706 genes, 3.1%	1	gene16951,gene15552,gene7822,gene8806,gene134,gene3860,gene841,gene947,gene17536,gene17469,gene5729,gene2661,gene13232,gene13791,gene11525,gene21407,gene1458,gene15029,gene22894,gene15857,gene3855,gene22657,gene5737,gene10132
biological_process	GO:0051262 protein tetramerization	5 out of 785 genes, 0.6%	46 out of 8706 genes, 0.5%	1	gene22954,gene14117,gene7010,gene17903,gene18591
biological_process	GO:0090278 negative regulation of peptide hormone secretion	3 out of 785 genes, 0.4%	16 out of 8706 genes, 0.2%	1	gene16127,gene278,gene11184
biological_process	GO:0051173 positive regulation of nitrogen compound metabolic process	72 out of 785 genes, 9.2%	740 out of 8706 genes, 8.5%	1	gene9591,gene3576,gene8272,gene15552,gene8271,gene17448,gene16700,gene5703,gene1885,gene11101,gene13332,gene16127,gene18281,gene7547,gene2715,gene13570,gene6604,gene14685,gene11903,gene19037,gene11926,gene20970,gene18919,gene4282,gene16044,gene7176,gene19041,gene11650,gene19717,gene614,gene17361,gene20304,gene134,gene15810,gene18305,gene6170,gene18645,gene21395,gene15095,gene7038,gene11608,gene17…
biological_process	GO:0003188 heart valve formation	3 out of 785 genes, 0.4%	5 out of 8706 genes, 0.1%	1	gene17536,gene17907,gene14708
biological_process	GO:0006665 sphingolipid metabolic process	2 out of 785 genes, 0.3%	45 out of 8706 genes, 0.5%	1	gene3576,gene16700
cellular_component	GO:0043227 membrane-bounded organelle	356 out of 785 genes, 45.4%	4696 out of 8706 genes, 53.9%	1	gene12699,gene20485,gene14332,gene16700,gene21233,gene5703,gene3862,gene947,gene14671,gene13882,gene14117,gene199,gene22765,gene16127,gene2703,gene8118,gene20846,gene19975,gene15109,gene2715,gene19338,gene15158,gene8768,gene23407,gene22657,gene21534,gene16951,gene846,gene1045,gene11739,gene20762,gene16614,gene18922,gene19407,gene1402,gene7104,gene19717,gene2766,gene8499,gene4737,gene13162,gene146…
biological_process	GO:0030808 regulation of nucleotide biosynthetic process	5 out of 785 genes, 0.6%	44 out of 8706 genes, 0.5%	1	gene7144,gene4282,gene16044,gene11184,gene6480
biological_process	GO:0045833 negative regulation of lipid metabolic process	6 out of 785 genes, 0.8%	32 out of 8706 genes, 0.4%	1	gene614,gene10199,gene13305,gene16044,gene11184,gene19041
molecular_function	GO:0016801 hydrolase activity, acting on ether bonds	2 out of 785 genes, 0.3%	2 out of 8706 genes, 0.0%	1	gene6141,gene5902
cellular_component	GO:0043235 receptor complex	15 out of 785 genes, 1.9%	136 out of 8706 genes, 1.6%	1	gene23142,gene17879,gene22596,gene3510,gene4832,gene17876,gene8768,gene18227,gene17536,gene3822,gene17361,gene15511,gene2131,gene11866,gene11184
molecular_function	GO:0004415 hyalurononglucosaminidase activity	2 out of 785 genes, 0.3%	5 out of 8706 genes, 0.1%	1	gene14028,gene14980
biological_process	GO:0030816 positive regulation of cAMP metabolic process	2 out of 785 genes, 0.3%	24 out of 8706 genes, 0.3%	1	gene16044,gene6480
biological_process	GO:0006649 phospholipid transfer to membrane	2 out of 785 genes, 0.3%	2 out of 8706 genes, 0.0%	1	gene12527,gene16700
biological_process	GO:0070168 negative regulation of biomineral tissue development	3 out of 785 genes, 0.4%	10 out of 8706 genes, 0.1%	1	gene7144,gene17907,gene10815
cellular_component	GO:0001650 fibrillar center	3 out of 785 genes, 0.4%	54 out of 8706 genes, 0.6%	1	gene21142,gene22596,gene8499
biological_process	GO:0043304 regulation of mast cell degranulation	2 out of 785 genes, 0.3%	10 out of 8706 genes, 0.1%	1	gene7619,gene818
molecular_function	GO:0016853 isomerase activity	4 out of 785 genes, 0.5%	81 out of 8706 genes, 0.9%	1	gene21372,gene913,gene3886,gene8169
biological_process	GO:1904030 negative regulation of cyclin-dependent protein kinase activity	2 out of 785 genes, 0.3%	13 out of 8706 genes, 0.1%	1	gene20767,gene18919
biological_process	GO:0051607 defense response to virus	6 out of 785 genes, 0.8%	43 out of 8706 genes, 0.5%	1	gene14978,gene14589,gene3822,gene18591,gene15810,gene11349
biological_process	GO:0006351 transcription, DNA-templated	41 out of 785 genes, 5.2%	451 out of 8706 genes, 5.2%	1	gene23050,gene9591,gene15552,gene8355,gene8271,gene134,gene18305,gene15810,gene5703,gene1885,gene18645,gene21395,gene16127,gene15095,gene2715,gene11608,gene3863,gene7135,gene14685,gene19037,gene17907,gene786,gene21604,gene11985,gene10077,gene7176,gene14638,gene12104,gene3860,gene11102,gene17536,gene9960,gene18419,gene21394,gene20673,gene17481,gene16738,gene614,gene14676,gene23326,gene1178
biological_process	GO:0002705 positive regulation of leukocyte mediated immunity	2 out of 785 genes, 0.3%	28 out of 8706 genes, 0.3%	1	gene134,gene16700
biological_process	GO:0043094 cellular metabolic compound salvage	2 out of 785 genes, 0.3%	16 out of 8706 genes, 0.2%	1	gene4455,gene1845
biological_process	GO:0032682 negative regulation of chemokine production	2 out of 785 genes, 0.3%	7 out of 8706 genes, 0.1%	1	gene614,gene13305
molecular_function	GO:0003676 nucleic acid binding	121 out of 785 genes, 15.4%	1535 out of 8706 genes, 17.6%	1	gene9591,gene3576,gene12699,gene10863,gene17448,gene3862,gene947,gene117,gene16661,gene11101,gene21625,gene10803,gene5837,gene16127,gene14589,gene3853,gene15109,gene2715,gene3863,gene21668,gene7135,gene14685,gene19037,gene13391,gene17796,gene6879,gene21604,gene14978,gene17984,gene846,gene11511,gene11739,gene19041,gene20762,gene6623,gene18591,gene238,gene7265,gene673,gene19717,gene18779,gene8499,g…
biological_process	GO:0006693 prostaglandin metabolic process	3 out of 785 genes, 0.4%	11 out of 8706 genes, 0.1%	1	gene19732,gene4282,gene8169
cellular_component	GO:0030133 transport vesicle	6 out of 785 genes, 0.8%	80 out of 8706 genes, 0.9%	1	gene22680,gene12884,gene18428,gene6383,gene13882,gene5802
biological_process	GO:0061548 ganglion development	2 out of 785 genes, 0.3%	8 out of 8706 genes, 0.1%	1	gene3510,gene4737
biological_process	GO:0042403 thyroid hormone metabolic process	2 out of 785 genes, 0.3%	8 out of 8706 genes, 0.1%	1	gene22762,gene8417
molecular_function	GO:0030546 receptor activator activity	2 out of 785 genes, 0.3%	9 out of 8706 genes, 0.1%	1	gene15029,gene23407
biological_process	GO:0021543 pallium development	4 out of 785 genes, 0.5%	65 out of 8706 genes, 0.7%	1	gene20970,gene7822,gene4737,gene1213
biological_process	GO:0071593 lymphocyte aggregation	15 out of 785 genes, 1.9%	99 out of 8706 genes, 1.1%	1	gene15487,gene17270,gene134,gene16700,gene22493,gene18305,gene15810,gene818,gene22952,gene4623,gene11926,gene19183,gene21395,gene2476,gene2316
biological_process	GO:0042102 positive regulation of T cell proliferation	3 out of 785 genes, 0.4%	31 out of 8706 genes, 0.4%	1	gene22952,gene21394,gene3822
biological_process	GO:0035967 cellular response to topologically incorrect protein	4 out of 785 genes, 0.5%	39 out of 8706 genes, 0.4%	1	gene6170,gene22539,gene5981,gene9786
biological_process	GO:1903320 regulation of protein modification by small protein conjugation or removal	2 out of 785 genes, 0.3%	93 out of 8706 genes, 1.1%	1	gene7144,gene23208
biological_process	GO:0007369 gastrulation	3 out of 785 genes, 0.4%	64 out of 8706 genes, 0.7%	1	gene11102,gene3510,gene19041
biological_process	GO:0090092 regulation of transmembrane receptor protein serine/threonine kinase signaling pathway	9 out of 785 genes, 1.1%	93 out of 8706 genes, 1.1%	1	gene2565,gene22596,gene10936,gene8628,gene3510,gene17502,gene13724,gene17536,gene18982
biological_process	GO:0008361 regulation of cell size	7 out of 785 genes, 0.9%	64 out of 8706 genes, 0.7%	1	gene2565,gene13791,gene16951,gene393,gene4282,gene16700,gene2705
biological_process	GO:0040037 negative regulation of fibroblast growth factor receptor signaling pathway	3 out of 785 genes, 0.4%	7 out of 8706 genes, 0.1%	1	gene13075,gene8430,gene134
biological_process	GO:0051961 negative regulation of nervous system development	11 out of 785 genes, 1.4%	93 out of 8706 genes, 1.1%	1	gene2565,gene2383,gene16951,gene8806,gene11261,gene3860,gene17536,gene21395,gene15029,gene17907,gene19407
biological_process	GO:0055080 cation homeostasis	24 out of 785 genes, 3.1%	219 out of 8706 genes, 2.5%	1	gene13123,gene8442,gene13844,gene16700,gene22493,gene2767,gene19732,gene23408,gene18922,gene7681,gene1213,gene7719,gene2383,gene3730,gene847,gene3742,gene13190,gene23138,gene13162,gene11926,gene19637,gene6626,gene4282,gene16044
cellular_component	GO:0005865 striated muscle thin filament	3 out of 785 genes, 0.4%	10 out of 8706 genes, 0.1%	1	gene6287,gene20698,gene20558
biological_process	GO:0001523 retinoid metabolic process	2 out of 785 genes, 0.3%	17 out of 8706 genes, 0.2%	1	gene14117,gene14650
biological_process	GO:0009895 negative regulation of catabolic process	4 out of 785 genes, 0.5%	78 out of 8706 genes, 0.9%	1	gene21395,gene19542,gene847,gene11184
cellular_component	GO:0060077 inhibitory synapse	2 out of 785 genes, 0.3%	4 out of 8706 genes, 0.0%	1	gene11799,gene985
biological_process	GO:0048704 embryonic skeletal system morphogenesis	2 out of 785 genes, 0.3%	46 out of 8706 genes, 0.5%	1	gene3449,gene3860
biological_process	GO:0032098 regulation of appetite	2 out of 785 genes, 0.3%	14 out of 8706 genes, 0.2%	1	gene3483,gene4880
biological_process	GO:0010647 positive regulation of cell communication	71 out of 785 genes, 9.0%	586 out of 8706 genes, 6.7%	1	gene3449,gene22714,gene9591,gene16700,gene21233,gene4623,gene19640,gene14117,gene2316,gene23208,gene608,gene18281,gene14589,gene7547,gene20846,gene13791,gene6508,gene10936,gene5802,gene3447,gene4282,gene16044,gene7944,gene15291,gene16951,gene7144,gene20438,gene14507,gene1141,gene4880,gene20910,gene5858,gene3510,gene2766,gene4737,gene11349,gene13162,gene614,gene17361,gene15249,gene7945,gene3495,ge…
biological_process	GO:0060993 kidney morphogenesis	3 out of 785 genes, 0.4%	43 out of 8706 genes, 0.5%	1	gene22762,gene17907,gene134
biological_process	GO:0010669 epithelial structure maintenance	3 out of 785 genes, 0.4%	8 out of 8706 genes, 0.1%	1	gene11102,gene17907,gene17361
cellular_component	GO:0031233 intrinsic component of external side of plasma membrane	2 out of 785 genes, 0.3%	4 out of 8706 genes, 0.0%	1	gene18428,gene16951
biological_process	GO:0045137 development of primary sexual characteristics	4 out of 785 genes, 0.5%	80 out of 8706 genes, 0.9%	1	gene19037,gene13573,gene17907,gene134
molecular_function	GO:0015035 protein disulfide oxidoreductase activity	2 out of 785 genes, 0.3%	12 out of 8706 genes, 0.1%	1	gene23192,gene23326
molecular_function	GO:0001228 transcriptional activator activity, RNA polymerase II transcription regulatory region sequence-specific binding	16 out of 785 genes, 2.0%	152 out of 8706 genes, 1.7%	1	gene15095,gene14638,gene20673,gene6076,gene2715,gene134,gene18305,gene15810,gene614,gene19037,gene21395,gene9960,gene17907,gene1178,gene10077,gene11985
biological_process	GO:0051146 striated muscle cell differentiation	5 out of 785 genes, 0.6%	75 out of 8706 genes, 0.9%	1	gene4562,gene6287,gene12626,gene9974,gene4737
biological_process	GO:0006692 prostanoid metabolic process	3 out of 785 genes, 0.4%	11 out of 8706 genes, 0.1%	1	gene19732,gene4282,gene8169
molecular_function	GO:0005254 chloride channel activity	4 out of 785 genes, 0.5%	38 out of 8706 genes, 0.4%	1	gene15511,gene2131,gene393,gene12577
biological_process	GO:1902749 regulation of cell cycle G2/M phase transition	2 out of 785 genes, 0.3%	33 out of 8706 genes, 0.4%	1	gene10319,gene19883
biological_process	GO:0043488 regulation of mRNA stability	5 out of 785 genes, 0.6%	26 out of 8706 genes, 0.3%	1	gene15751,gene11926,gene18645,gene8318,gene3730
biological_process	GO:0007611 learning or memory	5 out of 785 genes, 0.6%	74 out of 8706 genes, 0.8%	1	gene20970,gene9960,gene16738,gene5802,gene16017
biological_process	GO:0051283 negative regulation of sequestering of calcium ion	2 out of 785 genes, 0.3%	21 out of 8706 genes, 0.2%	1	gene16700,gene22493
biological_process	GO:0042558 pteridine-containing compound metabolic process	2 out of 785 genes, 0.3%	15 out of 8706 genes, 0.2%	1	gene16141,gene10436
biological_process	GO:0060421 positive regulation of heart growth	2 out of 785 genes, 0.3%	9 out of 8706 genes, 0.1%	1	gene17536,gene4282
biological_process	GO:0006818 hydrogen transport	8 out of 785 genes, 1.0%	59 out of 8706 genes, 0.7%	1	gene17499,gene7870,gene6531,gene11986,gene23248,gene4980,gene7719,gene7681
biological_process	GO:0043901 negative regulation of multi-organism process	10 out of 785 genes, 1.3%	45 out of 8706 genes, 0.5%	1	gene14978,gene7547,gene1176,gene11608,gene13570,gene17833,gene14685,gene6170,gene8169,gene2390
biological_process	GO:0002703 regulation of leukocyte mediated immunity	6 out of 785 genes, 0.8%	43 out of 8706 genes, 0.5%	1	gene13347,gene17361,gene134,gene16700,gene7619,gene818
molecular_function	GO:0016840 carbon-nitrogen lyase activity	2 out of 785 genes, 0.3%	7 out of 8706 genes, 0.1%	1	gene18253,gene18255
biological_process	GO:0010724 regulation of definitive erythrocyte differentiation	2 out of 785 genes, 0.3%	2 out of 8706 genes, 0.0%	1	gene14708,gene841
biological_process	GO:1901565 organonitrogen compound catabolic process	20 out of 785 genes, 2.5%	107 out of 8706 genes, 1.2%	1	gene12884,gene16859,gene23140,gene14980,gene14028,gene2147,gene23427,gene18591,gene321,gene479,gene16950,gene847,gene17967,gene1826,gene456,gene16609,gene18586,gene5673,gene23187,gene9811
biological_process	GO:0034645 cellular macromolecule biosynthetic process	67 out of 785 genes, 8.5%	901 out of 8706 genes, 10.3%	1	gene9591,gene15552,gene8271,gene5703,gene1885,gene947,gene5837,gene16127,gene15109,gene2715,gene3863,gene7135,gene14685,gene11903,gene19037,gene13391,gene21604,gene7176,gene846,gene6623,gene18779,gene614,gene14676,gene3667,gene18145,gene1881,gene23050,gene8355,gene5987,gene134,gene15810,gene18305,gene6170,gene21395,gene18645,gene5729,gene16625,gene1756,gene15095,gene17270,gene11608,gene7234,gene8…
biological_process	GO:0044271 cellular nitrogen compound biosynthetic process	65 out of 785 genes, 8.3%	822 out of 8706 genes, 9.4%	1	gene9591,gene15552,gene8271,gene17448,gene16700,gene5703,gene1885,gene9369,gene5837,gene16127,gene6213,gene2715,gene3863,gene7135,gene14685,gene4455,gene19037,gene13391,gene21604,gene7176,gene6542,gene10436,gene18779,gene614,gene1845,gene14676,gene1881,gene6989,gene23050,gene8355,gene5987,gene134,gene15810,gene18305,gene15726,gene6170,gene21395,gene18645,gene1756,gene15095,gene11608,gene19183,gen…
biological_process	GO:0002377 immunoglobulin production	2 out of 785 genes, 0.3%	23 out of 8706 genes, 0.3%	1	gene3475,gene6227
biological_process	GO:0070741 response to interleukin-6	2 out of 785 genes, 0.3%	6 out of 8706 genes, 0.1%	1	gene21395,gene3822
biological_process	GO:2000401 regulation of lymphocyte migration	2 out of 785 genes, 0.3%	13 out of 8706 genes, 0.1%	1	gene13305,gene7144
biological_process	GO:0010563 negative regulation of phosphorus metabolic process	22 out of 785 genes, 2.8%	234 out of 8706 genes, 2.7%	1	gene16951,gene16298,gene5981,gene16700,gene4623,gene21395,gene15831,gene18982,gene11184,gene20767,gene11261,gene6604,gene8430,gene17361,gene18919,gene4282,gene16044,gene5673,gene23407,gene10132,gene5955,gene17966
biological_process	GO:0043604 amide biosynthetic process	13 out of 785 genes, 1.7%	210 out of 8706 genes, 2.4%	1	gene10436,gene6869,gene18779,gene17448,gene16700,gene18813,gene6170,gene19183,gene13391,gene3754,gene5837,gene1881,gene1756
biological_process	GO:1902750 negative regulation of cell cycle G2/M phase transition	2 out of 785 genes, 0.3%	18 out of 8706 genes, 0.2%	1	gene10319,gene19883
biological_process	GO:0009225 nucleotide-sugar metabolic process	2 out of 785 genes, 0.3%	10 out of 8706 genes, 0.1%	1	gene8120,gene5739
biological_process	GO:0010758 regulation of macrophage chemotaxis	4 out of 785 genes, 0.5%	7 out of 8706 genes, 0.1%	1	gene14922,gene7144,gene18219,gene17565
molecular_function	GO:0022857 transmembrane transporter activity	56 out of 785 genes, 7.1%	516 out of 8706 genes, 5.9%	1	gene17879,gene8442,gene12377,gene16700,gene6531,gene19640,gene6650,gene18342,gene15511,gene23248,gene1256,gene7681,gene1213,gene929,gene10239,gene17894,gene12749,gene11230,gene17876,gene11926,gene2655,gene20113,gene11986,gene17796,gene9500,gene20199,gene6095,gene922,gene12577,gene21534,gene13246,gene18483,gene988,gene12527,gene289,gene5998,gene7719,gene4980,gene23142,gene8036,gene10240,gene17499,…
biological_process	GO:0050850 positive regulation of calcium-mediated signaling	2 out of 785 genes, 0.3%	13 out of 8706 genes, 0.1%	1	gene15291,gene16701
biological_process	GO:0060627 regulation of vesicle-mediated transport	19 out of 785 genes, 2.4%	169 out of 8706 genes, 1.9%	1	gene238,gene15487,gene7945,gene22596,gene11525,gene18331,gene13570,gene11261,gene818,gene22952,gene22680,gene13845,gene11926,gene17536,gene22894,gene393,gene6879,gene7619,gene7944
cellular_component	GO:0044421 extracellular region part	151 out of 785 genes, 19.2%	1411 out of 8706 genes, 16.2%	1	gene13844,gene12699,gene8272,gene16871,gene947,gene14671,gene18920,gene14117,gene199,gene3736,gene5837,gene9868,gene3853,gene13570,gene15158,gene8768,gene11903,gene16609,gene13123,gene15291,gene1314,gene16951,gene10815,gene4365,gene12291,gene18922,gene1402,gene4880,gene4980,gene20910,gene2704,gene2766,gene4737,gene393,gene787,gene7945,gene22950,gene20094,gene19732,gene5729,gene19417,gene2083,gene…
biological_process	GO:0009116 nucleoside metabolic process	8 out of 785 genes, 1.0%	128 out of 8706 genes, 1.5%	1	gene4455,gene6213,gene1314,gene10819,gene23248,gene23138,gene1290,gene19283
biological_process	GO:0016064 immunoglobulin mediated immune response	7 out of 785 genes, 0.9%	20 out of 8706 genes, 0.2%	1	gene19415,gene9591,gene3475,gene19417,gene1323,gene6227,gene7619
biological_process	GO:0030335 positive regulation of cell migration	25 out of 785 genes, 3.2%	144 out of 8706 genes, 1.7%	1	gene18688,gene22596,gene7144,gene134,gene22493,gene19041,gene14028,gene17536,gene19732,gene21687,gene11184,gene19293,gene238,gene4832,gene818,gene15029,gene17907,gene393,gene4282,gene4004,gene22546,gene10893,gene16044,gene5955,gene4003
biological_process	GO:0045321 leukocyte activation	23 out of 785 genes, 2.9%	161 out of 8706 genes, 1.8%	1	gene15487,gene22714,gene7144,gene134,gene16700,gene22493,gene18305,gene15810,gene22952,gene4623,gene21395,gene19732,gene2316,gene9826,gene17270,gene21394,gene3475,gene6227,gene13347,gene11926,gene19183,gene2476,gene17361
molecular_function	GO:0086008 voltage-gated potassium channel activity involved in cardiac muscle cell action potential repolarization	2 out of 785 genes, 0.3%	4 out of 8706 genes, 0.0%	1	gene17903,gene20075
biological_process	GO:0006096 glycolytic process	4 out of 785 genes, 0.5%	18 out of 8706 genes, 0.2%	1	gene1314,gene10819,gene1290,gene19283
biological_process	GO:0060491 regulation of cell projection assembly	5 out of 785 genes, 0.6%	57 out of 8706 genes, 0.7%	1	gene2661,gene11525,gene16700,gene5737,gene818
biological_process	GO:0042108 positive regulation of cytokine biosynthetic process	5 out of 785 genes, 0.6%	21 out of 8706 genes, 0.2%	1	gene21394,gene17361,gene8271,gene14708,gene15810
molecular_function	GO:0047555 3',5'-cyclic-GMP phosphodiesterase activity	2 out of 785 genes, 0.3%	2 out of 8706 genes, 0.0%	1	gene1826,gene23138
biological_process	GO:0097659 nucleic acid-templated transcription	41 out of 785 genes, 5.2%	452 out of 8706 genes, 5.2%	1	gene23050,gene9591,gene15552,gene8355,gene8271,gene134,gene18305,gene15810,gene5703,gene1885,gene18645,gene21395,gene16127,gene15095,gene2715,gene11608,gene3863,gene7135,gene14685,gene19037,gene17907,gene786,gene21604,gene11985,gene10077,gene7176,gene14638,gene12104,gene3860,gene11102,gene17536,gene9960,gene18419,gene21394,gene20673,gene17481,gene16738,gene614,gene14676,gene23326,gene1178
biological_process	GO:0007566 embryo implantation	2 out of 785 genes, 0.3%	12 out of 8706 genes, 0.1%	1	gene18408,gene14922
biological_process	GO:0030832 regulation of actin filament length	5 out of 785 genes, 0.6%	78 out of 8706 genes, 0.9%	1	gene16102,gene20558,gene7144,gene20718,gene15158
biological_process	GO:0032204 regulation of telomere maintenance	2 out of 785 genes, 0.3%	25 out of 8706 genes, 0.3%	1	gene8318,gene6604
biological_process	GO:0002088 lens development in camera-type eye	3 out of 785 genes, 0.4%	36 out of 8706 genes, 0.4%	1	gene14638,gene15029,gene134
biological_process	GO:0051900 regulation of mitochondrial depolarization	2 out of 785 genes, 0.3%	7 out of 8706 genes, 0.1%	1	gene13162,gene16700
molecular_function	GO:0022835 transmitter-gated channel activity	4 out of 785 genes, 0.5%	33 out of 8706 genes, 0.4%	1	gene23142,gene1723,gene15511,gene2131
biological_process	GO:1903010 regulation of bone development	2 out of 785 genes, 0.3%	13 out of 8706 genes, 0.1%	1	gene11903,gene17907
biological_process	GO:0035966 response to topologically incorrect protein	4 out of 785 genes, 0.5%	45 out of 8706 genes, 0.5%	1	gene6170,gene22539,gene5981,gene9786
biological_process	GO:0035107 appendage morphogenesis	7 out of 785 genes, 0.9%	73 out of 8706 genes, 0.8%	1	gene3449,gene17536,gene15029,gene17907,gene3447,gene18419,gene5737
biological_process	GO:0048562 embryonic organ morphogenesis	12 out of 785 genes, 1.5%	135 out of 8706 genes, 1.6%	1	gene15095,gene3449,gene13724,gene134,gene6710,gene3860,gene17536,gene14117,gene17907,gene4282,gene3447,gene5737
biological_process	GO:0030258 lipid modification	5 out of 785 genes, 0.6%	85 out of 8706 genes, 1.0%	1	gene4634,gene13190,gene23407,gene11261,gene19293
cellular_component	GO:0030175 filopodium	2 out of 785 genes, 0.3%	26 out of 8706 genes, 0.3%	1	gene2476,gene3627
molecular_function	GO:0016831 carboxy-lyase activity	4 out of 785 genes, 0.5%	20 out of 8706 genes, 0.2%	1	gene4462,gene11799,gene3942,gene2390
biological_process	GO:0060402 calcium ion transport into cytosol	2 out of 785 genes, 0.3%	27 out of 8706 genes, 0.3%	1	gene16700,gene22493
biological_process	GO:0015758 glucose transport	6 out of 785 genes, 0.8%	24 out of 8706 genes, 0.3%	1	gene17499,gene12749,gene4282,gene8793,gene1256,gene6531
biological_process	GO:0043392 negative regulation of DNA binding	2 out of 785 genes, 0.3%	17 out of 8706 genes, 0.2%	1	gene18645,gene19717
biological_process	GO:0051347 positive regulation of transferase activity	23 out of 785 genes, 2.9%	229 out of 8706 genes, 2.6%	1	gene7144,gene8271,gene16700,gene19883,gene23041,gene22493,gene14028,gene6170,gene11704,gene23208,gene11184,gene4880,gene20767,gene3510,gene6604,gene18813,gene11926,gene9539,gene17361,gene4282,gene23407,gene5955,gene15249
biological_process	GO:0002294 CD4-positive, alpha-beta T cell differentiation involved in immune response	3 out of 785 genes, 0.4%	10 out of 8706 genes, 0.1%	1	gene21395,gene2316,gene134
biological_process	GO:0055088 lipid homeostasis	4 out of 785 genes, 0.5%	41 out of 8706 genes, 0.5%	1	gene614,gene20187,gene19407,gene7077
biological_process	GO:0086011 membrane repolarization during action potential	2 out of 785 genes, 0.3%	4 out of 8706 genes, 0.0%	1	gene17903,gene20075
molecular_function	GO:0005548 phospholipid transporter activity	6 out of 785 genes, 0.8%	26 out of 8706 genes, 0.3%	1	gene12527,gene393,gene9526,gene15516,gene8649,gene13285
biological_process	GO:0002244 hematopoietic progenitor cell differentiation	2 out of 785 genes, 0.3%	46 out of 8706 genes, 0.5%	1	gene134,gene14708
biological_process	GO:0009179 purine ribonucleoside diphosphate metabolic process	4 out of 785 genes, 0.5%	24 out of 8706 genes, 0.3%	1	gene1314,gene10819,gene1290,gene19283
biological_process	GO:0097696 STAT cascade	5 out of 785 genes, 0.6%	12 out of 8706 genes, 0.1%	1	gene21394,gene21395,gene16298,gene11608,gene17966
biological_process	GO:0031346 positive regulation of cell projection organization	9 out of 785 genes, 1.1%	107 out of 8706 genes, 1.2%	1	gene2661,gene13791,gene7144,gene16738,gene570,gene16700,gene818,gene6879,gene13332
molecular_function	GO:0008235 metalloexopeptidase activity	4 out of 785 genes, 0.5%	27 out of 8706 genes, 0.3%	1	gene14474,gene479,gene23427,gene23187
molecular_function	GO:0030296 protein tyrosine kinase activator activity	2 out of 785 genes, 0.3%	8 out of 8706 genes, 0.1%	1	gene11704,gene23407
biological_process	GO:0045893 positive regulation of transcription, DNA-templated	60 out of 785 genes, 7.6%	604 out of 8706 genes, 6.9%	1	gene9591,gene3576,gene15552,gene134,gene18305,gene15810,gene5703,gene1885,gene6170,gene18645,gene21395,gene11101,gene13332,gene16127,gene15095,gene18281,gene7547,gene7038,gene2715,gene11608,gene17833,gene14685,gene11903,gene19037,gene11926,gene17907,gene9539,gene4282,gene16044,gene10077,gene11985,gene7176,gene14638,gene6076,gene20057,gene17564,gene22596,gene7030,gene8767,gene5981,gene3860,gene190…
biological_process	GO:0019953 sexual reproduction	10 out of 785 genes, 1.3%	195 out of 8706 genes, 2.2%	1	gene3576,gene8442,gene7077,gene13347,gene21395,gene6623,gene17907,gene9826,gene6343,gene1178
biological_process	GO:0010640 regulation of platelet-derived growth factor receptor signaling pathway	2 out of 785 genes, 0.3%	10 out of 8706 genes, 0.1%	1	gene4623,gene13305
biological_process	GO:0043269 regulation of ion transport	24 out of 785 genes, 3.1%	208 out of 8706 genes, 2.4%	1	gene18688,gene23192,gene17879,gene8442,gene12377,gene7144,gene3795,gene16700,gene14028,gene1213,gene4880,gene23142,gene17903,gene20075,gene1789,gene17876,gene7048,gene6626,gene16701,gene20113,gene20544,gene393,gene20199,gene16044
biological_process	GO:0042254 ribosome biogenesis	6 out of 785 genes, 0.8%	112 out of 8706 genes, 1.3%	1	gene19717,gene677,gene18779,gene8499,gene22765,gene19338
biological_process	GO:0009100 glycoprotein metabolic process	10 out of 785 genes, 1.3%	156 out of 8706 genes, 1.8%	1	gene17270,gene23140,gene8120,gene13573,gene11903,gene13075,gene3667,gene5729,gene18145,gene16625
biological_process	GO:0007169 transmembrane receptor protein tyrosine kinase signaling pathway	15 out of 785 genes, 1.9%	175 out of 8706 genes, 2.0%	1	gene18688,gene16127,gene18657,gene8272,gene7144,gene8271,gene18900,gene3742,gene14066,gene4623,gene13573,gene21395,gene17907,gene23407,gene10132
biological_process	GO:1901617 organic hydroxy compound biosynthetic process	7 out of 785 genes, 0.9%	52 out of 8706 genes, 0.6%	1	gene9508,gene1845,gene10436,gene20187,gene19751,gene9369,gene134
biological_process	GO:0007264 small GTPase mediated signal transduction	17 out of 785 genes, 2.2%	170 out of 8706 genes, 2.0%	1	gene15487,gene6396,gene2318,gene2933,gene9327,gene8194,gene2767,gene16123,gene20767,gene11544,gene11525,gene8628,gene4832,gene1047,gene818,gene22680,gene13347
biological_process	GO:0051272 positive regulation of cellular component movement	26 out of 785 genes, 3.3%	150 out of 8706 genes, 1.7%	1	gene18688,gene22596,gene7144,gene134,gene22493,gene19041,gene14028,gene17536,gene19732,gene21687,gene11184,gene19293,gene238,gene4832,gene818,gene13347,gene15029,gene17907,gene393,gene22546,gene4282,gene4004,gene10893,gene16044,gene5955,gene4003
biological_process	GO:0051798 positive regulation of hair follicle development	2 out of 785 genes, 0.3%	5 out of 8706 genes, 0.1%	1	gene5955,gene18305
biological_process	GO:0061383 trabecula morphogenesis	2 out of 785 genes, 0.3%	24 out of 8706 genes, 0.3%	1	gene17536,gene6480
biological_process	GO:0071353 cellular response to interleukin-4	3 out of 785 genes, 0.4%	10 out of 8706 genes, 0.1%	1	gene23050,gene15109,gene134
molecular_function	GO:0030594 neurotransmitter receptor activity	4 out of 785 genes, 0.5%	53 out of 8706 genes, 0.6%	1	gene23142,gene1723,gene15511,gene2131
biological_process	GO:0071482 cellular response to light stimulus	3 out of 785 genes, 0.4%	38 out of 8706 genes, 0.4%	1	gene20767,gene20057,gene14980
biological_process	GO:0050768 negative regulation of neurogenesis	11 out of 785 genes, 1.4%	84 out of 8706 genes, 1.0%	1	gene2565,gene2383,gene16951,gene8806,gene11261,gene3860,gene17536,gene21395,gene15029,gene17907,gene19407
biological_process	GO:0030856 regulation of epithelial cell differentiation	7 out of 785 genes, 0.9%	58 out of 8706 genes, 0.7%	1	gene21394,gene17536,gene17907,gene134,gene8763,gene5673,gene18305
biological_process	GO:0043583 ear development	16 out of 785 genes, 2.0%	111 out of 8706 genes, 1.3%	1	gene14638,gene134,gene3860,gene19415,gene17536,gene14117,gene18877,gene15095,gene19948,gene15109,gene6710,gene17907,gene3447,gene2131,gene4282,gene5737
biological_process	GO:0051336 regulation of hydrolase activity	52 out of 785 genes, 6.6%	495 out of 8706 genes, 5.7%	1	gene3449,gene14863,gene22773,gene18204,gene947,gene21395,gene2074,gene608,gene18281,gene9868,gene15635,gene15594,gene570,gene13570,gene17565,gene3732,gene817,gene11903,gene13845,gene13347,gene8430,gene128,gene5673,gene15487,gene16951,gene2318,gene20438,gene21192,gene4363,gene2663,gene4365,gene18234,gene22493,gene18227,gene8194,gene2928,gene16614,gene10199,gene4366,gene1148,gene4372,gene21165,gene…
biological_process	GO:0001701 in utero embryonic development	19 out of 785 genes, 2.4%	135 out of 8706 genes, 1.6%	1	gene18688,gene20057,gene9340,gene8355,gene134,gene7077,gene19041,gene17536,gene13882,gene15095,gene20673,gene9391,gene5974,gene7765,gene17565,gene19037,gene4282,gene6366,gene17966
biological_process	GO:0051053 negative regulation of DNA metabolic process	2 out of 785 genes, 0.3%	44 out of 8706 genes, 0.5%	1	gene13347,gene134
molecular_function	GO:0001078 transcriptional repressor activity, RNA polymerase II core promoter proximal region sequence-specific binding	10 out of 785 genes, 1.3%	40 out of 8706 genes, 0.5%	1	gene23050,gene21267,gene16738,gene5981,gene134,gene3860,gene19041,gene14685,gene14708,gene21604
biological_process	GO:0046634 regulation of alpha-beta T cell activation	4 out of 785 genes, 0.5%	20 out of 8706 genes, 0.2%	1	gene22952,gene13347,gene134,gene15810
biological_process	GO:0090208 positive regulation of triglyceride metabolic process	2 out of 785 genes, 0.3%	6 out of 8706 genes, 0.1%	1	gene16127,gene20187
cellular_component	GO:0099572 postsynaptic specialization	3 out of 785 genes, 0.4%	40 out of 8706 genes, 0.5%	1	gene12884,gene4737,gene11349
biological_process	GO:0009126 purine nucleoside monophosphate metabolic process	9 out of 785 genes, 1.1%	81 out of 8706 genes, 0.9%	1	gene6213,gene1314,gene10819,gene23138,gene15726,gene19958,gene1290,gene23248,gene19283
biological_process	GO:0003015 heart process	7 out of 785 genes, 0.9%	40 out of 8706 genes, 0.5%	1	gene9974,gene6626,gene20113,gene17903,gene21192,gene20075,gene6343
molecular_function	GO:0001614 purinergic nucleotide receptor activity	4 out of 785 genes, 0.5%	14 out of 8706 genes, 0.2%	1	gene19751,gene16701,gene7504,gene16700
biological_process	GO:0050994 regulation of lipid catabolic process	2 out of 785 genes, 0.3%	19 out of 8706 genes, 0.2%	1	gene20187,gene11184
biological_process	GO:0001963 synaptic transmission, dopaminergic	2 out of 785 genes, 0.3%	9 out of 8706 genes, 0.1%	1	gene18342,gene4880
biological_process	GO:0006140 regulation of nucleotide metabolic process	7 out of 785 genes, 0.9%	73 out of 8706 genes, 0.8%	1	gene21395,gene7144,gene4282,gene16700,gene16044,gene11184,gene6480
biological_process	GO:0099643 signal release from synapse	6 out of 785 genes, 0.8%	36 out of 8706 genes, 0.4%	1	gene6383,gene15029,gene23120,gene5802,gene16700,gene6879
biological_process	GO:0043154 negative regulation of cysteine-type endopeptidase activity involved in apoptotic process	2 out of 785 genes, 0.3%	27 out of 8706 genes, 0.3%	1	gene3449,gene18227
cellular_component	GO:0005903 brush border	2 out of 785 genes, 0.3%	32 out of 8706 genes, 0.4%	1	gene18428,gene22954
biological_process	GO:0008589 regulation of smoothened signaling pathway	3 out of 785 genes, 0.4%	30 out of 8706 genes, 0.3%	1	gene3449,gene20910,gene8073
biological_process	GO:0055006 cardiac cell development	3 out of 785 genes, 0.4%	26 out of 8706 genes, 0.3%	1	gene17536,gene12626,gene9974
biological_process	GO:0007162 negative regulation of cell adhesion	12 out of 785 genes, 1.5%	77 out of 8706 genes, 0.9%	1	gene238,gene13305,gene570,gene17448,gene4737,gene15810,gene4623,gene22952,gene13347,gene19037,gene17536,gene17907
cellular_component	GO:0030016 myofibril	10 out of 785 genes, 1.3%	82 out of 8706 genes, 0.9%	1	gene6287,gene9974,gene21192,gene20698,gene20113,gene12626,gene18584,gene20558,gene20718,gene5150
molecular_function	GO:0005102 receptor binding	57 out of 785 genes, 7.3%	566 out of 8706 genes, 6.5%	1	gene3449,gene7945,gene13844,gene8272,gene16871,gene8271,gene134,gene4623,gene16661,gene19732,gene11866,gene23208,gene10350,gene13791,gene14022,gene8628,gene18900,gene11608,gene22851,gene11903,gene9539,gene3447,gene4282,gene23187,gene7944,gene18688,gene7176,gene15487,gene2301,gene819,gene17564,gene7144,gene16298,gene20438,gene7077,gene18234,gene22493,gene1225,gene17536,gene15607,gene11184,gene2168…
biological_process	GO:2001020 regulation of response to DNA damage stimulus	2 out of 785 genes, 0.3%	64 out of 8706 genes, 0.7%	1	gene20057,gene19041
biological_process	GO:0002287 alpha-beta T cell activation involved in immune response	3 out of 785 genes, 0.4%	11 out of 8706 genes, 0.1%	1	gene21395,gene2316,gene134
biological_process	GO:0030073 insulin secretion	2 out of 785 genes, 0.3%	10 out of 8706 genes, 0.1%	1	gene23120,gene3510
biological_process	GO:0045454 cell redox homeostasis	3 out of 785 genes, 0.4%	32 out of 8706 genes, 0.4%	1	gene23192,gene12699,gene23326
biological_process	GO:0044267 cellular protein metabolic process	85 out of 785 genes, 10.8%	1510 out of 8706 genes, 17.3%	1	gene12655,gene16700,gene22952,gene4623,gene5837,gene8487,gene8118,gene10936,gene3627,gene20970,gene13391,gene23261,gene23407,gene5150,gene17966,gene20438,gene7144,gene16298,gene11511,gene4323,gene18753,gene21372,gene16614,gene18922,gene238,gene12686,gene7104,gene8958,gene3510,gene2766,gene18779,gene1021,gene3886,gene11349,gene614,gene3667,gene20873,gene17361,gene18145,gene1881,gene16215,gene12254…
biological_process	GO:0030890 positive regulation of B cell proliferation	6 out of 785 genes, 0.8%	19 out of 8706 genes, 0.2%	1	gene20767,gene13347,gene9539,gene17361,gene8767,gene2316
cellular_component	GO:0099512 supramolecular fiber	15 out of 785 genes, 1.9%	204 out of 8706 genes, 2.3%	1	gene13629,gene7547,gene6287,gene9974,gene15600,gene14332,gene21196,gene3627,gene21365,gene818,gene20397,gene2476,gene11890,gene16044,gene18419
biological_process	GO:0060334 regulation of interferon-gamma-mediated signaling pathway	2 out of 785 genes, 0.3%	7 out of 8706 genes, 0.1%	1	gene4623,gene16298
biological_process	GO:0072523 purine-containing compound catabolic process	4 out of 785 genes, 0.5%	21 out of 8706 genes, 0.2%	1	gene12884,gene1826,gene18591,gene5673
biological_process	GO:1904029 regulation of cyclin-dependent protein kinase activity	2 out of 785 genes, 0.3%	43 out of 8706 genes, 0.5%	1	gene20767,gene18919
biological_process	GO:0016125 sterol metabolic process	5 out of 785 genes, 0.6%	33 out of 8706 genes, 0.4%	1	gene10998,gene20187,gene7765,gene19407,gene7077
biological_process	GO:0051236 establishment of RNA localization	2 out of 785 genes, 0.3%	44 out of 8706 genes, 0.5%	1	gene3853,gene16614
biological_process	GO:1900103 positive regulation of endoplasmic reticulum unfolded protein response	2 out of 785 genes, 0.3%	7 out of 8706 genes, 0.1%	1	gene13162,gene4623
biological_process	GO:0030879 mammary gland development	7 out of 785 genes, 0.9%	42 out of 8706 genes, 0.5%	1	gene20673,gene19037,gene8272,gene14922,gene17907,gene7971,gene5673
cellular_component	GO:0031974 membrane-enclosed lumen	98 out of 785 genes, 12.5%	1531 out of 8706 genes, 17.6%	1	gene9591,gene10863,gene1885,gene22952,gene4623,gene947,gene16661,gene22765,gene3853,gene19975,gene15109,gene3863,gene19338,gene14685,gene19037,gene8430,gene23407,gene5150,gene22657,gene14978,gene17984,gene10436,gene846,gene16298,gene11511,gene11739,gene13075,gene18591,gene7104,gene19717,gene2766,gene18656,gene4832,gene8499,gene11192,gene676,gene614,gene9954,gene2496,gene2565,gene10766,gene18408,g…
cellular_component	GO:0005856 cytoskeleton	59 out of 785 genes, 7.5%	720 out of 8706 genes, 8.3%	1	gene787,gene13844,gene21261,gene15552,gene18331,gene14332,gene5987,gene21365,gene7698,gene16102,gene991,gene18645,gene6343,gene14420,gene13629,gene11869,gene7547,gene17674,gene15600,gene15109,gene7234,gene19873,gene3627,gene15158,gene14240,gene20558,gene18584,gene2476,gene23407,gene16044,gene19621,gene13147,gene11157,gene21534,gene12884,gene20057,gene7144,gene20438,gene7801,gene13112,gene19608,ge…
molecular_function	GO:0015020 glucuronosyltransferase activity	2 out of 785 genes, 0.3%	8 out of 8706 genes, 0.1%	1	gene8120,gene10927
biological_process	GO:1902578 single-organism localization	129 out of 785 genes, 16.4%	1390 out of 8706 genes, 16.0%	1	gene13223,gene12377,gene2933,gene16700,gene2958,gene929,gene3853,gene13570,gene11926,gene20113,gene9500,gene12577,gene6879,gene13147,gene21534,gene13123,gene18483,gene697,gene12527,gene16614,gene289,gene10272,gene18922,gene4980,gene8036,gene19717,gene3510,gene1723,gene17903,gene20075,gene4737,gene13162,gene23100,gene17361,gene393,gene7945,gene18408,gene7870,gene18331,gene134,gene21395,gene7681,ge…
biological_process	GO:0032147 activation of protein kinase activity	13 out of 785 genes, 1.7%	101 out of 8706 genes, 1.2%	1	gene7144,gene3510,gene16700,gene19883,gene23041,gene6170,gene11926,gene9539,gene17361,gene23407,gene11184,gene5955,gene15249
biological_process	GO:0000375 RNA splicing, via transesterification reactions	4 out of 785 genes, 0.5%	82 out of 8706 genes, 0.9%	1	gene20775,gene3853,gene15018,gene13724
biological_process	GO:0051338 regulation of transferase activity	33 out of 785 genes, 4.2%	362 out of 8706 genes, 4.2%	1	gene8271,gene16700,gene4623,gene6170,gene23208,gene6604,gene10925,gene11926,gene8430,gene9539,gene18919,gene4282,gene23407,gene7144,gene16298,gene16951,gene19883,gene22493,gene23041,gene14028,gene11102,gene11704,gene15831,gene11184,gene4880,gene20767,gene3510,gene818,gene18813,gene17361,gene15249,gene5955,gene10132
biological_process	GO:0070373 negative regulation of ERK1 and ERK2 cascade	6 out of 785 genes, 0.8%	26 out of 8706 genes, 0.3%	1	gene4623,gene8430,gene15831,gene17361,gene5981,gene16044
biological_process	GO:0007548 sex differentiation	6 out of 785 genes, 0.8%	104 out of 8706 genes, 1.2%	1	gene21394,gene19037,gene13573,gene17907,gene9826,gene134
biological_process	GO:0006865 amino acid transport	8 out of 785 genes, 1.0%	57 out of 8706 genes, 0.7%	1	gene10239,gene929,gene11926,gene8036,gene14701,gene14319,gene988,gene21534
biological_process	GO:0061008 hepaticobiliary system development	3 out of 785 genes, 0.4%	34 out of 8706 genes, 0.4%	1	gene19037,gene17536,gene17907
biological_process	GO:0046631 alpha-beta T cell activation	8 out of 785 genes, 1.0%	30 out of 8706 genes, 0.3%	1	gene15487,gene17270,gene134,gene15810,gene22952,gene21395,gene19183,gene2316
biological_process	GO:0070670 response to interleukin-4	3 out of 785 genes, 0.4%	10 out of 8706 genes, 0.1%	1	gene23050,gene15109,gene134
biological_process	GO:0072009 nephron epithelium development	4 out of 785 genes, 0.5%	46 out of 8706 genes, 0.5%	1	gene17536,gene17907,gene134,gene8763
molecular_function	GO:0016763 transferase activity, transferring pentosyl groups	7 out of 785 genes, 0.9%	33 out of 8706 genes, 0.4%	1	gene4455,gene13573,gene226,gene12015,gene1176,gene12016,gene16259
molecular_function	GO:0004386 helicase activity	6 out of 785 genes, 0.8%	62 out of 8706 genes, 0.7%	1	gene4768,gene12060,gene846,gene15109,gene7234,gene677
biological_process	GO:0043547 positive regulation of GTPase activity	18 out of 785 genes, 2.3%	221 out of 8706 genes, 2.5%	1	gene15487,gene16951,gene2318,gene22773,gene2663,gene22493,gene18234,gene18204,gene8194,gene2928,gene16614,gene15594,gene817,gene13845,gene12281,gene985,gene16617,gene22546
cellular_component	GO:0016529 sarcoplasmic reticulum	3 out of 785 genes, 0.4%	16 out of 8706 genes, 0.2%	1	gene6626,gene16123,gene5673
biological_process	GO:0006405 RNA export from nucleus	2 out of 785 genes, 0.3%	27 out of 8706 genes, 0.3%	1	gene3853,gene16614
biological_process	GO:0034654 nucleobase-containing compound biosynthetic process	49 out of 785 genes, 6.2%	590 out of 8706 genes, 6.8%	1	gene23050,gene9591,gene6989,gene15552,gene8355,gene8271,gene5987,gene134,gene15726,gene18305,gene15810,gene5703,gene1885,gene18645,gene21395,gene16127,gene15095,gene6213,gene2715,gene11608,gene3863,gene7135,gene4455,gene14685,gene19037,gene17907,gene7010,gene786,gene21604,gene10077,gene11985,gene7176,gene14638,gene6542,gene12104,gene3860,gene11102,gene17536,gene9960,gene18419,gene20673,gene21394,…
molecular_function	GO:0070851 growth factor receptor binding	7 out of 785 genes, 0.9%	67 out of 8706 genes, 0.8%	1	gene8272,gene3822,gene8271,gene4832,gene134,gene23187,gene10132
biological_process	GO:0071496 cellular response to external stimulus	15 out of 785 genes, 1.9%	76 out of 8706 genes, 0.9%	1	gene16127,gene20767,gene5981,gene3742,gene12825,gene16700,gene15810,gene11349,gene21142,gene6170,gene16609,gene17907,gene17361,gene3754,gene10077
biological_process	GO:0010676 positive regulation of cellular carbohydrate metabolic process	3 out of 785 genes, 0.4%	21 out of 8706 genes, 0.2%	1	gene4623,gene16700,gene16044
biological_process	GO:0030799 regulation of cyclic nucleotide metabolic process	5 out of 785 genes, 0.6%	48 out of 8706 genes, 0.6%	1	gene7144,gene4282,gene16044,gene11184,gene6480
biological_process	GO:1904355 positive regulation of telomere capping	2 out of 785 genes, 0.3%	7 out of 8706 genes, 0.1%	1	gene8318,gene6604
molecular_function	GO:0097367 carbohydrate derivative binding	98 out of 785 genes, 12.5%	1075 out of 8706 genes, 12.3%	1	gene16871,gene17448,gene2933,gene16700,gene15516,gene14909,gene18920,gene1671,gene608,gene11869,gene8487,gene17894,gene8118,gene11544,gene6213,gene11525,gene15109,gene3627,gene22680,gene16302,gene9500,gene23407,gene13147,gene19742,gene14978,gene7141,gene10436,gene16951,gene846,gene7144,gene14028,gene13075,gene2767,gene12527,gene6623,gene10787,gene11890,gene18591,gene9526,gene14351,gene6287,gene35…
biological_process	GO:0043406 positive regulation of MAP kinase activity	6 out of 785 genes, 0.8%	67 out of 8706 genes, 0.8%	1	gene9539,gene17361,gene4282,gene16700,gene11184,gene15249
biological_process	GO:0006641 triglyceride metabolic process	5 out of 785 genes, 0.6%	24 out of 8706 genes, 0.3%	1	gene20187,gene7030,gene7077,gene1933,gene8328
biological_process	GO:0021954 central nervous system neuron development	3 out of 785 genes, 0.4%	32 out of 8706 genes, 0.4%	1	gene15095,gene20970,gene7822
biological_process	GO:0001779 natural killer cell differentiation	2 out of 785 genes, 0.3%	6 out of 8706 genes, 0.1%	1	gene21394,gene9826
biological_process	GO:0016054 organic acid catabolic process	5 out of 785 genes, 0.6%	68 out of 8706 genes, 0.8%	1	gene23140,gene321,gene16950,gene7030,gene17967
biological_process	GO:0035136 forelimb morphogenesis	3 out of 785 genes, 0.4%	22 out of 8706 genes, 0.3%	1	gene3449,gene15029,gene18419
biological_process	GO:0044242 cellular lipid catabolic process	7 out of 785 genes, 0.9%	64 out of 8706 genes, 0.7%	1	gene18688,gene9837,gene9836,gene20187,gene7030,gene11261,gene7077
biological_process	GO:0002828 regulation of type 2 immune response	3 out of 785 genes, 0.4%	7 out of 8706 genes, 0.1%	1	gene22952,gene13347,gene134
molecular_function	GO:0001965 G-protein alpha-subunit binding	2 out of 785 genes, 0.3%	8 out of 8706 genes, 0.1%	1	gene12281,gene15594
biological_process	GO:0012501 programmed cell death	36 out of 785 genes, 4.6%	251 out of 8706 genes, 2.9%	1	gene3449,gene10996,gene16700,gene15810,gene18850,gene18645,gene1394,gene6343,gene608,gene20846,gene15109,gene19037,gene9558,gene20819,gene5673,gene20057,gene20438,gene11656,gene10815,gene11657,gene18227,gene17536,gene1290,gene14433,gene20767,gene11201,gene2766,gene11349,gene13162,gene3822,gene16701,gene16617,gene677,gene9811,gene1178,gene5955
biological_process	GO:0051179 localization	173 out of 785 genes, 22.0%	1968 out of 8706 genes, 22.6%	1	gene13223,gene12377,gene7822,gene2933,gene16700,gene2958,gene14671,gene5837,gene929,gene2383,gene3853,gene13570,gene11926,gene20113,gene9500,gene12577,gene6879,gene13147,gene21534,gene13123,gene18483,gene697,gene12527,gene16614,gene289,gene10272,gene18922,gene4980,gene8036,gene19717,gene3510,gene1723,gene17903,gene20075,gene4737,gene13162,gene23100,gene17361,gene393,gene6603,gene7945,gene23133,ge…
biological_process	GO:0070266 necroptotic process	2 out of 785 genes, 0.3%	10 out of 8706 genes, 0.1%	1	gene14433,gene16617
biological_process	GO:0010810 regulation of cell-substrate adhesion	12 out of 785 genes, 1.5%	72 out of 8706 genes, 0.8%	1	gene13305,gene1517,gene7144,gene13190,gene818,gene11102,gene8768,gene13347,gene17536,gene10893,gene15045,gene5737
biological_process	GO:0010712 regulation of collagen metabolic process	4 out of 785 genes, 0.5%	12 out of 8706 genes, 0.1%	1	gene18281,gene3822,gene17907,gene9786
biological_process	GO:0043550 regulation of lipid kinase activity	4 out of 785 genes, 0.5%	26 out of 8706 genes, 0.3%	1	gene18813,gene7144,gene9539,gene22493
biological_process	GO:0006757 ATP generation from ADP	4 out of 785 genes, 0.5%	19 out of 8706 genes, 0.2%	1	gene1314,gene10819,gene1290,gene19283
biological_process	GO:1901606 alpha-amino acid catabolic process	3 out of 785 genes, 0.4%	34 out of 8706 genes, 0.4%	1	gene321,gene16950,gene17967
biological_process	GO:1903555 regulation of tumor necrosis factor superfamily cytokine production	2 out of 785 genes, 0.3%	29 out of 8706 genes, 0.3%	1	gene614,gene17361
biological_process	GO:0032273 positive regulation of protein polymerization	4 out of 785 genes, 0.5%	41 out of 8706 genes, 0.5%	1	gene16102,gene7144,gene20718,gene15158
biological_process	GO:0043491 protein kinase B signaling	2 out of 785 genes, 0.3%	14 out of 8706 genes, 0.2%	1	gene17907,gene9826
cellular_component	GO:0032281 AMPA glutamate receptor complex	2 out of 785 genes, 0.3%	9 out of 8706 genes, 0.1%	1	gene17879,gene17876
biological_process	GO:0061077 chaperone-mediated protein folding	2 out of 785 genes, 0.3%	26 out of 8706 genes, 0.3%	1	gene21372,gene3886
biological_process	GO:0035458 cellular response to interferon-beta	2 out of 785 genes, 0.3%	5 out of 8706 genes, 0.1%	1	gene11608,gene15810
molecular_function	GO:0016409 palmitoyltransferase activity	2 out of 785 genes, 0.3%	20 out of 8706 genes, 0.2%	1	gene2641,gene16204
biological_process	GO:0034103 regulation of tissue remodeling	3 out of 785 genes, 0.4%	21 out of 8706 genes, 0.2%	1	gene6508,gene3742,gene16700
biological_process	GO:0051923 sulfation	2 out of 785 genes, 0.3%	7 out of 8706 genes, 0.1%	1	gene8419,gene8417
biological_process	GO:0048521 negative regulation of behavior	5 out of 785 genes, 0.6%	15 out of 8706 genes, 0.2%	1	gene4623,gene17536,gene23208,gene18219,gene17565
molecular_function	GO:0004871 signal transducer activity	76 out of 785 genes, 9.7%	614 out of 8706 genes, 7.1%	1	gene16871,gene16700,gene19640,gene18850,gene2316,gene11932,gene13332,gene16127,gene2383,gene15594,gene6508,gene7971,gene2715,gene22338,gene10319,gene3661,gene9500,gene10212,gene23407,gene16044,gene23319,gene6542,gene16951,gene7144,gene17772,gene3510,gene1723,gene7605,gene614,gene3483,gene14676,gene2101,gene17361,gene4004,gene10996,gene11534,gene21395,gene1394,gene19751,gene16388,gene15511,gene126…
molecular_function	GO:0015175 neutral amino acid transmembrane transporter activity	2 out of 785 genes, 0.3%	19 out of 8706 genes, 0.2%	1	gene8036,gene14701
biological_process	GO:0051693 actin filament capping	2 out of 785 genes, 0.3%	13 out of 8706 genes, 0.1%	1	gene20558,gene20718
biological_process	GO:0046456 icosanoid biosynthetic process	6 out of 785 genes, 0.8%	14 out of 8706 genes, 0.2%	1	gene10962,gene19732,gene2588,gene15724,gene4282,gene8169
biological_process	GO:0022404 molting cycle process	6 out of 785 genes, 0.8%	32 out of 8706 genes, 0.4%	1	gene11102,gene17536,gene17907,gene7765,gene19041,gene18305
biological_process	GO:0022607 cellular component assembly	55 out of 785 genes, 7.0%	705 out of 8706 genes, 8.1%	1	gene7945,gene18408,gene15552,gene10863,gene16700,gene14671,gene14117,gene1213,gene14420,gene14589,gene11525,gene15109,gene5802,gene19338,gene15158,gene21407,gene2476,gene17907,gene7010,gene23407,gene20819,gene6879,gene11157,gene7944,gene6396,gene10436,gene7144,gene12003,gene8410,gene11102,gene1225,gene2767,gene15018,gene18591,gene4466,gene2661,gene20775,gene14433,gene6287,gene20910,gene9974,gene2…
molecular_function	GO:0001085 RNA polymerase II transcription factor binding	6 out of 785 genes, 0.8%	44 out of 8706 genes, 0.5%	1	gene15095,gene11102,gene21395,gene17481,gene134,gene14708
molecular_function	GO:0032550 purine ribonucleoside binding	81 out of 785 genes, 10.3%	935 out of 8706 genes, 10.7%	1	gene16871,gene17448,gene2933,gene16700,gene15516,gene14909,gene608,gene11869,gene8487,gene17894,gene8118,gene11544,gene6213,gene11525,gene15109,gene3627,gene22680,gene16302,gene9500,gene23407,gene13147,gene19742,gene14978,gene7141,gene10436,gene846,gene7144,gene2767,gene12527,gene6623,gene10787,gene11890,gene14351,gene6287,gene3510,gene18656,gene1845,gene6989,gene20802,gene23133,gene18331,gene128…
biological_process	GO:0002250 adaptive immune response	13 out of 785 genes, 1.7%	59 out of 8706 genes, 0.7%	1	gene9591,gene3475,gene2766,gene1323,gene6227,gene19415,gene11926,gene13347,gene21395,gene20544,gene19417,gene2316,gene7619
biological_process	GO:0000075 cell cycle checkpoint	6 out of 785 genes, 0.8%	69 out of 8706 genes, 0.8%	1	gene3449,gene20767,gene20057,gene18645,gene5987,gene19883
biological_process	GO:0006979 response to oxidative stress	10 out of 785 genes, 1.3%	103 out of 8706 genes, 1.2%	1	gene13305,gene22653,gene12699,gene1045,gene847,gene12825,gene22493,gene3822,gene23326,gene10077
cellular_component	GO:0044306 neuron projection terminus	2 out of 785 genes, 0.3%	20 out of 8706 genes, 0.2%	1	gene11799,gene1213
cellular_component	GO:0044233 ER-mitochondrion membrane contact site	3 out of 785 genes, 0.4%	7 out of 8706 genes, 0.1%	1	gene6396,gene2767,gene7830
biological_process	GO:0001508 action potential	6 out of 785 genes, 0.8%	44 out of 8706 genes, 0.5%	1	gene21407,gene12377,gene20113,gene17903,gene20075,gene1213
molecular_function	GO:0005528 FK506 binding	2 out of 785 genes, 0.3%	7 out of 8706 genes, 0.1%	1	gene21372,gene3886
biological_process	GO:0046328 regulation of JNK cascade	7 out of 785 genes, 0.9%	63 out of 8706 genes, 0.7%	1	gene18281,gene7144,gene17361,gene4282,gene7681,gene23041,gene22493
cellular_component	GO:0098552 side of membrane	20 out of 785 genes, 2.5%	148 out of 8706 genes, 1.7%	1	gene23319,gene18428,gene7945,gene16951,gene16871,gene7144,gene16700,gene22952,gene20436,gene18204,gene11866,gene13791,gene18900,gene2180,gene1464,gene12281,gene15857,gene17361,gene7944,gene2705
biological_process	GO:0071103 DNA conformation change	10 out of 785 genes, 1.3%	83 out of 8706 genes, 1.0%	1	gene4366,gene846,gene673,gene15109,gene10863,gene7234,gene4768,gene17079,gene12060,gene17907
biological_process	GO:0051193 regulation of cofactor metabolic process	3 out of 785 genes, 0.4%	20 out of 8706 genes, 0.2%	1	gene21395,gene3742,gene16700
cellular_component	GO:0099513 polymeric cytoskeletal fiber	15 out of 785 genes, 1.9%	200 out of 8706 genes, 2.3%	1	gene13629,gene7547,gene6287,gene9974,gene15600,gene14332,gene21196,gene3627,gene21365,gene818,gene20397,gene2476,gene11890,gene16044,gene18419
biological_process	GO:0010468 regulation of gene expression	129 out of 785 genes, 16.4%	1453 out of 8706 genes, 16.7%	1	gene9591,gene20485,gene15552,gene16700,gene5703,gene3862,gene4623,gene13882,gene16127,gene2383,gene3853,gene10936,gene2715,gene7135,gene11903,gene19037,gene11926,gene18919,gene23407,gene15291,gene11650,gene20762,gene19717,gene3510,gene14676,gene17361,gene10766,gene20304,gene21261,gene8355,gene12825,gene134,gene841,gene18305,gene6170,gene21395,gene19293,gene17907,gene9539,gene5673,gene10077,gene11…
biological_process	GO:0030216 keratinocyte differentiation	4 out of 785 genes, 0.5%	23 out of 8706 genes, 0.3%	1	gene22952,gene6076,gene17536,gene18305
biological_process	GO:0045727 positive regulation of translation	3 out of 785 genes, 0.4%	26 out of 8706 genes, 0.3%	1	gene8318,gene3822,gene18919
cellular_component	GO:0005681 spliceosomal complex	6 out of 785 genes, 0.8%	82 out of 8706 genes, 0.9%	1	gene20775,gene20304,gene3853,gene15018,gene11739,gene10043
molecular_function	GO:0015145 monosaccharide transmembrane transporter activity	5 out of 785 genes, 0.6%	15 out of 8706 genes, 0.2%	1	gene17499,gene12749,gene8793,gene1256,gene6531
biological_process	GO:0051091 positive regulation of sequence-specific DNA binding transcription factor activity	10 out of 785 genes, 1.3%	73 out of 8706 genes, 0.8%	1	gene7547,gene17564,gene17833,gene11903,gene6170,gene3822,gene11101,gene17361,gene4282,gene13332
biological_process	GO:0070647 protein modification by small protein conjugation or removal	19 out of 785 genes, 2.4%	345 out of 8706 genes, 4.0%	1	gene16215,gene13872,gene16298,gene11511,gene5987,gene7698,gene1524,gene18227,gene12017,gene12686,gene238,gene4238,gene8958,gene10936,gene1021,gene17833,gene23261,gene5150,gene17966
biological_process	GO:0009154 purine ribonucleotide catabolic process	2 out of 785 genes, 0.3%	9 out of 8706 genes, 0.1%	1	gene12884,gene1826
molecular_function	GO:0016491 oxidoreductase activity	36 out of 785 genes, 4.6%	351 out of 8706 genes, 4.0%	1	gene10998,gene1907,gene12699,gene3694,gene22950,gene9514,gene22734,gene17117,gene14117,gene15724,gene913,gene23248,gene9369,gene7681,gene16950,gene13784,gene8073,gene7010,gene5673,gene12435,gene23192,gene1045,gene1290,gene14650,gene11914,gene4880,gene10962,gene22653,gene321,gene13783,gene847,gene7765,gene9508,gene20848,gene23326,gene13303
biological_process	GO:0015800 acidic amino acid transport	2 out of 785 genes, 0.3%	10 out of 8706 genes, 0.1%	1	gene8036,gene21534
cellular_component	GO:0043231 intracellular membrane-bounded organelle	300 out of 785 genes, 38.2%	4180 out of 8706 genes, 48.0%	1	gene12699,gene20485,gene14332,gene16700,gene21233,gene5703,gene3862,gene947,gene13882,gene14117,gene22765,gene16127,gene2703,gene8118,gene20846,gene19975,gene15109,gene2715,gene19338,gene23407,gene22657,gene21534,gene16951,gene846,gene1045,gene11739,gene20762,gene16614,gene18922,gene19407,gene7104,gene19717,gene2766,gene8499,gene13162,gene14676,gene3667,gene23438,gene2496,gene7945,gene20304,gene1…
molecular_function	GO:0004175 endopeptidase activity	25 out of 785 genes, 3.2%	184 out of 8706 genes, 2.1%	1	gene1322,gene17502,gene11656,gene11657,gene5919,gene2703,gene9868,gene2704,gene10851,gene2766,gene11201,gene1323,gene18219,gene9846,gene9711,gene5695,gene20201,gene2246,gene20544,gene9558,gene14922,gene1575,gene6366,gene10893,gene9462
biological_process	GO:0043254 regulation of protein complex assembly	11 out of 785 genes, 1.4%	157 out of 8706 genes, 1.8%	1	gene7144,gene15158,gene14685,gene16102,gene6170,gene19037,gene20558,gene2476,gene17361,gene18982,gene20718
biological_process	GO:0086001 cardiac muscle cell action potential	3 out of 785 genes, 0.4%	18 out of 8706 genes, 0.2%	1	gene20113,gene17903,gene20075
biological_process	GO:0051100 negative regulation of binding	7 out of 785 genes, 0.9%	51 out of 8706 genes, 0.6%	1	gene18645,gene6626,gene22596,gene19717,gene8806,gene14708,gene2144
biological_process	GO:1903532 positive regulation of secretion by cell	14 out of 785 genes, 1.8%	103 out of 8706 genes, 1.2%	1	gene7945,gene18331,gene134,gene16700,gene2180,gene17565,gene614,gene3822,gene4282,gene16044,gene5955,gene4880,gene7944,gene13332
molecular_function	GO:0022843 voltage-gated cation channel activity	11 out of 785 genes, 1.4%	72 out of 8706 genes, 0.8%	1	gene17879,gene12377,gene17903,gene20075,gene1789,gene17876,gene7048,gene20113,gene5998,gene1213,gene7681
biological_process	GO:0046602 regulation of mitotic centrosome separation	2 out of 785 genes, 0.3%	5 out of 8706 genes, 0.1%	1	gene20057,gene16614
biological_process	GO:0072602 interleukin-4 secretion	3 out of 785 genes, 0.4%	4 out of 8706 genes, 0.0%	1	gene17536,gene134,gene13332
biological_process	GO:0045620 negative regulation of lymphocyte differentiation	4 out of 785 genes, 0.5%	18 out of 8706 genes, 0.2%	1	gene22952,gene4623,gene13347,gene15810
molecular_function	GO:0016303 1-phosphatidylinositol-3-kinase activity	2 out of 785 genes, 0.3%	8 out of 8706 genes, 0.1%	1	gene13190,gene19293
cellular_component	GO:0031985 Golgi cisterna	2 out of 785 genes, 0.3%	24 out of 8706 genes, 0.3%	1	gene8120,gene17270
biological_process	GO:0015833 peptide transport	4 out of 785 genes, 0.5%	28 out of 8706 genes, 0.3%	1	gene23120,gene11986,gene3510,gene4282
biological_process	GO:0001501 skeletal system development	19 out of 785 genes, 2.4%	198 out of 8706 genes, 2.3%	1	gene3449,gene9340,gene14980,gene16700,gene3860,gene19041,gene10787,gene18877,gene18419,gene3510,gene4737,gene8120,gene13573,gene11903,gene15029,gene17907,gene393,gene4282,gene14708
molecular_function	GO:0099600 transmembrane receptor activity	55 out of 785 genes, 7.0%	447 out of 8706 genes, 5.1%	1	gene10996,gene16700,gene11534,gene18850,gene19751,gene1394,gene16388,gene15511,gene2316,gene11932,gene13332,gene12684,gene8701,gene2383,gene6508,gene9661,gene570,gene7971,gene11005,gene14066,gene22338,gene19637,gene10319,gene3661,gene15857,gene8700,gene9500,gene3660,gene10212,gene16044,gene4003,gene819,gene6542,gene16951,gene12523,gene17772,gene7504,gene11184,gene23142,gene3730,gene3510,gene1723,…
biological_process	GO:0035690 cellular response to drug	2 out of 785 genes, 0.3%	18 out of 8706 genes, 0.2%	1	gene12884,gene12825
molecular_function	GO:0001158 enhancer sequence-specific DNA binding	6 out of 785 genes, 0.8%	41 out of 8706 genes, 0.5%	1	gene15095,gene11102,gene614,gene19037,gene17907,gene134
biological_process	GO:0045851 pH reduction	2 out of 785 genes, 0.3%	13 out of 8706 genes, 0.1%	1	gene11926,gene2767
molecular_function	GO:0005086 ARF guanyl-nucleotide exchange factor activity	2 out of 785 genes, 0.3%	10 out of 8706 genes, 0.1%	1	gene817,gene985
biological_process	GO:0048066 developmental pigmentation	3 out of 785 genes, 0.4%	25 out of 8706 genes, 0.3%	1	gene6396,gene2383,gene2767
biological_process	GO:0045581 negative regulation of T cell differentiation	4 out of 785 genes, 0.5%	14 out of 8706 genes, 0.2%	1	gene22952,gene4623,gene13347,gene15810
molecular_function	GO:0016787 hydrolase activity	114 out of 785 genes, 14.5%	1142 out of 8706 genes, 13.1%	1	gene16871,gene19953,gene14332,gene12655,gene15516,gene14909,gene431,gene4623,gene117,gene9557,gene2147,gene199,gene1671,gene11869,gene2703,gene9868,gene9837,gene17894,gene11525,gene15109,gene3627,gene22680,gene8768,gene11903,gene1575,gene9500,gene23187,gene10893,gene13147,gene22657,gene19742,gene8471,gene10436,gene846,gene5902,gene11656,gene11657,gene22606,gene14028,gene12527,gene2767,gene6541,ge…
molecular_function	GO:0033613 activating transcription factor binding	4 out of 785 genes, 0.5%	25 out of 8706 genes, 0.3%	1	gene11102,gene15600,gene23407,gene14708
biological_process	GO:0072088 nephron epithelium morphogenesis	2 out of 785 genes, 0.3%	35 out of 8706 genes, 0.4%	1	gene17907,gene134
cellular_component	GO:0030684 preribosome	2 out of 785 genes, 0.3%	38 out of 8706 genes, 0.4%	1	gene19717,gene22765
molecular_function	GO:0004364 glutathione transferase activity	4 out of 785 genes, 0.5%	12 out of 8706 genes, 0.1%	1	gene1045,gene15724,gene8169,gene6937
biological_process	GO:0002791 regulation of peptide secretion	7 out of 785 genes, 0.9%	62 out of 8706 genes, 0.7%	1	gene16127,gene614,gene7945,gene278,gene16044,gene11184,gene7944
biological_process	GO:0042634 regulation of hair cycle	2 out of 785 genes, 0.3%	11 out of 8706 genes, 0.1%	1	gene5955,gene18305
cellular_component	GO:0044464 cell part	546 out of 785 genes, 69.6%	6516 out of 8706 genes, 74.8%	1	gene12377,gene15552,gene5703,gene3862,gene947,gene14671,gene22765,gene16127,gene20846,gene15109,gene19338,gene15158,gene20113,gene23407,gene6879,gene22657,gene21534,gene846,gene1045,gene18483,gene11739,gene697,gene17469,gene18922,gene4880,gene8036,gene20910,gene19717,gene1723,gene17903,gene5739,gene17967,gene8499,gene4737,gene14676,gene3667,gene23438,gene10459,gene20304,gene3495,gene14980,gene229…
biological_process	GO:0045600 positive regulation of fat cell differentiation	2 out of 785 genes, 0.3%	18 out of 8706 genes, 0.2%	1	gene19037,gene8419
biological_process	GO:0046902 regulation of mitochondrial membrane permeability	2 out of 785 genes, 0.3%	16 out of 8706 genes, 0.2%	1	gene13162,gene11349
biological_process	GO:0071216 cellular response to biotic stimulus	9 out of 785 genes, 1.1%	48 out of 8706 genes, 0.6%	1	gene12884,gene22714,gene614,gene14685,gene3822,gene19751,gene23261,gene17361,gene2390
cellular_component	GO:0098805 whole membrane	39 out of 785 genes, 5.0%	555 out of 8706 genes, 6.4%	1	gene2565,gene18428,gene22952,gene10678,gene18342,gene15511,gene7681,gene11525,gene5802,gene11261,gene11926,gene3447,gene6396,gene819,gene22596,gene7030,gene8763,gene14028,gene18227,gene17536,gene2767,gene13075,gene11615,gene18982,gene4980,gene23142,gene22954,gene10819,gene1723,gene5858,gene4737,gene11349,gene13162,gene21626,gene9833,gene16701,gene3855,gene985,gene2131
biological_process	GO:1904893 negative regulation of STAT cascade	6 out of 785 genes, 0.8%	26 out of 8706 genes, 0.3%	1	gene4623,gene16951,gene16298,gene11261,gene10132,gene17966
biological_process	GO:0045987 positive regulation of smooth muscle contraction	3 out of 785 genes, 0.4%	9 out of 8706 genes, 0.1%	1	gene19637,gene19732,gene16044
molecular_function	GO:0043169 cation binding	144 out of 785 genes, 18.3%	1464 out of 8706 genes, 16.8%	1	gene13844,gene12377,gene15552,gene117,gene2385,gene9557,gene21625,gene2703,gene9868,gene9837,gene9391,gene2715,gene11903,gene16609,gene2524,gene23407,gene22577,gene6879,gene13123,gene15291,gene1314,gene14447,gene12003,gene697,gene8034,gene21372,gene14507,gene14650,gene1402,gene2667,gene7104,gene20910,gene19717,gene2704,gene3510,gene13783,gene4737,gene3886,gene6710,gene14676,gene1826,gene2416,gene…
biological_process	GO:1902043 positive regulation of extrinsic apoptotic signaling pathway via death domain receptors	2 out of 785 genes, 0.3%	9 out of 8706 genes, 0.1%	1	gene5858,gene5981
molecular_function	GO:0005310 dicarboxylic acid transmembrane transporter activity	3 out of 785 genes, 0.4%	18 out of 8706 genes, 0.2%	1	gene8036,gene18483,gene21534
biological_process	GO:0032755 positive regulation of interleukin-6 production	5 out of 785 genes, 0.6%	23 out of 8706 genes, 0.3%	1	gene3822,gene17361,gene8271,gene16700,gene13332
biological_process	GO:0045089 positive regulation of innate immune response	10 out of 785 genes, 1.3%	50 out of 8706 genes, 0.6%	1	gene14589,gene22714,gene9591,gene8701,gene3495,gene8271,gene10925,gene614,gene8700,gene17361
biological_process	GO:0048745 smooth muscle tissue development	2 out of 785 genes, 0.3%	12 out of 8706 genes, 0.1%	1	gene13573,gene17907
cellular_component	GO:0031225 anchored component of membrane	5 out of 785 genes, 0.6%	29 out of 8706 genes, 0.3%	1	gene18428,gene13075,gene17469,gene16951,gene14474
biological_process	GO:0003156 regulation of organ formation	2 out of 785 genes, 0.3%	19 out of 8706 genes, 0.2%	1	gene17536,gene8430
biological_process	GO:0032388 positive regulation of intracellular transport	14 out of 785 genes, 1.8%	121 out of 8706 genes, 1.4%	1	gene18688,gene8442,gene3495,gene22596,gene15552,gene13724,gene16700,gene22493,gene818,gene13162,gene14028,gene16701,gene17361,gene16044
molecular_function	GO:0043167 ion binding	238 out of 785 genes, 30.3%	2500 out of 8706 genes, 28.7%	1	gene13844,gene12377,gene16871,gene15552,gene2933,gene16700,gene117,gene2385,gene14117,gene9557,gene21625,gene11869,gene2703,gene9868,gene9837,gene9391,gene8118,gene15109,gene2715,gene3627,gene11903,gene16609,gene9500,gene2524,gene23407,gene22577,gene6879,gene13147,gene13123,gene15291,gene1314,gene16951,gene846,gene14447,gene12003,gene697,gene8034,gene12527,gene6623,gene10787,gene21372,gene11890,g…
cellular_component	GO:0045335 phagocytic vesicle	3 out of 785 genes, 0.4%	33 out of 8706 genes, 0.4%	1	gene6396,gene11926,gene2767
cellular_component	GO:0008305 integrin complex	2 out of 785 genes, 0.3%	12 out of 8706 genes, 0.1%	1	gene8768,gene11866
biological_process	GO:0050792 regulation of viral process	8 out of 785 genes, 1.0%	50 out of 8706 genes, 0.6%	1	gene14978,gene7547,gene1176,gene11608,gene13570,gene17833,gene6170,gene17536
biological_process	GO:0006357 regulation of transcription from RNA polymerase II promoter	71 out of 785 genes, 9.0%	748 out of 8706 genes, 8.6%	1	gene9591,gene3576,gene15552,gene1885,gene4623,gene16661,gene11101,gene16127,gene18281,gene2383,gene3853,gene1652,gene10936,gene2715,gene21668,gene14685,gene19037,gene11926,gene3447,gene4282,gene23407,gene16044,gene21604,gene7176,gene15291,gene19041,gene20762,gene19717,gene3510,gene614,gene17361,gene2565,gene23050,gene21267,gene8355,gene134,gene15810,gene18305,gene18645,gene21395,gene15095,gene116…
cellular_component	GO:0034364 high-density lipoprotein particle	2 out of 785 genes, 0.3%	6 out of 8706 genes, 0.1%	1	gene9510,gene20187
biological_process	GO:0044282 small molecule catabolic process	6 out of 785 genes, 0.8%	97 out of 8706 genes, 1.1%	1	gene23140,gene4634,gene321,gene16950,gene7030,gene17967
biological_process	GO:1904037 positive regulation of epithelial cell apoptotic process	2 out of 785 genes, 0.3%	8 out of 8706 genes, 0.1%	1	gene11181,gene393
cellular_component	GO:0031514 motile cilium	2 out of 785 genes, 0.3%	41 out of 8706 genes, 0.5%	1	gene22952,gene10819
cellular_component	GO:0005819 spindle	3 out of 785 genes, 0.4%	102 out of 8706 genes, 1.2%	1	gene21261,gene14332,gene6343
cellular_component	GO:0015629 actin cytoskeleton	24 out of 785 genes, 3.1%	179 out of 8706 genes, 2.1%	1	gene13844,gene15552,gene18331,gene16102,gene18419,gene22595,gene11869,gene14420,gene6287,gene17674,gene9974,gene15600,gene8369,gene4737,gene818,gene15158,gene3627,gene21626,gene20698,gene20558,gene18584,gene1550,gene2476,gene11157
biological_process	GO:0045860 positive regulation of protein kinase activity	19 out of 785 genes, 2.4%	180 out of 8706 genes, 2.1%	1	gene7144,gene8271,gene16700,gene19883,gene23041,gene22493,gene14028,gene6170,gene11704,gene11184,gene20767,gene3510,gene11926,gene9539,gene17361,gene4282,gene23407,gene15249,gene5955
biological_process	GO:0016311 dephosphorylation	13 out of 785 genes, 1.7%	144 out of 8706 genes, 1.7%	1	gene12254,gene7104,gene7030,gene12655,gene11261,gene4623,gene19958,gene4634,gene9557,gene20873,gene16617,gene7051,gene15200
biological_process	GO:0007276 gamete generation	8 out of 785 genes, 1.0%	154 out of 8706 genes, 1.8%	1	gene13347,gene3576,gene6623,gene17907,gene9826,gene6343,gene7077,gene1178
biological_process	GO:1900542 regulation of purine nucleotide metabolic process	7 out of 785 genes, 0.9%	70 out of 8706 genes, 0.8%	1	gene21395,gene7144,gene4282,gene16700,gene16044,gene11184,gene6480
biological_process	GO:0006820 anion transport	25 out of 785 genes, 3.2%	223 out of 8706 genes, 2.6%	1	gene18428,gene7504,gene18483,gene988,gene16700,gene15516,gene22952,gene19640,gene12527,gene15511,gene9526,gene929,gene10239,gene8036,gene14701,gene11926,gene318,gene20187,gene17796,gene2131,gene393,gene14319,gene12577,gene8649,gene21534
biological_process	GO:0050818 regulation of coagulation	9 out of 785 genes, 1.1%	40 out of 8706 genes, 0.5%	1	gene18281,gene7945,gene13112,gene5703,gene17361,gene393,gene6366,gene10893,gene7944
cellular_component	GO:0005634 nucleus	189 out of 785 genes, 24.1%	2611 out of 8706 genes, 30.0%	1	gene9591,gene12699,gene8272,gene20485,gene14332,gene16700,gene5703,gene3862,gene4623,gene947,gene14117,gene22765,gene16127,gene8118,gene3853,gene19975,gene15109,gene2715,gene19338,gene19037,gene11926,gene23407,gene5150,gene22657,gene15291,gene846,gene11739,gene11650,gene20762,gene16614,gene19407,gene7104,gene673,gene19717,gene2766,gene4832,gene8499,gene6710,gene13162,gene14676,gene23438,gene2496,…
biological_process	GO:2000177 regulation of neural precursor cell proliferation	4 out of 785 genes, 0.5%	31 out of 8706 genes, 0.4%	1	gene15095,gene20970,gene4737,gene19407
molecular_function	GO:0036461 BLOC-2 complex binding	2 out of 785 genes, 0.3%	2 out of 8706 genes, 0.0%	1	gene6396,gene2767
molecular_function	GO:0016701 oxidoreductase activity, acting on single donors with incorporation of molecular oxygen	2 out of 785 genes, 0.3%	13 out of 8706 genes, 0.1%	1	gene10962,gene14650
biological_process	GO:0055090 acylglycerol homeostasis	2 out of 785 genes, 0.3%	17 out of 8706 genes, 0.2%	1	gene614,gene20187
biological_process	GO:0006417 regulation of translation	10 out of 785 genes, 1.3%	126 out of 8706 genes, 1.4%	1	gene10766,gene3853,gene20871,gene6170,gene8318,gene3822,gene20970,gene21395,gene18919,gene1290
biological_process	GO:0042346 positive regulation of NF-kappaB import into nucleus	3 out of 785 genes, 0.4%	7 out of 8706 genes, 0.1%	1	gene3495,gene17361,gene22493
molecular_function	GO:0035257 nuclear hormone receptor binding	4 out of 785 genes, 0.5%	47 out of 8706 genes, 0.5%	1	gene7176,gene614,gene15607,gene11608
biological_process	GO:0043123 positive regulation of I-kappaB kinase/NF-kappaB signaling	9 out of 785 genes, 1.1%	68 out of 8706 genes, 0.8%	1	gene7547,gene3495,gene847,gene22493,gene17833,gene19640,gene21142,gene17361,gene20819
biological_process	GO:0050773 regulation of dendrite development	3 out of 785 genes, 0.4%	43 out of 8706 genes, 0.5%	1	gene11525,gene16738,gene13332
biological_process	GO:1903025 regulation of RNA polymerase II regulatory region sequence-specific DNA binding	2 out of 785 genes, 0.3%	2 out of 8706 genes, 0.0%	1	gene19717,gene15607
molecular_function	GO:0016860 intramolecular oxidoreductase activity	2 out of 785 genes, 0.3%	25 out of 8706 genes, 0.3%	1	gene913,gene8169
biological_process	GO:0009967 positive regulation of signal transduction	68 out of 785 genes, 8.7%	532 out of 8706 genes, 6.1%	1	gene3449,gene22714,gene9591,gene16700,gene4623,gene19640,gene14117,gene2316,gene23208,gene608,gene18281,gene14589,gene7547,gene20846,gene13791,gene6508,gene10936,gene3447,gene4282,gene16044,gene7944,gene15291,gene16951,gene7144,gene20438,gene14507,gene1141,gene20910,gene5858,gene3510,gene2766,gene4737,gene11349,gene13162,gene614,gene17361,gene15249,gene7945,gene3495,gene134,gene6170,gene21395,gen…
biological_process	GO:0017158 regulation of calcium ion-dependent exocytosis	2 out of 785 genes, 0.3%	28 out of 8706 genes, 0.3%	1	gene17536,gene6879
biological_process	GO:0022612 gland morphogenesis	8 out of 785 genes, 1.0%	49 out of 8706 genes, 0.6%	1	gene20673,gene19037,gene17536,gene8272,gene14922,gene17907,gene18922,gene5955
biological_process	GO:1903955 positive regulation of protein targeting to mitochondrion	2 out of 785 genes, 0.3%	36 out of 8706 genes, 0.4%	1	gene15552,gene818
cellular_component	GO:0031988 membrane-bounded vesicle	23 out of 785 genes, 2.9%	271 out of 8706 genes, 3.1%	1	gene12884,gene6396,gene18428,gene7945,gene22596,gene14028,gene1225,gene7226,gene13882,gene2767,gene5837,gene19407,gene6383,gene3730,gene11525,gene5802,gene11261,gene22680,gene11926,gene2131,gene16044,gene7944,gene12435
molecular_function	GO:0003705 transcription factor activity, RNA polymerase II distal enhancer sequence-specific binding	4 out of 785 genes, 0.5%	36 out of 8706 genes, 0.4%	1	gene614,gene19037,gene1652,gene17907
biological_process	GO:0035148 tube formation	6 out of 785 genes, 0.8%	71 out of 8706 genes, 0.8%	1	gene17536,gene17907,gene18922,gene4737,gene134,gene608
biological_process	GO:0090317 negative regulation of intracellular protein transport	2 out of 785 genes, 0.3%	30 out of 8706 genes, 0.3%	1	gene13305,gene11511
biological_process	GO:0045445 myoblast differentiation	3 out of 785 genes, 0.4%	21 out of 8706 genes, 0.2%	1	gene17536,gene20187,gene6366
biological_process	GO:0070328 triglyceride homeostasis	2 out of 785 genes, 0.3%	17 out of 8706 genes, 0.2%	1	gene614,gene20187
cellular_component	GO:0031674 I band	5 out of 785 genes, 0.6%	47 out of 8706 genes, 0.5%	1	gene18584,gene12626,gene9974,gene20113,gene5150
molecular_function	GO:0003735 structural constituent of ribosome	4 out of 785 genes, 0.5%	98 out of 8706 genes, 1.1%	1	gene19183,gene18779,gene1881,gene1756
biological_process	GO:0010821 regulation of mitochondrion organization	6 out of 785 genes, 0.8%	77 out of 8706 genes, 0.9%	1	gene16127,gene13162,gene15552,gene18919,gene11349,gene818
biological_process	GO:0010469 regulation of receptor activity	6 out of 785 genes, 0.8%	44 out of 8706 genes, 0.5%	1	gene17879,gene6626,gene11184,gene10893,gene17876,gene4880
biological_process	GO:0045927 positive regulation of growth	8 out of 785 genes, 1.0%	84 out of 8706 genes, 1.0%	1	gene21394,gene13791,gene8355,gene4832,gene17536,gene4282,gene6879,gene5955
biological_process	GO:0008610 lipid biosynthetic process	22 out of 785 genes, 2.8%	177 out of 8706 genes, 2.0%	1	gene10998,gene787,gene7030,gene12825,gene16700,gene19732,gene14117,gene6928,gene15724,gene19293,gene4880,gene16127,gene10962,gene2588,gene13190,gene18656,gene7765,gene20187,gene4282,gene23407,gene8169,gene8328
biological_process	GO:0060674 placenta blood vessel development	4 out of 785 genes, 0.5%	19 out of 8706 genes, 0.2%	1	gene5974,gene7765,gene6366,gene17966
biological_process	GO:0048145 regulation of fibroblast proliferation	4 out of 785 genes, 0.5%	28 out of 8706 genes, 0.3%	1	gene20767,gene6076,gene18645,gene8271
biological_process	GO:0048247 lymphocyte chemotaxis	4 out of 785 genes, 0.5%	11 out of 8706 genes, 0.1%	1	gene10998,gene2316,gene22493,gene18234
biological_process	GO:0010466 negative regulation of peptidase activity	17 out of 785 genes, 2.2%	90 out of 8706 genes, 1.0%	1	gene3449,gene14863,gene4363,gene4365,gene18227,gene2074,gene9868,gene18281,gene10199,gene4366,gene15635,gene4372,gene21165,gene3732,gene17565,gene10198,gene128
biological_process	GO:0065003 macromolecular complex assembly	40 out of 785 genes, 5.1%	488 out of 8706 genes, 5.6%	1	gene7945,gene10863,gene16700,gene14671,gene14117,gene1213,gene14589,gene15109,gene5802,gene19338,gene15158,gene17907,gene7010,gene23407,gene6879,gene20819,gene11157,gene7944,gene10436,gene7144,gene8410,gene1225,gene15018,gene18591,gene4466,gene2661,gene20775,gene14433,gene20910,gene22954,gene673,gene17903,gene847,gene8369,gene7048,gene13162,gene17079,gene9833,gene20187,gene393
biological_process	GO:0044706 multi-multicellular organism process	5 out of 785 genes, 0.6%	41 out of 8706 genes, 0.5%	1	gene18408,gene14922,gene7830,gene7971,gene4880
biological_process	GO:0043122 regulation of I-kappaB kinase/NF-kappaB signaling	14 out of 785 genes, 1.8%	93 out of 8706 genes, 1.1%	1	gene13872,gene7547,gene12699,gene3495,gene11608,gene847,gene2180,gene22493,gene614,gene17833,gene19640,gene21142,gene17361,gene20819
biological_process	GO:0071825 protein-lipid complex subunit organization	2 out of 785 genes, 0.3%	19 out of 8706 genes, 0.2%	1	gene20187,gene7077
biological_process	GO:0006958 complement activation, classical pathway	3 out of 785 genes, 0.4%	4 out of 8706 genes, 0.0%	1	gene19415,gene19417,gene1323
biological_process	GO:0009108 coenzyme biosynthetic process	5 out of 785 genes, 0.6%	59 out of 8706 genes, 0.7%	1	gene1845,gene226,gene10436,gene6928,gene18656
cellular_component	GO:0097458 neuron part	35 out of 785 genes, 4.5%	389 out of 8706 genes, 4.5%	1	gene13844,gene16871,gene7822,gene14332,gene16700,gene13882,gene10678,gene18342,gene1213,gene11525,gene11230,gene23138,gene5802,gene11261,gene21407,gene22680,gene15193,gene6879,gene12884,gene819,gene1314,gene23120,gene16951,gene7077,gene8763,gene11799,gene12527,gene17469,gene6928,gene6383,gene4737,gene21196,gene10043,gene9833,gene15029
biological_process	GO:0034637 cellular carbohydrate biosynthetic process	2 out of 785 genes, 0.3%	17 out of 8706 genes, 0.2%	1	gene8120,gene5729
cellular_component	GO:0044815 DNA packaging complex	2 out of 785 genes, 0.3%	33 out of 8706 genes, 0.4%	1	gene673,gene10863
biological_process	GO:0070570 regulation of neuron projection regeneration	2 out of 785 genes, 0.3%	13 out of 8706 genes, 0.1%	1	gene16951,gene11261
biological_process	GO:0001906 cell killing	3 out of 785 genes, 0.4%	10 out of 8706 genes, 0.1%	1	gene7226,gene12699,gene2766
cellular_component	GO:0044232 organelle membrane contact site	3 out of 785 genes, 0.4%	8 out of 8706 genes, 0.1%	1	gene6396,gene2767,gene7830
biological_process	GO:0046889 positive regulation of lipid biosynthetic process	2 out of 785 genes, 0.3%	20 out of 8706 genes, 0.2%	1	gene16127,gene20187
biological_process	GO:0044106 cellular amine metabolic process	2 out of 785 genes, 0.3%	35 out of 8706 genes, 0.4%	1	gene20187,gene21645
biological_process	GO:0002709 regulation of T cell mediated immunity	2 out of 785 genes, 0.3%	14 out of 8706 genes, 0.2%	1	gene134,gene16700
biological_process	GO:0010950 positive regulation of endopeptidase activity	5 out of 785 genes, 0.6%	39 out of 8706 genes, 0.4%	1	gene13162,gene21395,gene20438,gene5673,gene608
biological_process	GO:0001976 neurological system process involved in regulation of systemic arterial blood pressure	2 out of 785 genes, 0.3%	8 out of 8706 genes, 0.1%	1	gene19637,gene6343
biological_process	GO:1903531 negative regulation of secretion by cell	7 out of 785 genes, 0.9%	56 out of 8706 genes, 0.6%	1	gene16127,gene614,gene22952,gene17536,gene278,gene11184,gene7619
biological_process	GO:0048821 erythrocyte development	2 out of 785 genes, 0.3%	11 out of 8706 genes, 0.1%	1	gene13347,gene4366
biological_process	GO:0034249 negative regulation of cellular amide metabolic process	7 out of 785 genes, 0.9%	52 out of 8706 genes, 0.6%	1	gene20871,gene10766,gene6170,gene3853,gene21395,gene20970,gene1290
cellular_component	GO:0005730 nucleolus	19 out of 785 genes, 2.4%	340 out of 8706 genes, 3.9%	1	gene14978,gene10766,gene18408,gene22596,gene5987,gene5981,gene22765,gene20767,gene7038,gene19717,gene11608,gene13190,gene8499,gene11192,gene19338,gene21142,gene677,gene12435,gene1178
biological_process	GO:0006935 chemotaxis	28 out of 785 genes, 3.6%	163 out of 8706 genes, 1.9%	1	gene15487,gene12884,gene10998,gene20438,gene8806,gene134,gene3860,gene22493,gene18234,gene22952,gene11534,gene19751,gene19732,gene5729,gene2316,gene11932,gene2383,gene9510,gene3475,gene14022,gene818,gene1458,gene15857,gene393,gene4004,gene12063,gene10132,gene4003
biological_process	GO:0006874 cellular calcium ion homeostasis	14 out of 785 genes, 1.8%	128 out of 8706 genes, 1.5%	1	gene8442,gene3730,gene13844,gene23138,gene13190,gene16700,gene22493,gene13162,gene19637,gene6626,gene19732,gene4282,gene18922,gene16044
biological_process	GO:0051339 regulation of lyase activity	2 out of 785 genes, 0.3%	23 out of 8706 genes, 0.3%	1	gene16044,gene6480
molecular_function	GO:0072509 divalent inorganic cation transmembrane transporter activity	5 out of 785 genes, 0.6%	82 out of 8706 genes, 0.9%	1	gene11926,gene17879,gene8442,gene12377,gene17876
biological_process	GO:0007030 Golgi organization	3 out of 785 genes, 0.4%	46 out of 8706 genes, 0.5%	1	gene9833,gene18408,gene18331
biological_process	GO:0007612 learning	4 out of 785 genes, 0.5%	53 out of 8706 genes, 0.6%	1	gene20970,gene9960,gene5802,gene16017
biological_process	GO:0030163 protein catabolic process	16 out of 785 genes, 2.0%	273 out of 8706 genes, 3.1%	1	gene13872,gene4238,gene8958,gene10936,gene2766,gene5987,gene1021,gene16700,gene7077,gene11349,gene17833,gene18227,gene13075,gene20544,gene9558,gene16614
molecular_function	GO:0016922 ligand-dependent nuclear receptor binding	2 out of 785 genes, 0.3%	9 out of 8706 genes, 0.1%	1	gene7176,gene16661
biological_process	GO:1901698 response to nitrogen compound	27 out of 785 genes, 3.4%	225 out of 8706 genes, 2.6%	1	gene819,gene8442,gene13844,gene16298,gene12825,gene16700,gene22493,gene4623,gene17536,gene21395,gene16388,gene16127,gene18657,gene8701,gene3853,gene11230,gene847,gene3742,gene10925,gene614,gene3483,gene19037,gene16701,gene17907,gene2131,gene16044,gene23407
biological_process	GO:0016101 diterpenoid metabolic process	2 out of 785 genes, 0.3%	18 out of 8706 genes, 0.2%	1	gene14117,gene14650
biological_process	GO:0006913 nucleocytoplasmic transport	9 out of 785 genes, 1.1%	89 out of 8706 genes, 1.0%	1	gene18341,gene3853,gene19717,gene15600,gene11926,gene13347,gene21395,gene16614,gene5955
biological_process	GO:0060231 mesenchymal to epithelial transition	2 out of 785 genes, 0.3%	8 out of 8706 genes, 0.1%	1	gene18877,gene134
molecular_function	GO:0016782 transferase activity, transferring sulfur-containing groups	7 out of 785 genes, 0.9%	42 out of 8706 genes, 0.5%	1	gene14734,gene18481,gene8471,gene14787,gene18919,gene8419,gene8417
biological_process	GO:0048255 mRNA stabilization	3 out of 785 genes, 0.4%	12 out of 8706 genes, 0.1%	1	gene15751,gene11926,gene18645
biological_process	GO:0034728 nucleosome organization	5 out of 785 genes, 0.6%	45 out of 8706 genes, 0.5%	1	gene17079,gene673,gene17907,gene15109,gene10863
biological_process	GO:1900077 negative regulation of cellular response to insulin stimulus	3 out of 785 genes, 0.4%	13 out of 8706 genes, 0.1%	1	gene4623,gene16298,gene17966
biological_process	GO:0009267 cellular response to starvation	8 out of 785 genes, 1.0%	47 out of 8706 genes, 0.5%	1	gene16127,gene20767,gene16609,gene6170,gene5981,gene3754,gene3742,gene12825
molecular_function	GO:0032934 sterol binding	5 out of 785 genes, 0.6%	23 out of 8706 genes, 0.3%	1	gene13305,gene20187,gene9526,gene2316,gene14021
biological_process	GO:0007006 mitochondrial membrane organization	2 out of 785 genes, 0.3%	27 out of 8706 genes, 0.3%	1	gene13162,gene11349
molecular_function	GO:0015299 solute:proton antiporter activity	2 out of 785 genes, 0.3%	9 out of 8706 genes, 0.1%	1	gene11926,gene7719
molecular_function	GO:0019901 protein kinase binding	17 out of 785 genes, 2.2%	205 out of 8706 genes, 2.4%	1	gene18688,gene10436,gene16298,gene12825,gene15751,gene4623,gene18227,gene21395,gene11615,gene11184,gene13332,gene2661,gene16127,gene14433,gene4737,gene18813,gene17907
biological_process	GO:0046627 negative regulation of insulin receptor signaling pathway	3 out of 785 genes, 0.4%	13 out of 8706 genes, 0.1%	1	gene4623,gene16298,gene17966
biological_process	GO:0009791 post-embryonic development	5 out of 785 genes, 0.6%	43 out of 8706 genes, 0.5%	1	gene13573,gene3510,gene11230,gene134,gene7077
biological_process	GO:0003018 vascular process in circulatory system	8 out of 785 genes, 1.0%	58 out of 8706 genes, 0.7%	1	gene18281,gene19637,gene7945,gene2383,gene19732,gene11005,gene4282,gene7944
cellular_component	GO:0005911 cell-cell junction	10 out of 785 genes, 1.3%	156 out of 8706 genes, 1.8%	1	gene18688,gene21562,gene2654,gene4737,gene16700,gene10043,gene22952,gene2655,gene289,gene10132
biological_process	GO:0048519 negative regulation of biological process	175 out of 785 genes, 22.3%	1707 out of 8706 genes, 19.6%	1	gene14037,gene14332,gene16700,gene4623,gene19542,gene16127,gene9868,gene2383,gene3853,gene15594,gene2715,gene13570,gene11903,gene19037,gene11926,gene20558,gene18919,gene23407,gene7619,gene15291,gene16951,gene10815,gene4365,gene11650,gene16614,gene14507,gene19407,gene4880,gene7104,gene3510,gene4737,gene13162,gene3483,gene17361,gene7945,gene10766,gene21261,gene8355,gene18331,gene12825,gene134,gene8…
molecular_function	GO:0098772 molecular function regulator	55 out of 785 genes, 7.0%	516 out of 8706 genes, 5.9%	1	gene17879,gene14863,gene22773,gene22952,gene18204,gene2074,gene608,gene18281,gene9868,gene15635,gene15594,gene8009,gene17876,gene6604,gene17565,gene3732,gene817,gene13845,gene20113,gene128,gene20199,gene23407,gene11157,gene15487,gene16951,gene2318,gene16298,gene3795,gene4363,gene2663,gene4365,gene17536,gene8194,gene11704,gene2928,gene16614,gene7265,gene10199,gene20767,gene4366,gene2588,gene2766,g…
cellular_component	GO:0032432 actin filament bundle	7 out of 785 genes, 0.9%	29 out of 8706 genes, 0.3%	1	gene6287,gene18584,gene2476,gene15600,gene15552,gene8369,gene18419
molecular_function	GO:0003823 antigen binding	2 out of 785 genes, 0.3%	16 out of 8706 genes, 0.2%	1	gene9539,gene17169
biological_process	GO:0000209 protein polyubiquitination	5 out of 785 genes, 0.6%	74 out of 8706 genes, 0.8%	1	gene18227,gene4238,gene8958,gene11511,gene5987
biological_process	GO:0071493 cellular response to UV-B	2 out of 785 genes, 0.3%	7 out of 8706 genes, 0.1%	1	gene20767,gene14980
biological_process	GO:0035265 organ growth	5 out of 785 genes, 0.6%	34 out of 8706 genes, 0.4%	1	gene19637,gene17536,gene17907,gene3510,gene5955
biological_process	GO:0030098 lymphocyte differentiation	14 out of 785 genes, 1.8%	102 out of 8706 genes, 1.2%	1	gene15487,gene21394,gene17270,gene7144,gene134,gene18305,gene15810,gene22952,gene4623,gene13347,gene19183,gene21395,gene2316,gene9826
molecular_function	GO:0061630 ubiquitin protein ligase activity	6 out of 785 genes, 0.8%	97 out of 8706 genes, 1.1%	1	gene238,gene17833,gene16215,gene18227,gene4238,gene8958
biological_process	GO:0001654 eye development	17 out of 785 genes, 2.2%	162 out of 8706 genes, 1.9%	1	gene14638,gene5994,gene134,gene8763,gene21395,gene9960,gene14117,gene15045,gene9391,gene3510,gene23138,gene15029,gene17907,gene3447,gene5737,gene5955,gene6603
biological_process	GO:0050867 positive regulation of cell activation	11 out of 785 genes, 1.4%	84 out of 8706 genes, 1.0%	1	gene21394,gene20767,gene8767,gene134,gene2180,gene22952,gene13347,gene3822,gene9539,gene17361,gene2316
cellular_component	GO:0032994 protein-lipid complex	3 out of 785 genes, 0.4%	15 out of 8706 genes, 0.2%	1	gene9510,gene20187,gene7077
molecular_function	GO:0036459 thiol-dependent ubiquitinyl hydrolase activity	2 out of 785 genes, 0.3%	51 out of 8706 genes, 0.6%	1	gene13872,gene1021
biological_process	GO:0046426 negative regulation of JAK-STAT cascade	6 out of 785 genes, 0.8%	26 out of 8706 genes, 0.3%	1	gene4623,gene16951,gene16298,gene11261,gene10132,gene17966
biological_process	GO:0009214 cyclic nucleotide catabolic process	2 out of 785 genes, 0.3%	6 out of 8706 genes, 0.1%	1	gene12884,gene1826
biological_process	GO:0070482 response to oxygen levels	6 out of 785 genes, 0.8%	68 out of 8706 genes, 0.8%	1	gene17536,gene4282,gene847,gene10893,gene7681,gene11349
biological_process	GO:0042176 regulation of protein catabolic process	9 out of 785 genes, 1.1%	152 out of 8706 genes, 1.7%	1	gene4238,gene22596,gene7144,gene13573,gene9539,gene17907,gene14507,gene11184,gene21645
biological_process	GO:0034655 nucleobase-containing compound catabolic process	7 out of 785 genes, 0.9%	88 out of 8706 genes, 1.0%	1	gene12884,gene4455,gene1826,gene19958,gene19975,gene18591,gene19338
biological_process	GO:0090196 regulation of chemokine secretion	2 out of 785 genes, 0.3%	5 out of 8706 genes, 0.1%	1	gene2180,gene17565
molecular_function	GO:0016818 hydrolase activity, acting on acid anhydrides, in phosphorus-containing anhydrides	34 out of 785 genes, 4.3%	356 out of 8706 genes, 4.1%	1	gene16871,gene19953,gene18331,gene14332,gene15516,gene14909,gene13629,gene11869,gene17894,gene17674,gene11525,gene15109,gene7234,gene3627,gene4768,gene22680,gene9500,gene8649,gene13147,gene19742,gene6396,gene846,gene6869,gene12527,gene2767,gene12060,gene11890,gene22478,gene9974,gene818,gene21626,gene18813,gene1550,gene677
biological_process	GO:0002449 lymphocyte mediated immunity	10 out of 785 genes, 1.3%	34 out of 8706 genes, 0.4%	1	gene9591,gene12699,gene3475,gene2766,gene1323,gene6227,gene19415,gene11926,gene19417,gene7619
molecular_function	GO:0004540 ribonuclease activity	3 out of 785 genes, 0.4%	35 out of 8706 genes, 0.4%	1	gene10767,gene10766,gene6341
biological_process	GO:0072348 sulfur compound transport	2 out of 785 genes, 0.3%	25 out of 8706 genes, 0.3%	1	gene318,gene13246
molecular_function	GO:0017048 Rho GTPase binding	4 out of 785 genes, 0.5%	36 out of 8706 genes, 0.4%	1	gene14420,gene10392,gene7681,gene12435
biological_process	GO:0034124 regulation of MyD88-dependent toll-like receptor signaling pathway	2 out of 785 genes, 0.3%	2 out of 8706 genes, 0.0%	1	gene9591,gene15810
cellular_component	GO:0008328 ionotropic glutamate receptor complex	2 out of 785 genes, 0.3%	16 out of 8706 genes, 0.2%	1	gene17879,gene17876
molecular_function	GO:0046982 protein heterodimerization activity	13 out of 785 genes, 1.7%	161 out of 8706 genes, 1.8%	1	gene7547,gene673,gene11511,gene14332,gene10863,gene5981,gene11349,gene19037,gene19637,gene17536,gene17907,gene11184,gene9826
biological_process	GO:0016567 protein ubiquitination	16 out of 785 genes, 2.0%	267 out of 8706 genes, 3.1%	1	gene238,gene12686,gene16215,gene4238,gene16298,gene8958,gene11511,gene10936,gene5987,gene7698,gene1524,gene17833,gene18227,gene5150,gene12017,gene17966
biological_process	GO:0045785 positive regulation of cell adhesion	13 out of 785 genes, 1.7%	127 out of 8706 genes, 1.5%	1	gene21394,gene7945,gene1517,gene7144,gene134,gene11102,gene22952,gene3822,gene17907,gene18922,gene15045,gene5955,gene7944
biological_process	GO:2000142 regulation of DNA-templated transcription, initiation	2 out of 785 genes, 0.3%	18 out of 8706 genes, 0.2%	1	gene14685,gene19037
biological_process	GO:0010927 cellular component assembly involved in morphogenesis	4 out of 785 genes, 0.5%	67 out of 8706 genes, 0.8%	1	gene21407,gene2661,gene6287,gene9974
biological_process	GO:1901293 nucleoside phosphate biosynthetic process	7 out of 785 genes, 0.9%	96 out of 8706 genes, 1.1%	1	gene4455,gene6989,gene226,gene6542,gene6213,gene7010,gene15726
biological_process	GO:0048284 organelle fusion	3 out of 785 genes, 0.4%	57 out of 8706 genes, 0.7%	1	gene6383,gene1290,gene5802
cellular_component	GO:0044463 cell projection part	16 out of 785 genes, 2.0%	239 out of 8706 genes, 2.7%	1	gene12884,gene18428,gene819,gene16951,gene8763,gene11799,gene10678,gene7681,gene1213,gene2661,gene22954,gene10819,gene21626,gene21407,gene9833,gene5737
cellular_component	GO:0034704 calcium channel complex	2 out of 785 genes, 0.3%	25 out of 8706 genes, 0.3%	1	gene12377,gene17876
biological_process	GO:1903039 positive regulation of leukocyte cell-cell adhesion	4 out of 785 genes, 0.5%	52 out of 8706 genes, 0.6%	1	gene22952,gene21394,gene3822,gene134
biological_process	GO:1901576 organic substance biosynthetic process	114 out of 785 genes, 14.5%	1303 out of 8706 genes, 15.0%	1	gene10998,gene9591,gene15552,gene8271,gene17448,gene16700,gene5703,gene1885,gene947,gene14787,gene14117,gene9369,gene5837,gene16127,gene6213,gene15109,gene2715,gene3863,gene7135,gene14685,gene4455,gene11903,gene19037,gene11926,gene13391,gene4282,gene23407,gene21604,gene7176,gene6542,gene10436,gene846,gene6623,gene4880,gene18779,gene18656,gene17967,gene614,gene1845,gene14676,gene3667,gene20187,gen…
biological_process	GO:0010611 regulation of cardiac muscle hypertrophy	5 out of 785 genes, 0.6%	13 out of 8706 genes, 0.1%	1	gene15291,gene1826,gene8442,gene16701,gene4282
biological_process	GO:0007186 G-protein coupled receptor signaling pathway	41 out of 785 genes, 5.2%	351 out of 8706 genes, 4.0%	1	gene8272,gene16871,gene22952,gene11534,gene19751,gene16388,gene15511,gene2316,gene11932,gene10350,gene2383,gene9661,gene7971,gene11005,gene22338,gene19637,gene10319,gene7554,gene4282,gene10212,gene23407,gene16044,gene4003,gene23319,gene819,gene6542,gene17772,gene7504,gene18234,gene22493,gene11184,gene3730,gene818,gene12281,gene3483,gene6626,gene14900,gene4004,gene2131,gene12063,gene6480
biological_process	GO:1902106 negative regulation of leukocyte differentiation	6 out of 785 genes, 0.8%	32 out of 8706 genes, 0.4%	1	gene15095,gene22952,gene4623,gene13347,gene14708,gene15810
biological_process	GO:0051569 regulation of histone H3-K4 methylation	3 out of 785 genes, 0.4%	7 out of 8706 genes, 0.1%	1	gene18146,gene17481,gene134
cellular_component	GO:0044853 plasma membrane raft	2 out of 785 genes, 0.3%	24 out of 8706 genes, 0.3%	1	gene11615,gene4737
biological_process	GO:0032446 protein modification by small protein conjugation	17 out of 785 genes, 2.2%	284 out of 8706 genes, 3.3%	1	gene16215,gene16298,gene11511,gene5987,gene7698,gene1524,gene18227,gene12017,gene12686,gene238,gene4238,gene8958,gene10936,gene17833,gene23261,gene5150,gene17966
biological_process	GO:0010883 regulation of lipid storage	3 out of 785 genes, 0.4%	13 out of 8706 genes, 0.1%	1	gene4623,gene20819,gene7077
cellular_component	GO:0016363 nuclear matrix	3 out of 785 genes, 0.4%	31 out of 8706 genes, 0.4%	1	gene10962,gene19037,gene17481
cellular_component	GO:0031312 extrinsic component of organelle membrane	2 out of 785 genes, 0.3%	18 out of 8706 genes, 0.2%	1	gene2703,gene3855
biological_process	GO:0021872 forebrain generation of neurons	2 out of 785 genes, 0.3%	21 out of 8706 genes, 0.2%	1	gene15095,gene7822
biological_process	GO:0060706 cell differentiation involved in embryonic placenta development	3 out of 785 genes, 0.4%	10 out of 8706 genes, 0.1%	1	gene6366,gene19041,gene17966
biological_process	GO:0031647 regulation of protein stability	3 out of 785 genes, 0.4%	82 out of 8706 genes, 0.9%	1	gene16127,gene9539,gene1290
biological_process	GO:0071637 regulation of monocyte chemotactic protein-1 production	2 out of 785 genes, 0.3%	7 out of 8706 genes, 0.1%	1	gene614,gene13305
biological_process	GO:0001657 ureteric bud development	3 out of 785 genes, 0.4%	42 out of 8706 genes, 0.5%	1	gene8430,gene17907,gene134
biological_process	GO:1903827 regulation of cellular protein localization	17 out of 785 genes, 2.2%	209 out of 8706 genes, 2.4%	1	gene13305,gene12699,gene3495,gene22596,gene15552,gene11511,gene13724,gene22493,gene14028,gene16127,gene20767,gene4737,gene818,gene2476,gene17361,gene23326,gene16044
cellular_component	GO:0005685 U1 snRNP	2 out of 785 genes, 0.3%	11 out of 8706 genes, 0.1%	1	gene20775,gene13724
molecular_function	GO:0015294 solute:cation symporter activity	7 out of 785 genes, 0.9%	41 out of 8706 genes, 0.5%	1	gene318,gene17499,gene12749,gene18342,gene18483,gene988,gene6531
cellular_component	GO:0060076 excitatory synapse	3 out of 785 genes, 0.4%	43 out of 8706 genes, 0.5%	1	gene12884,gene4737,gene11349
biological_process	GO:0031623 receptor internalization	2 out of 785 genes, 0.3%	24 out of 8706 genes, 0.3%	1	gene9539,gene5802
biological_process	GO:0043433 negative regulation of sequence-specific DNA binding transcription factor activity	3 out of 785 genes, 0.4%	44 out of 8706 genes, 0.5%	1	gene614,gene17564,gene15600
biological_process	GO:0060420 regulation of heart growth	2 out of 785 genes, 0.3%	16 out of 8706 genes, 0.2%	1	gene17536,gene4282
cellular_component	GO:0015935 small ribosomal subunit	2 out of 785 genes, 0.3%	40 out of 8706 genes, 0.5%	1	gene18779,gene1756
biological_process	GO:0040017 positive regulation of locomotion	26 out of 785 genes, 3.3%	153 out of 8706 genes, 1.8%	1	gene18688,gene22596,gene7144,gene134,gene22493,gene19041,gene14028,gene17536,gene19732,gene21687,gene11184,gene19293,gene238,gene14022,gene4832,gene818,gene15029,gene17907,gene393,gene22546,gene4282,gene4004,gene10893,gene16044,gene5955,gene4003
biological_process	GO:0006839 mitochondrial transport	4 out of 785 genes, 0.5%	71 out of 8706 genes, 0.8%	1	gene13162,gene10239,gene10240,gene11349
biological_process	GO:0071346 cellular response to interferon-gamma	7 out of 785 genes, 0.9%	19 out of 8706 genes, 0.2%	1	gene14685,gene12104,gene11608,gene1290,gene22493,gene18234,gene15810
biological_process	GO:0051769 regulation of nitric-oxide synthase biosynthetic process	2 out of 785 genes, 0.3%	4 out of 8706 genes, 0.0%	1	gene17361,gene4282
biological_process	GO:0051168 nuclear export	3 out of 785 genes, 0.4%	40 out of 8706 genes, 0.5%	1	gene3853,gene19717,gene16614
biological_process	GO:0070102 interleukin-6-mediated signaling pathway	2 out of 785 genes, 0.3%	5 out of 8706 genes, 0.1%	1	gene21395,gene3822
biological_process	GO:0051668 localization within membrane	3 out of 785 genes, 0.4%	31 out of 8706 genes, 0.4%	1	gene15487,gene5858,gene4737
biological_process	GO:0010574 regulation of vascular endothelial growth factor production	3 out of 785 genes, 0.4%	13 out of 8706 genes, 0.1%	1	gene3822,gene7681,gene17565
biological_process	GO:0030819 positive regulation of cAMP biosynthetic process	2 out of 785 genes, 0.3%	23 out of 8706 genes, 0.3%	1	gene16044,gene6480
biological_process	GO:0016572 histone phosphorylation	2 out of 785 genes, 0.3%	10 out of 8706 genes, 0.1%	1	gene20057,gene12825
cellular_component	GO:0043209 myelin sheath	7 out of 785 genes, 0.9%	85 out of 8706 genes, 1.0%	1	gene21407,gene18813,gene12699,gene1314,gene17448,gene5802,gene15051
biological_process	GO:0071621 granulocyte chemotaxis	7 out of 785 genes, 0.9%	24 out of 8706 genes, 0.3%	1	gene22952,gene12884,gene20438,gene19732,gene3475,gene22493,gene18234
cellular_component	GO:1990777 lipoprotein particle	3 out of 785 genes, 0.4%	13 out of 8706 genes, 0.1%	1	gene9510,gene20187,gene7077
biological_process	GO:2000144 positive regulation of DNA-templated transcription, initiation	2 out of 785 genes, 0.3%	14 out of 8706 genes, 0.2%	1	gene14685,gene19037
biological_process	GO:0031639 plasminogen activation	2 out of 785 genes, 0.3%	5 out of 8706 genes, 0.1%	1	gene7945,gene7944
biological_process	GO:0030198 extracellular matrix organization	14 out of 785 genes, 1.8%	82 out of 8706 genes, 0.9%	1	gene18281,gene20673,gene1517,gene10851,gene17502,gene7971,gene8120,gene12291,gene2476,gene20544,gene17907,gene10132,gene5955,gene7681
biological_process	GO:0034612 response to tumor necrosis factor	12 out of 785 genes, 1.5%	50 out of 8706 genes, 0.6%	1	gene17564,gene10436,gene7144,gene14980,gene11608,gene10996,gene134,gene22493,gene18234,gene18850,gene1394,gene16044
biological_process	GO:0002695 negative regulation of leukocyte activation	8 out of 785 genes, 1.0%	50 out of 8706 genes, 0.6%	1	gene15810,gene4623,gene22952,gene13347,gene19037,gene7619,gene16044,gene9826
molecular_function	GO:0001608 G-protein coupled nucleotide receptor activity	2 out of 785 genes, 0.3%	9 out of 8706 genes, 0.1%	1	gene19751,gene7504
biological_process	GO:0048024 regulation of mRNA splicing, via spliceosome	4 out of 785 genes, 0.5%	22 out of 8706 genes, 0.3%	1	gene18341,gene20304,gene3853,gene841
biological_process	GO:0019731 antibacterial humoral response	3 out of 785 genes, 0.4%	6 out of 8706 genes, 0.1%	1	gene787,gene22538,gene7944
cellular_component	GO:0005759 mitochondrial matrix	4 out of 785 genes, 0.5%	94 out of 8706 genes, 1.1%	1	gene23301,gene947,gene22734,gene1756
molecular_function	GO:0042393 histone binding	3 out of 785 genes, 0.4%	60 out of 8706 genes, 0.7%	1	gene17079,gene15109,gene12017
biological_process	GO:0016072 rRNA metabolic process	5 out of 785 genes, 0.6%	86 out of 8706 genes, 1.0%	1	gene677,gene18779,gene8499,gene22765,gene19338
biological_process	GO:0033077 T cell differentiation in thymus	2 out of 785 genes, 0.3%	21 out of 8706 genes, 0.2%	1	gene15487,gene134
molecular_function	GO:0005126 cytokine receptor binding	11 out of 785 genes, 1.4%	109 out of 8706 genes, 1.3%	1	gene18688,gene17564,gene8628,gene11608,gene4832,gene134,gene22493,gene18234,gene3822,gene23187,gene5955
biological_process	GO:1903649 regulation of cytoplasmic transport	22 out of 785 genes, 2.8%	175 out of 8706 genes, 2.0%	1	gene18688,gene13305,gene8442,gene12699,gene3495,gene22596,gene7144,gene15552,gene11511,gene13724,gene16700,gene22493,gene14028,gene16127,gene20767,gene818,gene16701,gene6626,gene17361,gene23326,gene16044,gene6879
cellular_component	GO:0012506 vesicle membrane	9 out of 785 genes, 1.1%	99 out of 8706 genes, 1.1%	1	gene6396,gene18428,gene14028,gene11926,gene2767,gene2131,gene16044,gene19407,gene23407
biological_process	GO:0048608 reproductive structure development	13 out of 785 genes, 1.7%	162 out of 8706 genes, 1.9%	1	gene15095,gene5974,gene7765,gene134,gene19041,gene13573,gene19037,gene17536,gene15029,gene17907,gene9826,gene6366,gene17966
biological_process	GO:0051098 regulation of binding	11 out of 785 genes, 1.4%	124 out of 8706 genes, 1.4%	1	gene22596,gene19717,gene8355,gene8806,gene134,gene18645,gene6626,gene15607,gene23326,gene2144,gene14708
biological_process	GO:0032108 negative regulation of response to nutrient levels	4 out of 785 genes, 0.5%	20 out of 8706 genes, 0.2%	1	gene3483,gene19542,gene847,gene4880
biological_process	GO:0002764 immune response-regulating signaling pathway	13 out of 785 genes, 1.7%	65 out of 8706 genes, 0.7%	1	gene18688,gene12884,gene14589,gene22714,gene12254,gene8701,gene3495,gene8767,gene134,gene10925,gene614,gene8700,gene17361
biological_process	GO:0009199 ribonucleoside triphosphate metabolic process	5 out of 785 genes, 0.6%	71 out of 8706 genes, 0.8%	1	gene1314,gene10819,gene23248,gene1290,gene19283
biological_process	GO:0002312 B cell activation involved in immune response	5 out of 785 genes, 0.6%	22 out of 8706 genes, 0.3%	1	gene22714,gene7144,gene17361,gene2316,gene6227
biological_process	GO:0006942 regulation of striated muscle contraction	4 out of 785 genes, 0.5%	31 out of 8706 genes, 0.4%	1	gene19637,gene6626,gene16701,gene17903
biological_process	GO:0017121 phospholipid scrambling	3 out of 785 genes, 0.4%	7 out of 8706 genes, 0.1%	1	gene393,gene16700,gene13285
molecular_function	GO:0001067 regulatory region nucleic acid binding	35 out of 785 genes, 4.5%	336 out of 8706 genes, 3.9%	1	gene23050,gene9591,gene3576,gene21267,gene134,gene15810,gene18645,gene21395,gene16127,gene15095,gene2715,gene11608,gene14685,gene13347,gene13573,gene19037,gene17907,gene21604,gene11985,gene10077,gene6076,gene5981,gene19041,gene3860,gene11102,gene17536,gene9960,gene15607,gene20673,gene16738,gene9786,gene614,gene22539,gene1178,gene14708
biological_process	GO:0046394 carboxylic acid biosynthetic process	18 out of 785 genes, 2.3%	99 out of 8706 genes, 1.1%	1	gene10998,gene18253,gene18255,gene10436,gene17448,gene1067,gene19732,gene14117,gene6928,gene15724,gene9369,gene10962,gene2588,gene17967,gene22733,gene4282,gene3754,gene8169
biological_process	GO:0048681 negative regulation of axon regeneration	2 out of 785 genes, 0.3%	6 out of 8706 genes, 0.1%	1	gene16951,gene11261
biological_process	GO:0007517 muscle organ development	9 out of 785 genes, 1.1%	91 out of 8706 genes, 1.0%	1	gene6287,gene9974,gene5981,gene4562,gene20970,gene17536,gene18877,gene10077,gene14708
cellular_component	GO:0044453 nuclear membrane part	2 out of 785 genes, 0.3%	9 out of 8706 genes, 0.1%	1	gene16701,gene16700
biological_process	GO:0032940 secretion by cell	19 out of 785 genes, 2.4%	141 out of 8706 genes, 1.6%	1	gene10270,gene7945,gene18408,gene23120,gene134,gene16700,gene17536,gene16303,gene10272,gene9826,gene13332,gene6383,gene3510,gene5802,gene614,gene15029,gene17361,gene4282,gene6879
biological_process	GO:0046474 glycerophospholipid biosynthetic process	5 out of 785 genes, 0.6%	54 out of 8706 genes, 0.6%	1	gene787,gene13190,gene23407,gene19293,gene8328
biological_process	GO:0006325 chromatin organization	17 out of 785 genes, 2.2%	232 out of 8706 genes, 2.7%	1	gene20057,gene8355,gene10863,gene12825,gene134,gene11102,gene15607,gene12017,gene4366,gene673,gene17481,gene15109,gene21668,gene614,gene17079,gene17907,gene14708
cellular_component	GO:0000015 phosphopyruvate hydratase complex	2 out of 785 genes, 0.3%	3 out of 8706 genes, 0.0%	1	gene1314,gene19283
molecular_function	GO:0005198 structural molecule activity	20 out of 785 genes, 2.5%	306 out of 8706 genes, 3.5%	1	gene18253,gene7945,gene18255,gene21365,gene22952,gene16102,gene11890,gene3736,gene1756,gene23186,gene13629,gene17521,gene5858,gene18779,gene19873,gene15158,gene20397,gene19183,gene1881,gene7944
molecular_function	GO:0046332 SMAD binding	4 out of 785 genes, 0.5%	33 out of 8706 genes, 0.4%	1	gene22596,gene18982,gene9786,gene10077
biological_process	GO:0090102 cochlea development	4 out of 785 genes, 0.5%	19 out of 8706 genes, 0.2%	1	gene17907,gene15109,gene2131,gene6710
molecular_function	GO:0015171 amino acid transmembrane transporter activity	7 out of 785 genes, 0.9%	46 out of 8706 genes, 0.5%	1	gene10239,gene929,gene8036,gene14701,gene14319,gene988,gene21534
biological_process	GO:0060433 bronchus development	2 out of 785 genes, 0.3%	8 out of 8706 genes, 0.1%	1	gene17907,gene17502
biological_process	GO:0051603 proteolysis involved in cellular protein catabolic process	11 out of 785 genes, 1.4%	241 out of 8706 genes, 2.8%	1	gene13872,gene4238,gene8958,gene10936,gene2766,gene5987,gene1021,gene17833,gene18227,gene20544,gene16614
biological_process	GO:0001780 neutrophil homeostasis	3 out of 785 genes, 0.4%	7 out of 8706 genes, 0.1%	1	gene22952,gene12884,gene3822
biological_process	GO:1903522 regulation of blood circulation	15 out of 785 genes, 1.9%	89 out of 8706 genes, 1.0%	1	gene16127,gene7945,gene10436,gene17903,gene8355,gene21192,gene20075,gene19637,gene6626,gene20113,gene19732,gene16701,gene4282,gene5955,gene7944
biological_process	GO:0046677 response to antibiotic	5 out of 785 genes, 0.6%	19 out of 8706 genes, 0.2%	1	gene13784,gene18252,gene14980,gene13783,gene15761
molecular_function	GO:0004860 protein kinase inhibitor activity	5 out of 785 genes, 0.6%	38 out of 8706 genes, 0.4%	1	gene20767,gene16951,gene16298,gene10132,gene6604
cellular_component	GO:0016604 nuclear body	17 out of 785 genes, 2.2%	263 out of 8706 genes, 3.0%	1	gene18341,gene20767,gene17984,gene14022,gene11511,gene12825,gene6227,gene3863,gene15051,gene10043,gene17833,gene15193,gene6381,gene12695,gene23407,gene20819,gene11985
molecular_function	GO:0017080 sodium channel regulator activity	2 out of 785 genes, 0.3%	14 out of 8706 genes, 0.2%	1	gene20113,gene20199
biological_process	GO:0060048 cardiac muscle contraction	4 out of 785 genes, 0.5%	28 out of 8706 genes, 0.3%	1	gene20113,gene17903,gene21192,gene20075
biological_process	GO:0010498 proteasomal protein catabolic process	3 out of 785 genes, 0.4%	116 out of 8706 genes, 1.3%	1	gene18227,gene8958,gene10936
biological_process	GO:0070884 regulation of calcineurin-NFAT signaling cascade	2 out of 785 genes, 0.3%	10 out of 8706 genes, 0.1%	1	gene15291,gene7265
biological_process	GO:0051346 negative regulation of hydrolase activity	21 out of 785 genes, 2.7%	144 out of 8706 genes, 1.7%	1	gene3449,gene14863,gene4363,gene4365,gene18227,gene2074,gene9868,gene18281,gene10199,gene4366,gene15635,gene4372,gene13570,gene21165,gene3732,gene17565,gene10198,gene8430,gene6626,gene128,gene5955
biological_process	GO:0071704 organic substance metabolic process	295 out of 785 genes, 37.6%	3514 out of 8706 genes, 40.4%	1	gene22762,gene15552,gene12655,gene16700,gene5703,gene947,gene14117,gene199,gene22765,gene16127,gene2703,gene9868,gene8118,gene10936,gene19975,gene15109,gene2715,gene19338,gene7135,gene8419,gene23407,gene22657,gene846,gene1045,gene11656,gene18753,gene22606,gene6623,gene16614,gene18922,gene14650,gene19407,gene4880,gene7104,gene5739,gene2766,gene18779,gene17967,gene8499,gene13162,gene14676,gene3667,…
biological_process	GO:0072528 pyrimidine-containing compound biosynthetic process	2 out of 785 genes, 0.3%	18 out of 8706 genes, 0.2%	1	gene4455,gene6989
molecular_function	GO:0020037 heme binding	7 out of 785 genes, 0.9%	57 out of 8706 genes, 0.7%	1	gene10080,gene13784,gene697,gene913,gene13783,gene847,gene11914
biological_process	GO:0060349 bone morphogenesis	3 out of 785 genes, 0.4%	39 out of 8706 genes, 0.4%	1	gene8120,gene9340,gene17907
biological_process	GO:0050884 neuromuscular process controlling posture	3 out of 785 genes, 0.4%	5 out of 8706 genes, 0.1%	1	gene21407,gene10436,gene18877
molecular_function	GO:0008289 lipid binding	29 out of 785 genes, 3.7%	235 out of 8706 genes, 2.7%	1	gene13305,gene20438,gene21683,gene16700,gene7077,gene22952,gene18920,gene19751,gene2316,gene9526,gene2144,gene14420,gene3475,gene17903,gene2715,gene8009,gene676,gene614,gene9833,gene3473,gene2246,gene22894,gene20187,gene3855,gene17361,gene14021,gene16044,gene11157,gene6603
biological_process	GO:0005996 monosaccharide metabolic process	3 out of 785 genes, 0.4%	58 out of 8706 genes, 0.7%	1	gene13305,gene5981,gene1290
biological_process	GO:0008643 carbohydrate transport	6 out of 785 genes, 0.8%	32 out of 8706 genes, 0.4%	1	gene17499,gene12749,gene4282,gene8793,gene1256,gene6531
biological_process	GO:0034641 cellular nitrogen compound metabolic process	126 out of 785 genes, 16.1%	1545 out of 8706 genes, 17.7%	1	gene9591,gene15552,gene8271,gene17448,gene16700,gene5703,gene1885,gene947,gene9557,gene9369,gene5837,gene22765,gene16127,gene3853,gene6213,gene19975,gene15109,gene2715,gene3863,gene19338,gene7135,gene14685,gene4455,gene19037,gene13391,gene18919,gene23187,gene21604,gene22657,gene7176,gene16141,gene10436,gene1314,gene6542,gene846,gene1045,gene6541,gene6623,gene23427,gene18591,gene7051,gene5739,gene…
biological_process	GO:0009059 macromolecule biosynthetic process	70 out of 785 genes, 8.9%	913 out of 8706 genes, 10.5%	1	gene9591,gene15552,gene8271,gene5703,gene1885,gene947,gene14787,gene5837,gene16127,gene15109,gene2715,gene3863,gene7135,gene14685,gene11903,gene19037,gene11926,gene13391,gene21604,gene7176,gene846,gene6623,gene18779,gene614,gene14676,gene3667,gene18145,gene1881,gene23050,gene8355,gene5987,gene134,gene15810,gene18305,gene6170,gene18645,gene21395,gene5729,gene16625,gene1756,gene16259,gene15095,gene…
biological_process	GO:0046034 ATP metabolic process	5 out of 785 genes, 0.6%	61 out of 8706 genes, 0.7%	1	gene1314,gene10819,gene23248,gene1290,gene19283
biological_process	GO:1903578 regulation of ATP metabolic process	2 out of 785 genes, 0.3%	23 out of 8706 genes, 0.3%	1	gene21395,gene16700
biological_process	GO:0032649 regulation of interferon-gamma production	8 out of 785 genes, 1.0%	28 out of 8706 genes, 0.3%	1	gene614,gene14685,gene12884,gene11926,gene17361,gene134,gene2180,gene14708
cellular_component	GO:0048786 presynaptic active zone	2 out of 785 genes, 0.3%	9 out of 8706 genes, 0.1%	1	gene11799,gene6879
biological_process	GO:0009124 nucleoside monophosphate biosynthetic process	3 out of 785 genes, 0.4%	41 out of 8706 genes, 0.5%	1	gene4455,gene6213,gene15726
biological_process	GO:0032024 positive regulation of insulin secretion	2 out of 785 genes, 0.3%	14 out of 8706 genes, 0.2%	1	gene614,gene16044
biological_process	GO:0032350 regulation of hormone metabolic process	2 out of 785 genes, 0.3%	13 out of 8706 genes, 0.1%	1	gene134,gene23407
biological_process	GO:0035272 exocrine system development	4 out of 785 genes, 0.5%	22 out of 8706 genes, 0.3%	1	gene14117,gene17907,gene18922,gene5955
biological_process	GO:0051049 regulation of transport	70 out of 785 genes, 8.9%	653 out of 8706 genes, 7.5%	1	gene17879,gene8442,gene12699,gene12377,gene15552,gene16700,gene22952,gene13332,gene16127,gene11525,gene13570,gene22680,gene11926,gene20113,gene4282,gene16044,gene6879,gene7619,gene7944,gene15487,gene13305,gene7144,gene16298,gene11511,gene3795,gene14028,gene4880,gene238,gene17903,gene20075,gene4737,gene13162,gene614,gene20187,gene17361,gene393,gene7945,gene3495,gene18331,gene134,gene1213,gene8701,…
cellular_component	GO:0000139 Golgi membrane	14 out of 785 genes, 1.8%	169 out of 8706 genes, 1.9%	1	gene17270,gene16738,gene18331,gene2933,gene2850,gene8120,gene13162,gene14787,gene16303,gene5729,gene18982,gene16069,gene18145,gene16625
biological_process	GO:1901342 regulation of vasculature development	11 out of 785 genes, 1.4%	91 out of 8706 genes, 1.0%	1	gene18688,gene15095,gene7144,gene5974,gene11608,gene17565,gene17536,gene5673,gene16044,gene23187,gene15249
biological_process	GO:0045934 negative regulation of nucleobase-containing compound metabolic process	48 out of 785 genes, 6.1%	485 out of 8706 genes, 5.6%	1	gene23050,gene3576,gene21267,gene21261,gene8355,gene8271,gene10863,gene134,gene841,gene15810,gene4623,gene18645,gene21395,gene16661,gene16127,gene15095,gene2383,gene7547,gene3853,gene15600,gene21668,gene14685,gene13347,gene19037,gene17907,gene16302,gene4282,gene21604,gene15291,gene14638,gene17564,gene11181,gene22596,gene8767,gene5981,gene19041,gene3860,gene11102,gene11650,gene17536,gene11184,gene…
biological_process	GO:0050820 positive regulation of coagulation	3 out of 785 genes, 0.4%	9 out of 8706 genes, 0.1%	1	gene18281,gene17361,gene393
molecular_function	GO:0008270 zinc ion binding	48 out of 785 genes, 6.1%	522 out of 8706 genes, 6.0%	1	gene14772,gene18428,gene16215,gene15552,gene134,gene2706,gene2385,gene16204,gene9369,gene15095,gene2703,gene9868,gene7547,gene4238,gene15600,gene479,gene2715,gene17833,gene13573,gene11686,gene23187,gene15291,gene13872,gene10436,gene17564,gene20438,gene11511,gene14447,gene17502,gene20436,gene18227,gene15607,gene18591,gene23427,gene12017,gene238,gene4979,gene8958,gene2704,gene19717,gene10851,gene18…
molecular_function	GO:0015108 chloride transmembrane transporter activity	4 out of 785 genes, 0.5%	41 out of 8706 genes, 0.5%	1	gene15511,gene2131,gene393,gene12577
biological_process	GO:0045061 thymic T cell selection	2 out of 785 genes, 0.3%	12 out of 8706 genes, 0.1%	1	gene15487,gene134
biological_process	GO:0060441 epithelial tube branching involved in lung morphogenesis	2 out of 785 genes, 0.3%	10 out of 8706 genes, 0.1%	1	gene8430,gene17907
molecular_function	GO:0008253 5'-nucleotidase activity	3 out of 785 genes, 0.4%	7 out of 8706 genes, 0.1%	1	gene19958,gene9557,gene7051
biological_process	GO:0060716 labyrinthine layer blood vessel development	3 out of 785 genes, 0.4%	13 out of 8706 genes, 0.1%	1	gene5974,gene7765,gene6366
molecular_function	GO:0098631 protein binding involved in cell adhesion	2 out of 785 genes, 0.3%	14 out of 8706 genes, 0.2%	1	gene22952,gene21687
molecular_function	GO:0043178 alcohol binding	6 out of 785 genes, 0.8%	44 out of 8706 genes, 0.5%	1	gene13305,gene8442,gene20187,gene9526,gene2316,gene14021
biological_process	GO:0060612 adipose tissue development	2 out of 785 genes, 0.3%	16 out of 8706 genes, 0.2%	1	gene2565,gene23208
biological_process	GO:0042471 ear morphogenesis	9 out of 785 genes, 1.1%	60 out of 8706 genes, 0.7%	1	gene15095,gene14117,gene17907,gene3447,gene4282,gene134,gene6710,gene3860,gene5737
biological_process	GO:0007626 locomotory behavior	8 out of 785 genes, 1.0%	98 out of 8706 genes, 1.1%	1	gene11799,gene13882,gene14117,gene11230,gene5802,gene11261,gene6710,gene4880
biological_process	GO:1904950 negative regulation of establishment of protein localization	7 out of 785 genes, 0.9%	76 out of 8706 genes, 0.9%	1	gene16127,gene614,gene22952,gene13305,gene278,gene11511,gene11184
biological_process	GO:0051452 intracellular pH reduction	2 out of 785 genes, 0.3%	12 out of 8706 genes, 0.1%	1	gene11926,gene2767
biological_process	GO:0048762 mesenchymal cell differentiation	8 out of 785 genes, 1.0%	71 out of 8706 genes, 0.8%	1	gene14671,gene2383,gene17536,gene17907,gene4282,gene5837,gene5955,gene19041
biological_process	GO:0050767 regulation of neurogenesis	26 out of 785 genes, 3.3%	256 out of 8706 genes, 2.9%	1	gene2565,gene16951,gene7144,gene8806,gene134,gene3860,gene17536,gene21395,gene2316,gene19407,gene13332,gene15095,gene2383,gene13791,gene11525,gene16738,gene570,gene5802,gene11261,gene4737,gene13347,gene15029,gene17907,gene6879,gene16044,gene10132
biological_process	GO:0043413 macromolecule glycosylation	6 out of 785 genes, 0.8%	120 out of 8706 genes, 1.4%	1	gene17270,gene13573,gene3667,gene5729,gene18145,gene16625
biological_process	GO:0007586 digestion	3 out of 785 genes, 0.4%	23 out of 8706 genes, 0.3%	1	gene17907,gene17361,gene16700
biological_process	GO:0019362 pyridine nucleotide metabolic process	5 out of 785 genes, 0.6%	39 out of 8706 genes, 0.4%	1	gene226,gene1314,gene10819,gene1290,gene19283
biological_process	GO:0006165 nucleoside diphosphate phosphorylation	4 out of 785 genes, 0.5%	28 out of 8706 genes, 0.3%	1	gene1314,gene10819,gene1290,gene19283
biological_process	GO:0007420 brain development	20 out of 785 genes, 2.5%	240 out of 8706 genes, 2.8%	1	gene16951,gene7822,gene3860,gene841,gene11102,gene18645,gene17536,gene8034,gene14117,gene18342,gene9826,gene608,gene1213,gene7688,gene15095,gene13791,gene4737,gene20970,gene15029,gene6603
molecular_function	GO:0005179 hormone activity	5 out of 785 genes, 0.6%	62 out of 8706 genes, 0.7%	1	gene22851,gene19732,gene4282,gene10350,gene4880
biological_process	GO:0002824 positive regulation of adaptive immune response based on somatic recombination of immune receptors built from immunoglobulin superfamily domains	4 out of 785 genes, 0.5%	22 out of 8706 genes, 0.3%	1	gene22952,gene11926,gene134,gene16700
biological_process	GO:0032989 cellular component morphogenesis	35 out of 785 genes, 4.5%	410 out of 8706 genes, 4.7%	1	gene15552,gene7822,gene134,gene16700,gene841,gene947,gene5729,gene5837,gene13791,gene11525,gene21407,gene1458,gene13347,gene22894,gene15857,gene17907,gene22657,gene16951,gene8806,gene19041,gene3860,gene17469,gene17536,gene18877,gene9826,gene2661,gene13232,gene6287,gene9974,gene15029,gene3855,gene5737,gene5955,gene10132,gene14708
biological_process	GO:0019432 triglyceride biosynthetic process	2 out of 785 genes, 0.3%	7 out of 8706 genes, 0.1%	1	gene7030,gene8328
biological_process	GO:0050807 regulation of synapse organization	6 out of 785 genes, 0.8%	49 out of 8706 genes, 0.6%	1	gene15029,gene11525,gene16738,gene4737,gene10132,gene13332
cellular_component	GO:0031965 nuclear membrane	11 out of 785 genes, 1.4%	94 out of 8706 genes, 1.1%	1	gene10962,gene10436,gene4832,gene16700,gene19637,gene16701,gene17796,gene3447,gene1290,gene2496,gene19407
biological_process	GO:0001755 neural crest cell migration	3 out of 785 genes, 0.4%	24 out of 8706 genes, 0.3%	1	gene14671,gene2383,gene17907
biological_process	GO:0042116 macrophage activation	4 out of 785 genes, 0.5%	11 out of 8706 genes, 0.1%	1	gene11926,gene19732,gene3475,gene17361
cellular_component	GO:0005622 intracellular	454 out of 785 genes, 57.8%	5787 out of 8706 genes, 66.5%	1	gene12699,gene20485,gene15552,gene7822,gene14332,gene16700,gene21233,gene5703,gene3862,gene947,gene14671,gene13882,gene14117,gene22765,gene16127,gene2703,gene8118,gene20846,gene10936,gene19975,gene15109,gene2715,gene19338,gene15158,gene20113,gene23407,gene6879,gene13147,gene22657,gene21534,gene16951,gene846,gene1045,gene11656,gene11739,gene20762,gene697,gene16614,gene11890,gene10272,gene18922,gen…
biological_process	GO:0007178 transmembrane receptor protein serine/threonine kinase signaling pathway	4 out of 785 genes, 0.5%	75 out of 8706 genes, 0.9%	1	gene3510,gene3447,gene5955,gene10077
biological_process	GO:0006195 purine nucleotide catabolic process	3 out of 785 genes, 0.4%	13 out of 8706 genes, 0.1%	1	gene12884,gene1826,gene18591
biological_process	GO:0006364 rRNA processing	5 out of 785 genes, 0.6%	82 out of 8706 genes, 0.9%	1	gene677,gene18779,gene8499,gene22765,gene19338
biological_process	GO:0045682 regulation of epidermis development	3 out of 785 genes, 0.4%	30 out of 8706 genes, 0.3%	1	gene17536,gene5955,gene18305
biological_process	GO:0032609 interferon-gamma production	2 out of 785 genes, 0.3%	10 out of 8706 genes, 0.1%	1	gene17361,gene134
biological_process	GO:0021885 forebrain cell migration	2 out of 785 genes, 0.3%	31 out of 8706 genes, 0.4%	1	gene7822,gene9826
molecular_function	GO:0005229 intracellular calcium activated chloride channel activity	2 out of 785 genes, 0.3%	6 out of 8706 genes, 0.1%	1	gene393,gene12577
biological_process	GO:0090303 positive regulation of wound healing	6 out of 785 genes, 0.8%	19 out of 8706 genes, 0.2%	1	gene22952,gene18281,gene17361,gene8355,gene393,gene11184
biological_process	GO:0019538 protein metabolic process	131 out of 785 genes, 16.7%	1791 out of 8706 genes, 20.6%	1	gene9591,gene12655,gene16700,gene4623,gene199,gene5837,gene2703,gene9868,gene8118,gene10936,gene3627,gene11903,gene1575,gene23407,gene5150,gene11656,gene18753,gene21372,gene16614,gene18922,gene7104,gene2704,gene3510,gene2766,gene18779,gene3886,gene13162,gene3667,gene20873,gene17361,gene1881,gene7945,gene23133,gene8355,gene12825,gene1524,gene6170,gene5729,gene19417,gene1756,gene16625,gene4238,gene…
biological_process	GO:0009743 response to carbohydrate	4 out of 785 genes, 0.5%	25 out of 8706 genes, 0.3%	1	gene16127,gene3510,gene6343,gene16044
biological_process	GO:0061448 connective tissue development	12 out of 785 genes, 1.5%	84 out of 8706 genes, 1.0%	1	gene2565,gene14980,gene7971,gene4737,gene19041,gene8120,gene11903,gene17536,gene15029,gene17907,gene4282,gene23208
cellular_component	GO:0005637 nuclear inner membrane	2 out of 785 genes, 0.3%	21 out of 8706 genes, 0.2%	1	gene16701,gene16700
biological_process	GO:0007219 Notch signaling pathway	6 out of 785 genes, 0.8%	36 out of 8706 genes, 0.4%	1	gene614,gene4392,gene17536,gene6626,gene17907,gene19041
biological_process	GO:0007399 nervous system development	69 out of 785 genes, 8.8%	782 out of 8706 genes, 9.0%	1	gene3449,gene7822,gene14117,gene15440,gene2316,gene13332,gene608,gene2383,gene13791,gene11525,gene5802,gene19037,gene20970,gene3447,gene16044,gene6879,gene2301,gene16951,gene7144,gene8763,gene11650,gene8034,gene17469,gene19407,gene13232,gene5858,gene3510,gene4737,gene21196,gene20187,gene17361,gene6603,gene9811,gene2565,gene134,gene841,gene18645,gene21395,gene5729,gene18342,gene1213,gene15095,gene…
biological_process	GO:1903308 regulation of chromatin modification	9 out of 785 genes, 1.1%	58 out of 8706 genes, 0.7%	1	gene16127,gene15095,gene20057,gene17481,gene134,gene18146,gene13347,gene19037,gene15607
cellular_component	GO:0032580 Golgi cisterna membrane	2 out of 785 genes, 0.3%	14 out of 8706 genes, 0.2%	1	gene8120,gene17270
molecular_function	GO:0005524 ATP binding	58 out of 785 genes, 7.4%	740 out of 8706 genes, 8.5%	1	gene6989,gene20802,gene23133,gene18331,gene17448,gene12825,gene16700,gene15516,gene15726,gene6170,gene6343,gene608,gene11869,gene8487,gene17894,gene8118,gene17674,gene15109,gene7234,gene18900,gene14066,gene3627,gene4768,gene7554,gene3600,gene16302,gene9500,gene23407,gene20819,gene8649,gene13147,gene14978,gene20057,gene278,gene7144,gene14988,gene846,gene19608,gene12527,gene12060,gene6623,gene10787…
molecular_function	GO:0008146 sulfotransferase activity	6 out of 785 genes, 0.8%	32 out of 8706 genes, 0.4%	1	gene14734,gene18481,gene8471,gene14787,gene8419,gene8417
biological_process	GO:0048489 synaptic vesicle transport	6 out of 785 genes, 0.8%	43 out of 8706 genes, 0.5%	1	gene6383,gene22894,gene23120,gene5802,gene16700,gene6879
biological_process	GO:0006869 lipid transport	11 out of 785 genes, 1.4%	97 out of 8706 genes, 1.1%	1	gene17894,gene16700,gene15516,gene7077,gene676,gene22952,gene12527,gene20187,gene9526,gene8649,gene14021
biological_process	GO:2000617 positive regulation of histone H3-K9 acetylation	2 out of 785 genes, 0.3%	2 out of 8706 genes, 0.0%	1	gene19037,gene134
biological_process	GO:0010632 regulation of epithelial cell migration	8 out of 785 genes, 1.0%	76 out of 8706 genes, 0.9%	1	gene18688,gene17536,gene15029,gene7144,gene17907,gene134,gene15200,gene5955
biological_process	GO:0016049 cell growth	6 out of 785 genes, 0.8%	60 out of 8706 genes, 0.7%	1	gene19637,gene13791,gene22894,gene17907,gene7822,gene5955
biological_process	GO:0044281 small molecule metabolic process	72 out of 785 genes, 9.2%	668 out of 8706 genes, 7.7%	1	gene10998,gene17448,gene9514,gene14787,gene14117,gene9557,gene9369,gene6213,gene16950,gene4455,gene4282,gene16141,gene13305,gene1314,gene6542,gene10436,gene13075,gene6541,gene18591,gene14650,gene19407,gene7051,gene321,gene18656,gene17967,gene614,gene1845,gene1826,gene20187,gene22733,gene19283,gene6989,gene18253,gene18255,gene23140,gene15726,gene22734,gene19732,gene19751,gene15724,gene23248,gene39…
biological_process	GO:0072521 purine-containing compound metabolic process	14 out of 785 genes, 1.8%	148 out of 8706 genes, 1.7%	1	gene12884,gene6542,gene6213,gene1314,gene10819,gene23138,gene8793,gene15726,gene1826,gene23248,gene1290,gene18591,gene19283,gene5673
biological_process	GO:0009712 catechol-containing compound metabolic process	3 out of 785 genes, 0.4%	11 out of 8706 genes, 0.1%	1	gene16609,gene10436,gene134
biological_process	GO:0046942 carboxylic acid transport	11 out of 785 genes, 1.4%	113 out of 8706 genes, 1.3%	1	gene10239,gene929,gene8036,gene18483,gene14701,gene988,gene22952,gene11926,gene17796,gene14319,gene21534
[truncated: 2,052 more rows]

## Sheet: P-C_vs_PmCQ2-P
Catergory	GO_Term	Cluster frequency	Genome frequency of use	Corrected P-value	Genes annotated to the term
[truncated: 3,448 more rows]

## Sheet: PmQ−P_vs_ PmCQ2−P
Catergory	GO_Term	Cluster frequency	Genome frequency of use	Corrected P-value	Genes annotated to the term
[truncated: 1,498 more rows]
