# Supplementary material for: Transcriptomic Analysis of Chicken Lungs Infected With Avian and Bovine Pasteurella multocida Serotype A
Source: Front Vet Sci. 2020 Aug 11;7:452. doi: 10.3389/fvets.2020.00452 (PMC7433353; doi:10.3389/fvets.2020.00452)
Supplement: Supplementary file 5 [file Data_Sheet_5.xlsx]

## Sheet: P-C_vs_PmQ-P
Pathway_ID	Pathway	level1	level2	Up_Number	Down_Number	DEG_number	Total_number	pvalue	FDR	Up_Gene	Down_Gene	Up_KO	Down_KO	URL
ko04668	TNF signaling pathway	Environmental Information Processing	Signal transduction	22	4	26	88	9.11656e-08	2.10593e-05	gene12492,gene17564,gene297,gene10996,gene11657,gene2706,gene20742,gene1394,gene19293,gene2181,gene14433,gene11201,gene13190,gene19037,gene21142,gene3822,gene3600,gene22539,gene4282,gene17966,gene10077,gene12353	gene19661,gene16617,gene9786,gene25406	K16060,K04379,K04397,K06494,K16366,K00922,K04398,K04415,K03158,K04466,K05173,K09048,K08849,K05453,K05405,K10048,K06527,K04441,K03172,K04390,K04696	K07209,K15637,K09048,K04431	http://www.kegg.jp/kegg-bin/show_pathway?map04668/K16060%09%23FFFFFF,red/K15637%09%23FFFFFF,green/K04379%09%23FFFFFF,red/K04397%09%23FFFFFF,red/K06494%09%23FFFFFF,red/K16366%09%23FFFFFF,red/K00922%09%23FFFFFF,red/K04398%09%23FFFFFF,red/K04415%09%23FFFFFF,red/K03158%09%23FFFFFF,red/K04466%09%23FFFFFF,red/K05173%09%23FFFFFF,red/K09048%09%23FFFFFF,purple/K08849%09%23FFFFFF,red/K05453%09%23FFFFFF,red…
ko04610	Complement and coagulation cascades	Organismal Systems	Immune system	18	1	19	67	9.49295e-06	0.00101766	gene7945,gene12523,gene1322,gene4323,gene19415,gene19416,gene1225,gene1078,gene19417,gene18281,gene1323,gene17565,gene22604,gene2246,gene10212,gene10893,gene6366,gene7944	gene13112	K01330,K03915,K01348,K03901,K01314,K03996,K01315,K04009,K03903,K03994,K03900,K03988,K03905,K03917,K03986,K01331,K03983,K03987	K06557	http://www.kegg.jp/kegg-bin/show_pathway?map04610/K01330%09%23FFFFFF,red/K03915%09%23FFFFFF,red/K01348%09%23FFFFFF,red/K03901%09%23FFFFFF,red/K01314%09%23FFFFFF,red/K03996%09%23FFFFFF,red/K01315%09%23FFFFFF,red/K04009%09%23FFFFFF,red/K03903%09%23FFFFFF,red/K06557%09%23FFFFFF,green/K03994%09%23FFFFFF,red/K03900%09%23FFFFFF,red/K03988%09%23FFFFFF,red/K03905%09%23FFFFFF,red/K03917%09%23FFFFFF,red/K0…
ko04380	Osteoclast differentiation	Organismal Systems	Development	19	5	24	99	1.32164e-05	0.00101766	gene6076,gene16298,gene297,gene18861,gene18860,gene22063,gene20742,gene5122,gene829,gene1394,gene19293,gene13190,gene11608,gene9764,gene21142,gene17966,gene15717,gene10077,gene12435	gene3730,gene19661,gene7681,gene5955,gene25406	K04379,K05148,K00922,K03158,K11221,K04466,K09438,K04694,K08010,K05453,K06551,K09030,K08012,K11220,K04441,K14381,K04696	K07209,K04576,K04431,K13376,K08008	http://www.kegg.jp/kegg-bin/show_pathway?map04380/K04379%09%23FFFFFF,red/K05148%09%23FFFFFF,red/K00922%09%23FFFFFF,red/K03158%09%23FFFFFF,red/K11221%09%23FFFFFF,red/K04466%09%23FFFFFF,red/K04576%09%23FFFFFF,green/K09438%09%23FFFFFF,red/K04694%09%23FFFFFF,red/K08010%09%23FFFFFF,red/K05453%09%23FFFFFF,red/K04431%09%23FFFFFF,green/K06551%09%23FFFFFF,red/K09030%09%23FFFFFF,red/K07209%09%23FFFFFF,gree…
ko04620	Toll-like receptor signaling pathway	Organismal Systems	Immune system	18	2	20	85	0.000106653	0.00615921	gene9591,gene3495,gene297,gene11657,gene1631,gene19293,gene32,gene1275,gene8701,gene4929,gene13190,gene11608,gene3600,gene3822,gene8700,gene17361,gene20819,gene10077	gene19661,gene25406	K05413,K09447,K10160,K04379,K05400,K04729,K05412,K05405,K11220,K05398,K04415,K00922,K04398,K07211,K04441,K09446	K07209,K04431	http://www.kegg.jp/kegg-bin/show_pathway?map04620/K05413%09%23FFFFFF,red/K04379%09%23FFFFFF,red/K04729%09%23FFFFFF,red/K05412%09%23FFFFFF,red/K04398%09%23FFFFFF,red/K00922%09%23FFFFFF,red/K04415%09%23FFFFFF,red/K09447%09%23FFFFFF,red/K10160%09%23FFFFFF,red/K04431%09%23FFFFFF,green/K05400%09%23FFFFFF,red/K07209%09%23FFFFFF,green/K05405%09%23FFFFFF,red/K11220%09%23FFFFFF,red/K05398%09%23FFFFFF,red/…
ko04210	Apoptosis	Cellular Processes	Cell growth and death	20	4	24	123	0.000496565	0.0229413	gene17564,gene14037,gene10996,gene11657,gene23041,gene2706,gene21747,gene1394,gene22550,gene828,gene608,gene19293,gene8304,gene2766,gene11201,gene13190,gene21142,gene9558,gene20544,gene10077	gene5919,gene13629,gene19661,gene25099	K16060,K01379,K04379,K04397,K10131,K00922,K02374,K04398,K03158,K04466,K01275,K02162,K02084,K04402,K01368,K04738,K03172,K04390	K07209,K03853,K07374,K12641	http://www.kegg.jp/kegg-bin/show_pathway?map04210/K16060%09%23FFFFFF,red/K01379%09%23FFFFFF,red/K04379%09%23FFFFFF,red/K04397%09%23FFFFFF,red/K10131%09%23FFFFFF,red/K00922%09%23FFFFFF,red/K02374%09%23FFFFFF,red/K04398%09%23FFFFFF,red/K03158%09%23FFFFFF,red/K04466%09%23FFFFFF,red/K12641%09%23FFFFFF,green/K01275%09%23FFFFFF,red/K02162%09%23FFFFFF,red/K02084%09%23FFFFFF,red/K07374%09%23FFFFFF,green/…
ko00590	Arachidonic acid metabolism	Metabolism	Lipid metabolism	10	3	13	51	0.000748458	0.0288156	gene787,gene10962,gene16859,gene12841,gene22653,gene14942,gene19353,gene15724,gene913,gene8169	gene9837,gene9838,gene9836	K00432,K00461,K16343,K04097,K07418,K00807,K18592,K01832,K01047	K16342	http://www.kegg.jp/kegg-bin/show_pathway?map00590/K00432%09%23FFFFFF,red/K16342%09%23FFFFFF,green/K00461%09%23FFFFFF,red/K16343%09%23FFFFFF,red/K04097%09%23FFFFFF,red/K07418%09%23FFFFFF,red/K00807%09%23FFFFFF,red/K18592%09%23FFFFFF,red/K01047%09%23FFFFFF,red/K01832%09%23FFFFFF,red/
ko00980	Metabolism of xenobiotics by cytochrome P450	Metabolism	Xenobiotics biodegradation and metabolism	9	1	10	35	0.00116953	0.0367863	gene5902,gene1045,gene13783,gene8046,gene13784,gene14117,gene20848,gene8169,gene6937	gene6141	K00129,K00799,K01253,K15680,K04097,K07408	K01253	http://www.kegg.jp/kegg-bin/show_pathway?map00980/K00799%09%23FFFFFF,red/K00129%09%23FFFFFF,red/K01253%09%23FFFFFF,purple/K07408%09%23FFFFFF,red/K04097%09%23FFFFFF,red/K15680%09%23FFFFFF,red/
ko04060	Cytokine-cytokine receptor interaction	Environmental Information Processing	Signaling molecules and interaction	26	5	31	185	0.00127399	0.0367863	gene2100,gene12321,gene445,gene1007,gene10996,gene22493,gene1743,gene18850,gene20742,gene5122,gene7632,gene118,gene1394,gene828,gene11932,gene13332,gene2181,gene6508,gene2177,gene7605,gene6507,gene22494,gene2101,gene3822,gene4004,gene4003	gene11534,gene3510,gene2930,gene5955,gene12063	K05445,K16062,K05135,K05070,K05050,K04723,K05148,K04387,K03158,K05164,K05173,K05139,K05453,K05068,K05143,K05076,K04180,K05405,K05469,K04738,K05136,K05066,K05512,K04390	K04304,K04189,K13596,K05156,K13376	http://www.kegg.jp/kegg-bin/show_pathway?map04060/K05445%09%23FFFFFF,red/K05135%09%23FFFFFF,red/K16062%09%23FFFFFF,red/K05070%09%23FFFFFF,red/K04723%09%23FFFFFF,red/K05050%09%23FFFFFF,red/K05156%09%23FFFFFF,green/K05148%09%23FFFFFF,red/K04387%09%23FFFFFF,red/K04189%09%23FFFFFF,green/K03158%09%23FFFFFF,red/K05164%09%23FFFFFF,red/K05173%09%23FFFFFF,red/K04304%09%23FFFFFF,green/K13596%09%23FFFFFF,gr…
ko04630	Jak-STAT signaling pathway	Environmental Information Processing	Signal transduction	24	0	24	134	0.00173884	0.0446303	gene2100,gene445,gene16298,gene22063,gene4623,gene1743,gene21395,gene7632,gene118,gene828,gene19293,gene21394,gene20767,gene6508,gene11608,gene13190,gene20670,gene7605,gene6507,gene3822,gene2101,gene14900,gene7619,gene17966	-	K05445,K05135,K05070,K05077,K04702,K06625,K11224,K00922,K04692,K11221,K04694,K05139,K18026,K05068,K05076,K04701,K11220,K05405,K04738,K05136,K05066,K04696	-	http://www.kegg.jp/kegg-bin/show_pathway?map04630/K05445%09%23FFFFFF,red/K05135%09%23FFFFFF,red/K05070%09%23FFFFFF,red/K05077%09%23FFFFFF,red/K04702%09%23FFFFFF,red/K06625%09%23FFFFFF,red/K11224%09%23FFFFFF,red/K00922%09%23FFFFFF,red/K04692%09%23FFFFFF,red/K11221%09%23FFFFFF,red/K04694%09%23FFFFFF,red/K05139%09%23FFFFFF,red/K18026%09%23FFFFFF,red/K05068%09%23FFFFFF,red/K05076%09%23FFFFFF,red/K047…
ko04978	Mineral absorption	Organismal Systems	Digestive system	8	1	9	32	0.00231002	0.0495203	gene14448,gene13123,gene11926,gene22954,gene14447,gene7870,gene847,gene7476	gene20199	K14739,K12347,K14736,K00510,K14735,K01540,K04981	K01538	http://www.kegg.jp/kegg-bin/show_pathway?map04978/K14739%09%23FFFFFF,red/K12347%09%23FFFFFF,red/K14736%09%23FFFFFF,red/K00510%09%23FFFFFF,red/K14735%09%23FFFFFF,red/K01540%09%23FFFFFF,red/K01538%09%23FFFFFF,green/K04981%09%23FFFFFF,red/
ko01230	Biosynthesis of amino acids	Metabolism	Overview	12	2	14	64	0.00235811	0.0495203	gene18253,gene1314,gene18255,gene9283,gene17967,gene17448,gene12372,gene1067,gene15051,gene23408,gene1290,gene19283	gene25497,gene16141	K01681,K01915,K00826,K00616,K00134,K01620,K00615,K01755,K01689,K01940	K01958,K00600	http://www.kegg.jp/kegg-bin/show_pathway?map01230/K01681%09%23FFFFFF,red/K01958%09%23FFFFFF,green/K01915%09%23FFFFFF,red/K00600%09%23FFFFFF,green/K00826%09%23FFFFFF,red/K00616%09%23FFFFFF,red/K00134%09%23FFFFFF,red/K01940%09%23FFFFFF,red/K01689%09%23FFFFFF,red/K01620%09%23FFFFFF,red/K00615%09%23FFFFFF,red/K01755%09%23FFFFFF,red/
ko04064	NF-kappa B signaling pathway	Environmental Information Processing	Signal transduction	13	2	15	75	0.00419244	0.0744964	gene12492,gene3495,gene17564,gene14037,gene4929,gene22493,gene22494,gene17833,gene2706,gene21142,gene1394,gene17361,gene10893	gene18688,gene19661	K16060,K10160,K16062,K02162,K05400,K04729,K10652,K01348,K03158,K06527,K05512,K03172,K04466	K07209,K01116	http://www.kegg.jp/kegg-bin/show_pathway?map04064/K10160%09%23FFFFFF,red/K16060%09%23FFFFFF,red/K16062%09%23FFFFFF,red/K02162%09%23FFFFFF,red/K05400%09%23FFFFFF,red/K07209%09%23FFFFFF,green/K04729%09%23FFFFFF,red/K10652%09%23FFFFFF,red/K01348%09%23FFFFFF,red/K03158%09%23FFFFFF,red/K06527%09%23FFFFFF,red/K01116%09%23FFFFFF,green/K04466%09%23FFFFFF,red/K03172%09%23FFFFFF,red/K05512%09%23FFFFFF,red/
ko04666	Fc gamma R-mediated phagocytosis	Organismal Systems	Immune system	9	6	15	75	0.00419244	0.0744964	gene15487,gene12254,gene13190,gene18900,gene15158,gene818,gene16102,gene18610,gene19293	gene11869,gene6658,gene18688,gene4403,gene7801,gene4402	K06478,K12488,K05755,K00922,K07860,K08893,K12367,K05757	K12559,K12561,K06083,K01116	http://www.kegg.jp/kegg-bin/show_pathway?map04666/K12561%09%23FFFFFF,green/K07860%09%23FFFFFF,red/K12367%09%23FFFFFF,red/K12559%09%23FFFFFF,green/K06083%09%23FFFFFF,green/K06478%09%23FFFFFF,red/K12488%09%23FFFFFF,red/K05755%09%23FFFFFF,red/K00922%09%23FFFFFF,red/K08893%09%23FFFFFF,red/K01116%09%23FFFFFF,green/K05757%09%23FFFFFF,red/
ko00760	Nicotinate and nicotinamide metabolism	Metabolism	Metabolism of cofactors and vitamins	6	2	8	29	0.00456978	0.0754015	gene8768,gene226,gene8767,gene7051,gene6553,gene19226	gene19958,gene19641	K01242,K18152,K01513,K03462,K01081,K00858	K01081	http://www.kegg.jp/kegg-bin/show_pathway?map00760/K01242%09%23FFFFFF,red/K18152%09%23FFFFFF,red/K01513%09%23FFFFFF,red/K00858%09%23FFFFFF,red/K01081%09%23FFFFFF,purple/K03462%09%23FFFFFF,red/
ko04260	Cardiac muscle contraction	Organismal Systems	Circulatory system	3	10	13	65	0.00741901	0.114253	gene7870,gene23248,gene21192	gene23827,gene17879,gene9974,gene26629,gene17876,gene26638,gene20698,gene1550,gene26630,gene20199	K02272,K12750,K01540	K17751,K00412,K04869,K02261,K04870,K02273,K12314,K02256,K12045,K01538	http://www.kegg.jp/kegg-bin/show_pathway?map04260/K17751%09%23FFFFFF,green/K00412%09%23FFFFFF,green/K04869%09%23FFFFFF,green/K02261%09%23FFFFFF,green/K04870%09%23FFFFFF,green/K02273%09%23FFFFFF,green/K02272%09%23FFFFFF,red/K12314%09%23FFFFFF,green/K02256%09%23FFFFFF,green/K12750%09%23FFFFFF,red/K01538%09%23FFFFFF,green/K12045%09%23FFFFFF,green/K01540%09%23FFFFFF,red/
ko04115	p53 signaling pathway	Cellular Processes	Cell growth and death	8	4	12	60	0.00989748	0.13735	gene6697,gene20767,gene10996,gene11657,gene23041,gene21747,gene22550,gene608	gene20057,gene5233,gene5022,gene7010	K10141,K06625,K10131,K04398,K02084,K04390,K04402	K06626,K04596,K02216,K10808	http://www.kegg.jp/kegg-bin/show_pathway?map04115/K02084%09%23FFFFFF,red/K10808%09%23FFFFFF,green/K04402%09%23FFFFFF,red/K10141%09%23FFFFFF,red/K06625%09%23FFFFFF,red/K10131%09%23FFFFFF,red/K06626%09%23FFFFFF,green/K04398%09%23FFFFFF,red/K04596%09%23FFFFFF,green/K02216%09%23FFFFFF,green/K04390%09%23FFFFFF,red/
ko00250	Alanine, aspartate and glutamate metabolism	Metabolism	Amino acid metabolism	8	0	8	33	0.0105162	0.13735	gene18253,gene18255,gene6213,gene12372,gene17448,gene11799,gene17117,gene3754	-	K01939,K03334,K01580,K01755,K01915,K01940,K01953	-	http://www.kegg.jp/kegg-bin/show_pathway?map00250/K01939%09%23FFFFFF,red/K03334%09%23FFFFFF,red/K01580%09%23FFFFFF,red/K01940%09%23FFFFFF,red/K01915%09%23FFFFFF,red/K01755%09%23FFFFFF,red/K01953%09%23FFFFFF,red/
ko00430	Taurine and hypotaurine metabolism	Metabolism	Metabolism of other amino acids	4	0	4	10	0.0107239	0.13735	gene16859,gene11799,gene3942,gene18586	-	K00681,K01580,K18966,K18592	-	http://www.kegg.jp/kegg-bin/show_pathway?map00430/K00681%09%23FFFFFF,red/K01580%09%23FFFFFF,red/K18592%09%23FFFFFF,red/K18966%09%23FFFFFF,red/
ko00480	Glutathione metabolism	Metabolism	Metabolism of other amino acids	8	1	9	40	0.0112972	0.13735	gene16859,gene22653,gene18586,gene1045,gene8046,gene14942,gene8169,gene6937	gene7010	K00432,K00681,K00799,K18592,K04097	K10808	http://www.kegg.jp/kegg-bin/show_pathway?map00480/K00799%09%23FFFFFF,red/K00681%09%23FFFFFF,red/K00432%09%23FFFFFF,red/K18592%09%23FFFFFF,red/K10808%09%23FFFFFF,green/K04097%09%23FFFFFF,red/
ko04066	HIF-1 signaling pathway	Environmental Information Processing	Signal transduction	11	4	15	85	0.0135404	0.151783	gene13123,gene20767,gene1314,gene13190,gene3822,gene21395,gene17361,gene1290,gene4282,gene19283,gene19293	gene18688,gene10819,gene13391,gene7681	K10160,K14736,K06625,K05405,K16366,K00134,K00922,K01689,K04692	K03259,K00844,K01116,K08008	http://www.kegg.jp/kegg-bin/show_pathway?map04066/K10160%09%23FFFFFF,red/K03259%09%23FFFFFF,green/K14736%09%23FFFFFF,red/K00844%09%23FFFFFF,green/K06625%09%23FFFFFF,red/K05405%09%23FFFFFF,red/K16366%09%23FFFFFF,red/K00134%09%23FFFFFF,red/K00922%09%23FFFFFF,red/K04692%09%23FFFFFF,red/K01689%09%23FFFFFF,red/K01116%09%23FFFFFF,green/K08008%09%23FFFFFF,green/
ko00460	Cyanoamino acid metabolism	Metabolism	Metabolism of other amino acids	2	1	3	6	0.0137985	0.151783	gene16859,gene18586	gene16141	K00681,K18592	K00600	http://www.kegg.jp/kegg-bin/show_pathway?map00460/K00681%09%23FFFFFF,red/K18592%09%23FFFFFF,red/K00600%09%23FFFFFF,green/
ko04215	Apoptosis - multiple species	Cellular Processes	Cell growth and death	6	1	7	30	0.0200729	0.210765	gene2706,gene1394,gene11201,gene22550,gene11657,gene608	gene13162	K16060,K10131,K04398,K03158,K02084,K04397	K02561	http://www.kegg.jp/kegg-bin/show_pathway?map04215/K16060%09%23FFFFFF,red/K10131%09%23FFFFFF,red/K04398%09%23FFFFFF,red/K03158%09%23FFFFFF,red/K04397%09%23FFFFFF,red/K02084%09%23FFFFFF,red/K02561%09%23FFFFFF,green/
ko00965	Betalain biosynthesis	Metabolism	Biosynthesis of other secondary metabolites	1	1	2	3	0.0254356	0.253752	gene16609	gene4462	K00545	K01593	http://www.kegg.jp/kegg-bin/show_pathway?map00965/K01593%09%23FFFFFF,green/K00545%09%23FFFFFF,red/
ko04062	Chemokine signaling pathway	Organismal Systems	Immune system	16	4	20	133	0.0263639	0.253752	gene15487,gene23319,gene7144,gene22063,gene22493,gene21395,gene11932,gene19293,gene21394,gene18900,gene13190,gene11608,gene818,gene22494,gene4004,gene4003	gene19661,gene4168,gene5185,gene12063	K16062,K05050,K07860,K12367,K05871,K11224,K04180,K11220,K00922,K04692,K08893,K11221,K04545,K05512	K07209,K08041,K04189,K08048	http://www.kegg.jp/kegg-bin/show_pathway?map04062/K16062%09%23FFFFFF,red/K07860%09%23FFFFFF,red/K05050%09%23FFFFFF,red/K12367%09%23FFFFFF,red/K05871%09%23FFFFFF,red/K08041%09%23FFFFFF,green/K11224%09%23FFFFFF,red/K04189%09%23FFFFFF,green/K00922%09%23FFFFFF,red/K08893%09%23FFFFFF,red/K04692%09%23FFFFFF,red/K11221%09%23FFFFFF,red/K08048%09%23FFFFFF,green/K07209%09%23FFFFFF,green/K11220%09%23FFFFFF,…
ko03030	DNA replication	Genetic Information Processing	Replication and repair	0	7	7	32	0.0281148	0.257956	-	gene4768,gene947,gene12060,gene846,gene15109,gene7234,gene16942	-	K02541,K02212,K02209,K02542,K02324,K03111,K02540	http://www.kegg.jp/kegg-bin/show_pathway?map03030/K02212%09%23FFFFFF,green/K02541%09%23FFFFFF,green/K02209%09%23FFFFFF,green/K02542%09%23FFFFFF,green/K02324%09%23FFFFFF,green/K03111%09%23FFFFFF,green/K02540%09%23FFFFFF,green/
ko00531	Glycosaminoglycan degradation	Metabolism	Glycan biosynthesis and metabolism	5	0	5	19	0.0290341	0.257956	gene23140,gene307,gene14980,gene18252,gene431	-	K01217,K01137,K01195,K01197	-	http://www.kegg.jp/kegg-bin/show_pathway?map00531/K01217%09%23FFFFFF,red/K01137%09%23FFFFFF,red/K01195%09%23FFFFFF,red/K01197%09%23FFFFFF,red/
ko04913	Ovarian steroidogenesis	Organismal Systems	Endocrine system	4	5	9	48	0.0350393	0.299781	gene10962,gene13784,gene12841,gene13783	gene9837,gene9838,gene9836,gene4168,gene5185	K07418,K00461,K07408	K08041,K08048,K16342	http://www.kegg.jp/kegg-bin/show_pathway?map04913/K08041%09%23FFFFFF,green/K07418%09%23FFFFFF,red/K08048%09%23FFFFFF,green/K16342%09%23FFFFFF,green/K00461%09%23FFFFFF,red/K07408%09%23FFFFFF,red/
ko04970	Salivary secretion	Organismal Systems	Digestive system	8	3	11	65	0.0416638	0.332487	gene8768,gene456,gene23661,gene19637,gene3473,gene8767,gene7870,gene23662	gene4168,gene20199,gene5185	K01242,K04135,K13916,K18152,K13915,K13912,K01540	K08041,K08048,K01538	http://www.kegg.jp/kegg-bin/show_pathway?map04970/K13916%09%23FFFFFF,red/K08048%09%23FFFFFF,green/K01242%09%23FFFFFF,red/K08041%09%23FFFFFF,green/K04135%09%23FFFFFF,red/K18152%09%23FFFFFF,red/K13915%09%23FFFFFF,red/K13912%09%23FFFFFF,red/K01538%09%23FFFFFF,green/K01540%09%23FFFFFF,red/
ko04977	Vitamin digestion and absorption	Organismal Systems	Digestive system	5	0	5	21	0.0433887	0.332487	gene3671,gene20187,gene13246,gene13247,gene7077	-	K14616,K08757,K14462,K14610	-	http://www.kegg.jp/kegg-bin/show_pathway?map04977/K08757%09%23FFFFFF,red/K14616%09%23FFFFFF,red/K14462%09%23FFFFFF,red/K14610%09%23FFFFFF,red/
ko04514	Cell adhesion molecules (CAMs)	Environmental Information Processing	Signaling molecules and interaction	9	8	17	116	0.0474673	0.332487	gene1275,gene12254,gene12492,gene22852,gene1852,gene17469,gene1631,gene21687,gene12353	gene1624,gene12655,gene4737,gene24464,gene26193,gene18767,gene21407,gene25617	K05413,K16359,K06745,K06494,K06710,K06478,K05412,K06527,K06779	K06736,K06550,K06449,K07379,K06797,K05695,K16351	http://www.kegg.jp/kegg-bin/show_pathway?map04514/K06550%09%23FFFFFF,green/K06736%09%23FFFFFF,green/K05413%09%23FFFFFF,red/K07379%09%23FFFFFF,green/K06797%09%23FFFFFF,green/K16359%09%23FFFFFF,red/K05695%09%23FFFFFF,green/K06745%09%23FFFFFF,red/K16351%09%23FFFFFF,green/K06494%09%23FFFFFF,red/K06710%09%23FFFFFF,red/K06449%09%23FFFFFF,green/K06478%09%23FFFFFF,red/K05412%09%23FFFFFF,red/K06527%09%23F…
ko00770	Pantothenate and CoA biosynthesis	Metabolism	Metabolism of cofactors and vitamins	4	0	4	15	0.0475336	0.332487	gene6541,gene3942,gene1067,gene6553	-	K00826,K08069,K18966,K01513	-	http://www.kegg.jp/kegg-bin/show_pathway?map00770/K00826%09%23FFFFFF,red/K08069%09%23FFFFFF,red/K18966%09%23FFFFFF,red/K01513%09%23FFFFFF,red/
ko00120	Primary bile acid biosynthesis	Metabolism	Lipid metabolism	4	0	4	15	0.0475336	0.332487	gene10998,gene4858,gene11914,gene3438	-	K10223,K07431,K07430,K00488	-	http://www.kegg.jp/kegg-bin/show_pathway?map00120/K10223%09%23FFFFFF,red/K07431%09%23FFFFFF,red/K07430%09%23FFFFFF,red/K00488%09%23FFFFFF,red/
ko04261	Adrenergic signaling in cardiomyocytes	Organismal Systems	Circulatory system	8	10	18	125	0.0489627	0.332487	gene3576,gene297,gene7870,gene21192,gene13190,gene19637,gene22539,gene19293	gene17879,gene9974,gene4168,gene9786,gene5185,gene17876,gene6626,gene20698,gene1550,gene20199	K09048,K04135,K00922,K09052,K12750,K04441,K01540	K17751,K09048,K04869,K08048,K04870,K08041,K12314,K05852,K01538,K12045	http://www.kegg.jp/kegg-bin/show_pathway?map04261/K08041%09%23FFFFFF,green/K04135%09%23FFFFFF,red/K00922%09%23FFFFFF,red/K12750%09%23FFFFFF,red/K12045%09%23FFFFFF,green/K01538%09%23FFFFFF,green/K01540%09%23FFFFFF,red/K17751%09%23FFFFFF,green/K09048%09%23FFFFFF,purple/K04869%09%23FFFFFF,green/K09052%09%23FFFFFF,red/K08048%09%23FFFFFF,green/K04870%09%23FFFFFF,green/K12314%09%23FFFFFF,green/K05852%0…
ko04672	Intestinal immune network for IgA production	Organismal Systems	Immune system	6	1	7	36	0.0501504	0.332487	gene1275,gene21142,gene3822,gene1631,gene21687,gene1852	gene12063	K06710,K05413,K05412,K05405,K04466,K06779	K04189	http://www.kegg.jp/kegg-bin/show_pathway?map04672/K05413%09%23FFFFFF,red/K06710%09%23FFFFFF,red/K04189%09%23FFFFFF,green/K05412%09%23FFFFFF,red/K05405%09%23FFFFFF,red/K04466%09%23FFFFFF,red/K06779%09%23FFFFFF,red/
ko04917	Prolactin signaling pathway	Organismal Systems	Endocrine system	11	0	11	67	0.0503768	0.332487	gene21394,gene297,gene16298,gene11608,gene13190,gene15810,gene21395,gene14900,gene17966,gene10077,gene19293	-	K04694,K09444,K04379,K11224,K04701,K11220,K00922,K04692,K04441,K04696	-	http://www.kegg.jp/kegg-bin/show_pathway?map04917/K11224%09%23FFFFFF,red/K04701%09%23FFFFFF,red/K09444%09%23FFFFFF,red/K04694%09%23FFFFFF,red/K11220%09%23FFFFFF,red/K04379%09%23FFFFFF,red/K00922%09%23FFFFFF,red/K04692%09%23FFFFFF,red/K04441%09%23FFFFFF,red/K04696%09%23FFFFFF,red/
ko00591	Linoleic acid metabolism	Metabolism	Lipid metabolism	3	3	6	29	0.0520181	0.332575	gene787,gene19353,gene12841	gene9837,gene9838,gene9836	K07418,K16343,K01047	K16342	http://www.kegg.jp/kegg-bin/show_pathway?map00591/K07418%09%23FFFFFF,red/K16342%09%23FFFFFF,green/K16343%09%23FFFFFF,red/K01047%09%23FFFFFF,red/
ko04621	NOD-like receptor signaling pathway	Organismal Systems	Immune system	7	1	8	44	0.0532696	0.332575	gene13821,gene2706,gene14466,gene4988,gene3822,gene297,gene11657	gene19661	K16060,K05405,K08846,K04398,K04441,K12804	K07209	http://www.kegg.jp/kegg-bin/show_pathway?map04621/K07209%09%23FFFFFF,green/K16060%09%23FFFFFF,red/K08846%09%23FFFFFF,red/K05405%09%23FFFFFF,red/K04398%09%23FFFFFF,red/K04441%09%23FFFFFF,red/K12804%09%23FFFFFF,red/
ko04512	ECM-receptor interaction	Environmental Information Processing	Signaling molecules and interaction	4	8	12	77	0.0591831	0.359771	gene1225,gene9705,gene11866,gene6569	gene21536,gene15171,gene24026,gene17456,gene19440,gene3736,gene17354,gene14921	K06256,K05637,K06589,K03900	K06261,K06252,K06236,K06247,K06243,K06255,K06265	http://www.kegg.jp/kegg-bin/show_pathway?map04512/K06256%09%23FFFFFF,red/K06261%09%23FFFFFF,green/K06589%09%23FFFFFF,red/K06247%09%23FFFFFF,green/K06236%09%23FFFFFF,green/K06252%09%23FFFFFF,green/K06255%09%23FFFFFF,green/K06265%09%23FFFFFF,green/K03900%09%23FFFFFF,red/K05637%09%23FFFFFF,red/K06243%09%23FFFFFF,green/
ko04010	MAPK signaling pathway	Environmental Information Processing	Signal transduction	10	19	29	227	0.0618844	0.366546	gene297,gene2177,gene10996,gene23041,gene818,gene21142,gene3600,gene21747,gene1394,gene10077	gene25637,gene2301,gene17879,gene12377,gene9262,gene6343,gene25973,gene25976,gene9837,gene9836,gene25491,gene19661,gene25852,gene21196,gene17876,gene25406,gene9838,gene25821,gene5955	K04379,K07860,K04402,K04387,K04415,K03158,K04441,K04390,K04466	K04869,K04380,K04453,K04870,K04431,K04373,K16342,K04464,K04437,K07209,K04358,K04435,K13376,K04852	http://www.kegg.jp/kegg-bin/show_pathway?map04010/K04380%09%23FFFFFF,green/K04379%09%23FFFFFF,red/K04453%09%23FFFFFF,green/K07860%09%23FFFFFF,red/K04464%09%23FFFFFF,green/K16342%09%23FFFFFF,green/K04387%09%23FFFFFF,red/K04415%09%23FFFFFF,red/K03158%09%23FFFFFF,red/K04466%09%23FFFFFF,red/K04852%09%23FFFFFF,green/K04869%09%23FFFFFF,green/K04870%09%23FFFFFF,green/K04431%09%23FFFFFF,green/K04373%09%2…
ko04750	Inflammatory mediator regulation of TRP channels	Organismal Systems	Sensory system	7	7	14	96	0.0698456	0.391987	gene787,gene12841,gene297,gene13190,gene10212,gene19293,gene13332	gene18688,gene9837,gene9838,gene9836,gene22015,gene4168,gene5185	K07418,K00922,K04723,K03915,K04441,K16343	K08041,K04829,K08048,K16342,K01116	http://www.kegg.jp/kegg-bin/show_pathway?map04750/K04829%09%23FFFFFF,green/K03915%09%23FFFFFF,red/K04723%09%23FFFFFF,red/K08048%09%23FFFFFF,green/K16342%09%23FFFFFF,green/K16343%09%23FFFFFF,red/K08041%09%23FFFFFF,green/K07418%09%23FFFFFF,red/K00922%09%23FFFFFF,red/K04441%09%23FFFFFF,red/K01116%09%23FFFFFF,green/
ko00220	Arginine biosynthesis	Metabolism	Amino acid metabolism	4	0	4	17	0.0712704	0.391987	gene18253,gene18255,gene17448,gene12372	-	K01755,K01940,K01915	-	http://www.kegg.jp/kegg-bin/show_pathway?map00220/K01915%09%23FFFFFF,red/K01940%09%23FFFFFF,red/K01755%09%23FFFFFF,red/
ko00910	Nitrogen metabolism	Metabolism	Energy metabolism	1	3	4	17	0.0712704	0.391987	gene12372	gene18428,gene4979,gene4978	K01915	K01672,K18245,K18246	http://www.kegg.jp/kegg-bin/show_pathway?map00910/K01672%09%23FFFFFF,green/K18245%09%23FFFFFF,green/K01915%09%23FFFFFF,red/K18246%09%23FFFFFF,green/
ko04921	Oxytocin signaling pathway	Organismal Systems	Endocrine system	7	12	19	142	0.0803404	0.422837	gene20767,gene17903,gene8767,gene20075,gene13190,gene19293,gene10077	gene9837,gene17879,gene9836,gene782,gene4168,gene24720,gene12825,gene5185,gene17876,gene9838,gene18584,gene25973	K04999,K01242,K06625,K04379,K00922,K04996	K07198,K04869,K04998,K04870,K12755,K08048,K16342,K04464,K07200,K08041	http://www.kegg.jp/kegg-bin/show_pathway?map04921/K04379%09%23FFFFFF,red/K04464%09%23FFFFFF,green/K16342%09%23FFFFFF,green/K08041%09%23FFFFFF,green/K04999%09%23FFFFFF,red/K06625%09%23FFFFFF,red/K00922%09%23FFFFFF,red/K04996%09%23FFFFFF,red/K07198%09%23FFFFFF,green/K04869%09%23FFFFFF,green/K04998%09%23FFFFFF,green/K04870%09%23FFFFFF,green/K12755%09%23FFFFFF,green/K08048%09%23FFFFFF,green/K07200%09…
ko04640	Hematopoietic cell lineage	Organismal Systems	Immune system	7	2	9	56	0.0807672	0.422837	gene2100,gene20742,gene3822,gene2101,gene9705,gene118,gene2177	gene21536,gene1624	K04387,K06256,K05405,K05453,K05066,K05068	K06261,K06449	http://www.kegg.jp/kegg-bin/show_pathway?map04640/K06256%09%23FFFFFF,red/K06261%09%23FFFFFF,green/K05453%09%23FFFFFF,red/K05068%09%23FFFFFF,red/K04387%09%23FFFFFF,red/K06449%09%23FFFFFF,green/K05405%09%23FFFFFF,red/K05066%09%23FFFFFF,red/
ko00592	alpha-Linolenic acid metabolism	Metabolism	Lipid metabolism	2	3	5	25	0.0828723	0.422837	gene787,gene19353	gene9837,gene9838,gene9836	K16343,K01047	K16342	http://www.kegg.jp/kegg-bin/show_pathway?map00592/K16342%09%23FFFFFF,green/K16343%09%23FFFFFF,red/K01047%09%23FFFFFF,red/
ko04611	Platelet activation	Organismal Systems	Immune system	7	8	15	109	0.0924745	0.422837	gene1225,gene7945,gene297,gene913,gene13190,gene7944,gene19293	gene21536,gene9837,gene24026,gene9838,gene9836,gene4168,gene3736,gene5185	K03903,K00922,K04441,K03900,K03905,K01832	K08041,K06261,K06236,K08048,K16342	http://www.kegg.jp/kegg-bin/show_pathway?map04611/K03903%09%23FFFFFF,red/K06261%09%23FFFFFF,green/K06236%09%23FFFFFF,green/K08048%09%23FFFFFF,green/K16342%09%23FFFFFF,green/K03900%09%23FFFFFF,red/K03905%09%23FFFFFF,red/K08041%09%23FFFFFF,green/K00922%09%23FFFFFF,red/K04441%09%23FFFFFF,red/K01832%09%23FFFFFF,red/
ko01051	Biosynthesis of ansamycins	Metabolism	Metabolism of terpenoids and polyketides	1	0	1	1	0.0951841	0.422837	gene15051	-	K00615	-	http://www.kegg.jp/kegg-bin/show_pathway?map01051/K00615%09%23FFFFFF,red/
ko00623	Toluene degradation	Metabolism	Xenobiotics biodegradation and metabolism	1	0	1	1	0.0951841	0.422837	gene4434	-	K01061	-	http://www.kegg.jp/kegg-bin/show_pathway?map00623/K01061%09%23FFFFFF,red/
ko00364	Fluorobenzoate degradation	Metabolism	Xenobiotics biodegradation and metabolism	1	0	1	1	0.0951841	0.422837	gene4434	-	K01061	-	http://www.kegg.jp/kegg-bin/show_pathway?map00364/K01061%09%23FFFFFF,red/
ko00361	Chlorocyclohexane and chlorobenzene degradation	Metabolism	Xenobiotics biodegradation and metabolism	1	0	1	1	0.0951841	0.422837	gene4434	-	K01061	-	http://www.kegg.jp/kegg-bin/show_pathway?map00361/K01061%09%23FFFFFF,red/
ko00944	Flavone and flavonol biosynthesis	Metabolism	Biosynthesis of other secondary metabolites	1	0	1	1	0.0951841	0.422837	gene18252	-	K01195	-	http://www.kegg.jp/kegg-bin/show_pathway?map00944/K01195%09%23FFFFFF,red/
ko00901	Indole alkaloid biosynthesis	Metabolism	Biosynthesis of other secondary metabolites	0	1	1	1	0.0951841	0.422837	-	gene4462	-	K01593	http://www.kegg.jp/kegg-bin/show_pathway?map00901/K01593%09%23FFFFFF,green/
ko00140	Steroid hormone biosynthesis	Metabolism	Lipid metabolism	6	0	6	34	0.0987924	0.430586	gene13784,gene16609,gene20848,gene8419,gene4858,gene13783	-	K01016,K07430,K00545,K15680,K07408	-	http://www.kegg.jp/kegg-bin/show_pathway?map00140/K01016%09%23FFFFFF,red/K07430%09%23FFFFFF,red/K00545%09%23FFFFFF,red/K07408%09%23FFFFFF,red/K15680%09%23FFFFFF,red/
ko04919	Thyroid hormone signaling pathway	Organismal Systems	Endocrine system	7	7	14	102	0.103187	0.438293	gene10122,gene12354,gene7870,gene11608,gene13190,gene1060,gene19293	gene18688,gene1885,gene7176,gene7265,gene17536,gene6626,gene20199	K08526,K11220,K00922,K17904,K08747,K01540	K15156,K17903,K05852,K02599,K01116,K01538,K09101	http://www.kegg.jp/kegg-bin/show_pathway?map04919/K08526%09%23FFFFFF,red/K17903%09%23FFFFFF,green/K17904%09%23FFFFFF,red/K15156%09%23FFFFFF,green/K11220%09%23FFFFFF,red/K00922%09%23FFFFFF,red/K05852%09%23FFFFFF,green/K02599%09%23FFFFFF,green/K09101%09%23FFFFFF,green/K01538%09%23FFFFFF,green/K01116%09%23FFFFFF,green/K08747%09%23FFFFFF,red/K01540%09%23FFFFFF,red/
ko04622	RIG-I-like receptor signaling pathway	Organismal Systems	Immune system	7	2	9	59	0.104355	0.438293	gene17833,gene9591,gene297,gene15405,gene11855,gene20819,gene11657	gene21253,gene19661	K10652,K09447,K04398,K07211,K04441,K12647,K12654	K07209,K12652	http://www.kegg.jp/kegg-bin/show_pathway?map04622/K09447%09%23FFFFFF,red/K10652%09%23FFFFFF,red/K07209%09%23FFFFFF,green/K04398%09%23FFFFFF,red/K12652%09%23FFFFFF,green/K07211%09%23FFFFFF,red/K04441%09%23FFFFFF,red/K12647%09%23FFFFFF,red/K12654%09%23FFFFFF,red/
ko04976	Bile secretion	Organismal Systems	Digestive system	3	6	9	60	0.113001	0.450055	gene14135,gene5902,gene7870	gene614,gene6141,gene4979,gene4168,gene20199,gene5185	K01253,K01540,K14361	K08041,K18245,K08048,K08537,K01253,K01538	http://www.kegg.jp/kegg-bin/show_pathway?map04976/K08048%09%23FFFFFF,green/K08537%09%23FFFFFF,green/K08041%09%23FFFFFF,green/K18245%09%23FFFFFF,green/K01253%09%23FFFFFF,purple/K01540%09%23FFFFFF,red/K01538%09%23FFFFFF,green/K14361%09%23FFFFFF,red/
ko04664	Fc epsilon RI signaling pathway	Organismal Systems	Immune system	4	5	9	60	0.113001	0.450055	gene297,gene13190,gene19293,gene818	gene18688,gene9837,gene9838,gene9836,gene25406	K00922,K07860,K04441	K04431,K16342,K01116	http://www.kegg.jp/kegg-bin/show_pathway?map04664/K07860%09%23FFFFFF,red/K00922%09%23FFFFFF,red/K04431%09%23FFFFFF,green/K16342%09%23FFFFFF,green/K04441%09%23FFFFFF,red/K01116%09%23FFFFFF,green/
ko03320	PPAR signaling pathway	Organismal Systems	Endocrine system	7	2	9	60	0.113001	0.450055	gene12354,gene20187,gene7830,gene11914,gene1933,gene11192,gene3438	gene10914,gene6603	K08526,K08757,K07431,K01897,K00864,K00488	K08756,K06086	http://www.kegg.jp/kegg-bin/show_pathway?map03320/K08526%09%23FFFFFF,red/K01897%09%23FFFFFF,red/K08756%09%23FFFFFF,green/K00864%09%23FFFFFF,red/K08757%09%23FFFFFF,red/K07431%09%23FFFFFF,red/K06086%09%23FFFFFF,green/K00488%09%23FFFFFF,red/
ko04726	Serotonergic synapse	Organismal Systems	Nervous system	5	8	13	95	0.11532	0.450173	gene23319,gene10962,gene12841,gene11005,gene20075	gene9508,gene9837,gene4462,gene9838,gene9836,gene2131,gene11230,gene18342	K04163,K04999,K07418,K04545,K00461	K00502,K05037,K01593,K16342,K08155,K05181	http://www.kegg.jp/kegg-bin/show_pathway?map04726/K00502%09%23FFFFFF,green/K01593%09%23FFFFFF,green/K16342%09%23FFFFFF,green/K00461%09%23FFFFFF,red/K04163%09%23FFFFFF,red/K04999%09%23FFFFFF,red/K05037%09%23FFFFFF,green/K07418%09%23FFFFFF,red/K04545%09%23FFFFFF,red/K08155%09%23FFFFFF,green/K05181%09%23FFFFFF,green/
ko04911	Insulin secretion	Organismal Systems	Endocrine system	2	8	10	69	0.116928	0.450173	gene22539,gene7870	gene4168,gene5802,gene9786,gene5185,gene13461,gene20420,gene9500,gene20199	K09048,K01540	K09048,K08048,K18211,K08041,K04944,K05032,K04938,K01538	http://www.kegg.jp/kegg-bin/show_pathway?map04911/K09048%09%23FFFFFF,purple/K08048%09%23FFFFFF,green/K18211%09%23FFFFFF,green/K08041%09%23FFFFFF,green/K04944%09%23FFFFFF,green/K05032%09%23FFFFFF,green/K04938%09%23FFFFFF,green/K01538%09%23FFFFFF,green/K01540%09%23FFFFFF,red/
ko04270	Vascular smooth muscle contraction	Organismal Systems	Circulatory system	6	9	15	114	0.123027	0.465888	gene787,gene19353,gene19637,gene19732,gene13382,gene4282	gene9837,gene9836,gene4168,gene19608,gene5185,gene13461,gene9838,gene18584,gene18958	K04135,K16366,K16367,K16343,K12336,K01047	K08041,K12755,K08048,K16342,K04938,K05227,K12315	http://www.kegg.jp/kegg-bin/show_pathway?map04270/K08048%09%23FFFFFF,green/K12755%09%23FFFFFF,green/K16342%09%23FFFFFF,green/K16367%09%23FFFFFF,red/K16343%09%23FFFFFF,red/K08041%09%23FFFFFF,green/K04135%09%23FFFFFF,red/K16366%09%23FFFFFF,red/K04938%09%23FFFFFF,green/K12336%09%23FFFFFF,red/K12315%09%23FFFFFF,green/K05227%09%23FFFFFF,green/K01047%09%23FFFFFF,red/
ko04068	FoxO signaling pathway	Environmental Information Processing	Signal transduction	11	5	16	124	0.129226	0.480304	gene20767,gene297,gene13190,gene11349,gene23041,gene13347,gene3822,gene21747,gene21395,gene5150,gene19293	gene23478,gene19661,gene24720,gene12825,gene5955	K15618,K10305,K06625,K15464,K05405,K00922,K04692,K04441,K04402	K07209,K07198,K04685,K13376,K07200	http://www.kegg.jp/kegg-bin/show_pathway?map04068/K07198%09%23FFFFFF,green/K15618%09%23FFFFFF,red/K15464%09%23FFFFFF,red/K04685%09%23FFFFFF,green/K07200%09%23FFFFFF,green/K04402%09%23FFFFFF,red/K10305%09%23FFFFFF,red/K06625%09%23FFFFFF,red/K07209%09%23FFFFFF,green/K05405%09%23FFFFFF,red/K00922%09%23FFFFFF,red/K04692%09%23FFFFFF,red/K13376%09%23FFFFFF,green/K04441%09%23FFFFFF,red/
ko04662	B cell receptor signaling pathway	Organismal Systems	Immune system	7	2	9	62	0.131436	0.480304	gene13190,gene8532,gene19293,gene10077,gene22523,gene818,gene10925	gene19661,gene9539	K12230,K04379,K12229,K00922,K07860,K06504	K07209,K06508	http://www.kegg.jp/kegg-bin/show_pathway?map04662/K12230%09%23FFFFFF,red/K04379%09%23FFFFFF,red/K06508%09%23FFFFFF,green/K07860%09%23FFFFFF,red/K12229%09%23FFFFFF,red/K06504%09%23FFFFFF,red/K07209%09%23FFFFFF,green/K00922%09%23FFFFFF,red/
ko04964	Proximal tubule bicarbonate reclamation	Organismal Systems	Excretory system	1	3	4	21	0.133071	0.480304	gene7870	gene4979,gene18428,gene20199	K01540	K18245,K01538,K18246	http://www.kegg.jp/kegg-bin/show_pathway?map04964/K18245%09%23FFFFFF,green/K01538%09%23FFFFFF,green/K01540%09%23FFFFFF,red/K18246%09%23FFFFFF,green/
ko04360	Axon guidance	Organismal Systems	Development	7	13	20	163	0.142526	0.504827	gene13791,gene17469,gene8824,gene570,gene13190,gene19293,gene818	gene18688,gene7075,gene8442,gene11098,gene21957,gene15552,gene24464,gene26193,gene19552,gene1458,gene25617,gene21678,gene12063	K06529,K16359,K00922,K07860,K07520,K06572	K06550,K06838,K04966,K07520,K16351,K20020,K05734,K04189,K20013,K06842,K07521,K01116	http://www.kegg.jp/kegg-bin/show_pathway?map04360/K06838%09%23FFFFFF,green/K06550%09%23FFFFFF,green/K07860%09%23FFFFFF,red/K07520%09%23FFFFFF,purple/K20020%09%23FFFFFF,green/K04189%09%23FFFFFF,green/K00922%09%23FFFFFF,red/K20013%09%23FFFFFF,green/K06842%09%23FFFFFF,green/K01116%09%23FFFFFF,green/K07521%09%23FFFFFF,green/K06572%09%23FFFFFF,red/K04966%09%23FFFFFF,green/K16359%09%23FFFFFF,red/K16351…
ko04370	VEGF signaling pathway	Environmental Information Processing	Signal transduction	4	4	8	55	0.148199	0.504827	gene297,gene13190,gene19293,gene818	gene18688,gene9837,gene9838,gene9836	K00922,K07860,K04441	K16342,K01116	http://www.kegg.jp/kegg-bin/show_pathway?map04370/K07860%09%23FFFFFF,red/K00922%09%23FFFFFF,red/K16342%09%23FFFFFF,green/K04441%09%23FFFFFF,red/K01116%09%23FFFFFF,green/
ko00860	Porphyrin and chlorophyll metabolism	Metabolism	Metabolism of cofactors and vitamins	4	0	4	22	0.151108	0.504827	gene13628,gene18252,gene7476,gene847	-	K01195,K13624,K14735,K00510	-	http://www.kegg.jp/kegg-bin/show_pathway?map00860/K13624%09%23FFFFFF,red/K01195%09%23FFFFFF,red/K00510%09%23FFFFFF,red/K14735%09%23FFFFFF,red/
ko00190	Oxidative phosphorylation	Metabolism	Energy metabolism	3	12	15	118	0.151222	0.504827	gene921,gene23248,gene4980	gene26631,gene23827,gene26635,gene26629,gene26636,gene26627,gene26638,gene26628,gene26632,gene26630,gene26637,gene26639	K02272,K02146,K02154	K02125,K03884,K00412,K03879,K02126,K02261,K03881,K02273,K03882,K02256,K03878,K03883	http://www.kegg.jp/kegg-bin/show_pathway?map00190/K02125%09%23FFFFFF,green/K00412%09%23FFFFFF,green/K03884%09%23FFFFFF,green/K02126%09%23FFFFFF,green/K03879%09%23FFFFFF,green/K02261%09%23FFFFFF,green/K03881%09%23FFFFFF,green/K02273%09%23FFFFFF,green/K02154%09%23FFFFFF,red/K03882%09%23FFFFFF,green/K02272%09%23FFFFFF,red/K02256%09%23FFFFFF,green/K02146%09%23FFFFFF,red/K03883%09%23FFFFFF,green/K0387…
ko04916	Melanogenesis	Organismal Systems	Endocrine system	4	8	12	91	0.15387	0.504827	gene2383,gene3572,gene22539,gene4282	gene3449,gene4168,gene24049,gene9786,gene16640,gene5185,gene15029,gene3447	K09048,K16366,K04198,K02375	K08041,K00312,K00572,K09048,K02842,K08048,K01064,K04490	http://www.kegg.jp/kegg-bin/show_pathway?map04916/K00312%09%23FFFFFF,green/K09048%09%23FFFFFF,purple/K08048%09%23FFFFFF,green/K04490%09%23FFFFFF,green/K08041%09%23FFFFFF,green/K00572%09%23FFFFFF,green/K16366%09%23FFFFFF,red/K02842%09%23FFFFFF,green/K04198%09%23FFFFFF,red/K01064%09%23FFFFFF,green/K02375%09%23FFFFFF,red/
ko04340	Hedgehog signaling pathway	Environmental Information Processing	Signal transduction	0	7	7	47	0.155152	0.504827	-	gene12684,gene3449,gene1458,gene11903,gene15029,gene8073,gene3447	-	K11101,K00312,K00572,K11989,K06231,K01064,K20020	http://www.kegg.jp/kegg-bin/show_pathway?map04340/K00312%09%23FFFFFF,green/K11101%09%23FFFFFF,green/K00572%09%23FFFFFF,green/K11989%09%23FFFFFF,green/K06231%09%23FFFFFF,green/K20020%09%23FFFFFF,green/K01064%09%23FFFFFF,green/
ko04918	Thyroid hormone synthesis	Organismal Systems	Endocrine system	4	4	8	56	0.159437	0.504827	gene22653,gene22539,gene7870,gene14942	gene4168,gene9786,gene20199,gene5185	K09048,K00432,K01540	K08041,K09048,K08048,K01538	http://www.kegg.jp/kegg-bin/show_pathway?map04918/K08041%09%23FFFFFF,green/K00432%09%23FFFFFF,red/K09048%09%23FFFFFF,purple/K08048%09%23FFFFFF,green/K01538%09%23FFFFFF,green/K01540%09%23FFFFFF,red/
ko00010	Glycolysis / Gluconeogenesis	Metabolism	Carbohydrate metabolism	7	1	8	56	0.159437	0.504827	gene1314,gene14117,gene1290,gene18656,gene19283,gene13752,gene9514	gene10819	K00134,K00129,K00016,K08074,K01895,K01689	K00844	http://www.kegg.jp/kegg-bin/show_pathway?map00010/K00016%09%23FFFFFF,red/K00129%09%23FFFFFF,red/K00134%09%23FFFFFF,red/K08074%09%23FFFFFF,red/K01689%09%23FFFFFF,red/K01895%09%23FFFFFF,red/K00844%09%23FFFFFF,green/
ko00270	Cysteine and methionine metabolism	Metabolism	Amino acid metabolism	3	3	6	39	0.161731	0.504827	gene17117,gene1067,gene9514	gene24477,gene22733,gene7462	K00826,K03334,K00016	K17398,K08963,K00544	http://www.kegg.jp/kegg-bin/show_pathway?map00270/K17398%09%23FFFFFF,green/K00826%09%23FFFFFF,red/K03334%09%23FFFFFF,red/K00016%09%23FFFFFF,red/K00544%09%23FFFFFF,green/K08963%09%23FFFFFF,green/
ko04920	Adipocytokine signaling pathway	Organismal Systems	Endocrine system	6	3	9	65	0.161827	0.504827	gene12354,gene21395,gene1394,gene7830,gene11192,gene17966	gene19661,gene12825,gene24720	K08526,K01897,K03158,K04692,K04696	K07198,K07209,K07200	http://www.kegg.jp/kegg-bin/show_pathway?map04920/K07209%09%23FFFFFF,green/K07198%09%23FFFFFF,green/K08526%09%23FFFFFF,red/K01897%09%23FFFFFF,red/K04692%09%23FFFFFF,red/K03158%09%23FFFFFF,red/K07200%09%23FFFFFF,green/K04696%09%23FFFFFF,red/
ko00360	Phenylalanine metabolism	Metabolism	Amino acid metabolism	2	1	3	15	0.165688	0.504827	gene17117,gene14117	gene4462	K03334,K00129	K01593	http://www.kegg.jp/kegg-bin/show_pathway?map00360/K03334%09%23FFFFFF,red/K01593%09%23FFFFFF,green/K00129%09%23FFFFFF,red/
ko00680	Methane metabolism	Metabolism	Energy metabolism	3	1	4	23	0.170008	0.504827	gene1314,gene18656,gene19283	gene16141	K01689,K01895	K00600	http://www.kegg.jp/kegg-bin/show_pathway?map00680/K01895%09%23FFFFFF,red/K01689%09%23FFFFFF,red/K00600%09%23FFFFFF,green/
ko04670	Leukocyte transendothelial migration	Organismal Systems	Immune system	9	4	13	102	0.17022	0.504827	gene12492,gene297,gene829,gene7144,gene20820,gene13190,gene19293,gene12435,gene818	gene18688,gene18584,gene7681,gene12063	K08010,K07860,K05871,K08012,K00922,K08015,K04441,K06527	K04189,K12755,K01116,K08008	http://www.kegg.jp/kegg-bin/show_pathway?map04670/K08010%09%23FFFFFF,red/K07860%09%23FFFFFF,red/K12755%09%23FFFFFF,green/K05871%09%23FFFFFF,red/K04189%09%23FFFFFF,green/K08012%09%23FFFFFF,red/K00922%09%23FFFFFF,red/K08015%09%23FFFFFF,red/K04441%09%23FFFFFF,red/K06527%09%23FFFFFF,red/K01116%09%23FFFFFF,green/K08008%09%23FFFFFF,green/
ko04725	Cholinergic synapse	Organismal Systems	Nervous system	7	5	12	93	0.171643	0.504827	gene23319,gene23142,gene22539,gene17903,gene13190,gene19293,gene10077	gene5190,gene782,gene4168,gene9786,gene5185	K04808,K09048,K04379,K00922,K04996,K04545	K08041,K09048,K04928,K04998,K08048	http://www.kegg.jp/kegg-bin/show_pathway?map04725/K04928%09%23FFFFFF,green/K04379%09%23FFFFFF,red/K09048%09%23FFFFFF,purple/K04998%09%23FFFFFF,green/K08048%09%23FFFFFF,green/K08041%09%23FFFFFF,green/K04808%09%23FFFFFF,red/K00922%09%23FFFFFF,red/K04996%09%23FFFFFF,red/K04545%09%23FFFFFF,red/
ko04212	Longevity regulating pathway - worm	Organismal Systems	Aging	6	3	9	66	0.172647	0.504827	gene14448,gene12841,gene297,gene14447,gene13190,gene19293	gene26045,gene25232,gene23838	K14739,K00922,K07418,K04441	K09414	http://www.kegg.jp/kegg-bin/show_pathway?map04212/K14739%09%23FFFFFF,red/K09414%09%23FFFFFF,green/K07418%09%23FFFFFF,red/K00922%09%23FFFFFF,red/K04441%09%23FFFFFF,red/
ko04110	Cell cycle	Cellular Processes	Cell growth and death	3	11	14	112	0.176816	0.510556	gene20767,gene21747,gene23041	gene23478,gene20057,gene846,gene5022,gene25432,gene15109,gene7234,gene4768,gene18645,gene12060,gene5955	K06625,K04402	K02541,K02209,K04685,K17454,K02540,K02212,K06626,K02542,K13376,K06636,K02216	http://www.kegg.jp/kegg-bin/show_pathway?map04110/K02541%09%23FFFFFF,green/K02209%09%23FFFFFF,green/K04685%09%23FFFFFF,green/K17454%09%23FFFFFF,green/K04402%09%23FFFFFF,red/K02540%09%23FFFFFF,green/K06625%09%23FFFFFF,red/K02212%09%23FFFFFF,green/K06626%09%23FFFFFF,green/K02542%09%23FFFFFF,green/K13376%09%23FFFFFF,green/K02216%09%23FFFFFF,green/K06636%09%23FFFFFF,green/
ko00660	C5-Branched dibasic acid metabolism	Metabolism	Carbohydrate metabolism	1	0	1	2	0.181316	0.510782	gene2390	-	K17724	-	http://www.kegg.jp/kegg-bin/show_pathway?map00660/K17724%09%23FFFFFF,red/
ko00261	Monobactam biosynthesis	Metabolism	Biosynthesis of other secondary metabolites	1	0	1	2	0.181316	0.510782	gene10787	-	K13811	-	http://www.kegg.jp/kegg-bin/show_pathway?map00261/K13811%09%23FFFFFF,red/
ko04966	Collecting duct acid secretion	Organismal Systems	Excretory system	2	2	4	24	0.189677	0.518823	gene921,gene4980	gene4979,gene25158	K02146,K02154	K18245,K06573	http://www.kegg.jp/kegg-bin/show_pathway?map04966/K18245%09%23FFFFFF,green/K02146%09%23FFFFFF,red/K02154%09%23FFFFFF,red/K06573%09%23FFFFFF,green/
ko00720	Carbon fixation pathways in prokaryotes	Metabolism	Energy metabolism	2	1	3	16	0.190363	0.518823	gene18656,gene23408	gene25497	K01681,K01895	K01958	http://www.kegg.jp/kegg-bin/show_pathway?map00720/K01681%09%23FFFFFF,red/K01958%09%23FFFFFF,green/K01895%09%23FFFFFF,red/
ko04974	Protein digestion and absorption	Organismal Systems	Digestive system	1	9	10	77	0.194172	0.518823	gene7870	gene17521,gene6913,gene10824,gene11565,gene24026,gene3736,gene18138,gene15084,gene20199	K01540	K06823,K16629,K16628,K06236,K16617,K19721,K14211,K01538	http://www.kegg.jp/kegg-bin/show_pathway?map04974/K16628%09%23FFFFFF,green/K06823%09%23FFFFFF,green/K06236%09%23FFFFFF,green/K19721%09%23FFFFFF,green/K14211%09%23FFFFFF,green/K16629%09%23FFFFFF,green/K16617%09%23FFFFFF,green/K01540%09%23FFFFFF,red/K01538%09%23FFFFFF,green/
ko04113	Meiosis - yeast	Cellular Processes	Cell growth and death	0	7	7	50	0.194181	0.518823	-	gene4768,gene20057,gene846,gene12060,gene25432,gene15109,gene7234	-	K02212,K02541,K02209,K02542,K06636,K02216,K02540	http://www.kegg.jp/kegg-bin/show_pathway?map04113/K02541%09%23FFFFFF,green/K02212%09%23FFFFFF,green/K02209%09%23FFFFFF,green/K02542%09%23FFFFFF,green/K02216%09%23FFFFFF,green/K06636%09%23FFFFFF,green/K02540%09%23FFFFFF,green/
ko04721	Synaptic vesicle cycle	Organismal Systems	Nervous system	4	4	8	59	0.195401	0.518823	gene23120,gene921,gene6879,gene4980	gene15629,gene11230,gene5802,gene17345	K15294,K02146,K02154,K15291	K15292,K15294,K18211,K08155	http://www.kegg.jp/kegg-bin/show_pathway?map04721/K15292%09%23FFFFFF,green/K15294%09%23FFFFFF,purple/K18211%09%23FFFFFF,green/K02146%09%23FFFFFF,red/K08155%09%23FFFFFF,green/K02154%09%23FFFFFF,red/K15291%09%23FFFFFF,red/
ko00982	Drug metabolism - cytochrome P450	Metabolism	Xenobiotics biodegradation and metabolism	5	0	5	33	0.200823	0.527159	gene14117,gene1045,gene8046,gene8169,gene6937	-	K00129,K00799,K04097	-	http://www.kegg.jp/kegg-bin/show_pathway?map00982/K00799%09%23FFFFFF,red/K00129%09%23FFFFFF,red/K04097%09%23FFFFFF,red/
ko04150	mTOR signaling pathway	Environmental Information Processing	Signal transduction	3	4	7	51	0.207988	0.538989	gene10840,gene13190,gene19293	gene19661,gene13391,gene12825,gene6343	K08270,K00922	K07198,K07209,K03259,K04373	http://www.kegg.jp/kegg-bin/show_pathway?map04150/K07209%09%23FFFFFF,green/K07198%09%23FFFFFF,green/K08270%09%23FFFFFF,red/K00922%09%23FFFFFF,red/K03259%09%23FFFFFF,green/K04373%09%23FFFFFF,green/
ko04724	Glutamatergic synapse	Organismal Systems	Nervous system	3	9	12	97	0.209996	0.538989	gene23319,gene12372,gene21534	gene9837,gene9836,gene4168,gene1723,gene5185,gene9685,gene9838,gene19,gene7860	K01915,K04545,K05617	K08041,K15009,K05199,K08048,K05201,K16342	http://www.kegg.jp/kegg-bin/show_pathway?map04724/K05199%09%23FFFFFF,green/K08048%09%23FFFFFF,green/K01915%09%23FFFFFF,red/K16342%09%23FFFFFF,green/K08041%09%23FFFFFF,green/K15009%09%23FFFFFF,green/K05201%09%23FFFFFF,green/K04545%09%23FFFFFF,red/K05617%09%23FFFFFF,red/
ko00100	Steroid biosynthesis	Metabolism	Lipid metabolism	1	2	3	17	0.215883	0.543233	gene10999	gene20129,gene7765	K01052	K00227,K07748	http://www.kegg.jp/kegg-bin/show_pathway?map00100/K01052%09%23FFFFFF,red/K07748%09%23FFFFFF,green/K00227%09%23FFFFFF,green/
ko04915	Estrogen signaling pathway	Organismal Systems	Endocrine system	7	3	10	79	0.216352	0.543233	gene22539,gene20659,gene20075,gene13190,gene16044,gene19293,gene10077	gene4168,gene9786,gene5185	K04999,K09571,K09048,K04379,K04246,K00922	K08041,K09048,K08048	http://www.kegg.jp/kegg-bin/show_pathway?map04915/K08041%09%23FFFFFF,green/K04999%09%23FFFFFF,red/K09571%09%23FFFFFF,red/K04379%09%23FFFFFF,red/K09048%09%23FFFFFF,purple/K00922%09%23FFFFFF,red/K04246%09%23FFFFFF,red/K08048%09%23FFFFFF,green/
ko00565	Ether lipid metabolism	Metabolism	Lipid metabolism	3	3	6	43	0.22165	0.55055	gene787,gene19353,gene10927	gene9837,gene9838,gene9836	K04628,K16343,K01047	K16342	http://www.kegg.jp/kegg-bin/show_pathway?map00565/K04628%09%23FFFFFF,red/K16342%09%23FFFFFF,green/K16343%09%23FFFFFF,red/K01047%09%23FFFFFF,red/
ko04142	Lysosome	Cellular Processes	Transport and catabolism	13	0	13	108	0.225885	0.553937	gene10999,gene13223,gene23140,gene18252,gene2766,gene431,gene11926,gene9558,gene20544,gene921,gene5039,gene4980,gene19720	-	K01052,K01275,K01379,K01217,K01137,K12347,K01195,K12395,K02154,K01368,K02146,K12387	-	http://www.kegg.jp/kegg-bin/show_pathway?map04142/K01275%09%23FFFFFF,red/K01052%09%23FFFFFF,red/K01217%09%23FFFFFF,red/K01379%09%23FFFFFF,red/K12347%09%23FFFFFF,red/K01137%09%23FFFFFF,red/K12395%09%23FFFFFF,red/K01195%09%23FFFFFF,red/K02154%09%23FFFFFF,red/K01368%09%23FFFFFF,red/K02146%09%23FFFFFF,red/K12387%09%23FFFFFF,red/
ko04211	Longevity regulating pathway	Organismal Systems	Aging	4	6	10	80	0.227809	0.553937	gene6697,gene22539,gene13190,gene19293	gene13391,gene4168,gene9786,gene24720,gene12825,gene5185	K10141,K09048,K00922	K08041,K07198,K09048,K08048,K03259,K07200	http://www.kegg.jp/kegg-bin/show_pathway?map04211/K07198%09%23FFFFFF,green/K08041%09%23FFFFFF,green/K10141%09%23FFFFFF,red/K09048%09%23FFFFFF,purple/K00922%09%23FFFFFF,red/K03259%09%23FFFFFF,green/K08048%09%23FFFFFF,green/K07200%09%23FFFFFF,green/
ko04145	Phagosome	Cellular Processes	Transport and catabolism	11	4	15	128	0.235001	0.563108	gene1323,gene12030,gene3661,gene17074,gene829,gene20544,gene921,gene17361,gene3659,gene12435,gene4980	gene13629,gene23969,gene3660,gene7681	K01330,K10160,K06560,K08010,K05653,K02154,K08012,K01368,K13884,K02146	K06560,K07375,K07374,K08008	http://www.kegg.jp/kegg-bin/show_pathway?map04145/K10160%09%23FFFFFF,red/K01330%09%23FFFFFF,red/K06560%09%23FFFFFF,purple/K07375%09%23FFFFFF,green/K08010%09%23FFFFFF,red/K05653%09%23FFFFFF,red/K07374%09%23FFFFFF,green/K02154%09%23FFFFFF,red/K08012%09%23FFFFFF,red/K01368%09%23FFFFFF,red/K13884%09%23FFFFFF,red/K02146%09%23FFFFFF,red/K08008%09%23FFFFFF,green/
ko04973	Carbohydrate digestion and absorption	Organismal Systems	Digestive system	3	2	5	35	0.236456	0.563108	gene7870,gene13190,gene19293	gene10819,gene20199	K00922,K01540	K00844,K01538	http://www.kegg.jp/kegg-bin/show_pathway?map04973/K00922%09%23FFFFFF,red/K00844%09%23FFFFFF,green/K01538%09%23FFFFFF,green/K01540%09%23FFFFFF,red/
ko00521	Streptomycin biosynthesis	Metabolism	Biosynthesis of other secondary metabolites	1	1	2	10	0.245275	0.578149	gene4634	gene10819	K01092	K00844	http://www.kegg.jp/kegg-bin/show_pathway?map00521/K01092%09%23FFFFFF,red/K00844%09%23FFFFFF,green/
ko00830	Retinol metabolism	Metabolism	Metabolism of cofactors and vitamins	5	0	5	36	0.254891	0.594747	gene13784,gene19383,gene22950,gene14650,gene13783	-	K11146,K07249,K00515,K07408	-	http://www.kegg.jp/kegg-bin/show_pathway?map00830/K11146%09%23FFFFFF,red/K07249%09%23FFFFFF,red/K00515%09%23FFFFFF,red/K07408%09%23FFFFFF,red/
ko00290	Valine, leucine and isoleucine biosynthesis	Metabolism	Amino acid metabolism	1	0	1	3	0.259257	0.598883	gene1067	-	K00826	-	http://www.kegg.jp/kegg-bin/show_pathway?map00290/K00826%09%23FFFFFF,red/
ko04660	T cell receptor signaling pathway	Organismal Systems	Immune system	7	4	11	94	0.280695	0.614807	gene21142,gene12254,gene3600,gene297,gene13190,gene19293,gene10077	gene18688,gene19661,gene21957,gene25406	K06478,K04379,K00922,K04415,K04441,K04466	K07209,K04431,K01116,K05734	http://www.kegg.jp/kegg-bin/show_pathway?map04660/K04379%09%23FFFFFF,red/K04431%09%23FFFFFF,green/K05734%09%23FFFFFF,green/K07209%09%23FFFFFF,green/K06478%09%23FFFFFF,red/K00922%09%23FFFFFF,red/K04415%09%23FFFFFF,red/K04441%09%23FFFFFF,red/K04466%09%23FFFFFF,red/K01116%09%23FFFFFF,green/
ko00564	Glycerophospholipid metabolism	Metabolism	Lipid metabolism	6	5	11	94	0.280695	0.614807	gene6362,gene787,gene19353,gene7030,gene23407,gene8328	gene9837,gene9838,gene7554,gene9836,gene8174	K15728,K00901,K13506,K16343,K13523,K01047	K00901,K14286,K16342	http://www.kegg.jp/kegg-bin/show_pathway?map00564/K00901%09%23FFFFFF,purple/K13506%09%23FFFFFF,red/K16342%09%23FFFFFF,green/K16343%09%23FFFFFF,red/K15728%09%23FFFFFF,red/K14286%09%23FFFFFF,green/K13523%09%23FFFFFF,red/K01047%09%23FFFFFF,red/
ko00561	Glycerolipid metabolism	Metabolism	Lipid metabolism	6	1	7	56	0.28177	0.614807	gene6362,gene15104,gene7030,gene23407,gene1933,gene8328	gene7554	K15728,K00901,K00864,K13506,K01054,K13523	K00901	http://www.kegg.jp/kegg-bin/show_pathway?map00561/K15728%09%23FFFFFF,red/K00901%09%23FFFFFF,purple/K13506%09%23FFFFFF,red/K00864%09%23FFFFFF,red/K01054%09%23FFFFFF,red/K13523%09%23FFFFFF,red/
ko00920	Sulfur metabolism	Metabolism	Energy metabolism	1	1	2	11	0.282119	0.614807	gene10787	gene22042	K13811	K00387	http://www.kegg.jp/kegg-bin/show_pathway?map00920/K00387%09%23FFFFFF,green/K13811%09%23FFFFFF,red/
ko02020	Two-component system	Environmental Information Processing	Signal transduction	1	1	2	11	0.282119	0.614807	gene12372	gene26638	K01915	K00412	http://www.kegg.jp/kegg-bin/show_pathway?map02020/K00412%09%23FFFFFF,green/K01915%09%23FFFFFF,red/
ko00950	Isoquinoline alkaloid biosynthesis	Metabolism	Biosynthesis of other secondary metabolites	1	1	2	11	0.282119	0.614807	gene17117	gene4462	K03334	K01593	http://www.kegg.jp/kegg-bin/show_pathway?map00950/K03334%09%23FFFFFF,red/K01593%09%23FFFFFF,green/
ko00380	Tryptophan metabolism	Metabolism	Amino acid metabolism	3	2	5	38	0.292703	0.622057	gene13784,gene17117,gene13783	gene9508,gene4462	K03334,K07408	K00502,K01593	http://www.kegg.jp/kegg-bin/show_pathway?map00380/K00502%09%23FFFFFF,green/K03334%09%23FFFFFF,red/K01593%09%23FFFFFF,green/K07408%09%23FFFFFF,red/
ko00532	Glycosaminoglycan biosynthesis - chondroitin sulfate / dermatan sulfate	Metabolism	Glycan biosynthesis and metabolism	2	1	3	20	0.295651	0.622057	gene15124,gene8120	gene16259	K00746,K07779	K00771	http://www.kegg.jp/kegg-bin/show_pathway?map00532/K00746%09%23FFFFFF,red/K00771%09%23FFFFFF,green/K07779%09%23FFFFFF,red/
ko00601	Glycosphingolipid biosynthesis - lacto and neolacto series	Metabolism	Glycan biosynthesis and metabolism	3	0	3	20	0.295651	0.622057	gene12275,gene17270,gene5729	-	K07820,K00741,K07635	-	http://www.kegg.jp/kegg-bin/show_pathway?map00601/K07820%09%23FFFFFF,red/K00741%09%23FFFFFF,red/K07635%09%23FFFFFF,red/
ko00983	Drug metabolism - other enzymes	Metabolism	Xenobiotics biodegradation and metabolism	4	0	4	29	0.296217	0.622057	gene4455,gene12137,gene18252,gene5673	-	K01195,K00106,K00757	-	http://www.kegg.jp/kegg-bin/show_pathway?map00983/K01195%09%23FFFFFF,red/K00106%09%23FFFFFF,red/K00757%09%23FFFFFF,red/
ko04320	Dorso-ventral axis formation	Organismal Systems	Development	2	1	3	21	0.322748	0.666528	gene20762,gene1178	gene17536	K03211	K02599	http://www.kegg.jp/kegg-bin/show_pathway?map04320/K02599%09%23FFFFFF,green/K03211%09%23FFFFFF,red/
ko04012	ErbB signaling pathway	Environmental Information Processing	Signal transduction	6	3	9	78	0.323165	0.666528	gene21394,gene20767,gene8272,gene8271,gene13190,gene19293	gene18688,gene21957,gene25406	K11224,K06625,K09782,K00922,K09784	K04431,K01116,K05734	http://www.kegg.jp/kegg-bin/show_pathway?map04012/K09782%09%23FFFFFF,red/K04431%09%23FFFFFF,green/K05734%09%23FFFFFF,green/K11224%09%23FFFFFF,red/K06625%09%23FFFFFF,red/K00922%09%23FFFFFF,red/K09784%09%23FFFFFF,red/K01116%09%23FFFFFF,green/
ko04723	Retrograde endocannabinoid signaling	Organismal Systems	Nervous system	5	5	10	89	0.339327	0.693668	gene23319,gene15104,gene297,gene20075,gene6879	gene4168,gene15511,gene2131,gene5185,gene7860	K04999,K04545,K04441,K01054,K15291	K08041,K05175,K05199,K08048,K05181	http://www.kegg.jp/kegg-bin/show_pathway?map04723/K05199%09%23FFFFFF,green/K08048%09%23FFFFFF,green/K04999%09%23FFFFFF,red/K08041%09%23FFFFFF,green/K05175%09%23FFFFFF,green/K04545%09%23FFFFFF,red/K04441%09%23FFFFFF,red/K01054%09%23FFFFFF,red/K05181%09%23FFFFFF,green/K15291%09%23FFFFFF,red/
ko01200	Carbon metabolism	Metabolism	Overview	8	3	11	100	0.35343	0.71308	gene1314,gene9283,gene1290,gene18656,gene23408,gene15051,gene19283,gene13752	gene25497,gene16141,gene10819	K00616,K01681,K00134,K08074,K00615,K01689,K01895	K01958,K00844,K00600	http://www.kegg.jp/kegg-bin/show_pathway?map01200/K01681%09%23FFFFFF,red/K01958%09%23FFFFFF,green/K08074%09%23FFFFFF,red/K00844%09%23FFFFFF,green/K00600%09%23FFFFFF,green/K00616%09%23FFFFFF,red/K00134%09%23FFFFFF,red/K00615%09%23FFFFFF,red/K01689%09%23FFFFFF,red/K01895%09%23FFFFFF,red/
ko00061	Fatty acid biosynthesis	Metabolism	Lipid metabolism	2	0	2	13	0.354996	0.71308	gene7830,gene11192	-	K01897	-	http://www.kegg.jp/kegg-bin/show_pathway?map00061/K01897%09%23FFFFFF,red/
ko04972	Pancreatic secretion	Organismal Systems	Digestive system	5	4	9	81	0.364631	0.726118	gene8768,gene19353,gene7870,gene8767,gene12577	gene4979,gene4168,gene20199,gene5185	K01242,K18152,K01540,K01047,K05030	K08041,K18245,K08048,K01538	http://www.kegg.jp/kegg-bin/show_pathway?map04972/K08048%09%23FFFFFF,green/K05030%09%23FFFFFF,red/K01242%09%23FFFFFF,red/K08041%09%23FFFFFF,green/K18245%09%23FFFFFF,green/K18152%09%23FFFFFF,red/K01540%09%23FFFFFF,red/K01538%09%23FFFFFF,green/K01047%09%23FFFFFF,red/
ko04910	Insulin signaling pathway	Organismal Systems	Endocrine system	5	8	13	122	0.377115	0.733242	gene14648,gene16298,gene13190,gene17966,gene19293	gene16127,gene10914,gene19661,gene10819,gene13391,gene12655,gene24720,gene12825	K04694,K00922,K07189,K04696	K07198,K03259,K00844,K05695,K07200,K07209,K06086,K07197	http://www.kegg.jp/kegg-bin/show_pathway?map04910/K07198%09%23FFFFFF,green/K04694%09%23FFFFFF,red/K07189%09%23FFFFFF,red/K03259%09%23FFFFFF,green/K05695%09%23FFFFFF,green/K00844%09%23FFFFFF,green/K07200%09%23FFFFFF,green/K07209%09%23FFFFFF,green/K00922%09%23FFFFFF,red/K06086%09%23FFFFFF,green/K07197%09%23FFFFFF,green/K04696%09%23FFFFFF,red/
ko04912	GnRH signaling pathway	Organismal Systems	Endocrine system	2	7	9	82	0.378592	0.733242	gene297,gene7144	gene9837,gene9838,gene9836,gene4168,gene25973,gene5185,gene25406	K04441,K05871	K08041,K08048,K04431,K04464,K16342	http://www.kegg.jp/kegg-bin/show_pathway?map04912/K08041%09%23FFFFFF,green/K04431%09%23FFFFFF,green/K08048%09%23FFFFFF,green/K16342%09%23FFFFFF,green/K04464%09%23FFFFFF,green/K04441%09%23FFFFFF,red/K05871%09%23FFFFFF,red/
ko00240	Pyrimidine metabolism	Metabolism	Nucleotide metabolism	5	5	10	92	0.378649	0.733242	gene4455,gene22478,gene6989,gene12137,gene7051	gene19958,gene7010,gene19641,gene16942,gene15726	K01518,K13809,K00757,K01081	K02324,K10808,K00893,K01081	http://www.kegg.jp/kegg-bin/show_pathway?map00240/K01518%09%23FFFFFF,red/K02324%09%23FFFFFF,green/K13809%09%23FFFFFF,red/K00893%09%23FFFFFF,green/K10808%09%23FFFFFF,green/K00757%09%23FFFFFF,red/K01081%09%23FFFFFF,purple/
ko04960	Aldosterone-regulated sodium reabsorption	Organismal Systems	Excretory system	3	1	4	33	0.385795	0.733242	gene7870,gene13190,gene19293	gene20199	K00922,K01540	K01538	http://www.kegg.jp/kegg-bin/show_pathway?map04960/K00922%09%23FFFFFF,red/K01538%09%23FFFFFF,green/K01540%09%23FFFFFF,red/
ko04213	Longevity regulating pathway - multiple species	Organismal Systems	Aging	2	4	6	53	0.392127	0.733242	gene13190,gene19293	gene4168,gene12825,gene24720,gene5185	K00922	K07198,K08041,K08048,K07200	http://www.kegg.jp/kegg-bin/show_pathway?map04213/K08041%09%23FFFFFF,green/K07198%09%23FFFFFF,green/K00922%09%23FFFFFF,red/K08048%09%23FFFFFF,green/K07200%09%23FFFFFF,green/
ko00524	Butirosin and neomycin biosynthesis	Metabolism	Biosynthesis of other secondary metabolites	0	1	1	5	0.393602	0.733242	-	gene10819	-	K00844	http://www.kegg.jp/kegg-bin/show_pathway?map00524/K00844%09%23FFFFFF,green/
ko00400	Phenylalanine, tyrosine and tryptophan biosynthesis	Metabolism	Amino acid metabolism	1	0	1	5	0.393602	0.733242	gene17117	-	K03334	-	http://www.kegg.jp/kegg-bin/show_pathway?map00400/K03334%09%23FFFFFF,red/
ko00232	Caffeine metabolism	Metabolism	Biosynthesis of other secondary metabolites	1	0	1	5	0.393602	0.733242	gene5673	-	K00106	-	http://www.kegg.jp/kegg-bin/show_pathway?map00232/K00106%09%23FFFFFF,red/
ko00230	Purine metabolism	Metabolism	Nucleotide metabolism	9	7	16	155	0.405029	0.74172	gene22478,gene12884,gene6213,gene23138,gene1826,gene10787,gene7051,gene5673,gene6553	gene19958,gene7010,gene4168,gene19641,gene16942,gene15726,gene5185	K01939,K13761,K01518,K13293,K01081,K00106,K13811,K01513,K13756	K08041,K08048,K02324,K10808,K00893,K01081	http://www.kegg.jp/kegg-bin/show_pathway?map00230/K01939%09%23FFFFFF,red/K13761%09%23FFFFFF,red/K01518%09%23FFFFFF,red/K08048%09%23FFFFFF,green/K02324%09%23FFFFFF,green/K00893%09%23FFFFFF,green/K10808%09%23FFFFFF,green/K13293%09%23FFFFFF,red/K01081%09%23FFFFFF,purple/K08041%09%23FFFFFF,green/K00106%09%23FFFFFF,red/K13811%09%23FFFFFF,red/K01513%09%23FFFFFF,red/K13756%09%23FFFFFF,red/
ko04072	Phospholipase D signaling pathway	Environmental Information Processing	Signal transduction	7	7	14	135	0.409332	0.74172	gene6362,gene817,gene7144,gene13190,gene11932,gene23407,gene19293	gene18688,gene9837,gene9838,gene7554,gene9836,gene4168,gene5185	K18441,K05050,K00901,K00922,K13523,K05871	K08041,K00901,K08048,K16342,K01116	http://www.kegg.jp/kegg-bin/show_pathway?map04072/K08041%09%23FFFFFF,green/K18441%09%23FFFFFF,red/K00922%09%23FFFFFF,red/K00901%09%23FFFFFF,purple/K05050%09%23FFFFFF,red/K08048%09%23FFFFFF,green/K16342%09%23FFFFFF,green/K01116%09%23FFFFFF,green/K05871%09%23FFFFFF,red/K13523%09%23FFFFFF,red/
ko04623	Cytosolic DNA-sensing pathway	Organismal Systems	Immune system	4	1	5	44	0.409619	0.74172	gene9591,gene3822,gene15405,gene20819	gene19661	K09447,K05405,K07211,K12654	K07209	http://www.kegg.jp/kegg-bin/show_pathway?map04623/K07209%09%23FFFFFF,green/K09447%09%23FFFFFF,red/K05405%09%23FFFFFF,red/K07211%09%23FFFFFF,red/K12654%09%23FFFFFF,red/
ko01210	2-Oxocarboxylic acid metabolism	Metabolism	Overview	2	0	2	15	0.425071	0.74172	gene1067,gene23408	-	K00826,K01681	-	http://www.kegg.jp/kegg-bin/show_pathway?map01210/K01681%09%23FFFFFF,red/K00826%09%23FFFFFF,red/
ko00533	Glycosaminoglycan biosynthesis - keratan sulfate	Metabolism	Glycan biosynthesis and metabolism	2	0	2	15	0.425071	0.74172	gene14787,gene5729	-	K04746,K00741	-	http://www.kegg.jp/kegg-bin/show_pathway?map00533/K04746%09%23FFFFFF,red/K00741%09%23FFFFFF,red/
ko04013	MAPK signaling pathway - fly	Environmental Information Processing	Signal transduction	2	0	2	15	0.425071	0.74172	gene20762,gene1178	-	K03211	-	http://www.kegg.jp/kegg-bin/show_pathway?map04013/K03211%09%23FFFFFF,red/
ko00534	Glycosaminoglycan biosynthesis - heparan sulfate / heparin	Metabolism	Glycan biosynthesis and metabolism	1	2	3	25	0.429953	0.74172	gene8471	gene17714,gene16259	K02579	K07809,K00771	http://www.kegg.jp/kegg-bin/show_pathway?map00534/K07809%09%23FFFFFF,green/K02579%09%23FFFFFF,red/K00771%09%23FFFFFF,green/
ko00500	Starch and sucrose metabolism	Metabolism	Carbohydrate metabolism	3	1	4	35	0.430262	0.74172	gene18252,gene5739,gene6553	gene10819	K01195,K01513,K00963	K00844	http://www.kegg.jp/kegg-bin/show_pathway?map00500/K01195%09%23FFFFFF,red/K00844%09%23FFFFFF,green/K00963%09%23FFFFFF,red/K01513%09%23FFFFFF,red/
ko00350	Tyrosine metabolism	Metabolism	Amino acid metabolism	3	1	4	35	0.430262	0.74172	gene16609,gene17117,gene14117	gene4462	K03334,K00129,K00545	K01593	http://www.kegg.jp/kegg-bin/show_pathway?map00350/K03334%09%23FFFFFF,red/K01593%09%23FFFFFF,green/K00129%09%23FFFFFF,red/K00545%09%23FFFFFF,red/
ko04975	Fat digestion and absorption	Organismal Systems	Digestive system	4	0	4	35	0.430262	0.74172	gene19353,gene8530,gene20187,gene7077	-	K08757,K14462,K14463,K01047	-	http://www.kegg.jp/kegg-bin/show_pathway?map04975/K08757%09%23FFFFFF,red/K14462%09%23FFFFFF,red/K01047%09%23FFFFFF,red/K14463%09%23FFFFFF,red/
ko04510	Focal adhesion	Cellular Processes	Cellular commiunity	7	12	19	190	0.446028	0.761597	gene2706,gene1225,gene13190,gene11866,gene6569,gene19293,gene818	gene25976,gene25637,gene5919,gene15171,gene17456,gene25491,gene21957,gene25852,gene17354,gene24026,gene18584,gene3736	K16060,K05637,K06589,K00922,K07860,K03900	K06247,K06252,K06236,K12755,K05734,K04437,K03853,K06243	http://www.kegg.jp/kegg-bin/show_pathway?map04510/K16060%09%23FFFFFF,red/K06589%09%23FFFFFF,red/K06236%09%23FFFFFF,green/K06252%09%23FFFFFF,green/K06247%09%23FFFFFF,green/K07860%09%23FFFFFF,red/K12755%09%23FFFFFF,green/K05734%09%23FFFFFF,green/K03900%09%23FFFFFF,red/K04437%09%23FFFFFF,green/K05637%09%23FFFFFF,red/K00922%09%23FFFFFF,red/K06243%09%23FFFFFF,green/K03853%09%23FFFFFF,green/
ko04923	Regulation of lipolysis in adipocytes	Organismal Systems	Endocrine system	3	2	5	46	0.448386	0.761597	gene15104,gene13190,gene19293	gene4168,gene5185	K00922,K01054	K08041,K08048	http://www.kegg.jp/kegg-bin/show_pathway?map04923/K08041%09%23FFFFFF,green/K00922%09%23FFFFFF,red/K08048%09%23FFFFFF,green/K01054%09%23FFFFFF,red/
ko04111	Cell cycle - yeast	Cellular Processes	Cell growth and death	0	7	7	67	0.45717	0.770848	-	gene4768,gene20057,gene846,gene12060,gene25432,gene15109,gene7234	-	K02212,K02541,K02209,K02542,K06636,K02216,K02540	http://www.kegg.jp/kegg-bin/show_pathway?map04111/K02541%09%23FFFFFF,green/K02212%09%23FFFFFF,green/K02209%09%23FFFFFF,green/K02542%09%23FFFFFF,green/K02216%09%23FFFFFF,green/K06636%09%23FFFFFF,green/K02540%09%23FFFFFF,green/
ko04730	Long-term depression	Organismal Systems	Nervous system	2	4	6	57	0.462058	0.773445	gene16871,gene4880	gene9837,gene9838,gene9836,gene7860	K05256,K04535	K05199,K16342	http://www.kegg.jp/kegg-bin/show_pathway?map04730/K05199%09%23FFFFFF,green/K05256%09%23FFFFFF,red/K16342%09%23FFFFFF,green/K04535%09%23FFFFFF,red/
ko00260	Glycine, serine and threonine metabolism	Metabolism	Amino acid metabolism	1	3	4	37	0.473822	0.777576	gene17967	gene16141,gene22734,gene22733	K01620	K00315,K00544,K00600	http://www.kegg.jp/kegg-bin/show_pathway?map00260/K00315%09%23FFFFFF,green/K01620%09%23FFFFFF,red/K00544%09%23FFFFFF,green/K00600%09%23FFFFFF,green/
ko04550	Signaling pathways regulating pluripotency of stem cells	Cellular Processes	Cellular commiunity	5	8	13	131	0.480438	0.777576	gene3572,gene21395,gene297,gene13190,gene19293	gene3449,gene14772,gene17015,gene17884,gene3510,gene16640,gene15029,gene3447	K00922,K04692,K04441,K02375	K00312,K04385,K13596,K10177,K00572,K02842,K09378,K01064	http://www.kegg.jp/kegg-bin/show_pathway?map04550/K00312%09%23FFFFFF,green/K13596%09%23FFFFFF,green/K04385%09%23FFFFFF,green/K10177%09%23FFFFFF,green/K00572%09%23FFFFFF,green/K02842%09%23FFFFFF,green/K00922%09%23FFFFFF,red/K04692%09%23FFFFFF,red/K04441%09%23FFFFFF,red/K01064%09%23FFFFFF,green/K09378%09%23FFFFFF,green/K02375%09%23FFFFFF,red/
ko00630	Glyoxylate and dicarboxylate metabolism	Metabolism	Carbohydrate metabolism	2	1	3	27	0.481356	0.777576	gene12372,gene23408	gene16141	K01681,K01915	K00600	http://www.kegg.jp/kegg-bin/show_pathway?map00630/K01681%09%23FFFFFF,red/K01915%09%23FFFFFF,red/K00600%09%23FFFFFF,green/
ko00512	Mucin type O-Glycan biosynthesis	Metabolism	Glycan biosynthesis and metabolism	2	1	3	27	0.481356	0.777576	gene22762,gene16625	gene18145	K09663,K00710	K00710	http://www.kegg.jp/kegg-bin/show_pathway?map00512/K09663%09%23FFFFFF,red/K00710%09%23FFFFFF,purple/
ko00410	beta-Alanine metabolism	Metabolism	Metabolism of other amino acids	3	0	3	27	0.481356	0.777576	gene11799,gene3942,gene14117	-	K00129,K01580,K18966	-	http://www.kegg.jp/kegg-bin/show_pathway?map00410/K00129%09%23FFFFFF,red/K01580%09%23FFFFFF,red/K18966%09%23FFFFFF,red/
ko04520	Adherens junction	Cellular Processes	Cellular commiunity	2	5	7	69	0.488797	0.78242	gene19041,gene818	gene10914,gene24049,gene7801,gene12655,gene4780	K05706,K07860	K06083,K05706,K06086,K05695,K04490	http://www.kegg.jp/kegg-bin/show_pathway?map04520/K06083%09%23FFFFFF,green/K05706%09%23FFFFFF,purple/K07860%09%23FFFFFF,red/K06086%09%23FFFFFF,green/K05695%09%23FFFFFF,green/K04490%09%23FFFFFF,green/
ko04722	Neurotrophin signaling pathway	Organismal Systems	Nervous system	5	6	11	111	0.49113	0.78242	gene14466,gene4988,gene297,gene13190,gene19293	gene18688,gene19661,gene25973,gene6343,gene14066,gene25406	K08846,K00922,K04441	K07209,K05101,K04431,K04464,K04373,K01116	http://www.kegg.jp/kegg-bin/show_pathway?map04722/K04431%09%23FFFFFF,green/K04373%09%23FFFFFF,green/K04464%09%23FFFFFF,green/K07209%09%23FFFFFF,green/K05101%09%23FFFFFF,green/K08846%09%23FFFFFF,red/K00922%09%23FFFFFF,red/K04441%09%23FFFFFF,red/K01116%09%23FFFFFF,green/
ko04022	cGMP-PKG signaling pathway	Environmental Information Processing	Signal transduction	7	7	14	143	0.497561	0.787237	gene2383,gene19637,gene22539,gene7870,gene13190,gene11184,gene19293	gene13461,gene6626,gene18584,gene4168,gene9786,gene20199,gene5185	K09048,K04135,K00922,K01540,K04198,K04138	K08041,K09048,K05852,K12755,K08048,K04938,K01538	http://www.kegg.jp/kegg-bin/show_pathway?map04022/K09048%09%23FFFFFF,purple/K08048%09%23FFFFFF,green/K12755%09%23FFFFFF,green/K08041%09%23FFFFFF,green/K04135%09%23FFFFFF,red/K00922%09%23FFFFFF,red/K05852%09%23FFFFFF,green/K04938%09%23FFFFFF,green/K01538%09%23FFFFFF,green/K01540%09%23FFFFFF,red/K04198%09%23FFFFFF,red/K04138%09%23FFFFFF,red/
ko00750	Vitamin B6 metabolism	Metabolism	Metabolism of cofactors and vitamins	1	0	1	7	0.503601	0.791373	gene1845	-	K00868	-	http://www.kegg.jp/kegg-bin/show_pathway?map00750/K00868%09%23FFFFFF,red/
ko02010	ABC transporters	Environmental Information Processing	Membrane transport	3	1	4	39	0.516064	0.803997	gene17894,gene12527,gene17074	gene9500	K05653,K05644,K05650	K05032	http://www.kegg.jp/kegg-bin/show_pathway?map02010/K05032%09%23FFFFFF,green/K05653%09%23FFFFFF,red/K05650%09%23FFFFFF,red/K05644%09%23FFFFFF,red/
ko04080	Neuroactive ligand-receptor interaction	Environmental Information Processing	Signaling molecules and interaction	17	11	28	293	0.521033	0.803997	gene6542,gene7504,gene4616,gene16700,gene19751,gene1078,gene19732,gene11184,gene23142,gene2383,gene11005,gene3483,gene19637,gene16701,gene10212,gene22561,gene6366	gene819,gene3730,gene1723,gene17772,gene9661,gene7971,gene18958,gene15511,gene2131,gene24008,gene7860	K04279,K03915,K16367,K04163,K04808,K04135,K04203,K01315,K04009,K04271,K04138,K05051,K04579,K08397,K04198,K05218,K05220	K05199,K04576,K04219,K04306,K05175,K05201,K04292,K04231,K05227,K04174,K05181	http://www.kegg.jp/kegg-bin/show_pathway?map04080/K04279%09%23FFFFFF,red/K03915%09%23FFFFFF,red/K16367%09%23FFFFFF,red/K04163%09%23FFFFFF,red/K04808%09%23FFFFFF,red/K04135%09%23FFFFFF,red/K04203%09%23FFFFFF,red/K04231%09%23FFFFFF,green/K04292%09%23FFFFFF,green/K04271%09%23FFFFFF,red/K01315%09%23FFFFFF,red/K04009%09%23FFFFFF,red/K05181%09%23FFFFFF,green/K04174%09%23FFFFFF,green/K05227%09%23FFFFFF,…
ko00710	Carbon fixation in photosynthetic organisms	Metabolism	Energy metabolism	2	0	2	18	0.522076	0.803997	gene1290,gene15051	-	K00134,K00615	-	http://www.kegg.jp/kegg-bin/show_pathway?map00710/K00134%09%23FFFFFF,red/K00615%09%23FFFFFF,red/
ko04727	GABAergic synapse	Organismal Systems	Nervous system	3	4	7	72	0.535131	0.818644	gene23319,gene11799,gene12372	gene4168,gene15511,gene2131,gene5185	K01580,K01915,K04545	K08041,K05175,K08048,K05181	http://www.kegg.jp/kegg-bin/show_pathway?map04727/K05175%09%23FFFFFF,green/K08041%09%23FFFFFF,green/K01580%09%23FFFFFF,red/K08048%09%23FFFFFF,green/K01915%09%23FFFFFF,red/K04545%09%23FFFFFF,red/K05181%09%23FFFFFF,green/
ko04914	Progesterone-mediated oocyte maturation	Organismal Systems	Endocrine system	3	4	7	73	0.550204	0.833238	gene297,gene13190,gene19293	gene4168,gene2715,gene6343,gene5185	K00922,K04441	K08041,K08048,K04373,K08556	http://www.kegg.jp/kegg-bin/show_pathway?map04914/K08041%09%23FFFFFF,green/K00922%09%23FFFFFF,red/K08048%09%23FFFFFF,green/K04373%09%23FFFFFF,green/K04441%09%23FFFFFF,red/K08556%09%23FFFFFF,green/
ko00040	Pentose and glucuronate interconversions	Metabolism	Carbohydrate metabolism	2	0	2	19	0.551885	0.833238	gene18252,gene5739	-	K01195,K00963	-	http://www.kegg.jp/kegg-bin/show_pathway?map00040/K01195%09%23FFFFFF,red/K00963%09%23FFFFFF,red/
ko04971	Gastric acid secretion	Organismal Systems	Digestive system	3	3	6	63	0.562285	0.843428	gene17903,gene7870,gene1789	gene4979,gene4168,gene5185	K05008,K04996,K01540	K08041,K18245,K08048	http://www.kegg.jp/kegg-bin/show_pathway?map04971/K08041%09%23FFFFFF,green/K05008%09%23FFFFFF,red/K18245%09%23FFFFFF,green/K08048%09%23FFFFFF,green/K04996%09%23FFFFFF,red/K01540%09%23FFFFFF,red/
ko04330	Notch signaling pathway	Environmental Information Processing	Signal transduction	1	3	4	42	0.576252	0.848718	gene12017	gene17536,gene16661,gene16069	K06058	K02599,K05948,K06065	http://www.kegg.jp/kegg-bin/show_pathway?map04330/K02599%09%23FFFFFF,green/K06058%09%23FFFFFF,red/K05948%09%23FFFFFF,green/K06065%09%23FFFFFF,green/
ko04140	Regulation of autophagy	Cellular Processes	Transport and catabolism	2	1	3	31	0.576835	0.848718	gene23261,gene6513	gene12825	K17888,K08332	K07198	http://www.kegg.jp/kegg-bin/show_pathway?map04140/K07198%09%23FFFFFF,green/K17888%09%23FFFFFF,red/K08332%09%23FFFFFF,red/
ko00514	Other types of O-glycan biosynthesis	Metabolism	Glycan biosynthesis and metabolism	1	2	3	31	0.576835	0.848718	gene17270	gene25873,gene16069	K07635	K00715,K05948	http://www.kegg.jp/kegg-bin/show_pathway?map00514/K00715%09%23FFFFFF,green/K05948%09%23FFFFFF,green/K07635%09%23FFFFFF,red/
ko04728	Dopaminergic synapse	Organismal Systems	Nervous system	6	4	10	108	0.585164	0.855524	gene23319,gene16609,gene22539,gene297,gene20075,gene10077	gene4462,gene11230,gene9786,gene7860	K04999,K09048,K04379,K04441,K04545,K00545	K05199,K09048,K01593,K08155	http://www.kegg.jp/kegg-bin/show_pathway?map04728/K05199%09%23FFFFFF,green/K01593%09%23FFFFFF,green/K04379%09%23FFFFFF,red/K09048%09%23FFFFFF,purple/K00545%09%23FFFFFF,red/K04999%09%23FFFFFF,red/K04441%09%23FFFFFF,red/K04545%09%23FFFFFF,red/K08155%09%23FFFFFF,green/
ko04214	Apoptosis - fly	Cellular Processes	Cell growth and death	3	2	5	54	0.593954	0.861337	gene11201,gene11657,gene608	gene13162,gene25406	K04398,K02084,K04397	K04431,K02561	http://www.kegg.jp/kegg-bin/show_pathway?map04214/K04398%09%23FFFFFF,red/K04431%09%23FFFFFF,green/K04397%09%23FFFFFF,red/K02084%09%23FFFFFF,red/K02561%09%23FFFFFF,green/
ko04024	cAMP signaling pathway	Environmental Information Processing	Signal transduction	7	9	16	174	0.596597	0.861337	gene12884,gene22539,gene7870,gene13190,gene19293,gene10077,gene818	gene4168,gene9786,gene5185,gene6626,gene18584,gene8073,gene17907,gene20199,gene7860	K09048,K04379,K00922,K07860,K13293,K01540	K05199,K09048,K06231,K08048,K12755,K08041,K05852,K18435,K01538	http://www.kegg.jp/kegg-bin/show_pathway?map04024/K05199%09%23FFFFFF,green/K04379%09%23FFFFFF,red/K09048%09%23FFFFFF,purple/K07860%09%23FFFFFF,red/K12755%09%23FFFFFF,green/K08048%09%23FFFFFF,green/K06231%09%23FFFFFF,green/K13293%09%23FFFFFF,red/K08041%09%23FFFFFF,green/K18435%09%23FFFFFF,green/K05852%09%23FFFFFF,green/K00922%09%23FFFFFF,red/K01538%09%23FFFFFF,green/K01540%09%23FFFFFF,red/
ko03430	Mismatch repair	Genetic Information Processing	Replication and repair	0	2	2	21	0.607472	0.862982	-	gene947,gene6227	-	K10746,K03111	http://www.kegg.jp/kegg-bin/show_pathway?map03430/K10746%09%23FFFFFF,green/K03111%09%23FFFFFF,green/
ko04070	Phosphatidylinositol signaling system	Environmental Information Processing	Signal transduction	5	3	8	88	0.60812	0.862982	gene14988,gene4634,gene13190,gene23407,gene19293	gene18688,gene7554,gene20784	K10572,K00901,K00922,K01092	K00923,K00901,K01116	http://www.kegg.jp/kegg-bin/show_pathway?map04070/K00923%09%23FFFFFF,green/K10572%09%23FFFFFF,red/K01092%09%23FFFFFF,red/K00922%09%23FFFFFF,red/K00901%09%23FFFFFF,purple/K01116%09%23FFFFFF,green/
ko00562	Inositol phosphate metabolism	Metabolism	Carbohydrate metabolism	4	2	6	66	0.608944	0.862982	gene14988,gene4634,gene13190,gene19293	gene18688,gene20784	K10572,K00922,K01092	K00923,K01116	http://www.kegg.jp/kegg-bin/show_pathway?map00562/K00923%09%23FFFFFF,green/K10572%09%23FFFFFF,red/K01092%09%23FFFFFF,red/K00922%09%23FFFFFF,red/K01116%09%23FFFFFF,green/
ko04612	Antigen processing and presentation	Organismal Systems	Immune system	4	0	4	44	0.613919	0.864728	gene20544,gene17074,gene16302,gene17081	-	K01368,K08058,K05653,K08060	-	http://www.kegg.jp/kegg-bin/show_pathway?map04612/K01368%09%23FFFFFF,red/K05653%09%23FFFFFF,red/K08058%09%23FFFFFF,red/K08060%09%23FFFFFF,red/
ko04626	Plant-pathogen interaction	Organismal Systems	Environmental adaptation	1	0	1	10	0.632373	0.879312	gene1933	-	K00864	-	http://www.kegg.jp/kegg-bin/show_pathway?map04626/K00864%09%23FFFFFF,red/
ko00340	Histidine metabolism	Metabolism	Amino acid metabolism	1	1	2	22	0.633234	0.879312	gene14117	gene4462	K00129	K01593	http://www.kegg.jp/kegg-bin/show_pathway?map00340/K01593%09%23FFFFFF,green/K00129%09%23FFFFFF,red/
ko04922	Glucagon signaling pathway	Organismal Systems	Endocrine system	3	4	7	79	0.635693	0.879312	gene1840,gene22539,gene9514	gene25774,gene9786,gene12825,gene24720	K09048,K00016,K19008	K07198,K09048,K07200,K15423	http://www.kegg.jp/kegg-bin/show_pathway?map04922/K07198%09%23FFFFFF,green/K00016%09%23FFFFFF,red/K09048%09%23FFFFFF,purple/K19008%09%23FFFFFF,red/K07200%09%23FFFFFF,green/K15423%09%23FFFFFF,green/
ko04310	Wnt signaling pathway	Environmental Information Processing	Signal transduction	3	8	11	124	0.642748	0.883778	gene3572,gene2704,gene818	gene10392,gene3449,gene24049,gene17884,gene16640,gene15029,gene3447,gene14507	K07860,K01397,K02375	K00312,K04385,K03213,K04490,K00572,K04512,K02842,K01064	http://www.kegg.jp/kegg-bin/show_pathway?map04310/K00312%09%23FFFFFF,green/K04385%09%23FFFFFF,green/K07860%09%23FFFFFF,red/K03213%09%23FFFFFF,green/K04490%09%23FFFFFF,green/K00572%09%23FFFFFF,green/K04512%09%23FFFFFF,green/K02842%09%23FFFFFF,green/K01397%09%23FFFFFF,red/K01064%09%23FFFFFF,green/K02375%09%23FFFFFF,red/
ko04139	Regulation of mitophagy - yeast	Cellular Processes	Transport and catabolism	1	1	2	23	0.657654	0.886028	gene297	gene25973	K04441	K04464	http://www.kegg.jp/kegg-bin/show_pathway?map04139/K04464%09%23FFFFFF,green/K04441%09%23FFFFFF,red/
ko04650	Natural killer cell mediated cytotoxicity	Organismal Systems	Immune system	6	1	7	81	0.662027	0.886028	gene7144,gene10996,gene13190,gene20376,gene19293,gene818	gene18688	K06479,K00922,K07860,K04390,K05871	K01116	http://www.kegg.jp/kegg-bin/show_pathway?map04650/K06479%09%23FFFFFF,red/K07860%09%23FFFFFF,red/K00922%09%23FFFFFF,red/K01116%09%23FFFFFF,green/K04390%09%23FFFFFF,red/K05871%09%23FFFFFF,red/
ko04713	Circadian entrainment	Organismal Systems	Environmental adaptation	4	3	7	81	0.662027	0.886028	gene23319,gene20075,gene16123,gene10077	gene4168,gene5185,gene7860	K04999,K04379,K07843,K04545	K08041,K05199,K08048	http://www.kegg.jp/kegg-bin/show_pathway?map04713/K05199%09%23FFFFFF,green/K08041%09%23FFFFFF,green/K04999%09%23FFFFFF,red/K04379%09%23FFFFFF,red/K08048%09%23FFFFFF,green/K07843%09%23FFFFFF,red/K04545%09%23FFFFFF,red/
ko00310	Lysine degradation	Metabolism	Amino acid metabolism	1	3	4	47	0.666358	0.886028	gene321	gene22029,gene15607,gene9369	K14157	K09187,K15588,K00471	http://www.kegg.jp/kegg-bin/show_pathway?map00310/K09187%09%23FFFFFF,green/K15588%09%23FFFFFF,green/K00471%09%23FFFFFF,green/K14157%09%23FFFFFF,red/
ko00790	Folate biosynthesis	Metabolism	Metabolism of cofactors and vitamins	1	0	1	11	0.667398	0.886028	gene10436	-	K01495	-	http://www.kegg.jp/kegg-bin/show_pathway?map00790/K01495%09%23FFFFFF,red/
ko00072	Synthesis and degradation of ketone bodies	Metabolism	Lipid metabolism	0	1	1	11	0.667398	0.886028	-	gene13303	-	K00019	http://www.kegg.jp/kegg-bin/show_pathway?map00072/K00019%09%23FFFFFF,green/
ko00620	Pyruvate metabolism	Metabolism	Carbohydrate metabolism	2	1	3	36	0.679427	0.888441	gene18656,gene9514	gene25497	K00016,K01895	K01958	http://www.kegg.jp/kegg-bin/show_pathway?map00620/K00016%09%23FFFFFF,red/K01958%09%23FFFFFF,green/K01895%09%23FFFFFF,red/
ko03018	RNA degradation	Genetic Information Processing	Folding, sorting and degradation	3	3	6	71	0.680176	0.888441	gene20970,gene1314,gene19283	gene5062,gene10533,gene13584	K01689,K14443	K12617,K13126,K14442	http://www.kegg.jp/kegg-bin/show_pathway?map03018/K12617%09%23FFFFFF,green/K13126%09%23FFFFFF,green/K01689%09%23FFFFFF,red/K14443%09%23FFFFFF,red/K14442%09%23FFFFFF,green/
ko00030	Pentose phosphate pathway	Metabolism	Carbohydrate metabolism	2	0	2	24	0.680753	0.888441	gene9283,gene15051	-	K00616,K00615	-	http://www.kegg.jp/kegg-bin/show_pathway?map00030/K00616%09%23FFFFFF,red/K00615%09%23FFFFFF,red/
ko00450	Selenocompound metabolism	Metabolism	Metabolism of other amino acids	1	0	1	12	0.699089	0.904144	gene10787	-	K13811	-	http://www.kegg.jp/kegg-bin/show_pathway?map00450/K13811%09%23FFFFFF,red/
ko00650	Butanoate metabolism	Metabolism	Carbohydrate metabolism	1	1	2	25	0.702562	0.904144	gene11799	gene13303	K01580	K00019	http://www.kegg.jp/kegg-bin/show_pathway?map00650/K01580%09%23FFFFFF,red/K00019%09%23FFFFFF,green/
ko04151	PI3K-Akt signaling pathway	Environmental Information Processing	Signal transduction	15	11	26	297	0.704528	0.904144	gene23319,gene10840,gene20767,gene13190,gene6569,gene10925,gene7605,gene1225,gene20742,gene3822,gene118,gene22539,gene17361,gene11866,gene19293	gene15171,gene2301,gene17456,gene19661,gene5022,gene12825,gene9786,gene17354,gene24026,gene13391,gene3736	K10160,K12230,K08270,K06589,K09048,K05070,K05453,K03900,K05068,K06625,K05405,K05637,K00922,K04545	K07198,K09048,K06247,K06252,K06236,K03259,K07209,K04358,K06626,K06243	http://www.kegg.jp/kegg-bin/show_pathway?map04151/K08270%09%23FFFFFF,red/K12230%09%23FFFFFF,red/K05070%09%23FFFFFF,red/K06589%09%23FFFFFF,red/K06236%09%23FFFFFF,green/K06247%09%23FFFFFF,green/K06625%09%23FFFFFF,red/K06626%09%23FFFFFF,green/K05637%09%23FFFFFF,red/K00922%09%23FFFFFF,red/K06243%09%23FFFFFF,green/K10160%09%23FFFFFF,red/K07198%09%23FFFFFF,green/K09048%09%23FFFFFF,purple/K06252%09%23FF…
ko04020	Calcium signaling pathway	Environmental Information Processing	Signal transduction	9	5	14	165	0.714366	0.911704	gene2383,gene7144,gene8767,gene11005,gene16700,gene19637,gene19751,gene16701,gene10212	gene18688,gene6626,gene12377,gene4168,gene5185	K04279,K03915,K05871,K01242,K04163,K04135,K04198,K05218,K05220	K08041,K05852,K08048,K01116,K04852	http://www.kegg.jp/kegg-bin/show_pathway?map04020/K04279%09%23FFFFFF,red/K03915%09%23FFFFFF,red/K08048%09%23FFFFFF,green/K05871%09%23FFFFFF,red/K08041%09%23FFFFFF,green/K01242%09%23FFFFFF,red/K04163%09%23FFFFFF,red/K04135%09%23FFFFFF,red/K05852%09%23FFFFFF,green/K01116%09%23FFFFFF,green/K04198%09%23FFFFFF,red/K04852%09%23FFFFFF,green/K05220%09%23FFFFFF,red/K05218%09%23FFFFFF,red/
ko04011	MAPK signaling pathway - yeast	Environmental Information Processing	Signal transduction	1	1	2	26	0.723116	0.914876	gene297	gene25973	K04441	K04464	http://www.kegg.jp/kegg-bin/show_pathway?map04011/K04464%09%23FFFFFF,green/K04441%09%23FFFFFF,red/
ko04014	Ras signaling pathway	Environmental Information Processing	Signal transduction	10	7	17	200	0.724772	0.914876	gene787,gene23319,gene20820,gene13190,gene11005,gene818,gene18204,gene19353,gene20742,gene19293	gene18688,gene2301,gene9837,gene9838,gene19661,gene21957,gene9836	K17630,K05453,K07860,K16343,K04163,K00922,K08015,K04545,K01047	K07209,K04358,K16342,K05734,K01116	http://www.kegg.jp/kegg-bin/show_pathway?map04014/K17630%09%23FFFFFF,red/K07860%09%23FFFFFF,red/K05453%09%23FFFFFF,red/K16342%09%23FFFFFF,green/K05734%09%23FFFFFF,green/K16343%09%23FFFFFF,red/K04163%09%23FFFFFF,red/K07209%09%23FFFFFF,green/K04358%09%23FFFFFF,green/K00922%09%23FFFFFF,red/K08015%09%23FFFFFF,red/K04545%09%23FFFFFF,red/K01116%09%23FFFFFF,green/K01047%09%23FFFFFF,red/
ko00604	Glycosphingolipid biosynthesis - ganglio series	Metabolism	Glycan biosynthesis and metabolism	0	1	1	14	0.753708	0.941139	-	gene25873	-	K00715	http://www.kegg.jp/kegg-bin/show_pathway?map00604/K00715%09%23FFFFFF,green/
ko04390	Hippo signaling pathway	Environmental Information Processing	Signal transduction	3	9	12	147	0.753726	0.941139	gene3572,gene8272,gene19041	gene3449,gene7075,gene24049,gene17884,gene16640,gene4780,gene15029,gene3447,gene5955	K09782,K05706,K02375	K00312,K00572,K05706,K04385,K02842,K20013,K13376,K01064,K04490	http://www.kegg.jp/kegg-bin/show_pathway?map04390/K00312%09%23FFFFFF,green/K09782%09%23FFFFFF,red/K05706%09%23FFFFFF,purple/K04385%09%23FFFFFF,green/K04490%09%23FFFFFF,green/K00572%09%23FFFFFF,green/K02842%09%23FFFFFF,green/K20013%09%23FFFFFF,green/K13376%09%23FFFFFF,green/K01064%09%23FFFFFF,green/K02375%09%23FFFFFF,red/
ko04962	Vasopressin-regulated water reabsorption	Organismal Systems	Excretory system	1	2	3	41	0.762346	0.946784	gene22539	gene9076,gene9786	K09048	K09048,K04648	http://www.kegg.jp/kegg-bin/show_pathway?map04962/K09048%09%23FFFFFF,purple/K04648%09%23FFFFFF,green/
ko00640	Propanoate metabolism	Metabolism	Carbohydrate metabolism	2	0	2	29	0.777679	0.960662	gene18656,gene9514	-	K00016,K01895	-	http://www.kegg.jp/kegg-bin/show_pathway?map00640/K00016%09%23FFFFFF,red/K01895%09%23FFFFFF,red/
ko01212	Fatty acid metabolism	Metabolism	Overview	2	1	3	44	0.803162	0.97964	gene7830,gene11192	gene6928	K01897	K10244	http://www.kegg.jp/kegg-bin/show_pathway?map01212/K01897%09%23FFFFFF,red/K10244%09%23FFFFFF,green/
ko04152	AMPK signaling pathway	Environmental Information Processing	Signal transduction	4	4	8	107	0.81078	0.97964	gene19637,gene22539,gene13190,gene19293	gene16127,gene9786,gene24720,gene12825	K09048,K04135,K00922	K07198,K09048,K07197,K07200	http://www.kegg.jp/kegg-bin/show_pathway?map04152/K07198%09%23FFFFFF,green/K04135%09%23FFFFFF,red/K09048%09%23FFFFFF,purple/K00922%09%23FFFFFF,red/K07197%09%23FFFFFF,green/K07200%09%23FFFFFF,green/
ko00670	One carbon pool by folate	Metabolism	Metabolism of cofactors and vitamins	0	1	1	17	0.817637	0.97964	-	gene16141	-	K00600	http://www.kegg.jp/kegg-bin/show_pathway?map00670/K00600%09%23FFFFFF,green/
ko00020	Citrate cycle (TCA cycle)	Metabolism	Carbohydrate metabolism	1	1	2	32	0.822588	0.97964	gene23408	gene25497	K01681	K01958	http://www.kegg.jp/kegg-bin/show_pathway?map00020/K01681%09%23FFFFFF,red/K01958%09%23FFFFFF,green/
ko04710	Circadian rhythm	Organismal Systems	Environmental adaptation	0	2	2	32	0.822588	0.97964	-	gene24720,gene12825	-	K07198,K07200	http://www.kegg.jp/kegg-bin/show_pathway?map04710/K07198%09%23FFFFFF,green/K07200%09%23FFFFFF,green/
ko00052	Galactose metabolism	Metabolism	Carbohydrate metabolism	1	1	2	32	0.822588	0.97964	gene5739	gene10819	K00963	K00844	http://www.kegg.jp/kegg-bin/show_pathway?map00052/K00844%09%23FFFFFF,green/K00963%09%23FFFFFF,red/
ko00520	Amino sugar and nucleotide sugar metabolism	Metabolism	Carbohydrate metabolism	1	2	3	46	0.826969	0.97964	gene5739	gene10819,gene24905	K00963	K01787,K00844	http://www.kegg.jp/kegg-bin/show_pathway?map00520/K01787%09%23FFFFFF,green/K00844%09%23FFFFFF,green/K00963%09%23FFFFFF,red/
ko04742	Taste transduction	Organismal Systems	Sensory system	1	2	3	46	0.826969	0.97964	gene7504	gene15511,gene5185	K04271	K05175,K08048	http://www.kegg.jp/kegg-bin/show_pathway?map04742/K05175%09%23FFFFFF,green/K08048%09%23FFFFFF,green/K04271%09%23FFFFFF,red/
ko03013	RNA transport	Genetic Information Processing	Translation	2	8	10	134	0.832269	0.980889	gene5102,gene6869	gene17984,gene21254,gene10043,gene5062,gene18813,gene23438,gene13391,gene13416	K03231,K03250	K03231,K03260,K12881,K13126,K03259,K13114,K13129,K14293	http://www.kegg.jp/kegg-bin/show_pathway?map03013/K03231%09%23FFFFFF,purple/K13126%09%23FFFFFF,green/K03250%09%23FFFFFF,red/K03259%09%23FFFFFF,green/K13129%09%23FFFFFF,green/K03260%09%23FFFFFF,green/K12881%09%23FFFFFF,green/K13114%09%23FFFFFF,green/K14293%09%23FFFFFF,green/
ko04144	Endocytosis	Cellular Processes	Transport and catabolism	13	6	19	241	0.837934	0.982553	gene2565,gene13802,gene22596,gene7605,gene15158,gene817,gene16102,gene13800,gene18610,gene118,gene4004,gene11932,gene4003	gene22894,gene985,gene20101,gene5955,gene21338,gene12063	K05070,K05050,K12475,K05068,K10054,K04180,K18441,K12488,K05755,K05757,K19366	K04189,K12495,K19475,K18466,K13376,K11247	http://www.kegg.jp/kegg-bin/show_pathway?map04144/K05070%09%23FFFFFF,red/K05050%09%23FFFFFF,red/K12475%09%23FFFFFF,red/K04189%09%23FFFFFF,green/K19475%09%23FFFFFF,green/K18441%09%23FFFFFF,red/K11247%09%23FFFFFF,green/K18466%09%23FFFFFF,green/K05068%09%23FFFFFF,red/K10054%09%23FFFFFF,red/K12488%09%23FFFFFF,red/K04180%09%23FFFFFF,red/K12495%09%23FFFFFF,green/K05755%09%23FFFFFF,red/K13376%09%23FFFFF…
ko00071	Fatty acid degradation	Metabolism	Lipid metabolism	2	0	2	34	0.847824	0.989128	gene7830,gene11192	-	K01897	-	http://www.kegg.jp/kegg-bin/show_pathway?map00071/K01897%09%23FFFFFF,red/
ko04961	Endocrine and other factor-regulated calcium reabsorption	Organismal Systems	Excretory system	1	1	2	36	0.869751	0.999233	gene7870	gene20199	K01540	K01538	http://www.kegg.jp/kegg-bin/show_pathway?map04961/K01538%09%23FFFFFF,green/K01540%09%23FFFFFF,red/
ko04391	Hippo signaling pathway - fly	Environmental Information Processing	Signal transduction	0	4	4	64	0.870459	0.999233	-	gene19282,gene2857,gene5022,gene9714	-	K06626,K05628,K16507,K16674	http://www.kegg.jp/kegg-bin/show_pathway?map04391/K06626%09%23FFFFFF,green/K16507%09%23FFFFFF,green/K05628%09%23FFFFFF,green/K16674%09%23FFFFFF,green/
ko04071	Sphingolipid signaling pathway	Environmental Information Processing	Signal transduction	6	1	7	103	0.870949	0.999233	gene9558,gene297,gene1394,gene13190,gene19293,gene818	gene24008	K01379,K00922,K07860,K03158,K04441	K04292	http://www.kegg.jp/kegg-bin/show_pathway?map04071/K01379%09%23FFFFFF,red/K07860%09%23FFFFFF,red/K00922%09%23FFFFFF,red/K03158%09%23FFFFFF,red/K04292%09%23FFFFFF,green/K04441%09%23FFFFFF,red/
ko04114	Oocyte meiosis	Cellular Processes	Cell growth and death	0	6	6	91	0.875858	0.999233	-	gene5022,gene4168,gene25432,gene2715,gene6343,gene5185	-	K08041,K06626,K08048,K04373,K06636,K08556	http://www.kegg.jp/kegg-bin/show_pathway?map04114/K08041%09%23FFFFFF,green/K06626%09%23FFFFFF,green/K08048%09%23FFFFFF,green/K04373%09%23FFFFFF,green/K06636%09%23FFFFFF,green/K08556%09%23FFFFFF,green/
ko04925	Aldosterone synthesis and secretion	Organismal Systems	Endocrine system	1	3	4	65	0.878114	0.999233	gene22539	gene4168,gene9786,gene5185	K09048	K08041,K09048,K08048	http://www.kegg.jp/kegg-bin/show_pathway?map04925/K08041%09%23FFFFFF,green/K09048%09%23FFFFFF,purple/K08048%09%23FFFFFF,green/
ko04350	TGF-beta signaling pathway	Environmental Information Processing	Signal transduction	0	5	5	79	0.882694	0.999522	-	gene23478,gene7075,gene14166,gene3510,gene5955	-	K04685,K13596,K20013,K13376,K04677	http://www.kegg.jp/kegg-bin/show_pathway?map04350/K13596%09%23FFFFFF,green/K04685%09%23FFFFFF,green/K20013%09%23FFFFFF,green/K13376%09%23FFFFFF,green/K04677%09%23FFFFFF,green/
ko00062	Fatty acid elongation	Metabolism	Lipid metabolism	0	1	1	22	0.889509	0.999997	-	gene6928	-	K10244	http://www.kegg.jp/kegg-bin/show_pathway?map00062/K10244%09%23FFFFFF,green/
ko04540	Gap junction	Cellular Processes	Cellular commiunity	0	5	5	81	0.895332	0.999997	-	gene13629,gene23969,gene4168,gene25973,gene5185	-	K08041,K07375,K08048,K04464,K07374	http://www.kegg.jp/kegg-bin/show_pathway?map04540/K08041%09%23FFFFFF,green/K07375%09%23FFFFFF,green/K08048%09%23FFFFFF,green/K04464%09%23FFFFFF,green/K07374%09%23FFFFFF,green/
ko04810	Regulation of actin cytoskeleton	Cellular Processes	Cell motility	9	4	13	183	0.898545	0.999997	gene13190,gene24326,gene15158,gene818,gene16102,gene22752,gene11866,gene10212,gene19293	gene2301,gene11704,gene21957,gene18584	K05767,K06589,K03915,K07860,K05755,K00922,K05757,K05750	K05751,K04358,K12755,K05734	http://www.kegg.jp/kegg-bin/show_pathway?map04810/K05751%09%23FFFFFF,green/K05767%09%23FFFFFF,red/K06589%09%23FFFFFF,red/K07860%09%23FFFFFF,red/K03915%09%23FFFFFF,red/K12755%09%23FFFFFF,green/K05734%09%23FFFFFF,green/K04358%09%23FFFFFF,green/K05755%09%23FFFFFF,red/K00922%09%23FFFFFF,red/K05757%09%23FFFFFF,red/K05750%09%23FFFFFF,red/
ko04720	Long-term potentiation	Organismal Systems	Nervous system	0	3	3	56	0.91219	0.999997	-	gene4168,gene6343,gene5185	-	K08041,K08048,K04373	http://www.kegg.jp/kegg-bin/show_pathway?map04720/K08041%09%23FFFFFF,green/K08048%09%23FFFFFF,green/K04373%09%23FFFFFF,green/
ko04744	Phototransduction	Organismal Systems	Sensory system	1	0	1	25	0.918208	0.999997	gene23138	-	K13756	-	http://www.kegg.jp/kegg-bin/show_pathway?map04744/K13756%09%23FFFFFF,red/
ko01040	Biosynthesis of unsaturated fatty acids	Metabolism	Lipid metabolism	0	1	1	25	0.918208	0.999997	-	gene6928	-	K10244	http://www.kegg.jp/kegg-bin/show_pathway?map01040/K10244%09%23FFFFFF,green/
ko03440	Homologous recombination	Genetic Information Processing	Replication and repair	0	1	1	26	0.926012	0.999997	-	gene947	-	K03111	http://www.kegg.jp/kegg-bin/show_pathway?map03440/K03111%09%23FFFFFF,green/
ko04745	Phototransduction - fly	Organismal Systems	Sensory system	0	1	1	28	0.939459	0.999997	-	gene3627	-	K08834	http://www.kegg.jp/kegg-bin/show_pathway?map04745/K08834%09%23FFFFFF,green/
ko03410	Base excision repair	Genetic Information Processing	Replication and repair	0	1	1	29	0.945237	0.999997	-	gene16942	-	K02324	http://www.kegg.jp/kegg-bin/show_pathway?map03410/K02324%09%23FFFFFF,green/
ko00280	Valine, leucine and isoleucine degradation	Metabolism	Amino acid metabolism	2	0	2	47	0.94636	0.999997	gene17117,gene1067	-	K00826,K03334	-	http://www.kegg.jp/kegg-bin/show_pathway?map00280/K00826%09%23FFFFFF,red/K03334%09%23FFFFFF,red/
ko04146	Peroxisome	Cellular Processes	Transport and catabolism	4	0	4	78	0.947037	0.999997	gene12699,gene7830,gene5673,gene11192	-	K01897,K00106,K13279	-	http://www.kegg.jp/kegg-bin/show_pathway?map04146/K01897%09%23FFFFFF,red/K13279%09%23FFFFFF,red/K00106%09%23FFFFFF,red/
ko04015	Rap1 signaling pathway	Environmental Information Processing	Signal transduction	8	4	12	187	0.950072	0.999997	gene297,gene15594,gene20820,gene13190,gene818,gene20742,gene19293,gene22595	gene18688,gene2301,gene4168,gene5185	K17698,K00922,K05453,K07860,K08015,K04441,K17706	K08041,K04358,K08048,K01116	http://www.kegg.jp/kegg-bin/show_pathway?map04015/K17698%09%23FFFFFF,red/K07860%09%23FFFFFF,red/K05453%09%23FFFFFF,red/K08048%09%23FFFFFF,green/K17706%09%23FFFFFF,red/K08041%09%23FFFFFF,green/K04358%09%23FFFFFF,green/K00922%09%23FFFFFF,red/K08015%09%23FFFFFF,red/K04441%09%23FFFFFF,red/K01116%09%23FFFFFF,green/
ko04130	SNARE interactions in vesicular transport	Genetic Information Processing	Folding, sorting and degradation	1	0	1	32	0.959469	0.999997	gene6383	-	K08487	-	http://www.kegg.jp/kegg-bin/show_pathway?map04130/K08487%09%23FFFFFF,red/
ko00051	Fructose and mannose metabolism	Metabolism	Carbohydrate metabolism	0	1	1	33	0.963339	0.999997	-	gene10819	-	K00844	http://www.kegg.jp/kegg-bin/show_pathway?map00051/K00844%09%23FFFFFF,green/
ko03015	mRNA surveillance pathway	Genetic Information Processing	Translation	0	3	3	69	0.965978	0.999997	-	gene5062,gene17984,gene10043	-	K12881,K13126,K13114	http://www.kegg.jp/kegg-bin/show_pathway?map03015/K13126%09%23FFFFFF,green/K12881%09%23FFFFFF,green/K13114%09%23FFFFFF,green/
ko04924	Renin secretion	Organismal Systems	Endocrine system	2	0	2	54	0.970151	0.999997	gene17903,gene12577	-	K04996,K05030	-	http://www.kegg.jp/kegg-bin/show_pathway?map04924/K04996%09%23FFFFFF,red/K05030%09%23FFFFFF,red/
ko03050	Proteasome	Genetic Information Processing	Folding, sorting and degradation	0	1	1	36	0.97287	0.999997	-	gene26416	-	K02737	http://www.kegg.jp/kegg-bin/show_pathway?map03050/K02737%09%23FFFFFF,green/
ko04530	Tight junction	Cellular Processes	Cellular commiunity	0	6	6	120	0.976793	0.999997	-	gene7555,gene21562,gene1550,gene18584,gene17674,gene15820	-	K17751,K06097,K10352,K18625,K12755	http://www.kegg.jp/kegg-bin/show_pathway?map04530/K10352%09%23FFFFFF,green/K06097%09%23FFFFFF,green/K17751%09%23FFFFFF,green/K12755%09%23FFFFFF,green/K18625%09%23FFFFFF,green/
ko04120	Ubiquitin mediated proteolysis	Genetic Information Processing	Folding, sorting and degradation	5	1	6	121	0.978205	0.999997	gene2706,gene13802,gene13800,gene16298,gene17966	gene19531	K16060,K10054,K04694,K04696	K07868	http://www.kegg.jp/kegg-bin/show_pathway?map04120/K07868%09%23FFFFFF,green/K10054%09%23FFFFFF,red/K16060%09%23FFFFFF,red/K04694%09%23FFFFFF,red/K04696%09%23FFFFFF,red/
ko03420	Nucleotide excision repair	Genetic Information Processing	Replication and repair	0	1	1	39	0.979926	0.999997	-	gene16942	-	K02324	http://www.kegg.jp/kegg-bin/show_pathway?map03420/K02324%09%23FFFFFF,green/
ko03040	Spliceosome	Genetic Information Processing	Transcription	0	5	5	110	0.983136	0.999997	-	gene20775,gene20304,gene17984,gene15018,gene11739	-	K12741,K11097,K12881,K12831,K12870	http://www.kegg.jp/kegg-bin/show_pathway?map03040/K12741%09%23FFFFFF,green/K11097%09%23FFFFFF,green/K12881%09%23FFFFFF,green/K12870%09%23FFFFFF,green/K12831%09%23FFFFFF,green/
ko00330	Arginine and proline metabolism	Metabolism	Amino acid metabolism	1	0	1	43	0.986567	0.999997	gene16950	-	K00318	-	http://www.kegg.jp/kegg-bin/show_pathway?map00330/K00318%09%23FFFFFF,red/
ko00600	Sphingolipid metabolism	Metabolism	Lipid metabolism	1	0	1	47	0.991012	0.999997	gene10927	-	K04628	-	http://www.kegg.jp/kegg-bin/show_pathway?map00600/K04628%09%23FFFFFF,red/
ko03010	Ribosome	Genetic Information Processing	Translation	2	3	5	122	0.992649	0.999997	gene18779,gene1881	gene19183,gene25274,gene1756	K02938,K02971	K02926,K02990,K02891	http://www.kegg.jp/kegg-bin/show_pathway?map03010/K02926%09%23FFFFFF,green/K02971%09%23FFFFFF,red/K02938%09%23FFFFFF,red/K02990%09%23FFFFFF,green/K02891%09%23FFFFFF,green/
ko03008	Ribosome biogenesis in eukaryotes	Genetic Information Processing	Translation	0	1	1	64	0.998374	0.999997	-	gene8499	-	K11128	http://www.kegg.jp/kegg-bin/show_pathway?map03008/K11128%09%23FFFFFF,green/
ko04141	Protein processing in endoplasmic reticulum	Genetic Information Processing	Folding, sorting and degradation	1	3	4	149	0.999759	0.999997	gene6170	gene5919,gene5837,gene25406	K16195	K04431,K03853,K14000	http://www.kegg.jp/kegg-bin/show_pathway?map04141/K04431%09%23FFFFFF,green/K16195%09%23FFFFFF,red/K14000%09%23FFFFFF,green/K03853%09%23FFFFFF,green/
ko04740	Olfactory transduction	Organismal Systems	Sensory system	1	0	1	127	0.999997	0.999997	gene1220	-	K19497	-	http://www.kegg.jp/kegg-bin/show_pathway?map04740/K19497%09%23FFFFFF,red/

## Sheet: P-C_vs_PmCQ2-P
Pathway_ID	Pathway	level1	level2	Up_Number	Down_Number	DEG_number	Total_number	pvalue	FDR	Up_Gene	Down_Gene	Up_KO	Down_KO	URL
ko04620	Toll-like receptor signaling pathway	Organismal Systems	Immune system	16	1	17	85	0.000395974	0.052235	gene2048,gene297,gene18114,gene8404,gene1631,gene18112,gene8403,gene19293,gene32,gene1275,gene4929,gene19644,gene7935,gene8700,gene17361,gene20819	gene25406	K05413,K10160,K12499,K10159,K12964,K04519,K05400,K05412,K05398,K00922,K07211,K10030,K04441,K05404,K09446	K04431	http://www.kegg.jp/kegg-bin/show_pathway?map04620/K05413%09%23FFFFFF,red/K12499%09%23FFFFFF,red/K10159%09%23FFFFFF,red/K04519%09%23FFFFFF,red/K12964%09%23FFFFFF,red/K05412%09%23FFFFFF,red/K00922%09%23FFFFFF,red/K10160%09%23FFFFFF,red/K05400%09%23FFFFFF,red/K04431%09%23FFFFFF,green/K05398%09%23FFFFFF,red/K07211%09%23FFFFFF,red/K10030%09%23FFFFFF,red/K04441%09%23FFFFFF,red/K05404%09%23FFFFFF,red/K0…
ko04978	Mineral absorption	Organismal Systems	Digestive system	8	1	9	32	0.000735051	0.052235	gene14448,gene17310,gene13123,gene11926,gene22954,gene14447,gene7870,gene7476	gene20199	K14739,K12347,K14736,K14686,K14735,K01540,K04981	K01538	http://www.kegg.jp/kegg-bin/show_pathway?map04978/K14739%09%23FFFFFF,red/K12347%09%23FFFFFF,red/K14736%09%23FFFFFF,red/K14686%09%23FFFFFF,red/K14735%09%23FFFFFF,red/K01540%09%23FFFFFF,red/K01538%09%23FFFFFF,green/K04981%09%23FFFFFF,red/
ko04610	Complement and coagulation cascades	Organismal Systems	Immune system	14	0	14	67	0.000799648	0.052235	gene23881,gene18281,gene11603,gene1322,gene1323,gene4323,gene19415,gene19416,gene22604,gene1225,gene2246,gene1078,gene19417,gene6366	-	K01330,K03988,K03900,K03917,K06464,K03986,K01314,K03983,K03996,K01331,K03987,K04010,K04009,K01315	-	http://www.kegg.jp/kegg-bin/show_pathway?map04610/K01330%09%23FFFFFF,red/K03900%09%23FFFFFF,red/K03988%09%23FFFFFF,red/K03917%09%23FFFFFF,red/K06464%09%23FFFFFF,red/K03986%09%23FFFFFF,red/K01314%09%23FFFFFF,red/K01331%09%23FFFFFF,red/K03983%09%23FFFFFF,red/K03996%09%23FFFFFF,red/K04010%09%23FFFFFF,red/K03987%09%23FFFFFF,red/K01315%09%23FFFFFF,red/K04009%09%23FFFFFF,red/
ko04060	Cytokine-cytokine receptor interaction	Environmental Information Processing	Signaling molecules and interaction	23	5	28	185	0.000920441	0.052235	gene23526,gene1007,gene18114,gene20415,gene8404,gene7632,gene18112,gene828,gene8403,gene11932,gene20242,gene2182,gene13332,gene6508,gene19644,gene2177,gene7605,gene6507,gene19866,gene2101,gene8154,gene4004,gene4003	gene2607,gene3510,gene2930,gene8506,gene11974	K12499,K05070,K05050,K04723,K05055,K12964,K04519,K04387,K10032,K05174,K05164,K05482,K05061,K05139,K05076,K04180,K05513,K04738,K05136,K10030,K05066	K13596,K13578,K05156,K04667,K05092	http://www.kegg.jp/kegg-bin/show_pathway?map04060/K12499%09%23FFFFFF,red/K05070%09%23FFFFFF,red/K13578%09%23FFFFFF,green/K04723%09%23FFFFFF,red/K05050%09%23FFFFFF,red/K05156%09%23FFFFFF,green/K04519%09%23FFFFFF,red/K12964%09%23FFFFFF,red/K05055%09%23FFFFFF,red/K04387%09%23FFFFFF,red/K10032%09%23FFFFFF,red/K05174%09%23FFFFFF,red/K05164%09%23FFFFFF,red/K05482%09%23FFFFFF,red/K05061%09%23FFFFFF,red/…
ko00190	Oxidative phosphorylation	Metabolism	Energy metabolism	5	15	20	118	0.00119351	0.0541855	gene23248,gene22434,gene25837,gene22639,gene4980	gene26631,gene23827,gene26635,gene26634,gene26629,gene26636,gene26627,gene4795,gene26633,gene26638,gene26628,gene26632,gene26630,gene26637,gene26639	K02272,K03937,K02132,K02146,K03963	K02125,K03884,K00412,K03879,K02126,K02261,K03881,K02273,K03882,K03880,K02262,K02256,K02144,K03878,K03883	http://www.kegg.jp/kegg-bin/show_pathway?map00190/K02125%09%23FFFFFF,green/K03884%09%23FFFFFF,green/K02126%09%23FFFFFF,green/K02261%09%23FFFFFF,green/K03881%09%23FFFFFF,green/K03882%09%23FFFFFF,green/K03883%09%23FFFFFF,green/K03878%09%23FFFFFF,green/K02144%09%23FFFFFF,green/K00412%09%23FFFFFF,green/K03937%09%23FFFFFF,red/K03879%09%23FFFFFF,green/K02273%09%23FFFFFF,green/K02272%09%23FFFFFF,red/K02…
ko04668	TNF signaling pathway	Environmental Information Processing	Signal transduction	13	3	16	88	0.00169585	0.0641597	gene14433,gene18948,gene12492,gene297,gene19644,gene18114,gene19037,gene6503,gene22539,gene4282,gene12459,gene17966,gene19293	gene16617,gene9786,gene25406	K12499,K09048,K08849,K04519,K11987,K01403,K16366,K00922,K10048,K06527,K11859,K04441,K04696	K15637,K09048,K04431	http://www.kegg.jp/kegg-bin/show_pathway?map04668/K15637%09%23FFFFFF,green/K12499%09%23FFFFFF,red/K09048%09%23FFFFFF,purple/K08849%09%23FFFFFF,red/K04431%09%23FFFFFF,green/K04519%09%23FFFFFF,red/K11987%09%23FFFFFF,red/K01403%09%23FFFFFF,red/K16366%09%23FFFFFF,red/K00922%09%23FFFFFF,red/K10048%09%23FFFFFF,red/K04441%09%23FFFFFF,red/K11859%09%23FFFFFF,red/K06527%09%23FFFFFF,red/K04696%09%23FFFFFF,r…
ko04621	NOD-like receptor signaling pathway	Organismal Systems	Immune system	9	1	10	44	0.0022646	0.0734377	gene13821,gene14466,gene297,gene19644,gene18114,gene8404,gene6503,gene8403,gene20242	gene890	K12499,K08846,K04519,K04441,K10030,K11859,K12804,K05482	K09487	http://www.kegg.jp/kegg-bin/show_pathway?map04621/K09487%09%23FFFFFF,green/K12499%09%23FFFFFF,red/K08846%09%23FFFFFF,red/K04519%09%23FFFFFF,red/K11859%09%23FFFFFF,red/K10030%09%23FFFFFF,red/K04441%09%23FFFFFF,red/K12804%09%23FFFFFF,red/K05482%09%23FFFFFF,red/
ko03030	DNA replication	Genetic Information Processing	Replication and repair	0	8	8	32	0.00326927	0.0927655	-	gene4768,gene947,gene12060,gene846,gene15109,gene7234,gene9249,gene10805	-	K02541,K02212,K02209,K10742,K02542,K03111,K02540,K04799	http://www.kegg.jp/kegg-bin/show_pathway?map03030/K02541%09%23FFFFFF,green/K02209%09%23FFFFFF,green/K04799%09%23FFFFFF,green/K02540%09%23FFFFFF,green/K02212%09%23FFFFFF,green/K10742%09%23FFFFFF,green/K02542%09%23FFFFFF,green/K03111%09%23FFFFFF,green/
ko01230	Biosynthesis of amino acids	Metabolism	Overview	12	0	12	64	0.00477295	0.118268	gene18253,gene1314,gene18255,gene9283,gene17967,gene17448,gene18308,gene12372,gene1067,gene23408,gene1290,gene19283	-	K01681,K01915,K00826,K00616,K00134,K01620,K01940,K01755,K01689,K01623	-	http://www.kegg.jp/kegg-bin/show_pathway?map01230/K01681%09%23FFFFFF,red/K01915%09%23FFFFFF,red/K00826%09%23FFFFFF,red/K00616%09%23FFFFFF,red/K00134%09%23FFFFFF,red/K01689%09%23FFFFFF,red/K01620%09%23FFFFFF,red/K01940%09%23FFFFFF,red/K01755%09%23FFFFFF,red/K01623%09%23FFFFFF,red/
ko00120	Primary bile acid biosynthesis	Metabolism	Lipid metabolism	5	0	5	15	0.00521005	0.118268	gene22563,gene10998,gene926,gene11914,gene3438	-	K10223,K07431,K01796,K00251,K00488	-	http://www.kegg.jp/kegg-bin/show_pathway?map00120/K10223%09%23FFFFFF,red/K07431%09%23FFFFFF,red/K00251%09%23FFFFFF,red/K01796%09%23FFFFFF,red/K00488%09%23FFFFFF,red/
ko04666	Fc gamma R-mediated phagocytosis	Organismal Systems	Immune system	10	3	13	75	0.00675655	0.139431	gene15487,gene18900,gene15158,gene818,gene16102,gene18610,gene7505,gene18161,gene23047,gene19293	gene11869,gene18688,gene4402	K05855,K15909,K07860,K12367,K12488,K00922,K05755,K08893,K08011,K05757	K12559,K01116	http://www.kegg.jp/kegg-bin/show_pathway?map04666/K15909%09%23FFFFFF,red/K05855%09%23FFFFFF,red/K07860%09%23FFFFFF,red/K12367%09%23FFFFFF,red/K12559%09%23FFFFFF,green/K12488%09%23FFFFFF,red/K00922%09%23FFFFFF,red/K05755%09%23FFFFFF,red/K08893%09%23FFFFFF,red/K01116%09%23FFFFFF,green/K08011%09%23FFFFFF,red/K05757%09%23FFFFFF,red/
ko00910	Nitrogen metabolism	Metabolism	Energy metabolism	3	2	5	17	0.00937237	0.177294	gene22543,gene12372,gene4977	gene18428,gene4979	K01672,K01915	K18245,K18246	http://www.kegg.jp/kegg-bin/show_pathway?map00910/K01672%09%23FFFFFF,red/K18245%09%23FFFFFF,green/K01915%09%23FFFFFF,red/K18246%09%23FFFFFF,green/
ko00480	Glutathione metabolism	Metabolism	Metabolism of other amino acids	7	1	8	40	0.013454	0.224008	gene8141,gene22653,gene1045,gene8046,gene14942,gene8169,gene6937	gene7010	K00432,K00799,K00383,K04097	K10808	http://www.kegg.jp/kegg-bin/show_pathway?map00480/K00799%09%23FFFFFF,red/K00432%09%23FFFFFF,red/K00383%09%23FFFFFF,red/K10808%09%23FFFFFF,green/K04097%09%23FFFFFF,red/
ko04970	Salivary secretion	Organismal Systems	Digestive system	7	4	11	65	0.0145209	0.224008	gene8768,gene8288,gene456,gene23661,gene3473,gene7870,gene23662	gene19772,gene9947,gene20199,gene5185	K13916,K18152,K13915,K13912,K01540,K19477	K04963,K08048,K05742,K01538	http://www.kegg.jp/kegg-bin/show_pathway?map04970/K04963%09%23FFFFFF,green/K13916%09%23FFFFFF,red/K05742%09%23FFFFFF,green/K08048%09%23FFFFFF,green/K18152%09%23FFFFFF,red/K13915%09%23FFFFFF,red/K13912%09%23FFFFFF,red/K01538%09%23FFFFFF,green/K01540%09%23FFFFFF,red/K19477%09%23FFFFFF,red/
ko04145	Phagosome	Cellular Processes	Transport and catabolism	14	4	18	128	0.0148023	0.224008	gene11603,gene1019,gene7935,gene1323,gene12030,gene21877,gene3661,gene18161,gene20544,gene829,gene17361,gene3659,gene12435,gene4980	gene13629,gene23969,gene25013,gene4795	K01330,K10160,K06560,K08010,K10159,K07374,K01365,K01368,K08012,K06464,K13884,K02146,K08011	K07375,K06752,K07374,K02144	http://www.kegg.jp/kegg-bin/show_pathway?map04145/K10160%09%23FFFFFF,red/K01330%09%23FFFFFF,red/K06560%09%23FFFFFF,red/K07375%09%23FFFFFF,green/K08010%09%23FFFFFF,red/K10159%09%23FFFFFF,red/K07374%09%23FFFFFF,purple/K01365%09%23FFFFFF,red/K08012%09%23FFFFFF,red/K01368%09%23FFFFFF,red/K06464%09%23FFFFFF,red/K13884%09%23FFFFFF,red/K02146%09%23FFFFFF,red/K06752%09%23FFFFFF,green/K08011%09%23FFFFFF,r…
ko04111	Cell cycle - yeast	Cellular Processes	Cell growth and death	0	11	11	67	0.0180033	0.253691	-	gene21339,gene20057,gene846,gene25432,gene15109,gene7234,gene22356,gene4768,gene12060,gene22323,gene13547	-	K02541,K02209,K02213,K02540,K02212,K02542,K06675,K06672,K06636,K02216	http://www.kegg.jp/kegg-bin/show_pathway?map04111/K02541%09%23FFFFFF,green/K02209%09%23FFFFFF,green/K02213%09%23FFFFFF,green/K02540%09%23FFFFFF,green/K02212%09%23FFFFFF,green/K02542%09%23FFFFFF,green/K06675%09%23FFFFFF,green/K06672%09%23FFFFFF,green/K02216%09%23FFFFFF,green/K06636%09%23FFFFFF,green/
ko03010	Ribosome	Genetic Information Processing	Translation	13	4	17	122	0.0190503	0.253691	gene6982,gene18779,gene15700,gene4820,gene21532,gene21956,gene22547,gene22414,gene22603,gene22902,gene11945,gene1881,gene8177	gene19183,gene5303,gene25274,gene19242	K02993,K02920,K02991,K02938,K02971,K02969,K02921,K02950,K02915,K02879,K02955,K02922,K02880	K02926,K02887,K02880,K02891	http://www.kegg.jp/kegg-bin/show_pathway?map03010/K02993%09%23FFFFFF,red/K02991%09%23FFFFFF,red/K02971%09%23FFFFFF,red/K02969%09%23FFFFFF,red/K02922%09%23FFFFFF,red/K02955%09%23FFFFFF,red/K02920%09%23FFFFFF,red/K02926%09%23FFFFFF,green/K02938%09%23FFFFFF,red/K02921%09%23FFFFFF,red/K02950%09%23FFFFFF,red/K02915%09%23FFFFFF,red/K02891%09%23FFFFFF,green/K02879%09%23FFFFFF,red/K02887%09%23FFFFFF,gree…
ko00980	Metabolism of xenobiotics by cytochrome P450	Metabolism	Xenobiotics biodegradation and metabolism	7	0	7	35	0.0202562	0.253691	gene13784,gene20848,gene1045,gene9259,gene8046,gene8169,gene6937	-	K00129,K00799,K15680,K04097,K07408	-	http://www.kegg.jp/kegg-bin/show_pathway?map00980/K00799%09%23FFFFFF,red/K00129%09%23FFFFFF,red/K07408%09%23FFFFFF,red/K04097%09%23FFFFFF,red/K15680%09%23FFFFFF,red/
ko04062	Chemokine signaling pathway	Organismal Systems	Immune system	16	2	18	133	0.0212341	0.253691	gene15487,gene23319,gene23526,gene7144,gene18114,gene8404,gene18161,gene18112,gene8403,gene11932,gene19293,gene18900,gene818,gene8154,gene4004,gene4003	gene14441,gene5185	K12499,K05050,K07860,K12964,K12367,K05871,K04180,K10032,K00922,K05513,K08893,K10030,K04545,K08011	K08048,K05726	http://www.kegg.jp/kegg-bin/show_pathway?map04062/K12499%09%23FFFFFF,red/K07860%09%23FFFFFF,red/K05050%09%23FFFFFF,red/K12964%09%23FFFFFF,red/K05726%09%23FFFFFF,green/K12367%09%23FFFFFF,red/K05871%09%23FFFFFF,red/K10032%09%23FFFFFF,red/K00922%09%23FFFFFF,red/K08893%09%23FFFFFF,red/K08048%09%23FFFFFF,green/K04180%09%23FFFFFF,red/K05513%09%23FFFFFF,red/K10030%09%23FFFFFF,red/K04545%09%23FFFFFF,red/…
ko04662	B cell receptor signaling pathway	Organismal Systems	Immune system	9	1	10	62	0.0263089	0.292693	gene6121,gene1317,gene818,gene10925,gene7505,gene23047,gene22521,gene22523,gene19293	gene9539	K05855,K15909,K12230,K05697,K07860,K06504,K00922,K05872	K06508	http://www.kegg.jp/kegg-bin/show_pathway?map04662/K12230%09%23FFFFFF,red/K15909%09%23FFFFFF,red/K05855%09%23FFFFFF,red/K06508%09%23FFFFFF,green/K07860%09%23FFFFFF,red/K05697%09%23FFFFFF,red/K06504%09%23FFFFFF,red/K00922%09%23FFFFFF,red/K05872%09%23FFFFFF,red/
ko04380	Osteoclast differentiation	Organismal Systems	Development	12	2	14	99	0.0281006	0.292693	gene6076,gene297,gene19644,gene18861,gene18860,gene9764,gene18161,gene23047,gene829,gene17966,gene12435,gene19293	gene3730,gene25406	K09438,K05855,K08010,K04519,K06551,K09030,K08012,K00922,K04441,K08011,K04696	K04576,K04431	http://www.kegg.jp/kegg-bin/show_pathway?map04380/K04576%09%23FFFFFF,green/K09438%09%23FFFFFF,red/K05855%09%23FFFFFF,red/K08010%09%23FFFFFF,red/K04431%09%23FFFFFF,green/K06551%09%23FFFFFF,red/K04519%09%23FFFFFF,red/K09030%09%23FFFFFF,red/K08012%09%23FFFFFF,red/K00922%09%23FFFFFF,red/K04441%09%23FFFFFF,red/K08011%09%23FFFFFF,red/K04696%09%23FFFFFF,red/
ko00770	Pantothenate and CoA biosynthesis	Metabolism	Metabolism of cofactors and vitamins	4	0	4	15	0.0283668	0.292693	gene6541,gene3942,gene1067,gene6553	-	K00826,K08069,K18966,K01513	-	http://www.kegg.jp/kegg-bin/show_pathway?map00770/K00826%09%23FFFFFF,red/K08069%09%23FFFFFF,red/K18966%09%23FFFFFF,red/K01513%09%23FFFFFF,red/
ko04918	Thyroid hormone synthesis	Organismal Systems	Endocrine system	5	4	9	56	0.0347958	0.32019	gene8141,gene22653,gene22539,gene7870,gene14942	gene890,gene9786,gene20199,gene5185	K09048,K00432,K00383,K01540	K09487,K09048,K08048,K01538	http://www.kegg.jp/kegg-bin/show_pathway?map04918/K09487%09%23FFFFFF,green/K00432%09%23FFFFFF,red/K09048%09%23FFFFFF,purple/K00383%09%23FFFFFF,red/K08048%09%23FFFFFF,green/K01538%09%23FFFFFF,green/K01540%09%23FFFFFF,red/
ko04670	Leukocyte transendothelial migration	Organismal Systems	Immune system	11	3	14	102	0.0351991	0.32019	gene11603,gene18948,gene12492,gene297,gene7144,gene20820,gene818,gene18161,gene829,gene12435,gene19293	gene18688,gene14441,gene18584	K08010,K07860,K05871,K01403,K08012,K06464,K00922,K08015,K06527,K04441,K08011	K12755,K05726,K01116	http://www.kegg.jp/kegg-bin/show_pathway?map04670/K08010%09%23FFFFFF,red/K07860%09%23FFFFFF,red/K12755%09%23FFFFFF,green/K05726%09%23FFFFFF,green/K05871%09%23FFFFFF,red/K01403%09%23FFFFFF,red/K08012%09%23FFFFFF,red/K06464%09%23FFFFFF,red/K00922%09%23FFFFFF,red/K08015%09%23FFFFFF,red/K06527%09%23FFFFFF,red/K04441%09%23FFFFFF,red/K01116%09%23FFFFFF,green/K08011%09%23FFFFFF,red/
ko04260	Cardiac muscle contraction	Organismal Systems	Circulatory system	2	8	10	65	0.0352632	0.32019	gene7870,gene23248	gene19772,gene23827,gene26629,gene26633,gene26638,gene1550,gene26630,gene20199	K02272,K01540	K17751,K00412,K02261,K02262,K02256,K05742,K01538,K02273	http://www.kegg.jp/kegg-bin/show_pathway?map04260/K17751%09%23FFFFFF,green/K00412%09%23FFFFFF,green/K02261%09%23FFFFFF,green/K05742%09%23FFFFFF,green/K02273%09%23FFFFFF,green/K02272%09%23FFFFFF,red/K02262%09%23FFFFFF,green/K02256%09%23FFFFFF,green/K01538%09%23FFFFFF,green/K01540%09%23FFFFFF,red/
ko04064	NF-kappa B signaling pathway	Environmental Information Processing	Signal transduction	10	1	11	75	0.0382762	0.33418	gene12492,gene19644,gene4929,gene8404,gene6503,gene23047,gene18112,gene17361,gene8403,gene12459	gene18688	K10160,K05855,K04519,K12964,K05400,K11987,K10030,K11859,K06527	K01116	http://www.kegg.jp/kegg-bin/show_pathway?map04064/K10160%09%23FFFFFF,red/K05855%09%23FFFFFF,red/K05400%09%23FFFFFF,red/K12964%09%23FFFFFF,red/K04519%09%23FFFFFF,red/K11987%09%23FFFFFF,red/K06527%09%23FFFFFF,red/K10030%09%23FFFFFF,red/K11859%09%23FFFFFF,red/K01116%09%23FFFFFF,green/
ko04066	HIF-1 signaling pathway	Environmental Information Processing	Signal transduction	9	3	12	85	0.0405687	0.341078	gene13123,gene1314,gene20415,gene17361,gene1290,gene22902,gene4282,gene19283,gene19293	gene18688,gene24141,gene13391	K10160,K02991,K05055,K14736,K16366,K00134,K00922,K01689	K03259,K00844,K01116	http://www.kegg.jp/kegg-bin/show_pathway?map04066/K10160%09%23FFFFFF,red/K02991%09%23FFFFFF,red/K03259%09%23FFFFFF,green/K14736%09%23FFFFFF,red/K05055%09%23FFFFFF,red/K00844%09%23FFFFFF,green/K16366%09%23FFFFFF,red/K00134%09%23FFFFFF,red/K00922%09%23FFFFFF,red/K01689%09%23FFFFFF,red/K01116%09%23FFFFFF,green/
ko00220	Arginine biosynthesis	Metabolism	Amino acid metabolism	4	0	4	17	0.04349	0.35258	gene18253,gene18255,gene17448,gene12372	-	K01755,K01940,K01915	-	http://www.kegg.jp/kegg-bin/show_pathway?map00220/K01915%09%23FFFFFF,red/K01940%09%23FFFFFF,red/K01755%09%23FFFFFF,red/
ko04113	Meiosis - yeast	Cellular Processes	Cell growth and death	0	8	8	50	0.0462169	0.35332	-	gene21339,gene20057,gene846,gene25432,gene15109,gene7234,gene4768,gene12060	-	K02541,K02209,K02213,K02540,K02212,K02542,K02216,K06636	http://www.kegg.jp/kegg-bin/show_pathway?map04113/K02541%09%23FFFFFF,green/K02209%09%23FFFFFF,green/K02213%09%23FFFFFF,green/K02540%09%23FFFFFF,green/K02212%09%23FFFFFF,green/K02542%09%23FFFFFF,green/K02216%09%23FFFFFF,green/K06636%09%23FFFFFF,green/
ko00250	Alanine, aspartate and glutamate metabolism	Metabolism	Amino acid metabolism	6	0	6	33	0.0466943	0.35332	gene18253,gene18255,gene17117,gene12372,gene17448,gene3754	-	K03334,K01755,K01915,K01940,K01953	-	http://www.kegg.jp/kegg-bin/show_pathway?map00250/K03334%09%23FFFFFF,red/K01940%09%23FFFFFF,red/K01915%09%23FFFFFF,red/K01755%09%23FFFFFF,red/K01953%09%23FFFFFF,red/
ko00590	Arachidonic acid metabolism	Metabolism	Lipid metabolism	8	0	8	51	0.0510944	0.374143	gene10962,gene12841,gene22653,gene14942,gene19353,gene913,gene12459,gene8169	-	K00432,K07418,K00461,K11987,K01047,K04097,K01832	-	http://www.kegg.jp/kegg-bin/show_pathway?map00590/K00432%09%23FFFFFF,red/K07418%09%23FFFFFF,red/K11987%09%23FFFFFF,red/K00461%09%23FFFFFF,red/K01832%09%23FFFFFF,red/K04097%09%23FFFFFF,red/K01047%09%23FFFFFF,red/
ko00232	Caffeine metabolism	Metabolism	Biosynthesis of other secondary metabolites	2	0	2	5	0.0555977	0.394396	gene14657,gene5673	-	K00622,K00106	-	http://www.kegg.jp/kegg-bin/show_pathway?map00232/K00622%09%23FFFFFF,red/K00106%09%23FFFFFF,red/
ko04973	Carbohydrate digestion and absorption	Organismal Systems	Digestive system	4	2	6	35	0.0597447	0.410971	gene187,gene19286,gene7870,gene19293	gene24141,gene20199	K08143,K00922,K19729,K01540	K00844,K01538	http://www.kegg.jp/kegg-bin/show_pathway?map04973/K08143%09%23FFFFFF,red/K00922%09%23FFFFFF,red/K00844%09%23FFFFFF,green/K19729%09%23FFFFFF,red/K01538%09%23FFFFFF,green/K01540%09%23FFFFFF,red/
ko00531	Glycosaminoglycan degradation	Metabolism	Glycan biosynthesis and metabolism	4	0	4	19	0.0623346	0.416175	gene22767,gene23140,gene307,gene22736	-	K01217,K12373,K01135,K01197	-	http://www.kegg.jp/kegg-bin/show_pathway?map00531/K12373%09%23FFFFFF,red/K01217%09%23FFFFFF,red/K01135%09%23FFFFFF,red/K01197%09%23FFFFFF,red/
ko00010	Glycolysis / Gluconeogenesis	Metabolism	Carbohydrate metabolism	7	1	8	56	0.0803466	0.471577	gene1314,gene9259,gene18308,gene1290,gene18656,gene19283,gene9514	gene24141	K00134,K00129,K00016,K01895,K01689,K01623	K00844	http://www.kegg.jp/kegg-bin/show_pathway?map00010/K00016%09%23FFFFFF,red/K00129%09%23FFFFFF,red/K00134%09%23FFFFFF,red/K01689%09%23FFFFFF,red/K01895%09%23FFFFFF,red/K00844%09%23FFFFFF,green/K01623%09%23FFFFFF,red/
ko00983	Drug metabolism - other enzymes	Metabolism	Xenobiotics biodegradation and metabolism	4	1	5	29	0.0808006	0.471577	gene4455,gene14657,gene12137,gene5673	gene17969	K00622,K00106,K00757	K00857	http://www.kegg.jp/kegg-bin/show_pathway?map00983/K00857%09%23FFFFFF,green/K00622%09%23FFFFFF,red/K00106%09%23FFFFFF,red/K00757%09%23FFFFFF,red/
ko00623	Toluene degradation	Metabolism	Xenobiotics biodegradation and metabolism	1	0	1	1	0.0810198	0.471577	gene4434	-	K01061	-	http://www.kegg.jp/kegg-bin/show_pathway?map00623/K01061%09%23FFFFFF,red/
ko00364	Fluorobenzoate degradation	Metabolism	Xenobiotics biodegradation and metabolism	1	0	1	1	0.0810198	0.471577	gene4434	-	K01061	-	http://www.kegg.jp/kegg-bin/show_pathway?map00364/K01061%09%23FFFFFF,red/
ko00361	Chlorocyclohexane and chlorobenzene degradation	Metabolism	Xenobiotics biodegradation and metabolism	1	0	1	1	0.0810198	0.471577	gene4434	-	K01061	-	http://www.kegg.jp/kegg-bin/show_pathway?map00361/K01061%09%23FFFFFF,red/
ko04964	Proximal tubule bicarbonate reclamation	Organismal Systems	Excretory system	1	3	4	21	0.0847912	0.48119	gene7870	gene4979,gene18428,gene20199	K01540	K18245,K01538,K18246	http://www.kegg.jp/kegg-bin/show_pathway?map04964/K18245%09%23FFFFFF,green/K01538%09%23FFFFFF,green/K01540%09%23FFFFFF,red/K18246%09%23FFFFFF,green/
ko00270	Cysteine and methionine metabolism	Metabolism	Amino acid metabolism	3	3	6	39	0.0917138	0.507781	gene17117,gene1067,gene9514	gene24477,gene22733,gene7462	K00826,K03334,K00016	K17398,K08963,K00544	http://www.kegg.jp/kegg-bin/show_pathway?map00270/K17398%09%23FFFFFF,green/K00826%09%23FFFFFF,red/K03334%09%23FFFFFF,red/K00016%09%23FFFFFF,red/K00544%09%23FFFFFF,green/K08963%09%23FFFFFF,green/
ko00062	Fatty acid elongation	Metabolism	Lipid metabolism	3	1	4	22	0.0973034	0.520387	gene22412,gene19825,gene22909	gene6928	K07512,K10703,K07508	K10244	http://www.kegg.jp/kegg-bin/show_pathway?map00062/K07512%09%23FFFFFF,red/K10703%09%23FFFFFF,red/K10244%09%23FFFFFF,green/K07508%09%23FFFFFF,red/
ko00604	Glycosphingolipid biosynthesis - ganglio series	Metabolism	Glycan biosynthesis and metabolism	2	1	3	14	0.0985754	0.520387	gene22767,gene22428	gene25873	K03369,K12373	K00715	http://www.kegg.jp/kegg-bin/show_pathway?map00604/K03369%09%23FFFFFF,red/K00715%09%23FFFFFF,green/K12373%09%23FFFFFF,red/
ko00680	Methane metabolism	Metabolism	Energy metabolism	4	0	4	23	0.11062	0.570701	gene1314,gene18308,gene18656,gene19283	-	K01689,K01895,K01623	-	http://www.kegg.jp/kegg-bin/show_pathway?map00680/K01895%09%23FFFFFF,red/K01689%09%23FFFFFF,red/K01623%09%23FFFFFF,red/
ko04919	Thyroid hormone signaling pathway	Organismal Systems	Endocrine system	4	8	12	102	0.121597	0.590907	gene10122,gene7870,gene1060,gene19293	gene18688,gene1885,gene19772,gene7176,gene17536,gene6626,gene2485,gene20199	K00922,K17904,K08747,K01540	K15146,K15156,K05852,K02599,K05742,K01116,K01538,K09101	http://www.kegg.jp/kegg-bin/show_pathway?map04919/K05742%09%23FFFFFF,green/K17904%09%23FFFFFF,red/K15146%09%23FFFFFF,green/K15156%09%23FFFFFF,green/K00922%09%23FFFFFF,red/K05852%09%23FFFFFF,green/K02599%09%23FFFFFF,green/K09101%09%23FFFFFF,green/K01538%09%23FFFFFF,green/K01116%09%23FFFFFF,green/K08747%09%23FFFFFF,red/K01540%09%23FFFFFF,red/
ko00982	Drug metabolism - cytochrome P450	Metabolism	Xenobiotics biodegradation and metabolism	5	0	5	33	0.124429	0.590907	gene1045,gene9259,gene8046,gene8169,gene6937	-	K00129,K00799,K04097	-	http://www.kegg.jp/kegg-bin/show_pathway?map00982/K00799%09%23FFFFFF,red/K00129%09%23FFFFFF,red/K04097%09%23FFFFFF,red/
ko04966	Collecting duct acid secretion	Organismal Systems	Excretory system	1	3	4	24	0.124697	0.590907	gene4980	gene4979,gene25683,gene25158	K02146	K18245,K06573	http://www.kegg.jp/kegg-bin/show_pathway?map04966/K18245%09%23FFFFFF,green/K02146%09%23FFFFFF,red/K06573%09%23FFFFFF,green/
ko03013	RNA transport	Genetic Information Processing	Translation	2	13	15	134	0.12495	0.590907	gene6869,gene22486	gene19446,gene21336,gene17984,gene16898,gene21254,gene18108,gene25913,gene10043,gene5062,gene18813,gene13416,gene23438,gene13391	K03231,K14525	K03231,K14323,K13126,K03259,K03537,K14316,K13129,K03260,K12881,K13114,K12876,K14293	http://www.kegg.jp/kegg-bin/show_pathway?map03013/K03231%09%23FFFFFF,purple/K13126%09%23FFFFFF,green/K14323%09%23FFFFFF,green/K03259%09%23FFFFFF,green/K13129%09%23FFFFFF,green/K14316%09%23FFFFFF,green/K03537%09%23FFFFFF,green/K03260%09%23FFFFFF,green/K12881%09%23FFFFFF,green/K12876%09%23FFFFFF,green/K13114%09%23FFFFFF,green/K14525%09%23FFFFFF,red/K14293%09%23FFFFFF,green/
ko04623	Cytosolic DNA-sensing pathway	Organismal Systems	Immune system	6	0	6	44	0.14221	0.658811	gene18112,gene15405,gene19644,gene18114,gene20819,gene20242	-	K12499,K07211,K12964,K04519,K12654,K05482	-	http://www.kegg.jp/kegg-bin/show_pathway?map04623/K12499%09%23FFFFFF,red/K04519%09%23FFFFFF,red/K12964%09%23FFFFFF,red/K07211%09%23FFFFFF,red/K05482%09%23FFFFFF,red/K12654%09%23FFFFFF,red/
ko00660	C5-Branched dibasic acid metabolism	Metabolism	Carbohydrate metabolism	1	0	1	2	0.155482	0.69205	gene2390	-	K17724	-	http://www.kegg.jp/kegg-bin/show_pathway?map00660/K17724%09%23FFFFFF,red/
ko00261	Monobactam biosynthesis	Metabolism	Biosynthesis of other secondary metabolites	1	0	1	2	0.155482	0.69205	gene10787	-	K13811	-	http://www.kegg.jp/kegg-bin/show_pathway?map00261/K13811%09%23FFFFFF,red/
ko04672	Intestinal immune network for IgA production	Organismal Systems	Immune system	4	1	5	36	0.162901	0.693506	gene1275,gene23526,gene1631,gene21687	gene25013	K05413,K05412,K05513,K06779	K06752	http://www.kegg.jp/kegg-bin/show_pathway?map04672/K05413%09%23FFFFFF,red/K05412%09%23FFFFFF,red/K05513%09%23FFFFFF,red/K06752%09%23FFFFFF,green/K06779%09%23FFFFFF,red/
ko04212	Longevity regulating pathway - worm	Organismal Systems	Aging	5	3	8	66	0.162986	0.693506	gene14448,gene12841,gene297,gene14447,gene19293	gene26045,gene25232,gene23838	K14739,K00922,K07418,K04441	K09414	http://www.kegg.jp/kegg-bin/show_pathway?map04212/K14739%09%23FFFFFF,red/K09414%09%23FFFFFF,green/K07418%09%23FFFFFF,red/K00922%09%23FFFFFF,red/K04441%09%23FFFFFF,red/
ko04640	Hematopoietic cell lineage	Organismal Systems	Immune system	6	1	7	56	0.164975	0.693506	gene19866,gene2101,gene9705,gene2177,gene19644,gene20415	gene2607	K04387,K06256,K05061,K05055,K04519,K05066	K05092	http://www.kegg.jp/kegg-bin/show_pathway?map04640/K05061%09%23FFFFFF,red/K06256%09%23FFFFFF,red/K04387%09%23FFFFFF,red/K04519%09%23FFFFFF,red/K05055%09%23FFFFFF,red/K05066%09%23FFFFFF,red/K05092%09%23FFFFFF,green/
ko04512	ECM-receptor interaction	Environmental Information Processing	Signaling molecules and interaction	3	6	9	77	0.169134	0.698064	gene1225,gene9705,gene14073	gene15505,gene24026,gene17456,gene19440,gene17354,gene14921	K06256,K06258,K03900	K06267,K06252,K06236,K06247,K06255,K06265	http://www.kegg.jp/kegg-bin/show_pathway?map04512/K06256%09%23FFFFFF,red/K06247%09%23FFFFFF,green/K06236%09%23FFFFFF,green/K06252%09%23FFFFFF,green/K06255%09%23FFFFFF,green/K06265%09%23FFFFFF,green/K03900%09%23FFFFFF,red/K06258%09%23FFFFFF,red/K06267%09%23FFFFFF,green/
ko04915	Estrogen signaling pathway	Organismal Systems	Endocrine system	5	4	9	79	0.187973	0.705964	gene18948,gene22539,gene20659,gene20075,gene19293	gene890,gene9786,gene4524,gene5185	K04999,K09571,K01403,K09048,K00922	K09487,K09048,K08048,K04615	http://www.kegg.jp/kegg-bin/show_pathway?map04915/K09487%09%23FFFFFF,green/K04999%09%23FFFFFF,red/K01403%09%23FFFFFF,red/K09571%09%23FFFFFF,red/K09048%09%23FFFFFF,purple/K00922%09%23FFFFFF,red/K08048%09%23FFFFFF,green/K04615%09%23FFFFFF,green/
ko00521	Streptomycin biosynthesis	Metabolism	Biosynthesis of other secondary metabolites	1	1	2	10	0.191611	0.705964	gene4634	gene24141	K01092	K00844	http://www.kegg.jp/kegg-bin/show_pathway?map00521/K01092%09%23FFFFFF,red/K00844%09%23FFFFFF,green/
ko04911	Insulin secretion	Organismal Systems	Endocrine system	2	6	8	69	0.193442	0.705964	gene22539,gene7870	gene20420,gene9500,gene5802,gene9786,gene20199,gene5185	K09048,K01540	K09048,K04944,K05032,K08048,K18211,K01538	http://www.kegg.jp/kegg-bin/show_pathway?map04911/K04944%09%23FFFFFF,green/K09048%09%23FFFFFF,purple/K08048%09%23FFFFFF,green/K05032%09%23FFFFFF,green/K18211%09%23FFFFFF,green/K01538%09%23FFFFFF,green/K01540%09%23FFFFFF,red/
ko04721	Synaptic vesicle cycle	Organismal Systems	Nervous system	3	4	7	59	0.198526	0.705964	gene22514,gene23116,gene4980	gene15629,gene5802,gene4795,gene17345	K04644,K02146,K15293	K15292,K15294,K18211,K02144	http://www.kegg.jp/kegg-bin/show_pathway?map04721/K15292%09%23FFFFFF,green/K04644%09%23FFFFFF,red/K15294%09%23FFFFFF,green/K18211%09%23FFFFFF,green/K02146%09%23FFFFFF,red/K15293%09%23FFFFFF,red/K02144%09%23FFFFFF,green/
ko00760	Nicotinate and nicotinamide metabolism	Metabolism	Metabolism of cofactors and vitamins	3	1	4	29	0.204659	0.705964	gene8768,gene23095,gene6553	gene19641	K03426,K18152,K01513	K01081	http://www.kegg.jp/kegg-bin/show_pathway?map00760/K03426%09%23FFFFFF,red/K18152%09%23FFFFFF,red/K01513%09%23FFFFFF,red/K01081%09%23FFFFFF,green/
ko04650	Natural killer cell mediated cytotoxicity	Organismal Systems	Immune system	8	1	9	81	0.20768	0.705964	gene11603,gene1317,gene7144,gene23047,gene20377,gene20376,gene19293,gene818	gene18688	K06582,K05855,K05697,K07860,K05871,K06479,K06464,K00922	K01116	http://www.kegg.jp/kegg-bin/show_pathway?map04650/K05855%09%23FFFFFF,red/K06582%09%23FFFFFF,red/K07860%09%23FFFFFF,red/K05697%09%23FFFFFF,red/K05871%09%23FFFFFF,red/K06479%09%23FFFFFF,red/K06464%09%23FFFFFF,red/K00922%09%23FFFFFF,red/K01116%09%23FFFFFF,green/
ko04976	Bile secretion	Organismal Systems	Digestive system	2	5	7	60	0.210264	0.705964	gene3811,gene7870	gene614,gene19772,gene4979,gene20199,gene5185	K05658,K01540	K18245,K08048,K05742,K08537,K01538	http://www.kegg.jp/kegg-bin/show_pathway?map04976/K18245%09%23FFFFFF,green/K05742%09%23FFFFFF,green/K08048%09%23FFFFFF,green/K08537%09%23FFFFFF,green/K01538%09%23FFFFFF,green/K01540%09%23FFFFFF,red/K05658%09%23FFFFFF,red/
ko03320	PPAR signaling pathway	Organismal Systems	Endocrine system	7	0	7	60	0.210264	0.705964	gene4962,gene20187,gene19728,gene21620,gene2702,gene11914,gene3438	-	K08757,K01388,K08754,K07431,K15013,K08752,K00488	-	http://www.kegg.jp/kegg-bin/show_pathway?map03320/K01388%09%23FFFFFF,red/K08757%09%23FFFFFF,red/K07431%09%23FFFFFF,red/K08754%09%23FFFFFF,red/K15013%09%23FFFFFF,red/K08752%09%23FFFFFF,red/K00488%09%23FFFFFF,red/
ko03018	RNA degradation	Genetic Information Processing	Folding, sorting and degradation	4	4	8	71	0.21496	0.705964	gene20970,gene1314,gene22659,gene19283	gene5062,gene10533,gene13734,gene13584	K12598,K01689,K14443	K12617,K13126,K14442	http://www.kegg.jp/kegg-bin/show_pathway?map03018/K12617%09%23FFFFFF,green/K12598%09%23FFFFFF,red/K13126%09%23FFFFFF,green/K01689%09%23FFFFFF,red/K14443%09%23FFFFFF,red/K14442%09%23FFFFFF,green/
ko00532	Glycosaminoglycan biosynthesis - chondroitin sulfate / dermatan sulfate	Metabolism	Glycan biosynthesis and metabolism	2	1	3	20	0.217364	0.705964	gene15124,gene8120	gene16259	K00746,K07779	K00771	http://www.kegg.jp/kegg-bin/show_pathway?map00532/K00746%09%23FFFFFF,red/K00771%09%23FFFFFF,green/K07779%09%23FFFFFF,red/
ko00601	Glycosphingolipid biosynthesis - lacto and neolacto series	Metabolism	Glycan biosynthesis and metabolism	3	0	3	20	0.217364	0.705964	gene17270,gene2736,gene5729	-	K07632,K00741,K07635	-	http://www.kegg.jp/kegg-bin/show_pathway?map00601/K07632%09%23FFFFFF,red/K00741%09%23FFFFFF,red/K07635%09%23FFFFFF,red/
ko04010	MAPK signaling pathway	Environmental Information Processing	Signal transduction	7	15	22	227	0.218165	0.705964	gene22671,gene20003,gene469,gene297,gene2177,gene19644,gene818	gene25976,gene25637,gene2301,gene25491,gene12377,gene25852,gene2173,gene25406,gene21196,gene11176,gene18211,gene9262,gene19839,gene25973,gene6343	K04458,K04387,K07860,K04519,K04441,K04425,K04416	K04380,K04407,K04453,K04431,K04373,K04464,K04437,K04358,K04459,K04455,K04381,K04852	http://www.kegg.jp/kegg-bin/show_pathway?map04010/K04380%09%23FFFFFF,green/K04453%09%23FFFFFF,green/K04407%09%23FFFFFF,green/K07860%09%23FFFFFF,red/K04519%09%23FFFFFF,red/K04464%09%23FFFFFF,green/K04387%09%23FFFFFF,red/K04459%09%23FFFFFF,green/K04425%09%23FFFFFF,red/K04416%09%23FFFFFF,red/K04852%09%23FFFFFF,green/K04458%09%23FFFFFF,red/K04431%09%23FFFFFF,green/K04373%09%23FFFFFF,green/K04437%09%2…
ko00920	Sulfur metabolism	Metabolism	Energy metabolism	1	1	2	11	0.222307	0.705964	gene10787	gene22042	K13811	K00387	http://www.kegg.jp/kegg-bin/show_pathway?map00920/K00387%09%23FFFFFF,green/K13811%09%23FFFFFF,red/
ko02020	Two-component system	Environmental Information Processing	Signal transduction	1	1	2	11	0.222307	0.705964	gene12372	gene26638	K01915	K00412	http://www.kegg.jp/kegg-bin/show_pathway?map02020/K00412%09%23FFFFFF,green/K01915%09%23FFFFFF,red/
ko00633	Nitrotoluene degradation	Metabolism	Xenobiotics biodegradation and metabolism	1	0	1	3	0.223918	0.705964	gene14657	-	K00622	-	http://www.kegg.jp/kegg-bin/show_pathway?map00633/K00622%09%23FFFFFF,red/
ko00290	Valine, leucine and isoleucine biosynthesis	Metabolism	Amino acid metabolism	1	0	1	3	0.223918	0.705964	gene1067	-	K00826	-	http://www.kegg.jp/kegg-bin/show_pathway?map00290/K00826%09%23FFFFFF,red/
ko00965	Betalain biosynthesis	Metabolism	Biosynthesis of other secondary metabolites	1	0	1	3	0.223918	0.705964	gene16609	-	K00545	-	http://www.kegg.jp/kegg-bin/show_pathway?map00965/K00545%09%23FFFFFF,red/
ko04514	Cell adhesion molecules (CAMs)	Environmental Information Processing	Signaling molecules and interaction	7	5	12	116	0.228966	0.711991	gene1275,gene11603,gene12492,gene1631,gene22853,gene21687,gene22852	gene21407,gene18767,gene25617,gene4737,gene25013	K05413,K05412,K06464,K06708,K06527,K06745,K06779	K06736,K07379,K06797,K16351,K06752	http://www.kegg.jp/kegg-bin/show_pathway?map04514/K06736%09%23FFFFFF,green/K05413%09%23FFFFFF,red/K07379%09%23FFFFFF,green/K06797%09%23FFFFFF,green/K06745%09%23FFFFFF,red/K16351%09%23FFFFFF,green/K05412%09%23FFFFFF,red/K06464%09%23FFFFFF,red/K06708%09%23FFFFFF,red/K06527%09%23FFFFFF,red/K06752%09%23FFFFFF,green/K06779%09%23FFFFFF,red/
ko03430	Mismatch repair	Genetic Information Processing	Replication and repair	1	2	3	21	0.23946	0.734559	gene23268	gene947,gene6227	K08736	K10746,K03111	http://www.kegg.jp/kegg-bin/show_pathway?map03430/K08736%09%23FFFFFF,red/K10746%09%23FFFFFF,green/K03111%09%23FFFFFF,green/
ko04142	Lysosome	Cellular Processes	Transport and catabolism	10	1	11	108	0.257764	0.780166	gene23140,gene22767,gene11926,gene21877,gene20544,gene22736,gene5039,gene23116,gene4980,gene19720	gene4795	K04644,K01217,K12373,K12347,K01365,K01368,K01135,K02146,K12387	K02144	http://www.kegg.jp/kegg-bin/show_pathway?map04142/K12373%09%23FFFFFF,red/K01217%09%23FFFFFF,red/K04644%09%23FFFFFF,red/K12347%09%23FFFFFF,red/K01365%09%23FFFFFF,red/K01368%09%23FFFFFF,red/K01135%09%23FFFFFF,red/K02146%09%23FFFFFF,red/K02144%09%23FFFFFF,green/K12387%09%23FFFFFF,red/
ko00565	Ether lipid metabolism	Metabolism	Lipid metabolism	4	1	5	43	0.266951	0.79734	gene19353,gene8472,gene10927,gene19838	gene10312	K04628,K01047,K01062	K16860	http://www.kegg.jp/kegg-bin/show_pathway?map00565/K04628%09%23FFFFFF,red/K16860%09%23FFFFFF,green/K01062%09%23FFFFFF,red/K01047%09%23FFFFFF,red/
ko03040	Spliceosome	Genetic Information Processing	Transcription	0	11	11	110	0.277332	0.81759	-	gene23979,gene22296,gene20775,gene20304,gene17984,gene25913,gene20916,gene11739,gene21524,gene12235,gene15018	-	K11095,K12850,K12831,K12741,K12887,K11097,K12881,K12870,K12886,K12876,K12858	http://www.kegg.jp/kegg-bin/show_pathway?map03040/K11095%09%23FFFFFF,green/K12831%09%23FFFFFF,green/K12850%09%23FFFFFF,green/K12741%09%23FFFFFF,green/K12887%09%23FFFFFF,green/K11097%09%23FFFFFF,green/K12881%09%23FFFFFF,green/K12886%09%23FFFFFF,green/K12870%09%23FFFFFF,green/K12876%09%23FFFFFF,green/K12858%09%23FFFFFF,green/
ko01212	Fatty acid metabolism	Metabolism	Overview	4	1	5	44	0.282943	0.8195	gene22412,gene19825,gene22909,gene21620	gene6928	K07512,K10703,K07508,K15013	K10244	http://www.kegg.jp/kegg-bin/show_pathway?map01212/K07512%09%23FFFFFF,red/K10703%09%23FFFFFF,red/K10244%09%23FFFFFF,green/K07508%09%23FFFFFF,red/K15013%09%23FFFFFF,red/
ko04370	VEGF signaling pathway	Environmental Information Processing	Signal transduction	4	2	6	55	0.2852	0.8195	gene297,gene12459,gene19293,gene818	gene18688,gene18211	K00922,K07860,K04441,K11987	K04455,K01116	http://www.kegg.jp/kegg-bin/show_pathway?map04370/K04455%09%23FFFFFF,green/K07860%09%23FFFFFF,red/K00922%09%23FFFFFF,red/K11987%09%23FFFFFF,red/K04441%09%23FFFFFF,red/K01116%09%23FFFFFF,green/
ko00140	Steroid hormone biosynthesis	Metabolism	Lipid metabolism	4	0	4	34	0.295384	0.838152	gene13784,gene16609,gene20848,gene926	-	K00251,K00545,K15680,K07408	-	http://www.kegg.jp/kegg-bin/show_pathway?map00140/K00545%09%23FFFFFF,red/K00251%09%23FFFFFF,red/K07408%09%23FFFFFF,red/K15680%09%23FFFFFF,red/
ko04923	Regulation of lipolysis in adipocytes	Organismal Systems	Endocrine system	4	1	5	46	0.315423	0.855159	gene15104,gene8288,gene12459,gene19293	gene5185	K00922,K01054,K11987,K19477	K08048	http://www.kegg.jp/kegg-bin/show_pathway?map04923/K00922%09%23FFFFFF,red/K08048%09%23FFFFFF,green/K11987%09%23FFFFFF,red/K01054%09%23FFFFFF,red/K19477%09%23FFFFFF,red/
ko00520	Amino sugar and nucleotide sugar metabolism	Metabolism	Carbohydrate metabolism	4	1	5	46	0.315423	0.855159	gene22767,gene22490,gene5739,gene20966	gene24141	K00965,K12373,K00963,K01183	K00844	http://www.kegg.jp/kegg-bin/show_pathway?map00520/K12373%09%23FFFFFF,red/K00965%09%23FFFFFF,red/K00844%09%23FFFFFF,green/K00963%09%23FFFFFF,red/K01183%09%23FFFFFF,red/
ko04742	Taste transduction	Organismal Systems	Sensory system	2	3	5	46	0.315423	0.855159	gene187,gene7504	gene6804,gene4524,gene5185	K19729,K04271	K04153,K08048,K04615	http://www.kegg.jp/kegg-bin/show_pathway?map04742/K04153%09%23FFFFFF,green/K08048%09%23FFFFFF,green/K19729%09%23FFFFFF,red/K04271%09%23FFFFFF,red/K04615%09%23FFFFFF,green/
ko04916	Melanogenesis	Organismal Systems	Endocrine system	2	7	9	91	0.316446	0.855159	gene22539,gene4282	gene15029,gene15791,gene24049,gene3447,gene9786,gene16640,gene5185	K09048,K16366	K00312,K00572,K09048,K02842,K08048,K04490,K02620	http://www.kegg.jp/kegg-bin/show_pathway?map04916/K00312%09%23FFFFFF,green/K09048%09%23FFFFFF,purple/K08048%09%23FFFFFF,green/K04490%09%23FFFFFF,green/K00572%09%23FFFFFF,green/K16366%09%23FFFFFF,red/K02842%09%23FFFFFF,green/K02620%09%23FFFFFF,green/
ko04622	RIG-I-like receptor signaling pathway	Organismal Systems	Immune system	6	0	6	59	0.343611	0.871543	gene22671,gene8404,gene297,gene15405,gene8403,gene20819	-	K07211,K04441,K10030,K04416,K12654	-	http://www.kegg.jp/kegg-bin/show_pathway?map04622/K07211%09%23FFFFFF,red/K10030%09%23FFFFFF,red/K04441%09%23FFFFFF,red/K04416%09%23FFFFFF,red/K12654%09%23FFFFFF,red/
ko00524	Butirosin and neomycin biosynthesis	Metabolism	Biosynthesis of other secondary metabolites	0	1	1	5	0.344618	0.871543	-	gene24141	-	K00844	http://www.kegg.jp/kegg-bin/show_pathway?map00524/K00844%09%23FFFFFF,green/
ko00400	Phenylalanine, tyrosine and tryptophan biosynthesis	Metabolism	Amino acid metabolism	1	0	1	5	0.344618	0.871543	gene17117	-	K03334	-	http://www.kegg.jp/kegg-bin/show_pathway?map00400/K03334%09%23FFFFFF,red/
ko01210	2-Oxocarboxylic acid metabolism	Metabolism	Overview	2	0	2	15	0.346098	0.871543	gene1067,gene23408	-	K00826,K01681	-	http://www.kegg.jp/kegg-bin/show_pathway?map01210/K01681%09%23FFFFFF,red/K00826%09%23FFFFFF,red/
ko00360	Phenylalanine metabolism	Metabolism	Amino acid metabolism	2	0	2	15	0.346098	0.871543	gene17117,gene9259	-	K03334,K00129	-	http://www.kegg.jp/kegg-bin/show_pathway?map00360/K03334%09%23FFFFFF,red/K00129%09%23FFFFFF,red/
ko04913	Ovarian steroidogenesis	Organismal Systems	Endocrine system	4	1	5	48	0.348336	0.871543	gene10962,gene13784,gene12841,gene12459	gene5185	K07418,K00461,K11987,K07408	K08048	http://www.kegg.jp/kegg-bin/show_pathway?map04913/K07418%09%23FFFFFF,red/K08048%09%23FFFFFF,green/K11987%09%23FFFFFF,red/K00461%09%23FFFFFF,red/K07408%09%23FFFFFF,red/
ko03440	Homologous recombination	Genetic Information Processing	Replication and repair	0	3	3	26	0.353224	0.871543	-	gene947,gene5012,gene996	-	K10873,K03111,K10877	http://www.kegg.jp/kegg-bin/show_pathway?map03440/K10873%09%23FFFFFF,green/K10877%09%23FFFFFF,green/K03111%09%23FFFFFF,green/
ko04011	MAPK signaling pathway - yeast	Environmental Information Processing	Signal transduction	1	2	3	26	0.353224	0.871543	gene297	gene21961,gene25973	K04441	K04464,K15174	http://www.kegg.jp/kegg-bin/show_pathway?map04011/K04464%09%23FFFFFF,green/K04441%09%23FFFFFF,red/K15174%09%23FFFFFF,green/
ko04664	Fc epsilon RI signaling pathway	Organismal Systems	Immune system	4	2	6	60	0.358428	0.874872	gene297,gene23047,gene19293,gene818	gene18688,gene25406	K05855,K00922,K07860,K04441	K04431,K01116	http://www.kegg.jp/kegg-bin/show_pathway?map04664/K05855%09%23FFFFFF,red/K07860%09%23FFFFFF,red/K00922%09%23FFFFFF,red/K04431%09%23FFFFFF,green/K04441%09%23FFFFFF,red/K01116%09%23FFFFFF,green/
ko00512	Mucin type O-Glycan biosynthesis	Metabolism	Glycan biosynthesis and metabolism	2	1	3	27	0.376005	0.899138	gene22964,gene22762	gene5696	K00727,K09663	K00710	http://www.kegg.jp/kegg-bin/show_pathway?map00512/K00727%09%23FFFFFF,red/K09663%09%23FFFFFF,red/K00710%09%23FFFFFF,green/
ko00720	Carbon fixation pathways in prokaryotes	Metabolism	Energy metabolism	2	0	2	16	0.376291	0.899138	gene18656,gene23408	-	K01681,K01895	-	http://www.kegg.jp/kegg-bin/show_pathway?map00720/K01681%09%23FFFFFF,red/K01895%09%23FFFFFF,red/
ko02010	ABC transporters	Environmental Information Processing	Membrane transport	3	1	4	39	0.38996	0.922093	gene3811,gene17894,gene12527	gene9500	K05644,K05650,K05658	K05032	http://www.kegg.jp/kegg-bin/show_pathway?map02010/K05032%09%23FFFFFF,green/K05650%09%23FFFFFF,red/K05644%09%23FFFFFF,red/K05658%09%23FFFFFF,red/
ko04630	Jak-STAT signaling pathway	Environmental Information Processing	Signal transduction	12	0	12	134	0.402637	0.930678	gene1317,gene6508,gene6507,gene20415,gene7605,gene19866,gene2101,gene7632,gene828,gene7619,gene17966,gene19293	-	K05061,K05139,K05070,K05697,K05077,K05055,K05076,K00922,K04738,K05136,K05066,K04696	-	http://www.kegg.jp/kegg-bin/show_pathway?map04630/K05061%09%23FFFFFF,red/K05070%09%23FFFFFF,red/K05139%09%23FFFFFF,red/K05697%09%23FFFFFF,red/K05055%09%23FFFFFF,red/K05077%09%23FFFFFF,red/K05076%09%23FFFFFF,red/K00922%09%23FFFFFF,red/K05136%09%23FFFFFF,red/K04738%09%23FFFFFF,red/K05066%09%23FFFFFF,red/K04696%09%23FFFFFF,red/
ko00670	One carbon pool by folate	Metabolism	Metabolism of cofactors and vitamins	1	1	2	17	0.40589	0.930678	gene11514	gene4691	K00602	K00560	http://www.kegg.jp/kegg-bin/show_pathway?map00670/K00560%09%23FFFFFF,green/K00602%09%23FFFFFF,red/
ko00100	Steroid biosynthesis	Metabolism	Lipid metabolism	0	2	2	17	0.40589	0.930678	-	gene20129,gene7765	-	K00227,K07748	http://www.kegg.jp/kegg-bin/show_pathway?map00100/K07748%09%23FFFFFF,green/K00227%09%23FFFFFF,green/
ko04110	Cell cycle	Cellular Processes	Cell growth and death	1	9	10	112	0.422708	0.959547	gene23246	gene21339,gene20057,gene12759,gene846,gene25432,gene15109,gene7234,gene4768,gene12060	K06634	K02541,K02209,K02213,K02540,K02212,K06622,K02542,K02216,K06636	http://www.kegg.jp/kegg-bin/show_pathway?map04110/K02541%09%23FFFFFF,green/K02209%09%23FFFFFF,green/K02213%09%23FFFFFF,green/K02540%09%23FFFFFF,green/K06634%09%23FFFFFF,red/K02212%09%23FFFFFF,green/K06622%09%23FFFFFF,green/K02542%09%23FFFFFF,green/K06636%09%23FFFFFF,green/K02216%09%23FFFFFF,green/
ko00710	Carbon fixation in photosynthetic organisms	Metabolism	Energy metabolism	2	0	2	18	0.434793	0.977209	gene18308,gene1290	-	K00134,K01623	-	http://www.kegg.jp/kegg-bin/show_pathway?map00710/K00134%09%23FFFFFF,red/K01623%09%23FFFFFF,red/
ko00750	Vitamin B6 metabolism	Metabolism	Metabolism of cofactors and vitamins	1	0	1	7	0.446564	0.985099	gene1845	-	K00868	-	http://www.kegg.jp/kegg-bin/show_pathway?map00750/K00868%09%23FFFFFF,red/
ko00514	Other types of O-glycan biosynthesis	Metabolism	Glycan biosynthesis and metabolism	2	1	3	31	0.464841	0.985099	gene17270,gene2736	gene25873	K07632,K07635	K00715	http://www.kegg.jp/kegg-bin/show_pathway?map00514/K00715%09%23FFFFFF,green/K07632%09%23FFFFFF,red/K07635%09%23FFFFFF,red/
ko00240	Pyrimidine metabolism	Metabolism	Nucleotide metabolism	3	5	8	92	0.471629	0.985099	gene4455,gene22478,gene12137	gene7010,gene19641,gene4691,gene17969,gene15726	K01518,K00757	K00857,K00560,K10808,K00893,K01081	http://www.kegg.jp/kegg-bin/show_pathway?map00240/K00560%09%23FFFFFF,green/K00857%09%23FFFFFF,green/K01518%09%23FFFFFF,red/K00893%09%23FFFFFF,green/K10808%09%23FFFFFF,green/K00757%09%23FFFFFF,red/K01081%09%23FFFFFF,green/
ko04725	Cholinergic synapse	Organismal Systems	Nervous system	5	3	8	93	0.484052	0.985099	gene23319,gene23142,gene22539,gene17903,gene19293	gene782,gene9786,gene5185	K04808,K09048,K00922,K04996,K04545	K09048,K04998,K08048	http://www.kegg.jp/kegg-bin/show_pathway?map04725/K04808%09%23FFFFFF,red/K09048%09%23FFFFFF,purple/K04998%09%23FFFFFF,green/K00922%09%23FFFFFF,red/K08048%09%23FFFFFF,green/K04996%09%23FFFFFF,red/K04545%09%23FFFFFF,red/
ko00052	Galactose metabolism	Metabolism	Carbohydrate metabolism	2	1	3	32	0.486211	0.985099	gene22490,gene5739	gene24141	K00965,K00963	K00844	http://www.kegg.jp/kegg-bin/show_pathway?map00052/K00965%09%23FFFFFF,red/K00844%09%23FFFFFF,green/K00963%09%23FFFFFF,red/
ko04972	Pancreatic secretion	Organismal Systems	Digestive system	3	4	7	81	0.487326	0.985099	gene8768,gene19353,gene7870	gene19772,gene4979,gene20199,gene5185	K18152,K01540,K01047	K18245,K08048,K05742,K01538	http://www.kegg.jp/kegg-bin/show_pathway?map04972/K18245%09%23FFFFFF,green/K05742%09%23FFFFFF,green/K08048%09%23FFFFFF,green/K18152%09%23FFFFFF,red/K01538%09%23FFFFFF,green/K01540%09%23FFFFFF,red/K01047%09%23FFFFFF,red/
ko00230	Purine metabolism	Metabolism	Nucleotide metabolism	8	5	13	155	0.490659	0.985099	gene22478,gene14720,gene11514,gene10787,gene22844,gene23138,gene5673,gene6553	gene7010,gene24238,gene19641,gene15726,gene5185	K00759,K01518,K00944,K00106,K13811,K01513,K00602,K13756	K01952,K08048,K10808,K00893,K01081	http://www.kegg.jp/kegg-bin/show_pathway?map00230/K01952%09%23FFFFFF,green/K00944%09%23FFFFFF,red/K01518%09%23FFFFFF,red/K08048%09%23FFFFFF,green/K00893%09%23FFFFFF,green/K10808%09%23FFFFFF,green/K01081%09%23FFFFFF,green/K00759%09%23FFFFFF,red/K00106%09%23FFFFFF,red/K13811%09%23FFFFFF,red/K01513%09%23FFFFFF,red/K00602%09%23FFFFFF,red/K13756%09%23FFFFFF,red/
ko04960	Aldosterone-regulated sodium reabsorption	Organismal Systems	Excretory system	2	1	3	33	0.50716	0.985099	gene7870,gene19293	gene20199	K00922,K01540	K01538	http://www.kegg.jp/kegg-bin/show_pathway?map04960/K00922%09%23FFFFFF,red/K01538%09%23FFFFFF,green/K01540%09%23FFFFFF,red/
ko04320	Dorso-ventral axis formation	Organismal Systems	Development	1	1	2	21	0.516596	0.985099	gene20762	gene17536	K03211	K02599	http://www.kegg.jp/kegg-bin/show_pathway?map04320/K02599%09%23FFFFFF,green/K03211%09%23FFFFFF,red/
ko04750	Inflammatory mediator regulation of TRP channels	Organismal Systems	Sensory system	5	3	8	96	0.520823	0.985099	gene12841,gene297,gene19644,gene19293,gene13332	gene18688,gene22015,gene5185	K07418,K00922,K04723,K04519,K04441	K04829,K08048,K01116	http://www.kegg.jp/kegg-bin/show_pathway?map04750/K04829%09%23FFFFFF,green/K04723%09%23FFFFFF,red/K00922%09%23FFFFFF,red/K07418%09%23FFFFFF,red/K08048%09%23FFFFFF,green/K04519%09%23FFFFFF,red/K04441%09%23FFFFFF,red/K01116%09%23FFFFFF,green/
ko00500	Starch and sucrose metabolism	Metabolism	Carbohydrate metabolism	2	1	3	35	0.547666	0.985099	gene5739,gene6553	gene24141	K01513,K00963	K00844	http://www.kegg.jp/kegg-bin/show_pathway?map00500/K00844%09%23FFFFFF,green/K00963%09%23FFFFFF,red/K01513%09%23FFFFFF,red/
ko00350	Tyrosine metabolism	Metabolism	Amino acid metabolism	3	0	3	35	0.547666	0.985099	gene16609,gene17117,gene9259	-	K03334,K00129,K00545	-	http://www.kegg.jp/kegg-bin/show_pathway?map00350/K03334%09%23FFFFFF,red/K00129%09%23FFFFFF,red/K00545%09%23FFFFFF,red/
ko04722	Neurotrophin signaling pathway	Organismal Systems	Nervous system	5	4	9	111	0.549676	0.985099	gene14466,gene6121,gene22671,gene297,gene19293	gene18688,gene25973,gene6343,gene25406	K08846,K00922,K04441,K04416,K05872	K04431,K04464,K04373,K01116	http://www.kegg.jp/kegg-bin/show_pathway?map04722/K04431%09%23FFFFFF,green/K04373%09%23FFFFFF,green/K04464%09%23FFFFFF,green/K08846%09%23FFFFFF,red/K00922%09%23FFFFFF,red/K04441%09%23FFFFFF,red/K01116%09%23FFFFFF,green/K04416%09%23FFFFFF,red/K05872%09%23FFFFFF,red/
ko04310	Wnt signaling pathway	Environmental Information Processing	Signal transduction	2	8	10	124	0.554147	0.985099	gene4802,gene818	gene15029,gene15791,gene11310,gene24049,gene14507,gene3447,gene8198,gene16640	K04495,K07860	K00312,K00572,K03344,K02842,K03213,K04496,K04490,K02620	http://www.kegg.jp/kegg-bin/show_pathway?map04310/K00312%09%23FFFFFF,green/K04495%09%23FFFFFF,red/K03344%09%23FFFFFF,green/K07860%09%23FFFFFF,red/K03213%09%23FFFFFF,green/K04496%09%23FFFFFF,green/K04490%09%23FFFFFF,green/K00572%09%23FFFFFF,green/K02842%09%23FFFFFF,green/K02620%09%23FFFFFF,green/
ko04261	Adrenergic signaling in cardiomyocytes	Organismal Systems	Circulatory system	4	6	10	125	0.564634	0.985099	gene22539,gene297,gene7870,gene19293	gene19772,gene6626,gene1550,gene9786,gene20199,gene5185	K09048,K00922,K04441,K01540	K17751,K09048,K05852,K08048,K05742,K01538	http://www.kegg.jp/kegg-bin/show_pathway?map04261/K17751%09%23FFFFFF,green/K09048%09%23FFFFFF,purple/K05742%09%23FFFFFF,green/K08048%09%23FFFFFF,green/K00922%09%23FFFFFF,red/K05852%09%23FFFFFF,green/K04441%09%23FFFFFF,red/K01538%09%23FFFFFF,green/K01540%09%23FFFFFF,red/
ko04139	Regulation of mitophagy - yeast	Cellular Processes	Transport and catabolism	1	1	2	23	0.566586	0.985099	gene297	gene25973	K04441	K04464	http://www.kegg.jp/kegg-bin/show_pathway?map04139/K04464%09%23FFFFFF,green/K04441%09%23FFFFFF,red/
ko00830	Retinol metabolism	Metabolism	Metabolism of cofactors and vitamins	2	1	3	36	0.567171	0.985099	gene13784,gene22950	gene23776	K07249,K07408	K11147	http://www.kegg.jp/kegg-bin/show_pathway?map00830/K11147%09%23FFFFFF,green/K07249%09%23FFFFFF,red/K07408%09%23FFFFFF,red/
ko04961	Endocrine and other factor-regulated calcium reabsorption	Organismal Systems	Excretory system	2	1	3	36	0.567171	0.985099	gene7870,gene23116	gene20199	K04644,K01540	K01538	http://www.kegg.jp/kegg-bin/show_pathway?map04961/K04644%09%23FFFFFF,red/K01538%09%23FFFFFF,green/K01540%09%23FFFFFF,red/
ko01200	Carbon metabolism	Metabolism	Overview	7	1	8	100	0.568329	0.985099	gene1314,gene9283,gene1290,gene18308,gene18656,gene23408,gene19283	gene24141	K00616,K01681,K00134,K01689,K01895,K01623	K00844	http://www.kegg.jp/kegg-bin/show_pathway?map01200/K01681%09%23FFFFFF,red/K00616%09%23FFFFFF,red/K00134%09%23FFFFFF,red/K01895%09%23FFFFFF,red/K01689%09%23FFFFFF,red/K00844%09%23FFFFFF,green/K01623%09%23FFFFFF,red/
ko04626	Plant-pathogen interaction	Organismal Systems	Environmental adaptation	0	1	1	10	0.570564	0.985099	-	gene890	-	K09487	http://www.kegg.jp/kegg-bin/show_pathway?map04626/K09487%09%23FFFFFF,green/
ko00430	Taurine and hypotaurine metabolism	Metabolism	Metabolism of other amino acids	1	0	1	10	0.570564	0.985099	gene3942	-	K18966	-	http://www.kegg.jp/kegg-bin/show_pathway?map00430/K18966%09%23FFFFFF,red/
ko04971	Gastric acid secretion	Organismal Systems	Digestive system	2	3	5	63	0.586198	0.985099	gene17903,gene7870	gene19772,gene4979,gene5185	K04996,K01540	K18245,K08048,K05742	http://www.kegg.jp/kegg-bin/show_pathway?map04971/K18245%09%23FFFFFF,green/K05742%09%23FFFFFF,green/K08048%09%23FFFFFF,green/K04996%09%23FFFFFF,red/K01540%09%23FFFFFF,red/
ko04723	Retrograde endocannabinoid signaling	Organismal Systems	Nervous system	5	2	7	89	0.589335	0.985099	gene23319,gene15104,gene297,gene20075,gene12459	gene2131,gene5185	K04999,K04545,K04441,K01054,K11987	K08048,K05181	http://www.kegg.jp/kegg-bin/show_pathway?map04723/K04999%09%23FFFFFF,red/K08048%09%23FFFFFF,green/K11987%09%23FFFFFF,red/K01054%09%23FFFFFF,red/K04441%09%23FFFFFF,red/K04545%09%23FFFFFF,red/K05181%09%23FFFFFF,green/
ko00030	Pentose phosphate pathway	Metabolism	Carbohydrate metabolism	2	0	2	24	0.590145	0.985099	gene9283,gene18308	-	K00616,K01623	-	http://www.kegg.jp/kegg-bin/show_pathway?map00030/K00616%09%23FFFFFF,red/K01623%09%23FFFFFF,red/
ko03008	Ribosome biogenesis in eukaryotes	Genetic Information Processing	Translation	2	3	5	64	0.600464	0.985099	gene22774,gene22486	gene16898,gene8499,gene13880	K14549,K14525	K14559,K11128,K03537	http://www.kegg.jp/kegg-bin/show_pathway?map03008/K14559%09%23FFFFFF,green/K11128%09%23FFFFFF,green/K03537%09%23FFFFFF,green/K14525%09%23FFFFFF,red/K14549%09%23FFFFFF,red/
ko04974	Protein digestion and absorption	Organismal Systems	Digestive system	2	4	6	77	0.6006	0.985099	gene7870,gene12581	gene24026,gene6653,gene20199,gene15084	K19721,K01540	K19479,K16628,K06236,K01538	http://www.kegg.jp/kegg-bin/show_pathway?map04974/K19479%09%23FFFFFF,green/K16628%09%23FFFFFF,green/K06236%09%23FFFFFF,green/K19721%09%23FFFFFF,red/K01538%09%23FFFFFF,green/K01540%09%23FFFFFF,red/
ko04150	mTOR signaling pathway	Environmental Information Processing	Signal transduction	2	2	4	51	0.601443	0.985099	gene22902,gene19293	gene13391,gene6343	K02991,K00922	K03259,K04373	http://www.kegg.jp/kegg-bin/show_pathway?map04150/K02991%09%23FFFFFF,red/K00922%09%23FFFFFF,red/K03259%09%23FFFFFF,green/K04373%09%23FFFFFF,green/
ko00790	Folate biosynthesis	Metabolism	Metabolism of cofactors and vitamins	1	0	1	11	0.60539	0.985099	gene10436	-	K01495	-	http://www.kegg.jp/kegg-bin/show_pathway?map00790/K01495%09%23FFFFFF,red/
ko00950	Isoquinoline alkaloid biosynthesis	Metabolism	Biosynthesis of other secondary metabolites	1	0	1	11	0.60539	0.985099	gene17117	-	K03334	-	http://www.kegg.jp/kegg-bin/show_pathway?map00950/K03334%09%23FFFFFF,red/
ko01040	Biosynthesis of unsaturated fatty acids	Metabolism	Lipid metabolism	1	1	2	25	0.612736	0.985099	gene22909	gene6928	K10703	K10244	http://www.kegg.jp/kegg-bin/show_pathway?map01040/K10703%09%23FFFFFF,red/K10244%09%23FFFFFF,green/
ko04146	Peroxisome	Cellular Processes	Transport and catabolism	5	1	6	78	0.613389	0.985099	gene22563,gene23095,gene21830,gene10779,gene5673	gene23776	K13353,K03426,K00106,K01796,K00308	K11147	http://www.kegg.jp/kegg-bin/show_pathway?map04146/K11147%09%23FFFFFF,green/K13353%09%23FFFFFF,red/K03426%09%23FFFFFF,red/K00106%09%23FFFFFF,red/K01796%09%23FFFFFF,red/K00308%09%23FFFFFF,red/
ko04022	cGMP-PKG signaling pathway	Environmental Information Processing	Signal transduction	6	5	11	143	0.616638	0.985099	gene8288,gene22539,gene7870,gene10868,gene11184,gene19293	gene6626,gene18584,gene9786,gene20199,gene5185	K09565,K09048,K00922,K01540,K04138,K19477	K09048,K05852,K12755,K08048,K01538	http://www.kegg.jp/kegg-bin/show_pathway?map04022/K09048%09%23FFFFFF,purple/K08048%09%23FFFFFF,green/K12755%09%23FFFFFF,green/K09565%09%23FFFFFF,red/K00922%09%23FFFFFF,red/K05852%09%23FFFFFF,green/K01538%09%23FFFFFF,green/K01540%09%23FFFFFF,red/K04138%09%23FFFFFF,red/K19477%09%23FFFFFF,red/
ko00562	Inositol phosphate metabolism	Metabolism	Carbohydrate metabolism	3	2	5	66	0.62814	0.985099	gene7505,gene4634,gene19293	gene18688,gene22230	K15909,K00922,K01092	K01107,K01116	http://www.kegg.jp/kegg-bin/show_pathway?map00562/K15909%09%23FFFFFF,red/K01092%09%23FFFFFF,red/K00922%09%23FFFFFF,red/K01107%09%23FFFFFF,green/K01116%09%23FFFFFF,green/
ko03450	Non-homologous end-joining	Genetic Information Processing	Replication and repair	0	1	1	12	0.637394	0.985099	-	gene9249	-	K04799	http://www.kegg.jp/kegg-bin/show_pathway?map03450/K04799%09%23FFFFFF,green/
ko00603	Glycosphingolipid biosynthesis - globo series	Metabolism	Glycan biosynthesis and metabolism	1	0	1	12	0.637394	0.985099	gene22767	-	K12373	-	http://www.kegg.jp/kegg-bin/show_pathway?map00603/K12373%09%23FFFFFF,red/
ko00450	Selenocompound metabolism	Metabolism	Metabolism of other amino acids	1	0	1	12	0.637394	0.985099	gene10787	-	K13811	-	http://www.kegg.jp/kegg-bin/show_pathway?map00450/K13811%09%23FFFFFF,red/
ko04214	Apoptosis - fly	Cellular Processes	Cell growth and death	0	4	4	54	0.647026	0.985099	-	gene11176,gene21531,gene10586,gene25406	-	K01527,K07611,K04459,K04431	http://www.kegg.jp/kegg-bin/show_pathway?map04214/K07611%09%23FFFFFF,green/K01527%09%23FFFFFF,green/K04459%09%23FFFFFF,green/K04431%09%23FFFFFF,green/
ko04540	Gap junction	Cellular Processes	Cellular commiunity	2	4	6	81	0.65034	0.985099	gene8288,gene1019	gene13629,gene23969,gene25973,gene5185	K07374,K19477	K07375,K08048,K04464,K07374	http://www.kegg.jp/kegg-bin/show_pathway?map04540/K07375%09%23FFFFFF,green/K08048%09%23FFFFFF,green/K04464%09%23FFFFFF,green/K07374%09%23FFFFFF,purple/K19477%09%23FFFFFF,red/
ko00630	Glyoxylate and dicarboxylate metabolism	Metabolism	Carbohydrate metabolism	2	0	2	27	0.655031	0.985099	gene12372,gene23408	-	K01681,K01915	-	http://www.kegg.jp/kegg-bin/show_pathway?map00630/K01681%09%23FFFFFF,red/K01915%09%23FFFFFF,red/
ko00410	beta-Alanine metabolism	Metabolism	Metabolism of other amino acids	2	0	2	27	0.655031	0.985099	gene3942,gene9259	-	K00129,K18966	-	http://www.kegg.jp/kegg-bin/show_pathway?map00410/K00129%09%23FFFFFF,red/K18966%09%23FFFFFF,red/
ko04962	Vasopressin-regulated water reabsorption	Organismal Systems	Excretory system	1	2	3	41	0.656558	0.985099	gene22539	gene9076,gene9786	K09048	K09048,K04648	http://www.kegg.jp/kegg-bin/show_pathway?map04962/K09048%09%23FFFFFF,purple/K04648%09%23FFFFFF,green/
ko04726	Serotonergic synapse	Organismal Systems	Nervous system	5	2	7	95	0.658664	0.985099	gene23319,gene10962,gene12841,gene20075,gene12459	gene6804,gene2131	K04999,K07418,K04545,K00461,K11987	K04153,K05181	http://www.kegg.jp/kegg-bin/show_pathway?map04726/K04999%09%23FFFFFF,red/K04153%09%23FFFFFF,green/K07418%09%23FFFFFF,red/K11987%09%23FFFFFF,red/K00461%09%23FFFFFF,red/K04545%09%23FFFFFF,red/K05181%09%23FFFFFF,green/
ko04912	GnRH signaling pathway	Organismal Systems	Endocrine system	3	3	6	82	0.662167	0.985099	gene22671,gene297,gene7144	gene25973,gene5185,gene25406	K04441,K04416,K05871	K08048,K04431,K04464	http://www.kegg.jp/kegg-bin/show_pathway?map04912/K04431%09%23FFFFFF,green/K08048%09%23FFFFFF,green/K04464%09%23FFFFFF,green/K04441%09%23FFFFFF,red/K04416%09%23FFFFFF,red/K05871%09%23FFFFFF,red/
ko04611	Platelet activation	Organismal Systems	Immune system	6	2	8	109	0.666547	0.985099	gene1225,gene8288,gene297,gene23047,gene913,gene19293	gene24026,gene5185	K05855,K00922,K04441,K03900,K01832,K19477	K06236,K08048	http://www.kegg.jp/kegg-bin/show_pathway?map04611/K05855%09%23FFFFFF,red/K06236%09%23FFFFFF,green/K00922%09%23FFFFFF,red/K08048%09%23FFFFFF,green/K04441%09%23FFFFFF,red/K03900%09%23FFFFFF,red/K19477%09%23FFFFFF,red/K01832%09%23FFFFFF,red/
ko00061	Fatty acid biosynthesis	Metabolism	Lipid metabolism	1	0	1	13	0.666806	0.985099	gene21620	-	K15013	-	http://www.kegg.jp/kegg-bin/show_pathway?map00061/K15013%09%23FFFFFF,red/
ko03015	mRNA surveillance pathway	Genetic Information Processing	Translation	0	5	5	69	0.667406	0.985099	-	gene5062,gene21336,gene17984,gene25913,gene10043	-	K14323,K12881,K13126,K12876,K13114	http://www.kegg.jp/kegg-bin/show_pathway?map03015/K13126%09%23FFFFFF,green/K12881%09%23FFFFFF,green/K14323%09%23FFFFFF,green/K13114%09%23FFFFFF,green/K12876%09%23FFFFFF,green/
ko04520	Adherens junction	Cellular Processes	Cellular commiunity	2	3	5	69	0.667406	0.985099	gene1317,gene818	gene15791,gene24049,gene4780	K05697,K07860	K05706,K04490,K02620	http://www.kegg.jp/kegg-bin/show_pathway?map04520/K05706%09%23FFFFFF,green/K07860%09%23FFFFFF,red/K05697%09%23FFFFFF,red/K02620%09%23FFFFFF,green/K04490%09%23FFFFFF,green/
ko04330	Notch signaling pathway	Environmental Information Processing	Signal transduction	0	3	3	42	0.672749	0.985099	-	gene17536,gene16661,gene11310	-	K02599,K04496,K06065	http://www.kegg.jp/kegg-bin/show_pathway?map04330/K02599%09%23FFFFFF,green/K04496%09%23FFFFFF,green/K06065%09%23FFFFFF,green/
ko04210	Apoptosis	Cellular Processes	Cell growth and death	5	4	9	123	0.674035	0.985099	gene21877,gene20544,gene1019,gene828,gene19293	gene5919,gene13629,gene21531,gene25099	K01368,K00922,K04738,K07374,K01365	K07611,K03853,K07374,K12641	http://www.kegg.jp/kegg-bin/show_pathway?map04210/K07611%09%23FFFFFF,green/K07374%09%23FFFFFF,purple/K01365%09%23FFFFFF,red/K01368%09%23FFFFFF,red/K00922%09%23FFFFFF,red/K04738%09%23FFFFFF,red/K03853%09%23FFFFFF,green/K12641%09%23FFFFFF,green/
ko00561	Glycerolipid metabolism	Metabolism	Lipid metabolism	4	0	4	56	0.675429	0.985099	gene15104,gene23767,gene23407,gene8328	-	K00629,K00901,K13506,K01054	-	http://www.kegg.jp/kegg-bin/show_pathway?map00561/K00901%09%23FFFFFF,red/K00629%09%23FFFFFF,red/K13506%09%23FFFFFF,red/K01054%09%23FFFFFF,red/
ko04080	Neuroactive ligand-receptor interaction	Environmental Information Processing	Signaling molecules and interaction	14	8	22	293	0.678586	0.985099	gene23881,gene23142,gene6542,gene11765,gene7504,gene16701,gene19751,gene1078,gene19732,gene19617,gene4726,gene6366,gene11184,gene22650	gene3730,gene6804,gene1723,gene9661,gene2131,gene7971,gene24008,gene4524	K04279,K05051,K01352,K04151,K04803,K16367,K04808,K04010,K01315,K04009,K04271,K05218,K04138,K04222	K04576,K04153,K04306,K05201,K04292,K04174,K04615,K05181	http://www.kegg.jp/kegg-bin/show_pathway?map04080/K04279%09%23FFFFFF,red/K01352%09%23FFFFFF,red/K04153%09%23FFFFFF,green/K16367%09%23FFFFFF,red/K04808%09%23FFFFFF,red/K04292%09%23FFFFFF,green/K04271%09%23FFFFFF,red/K04009%09%23FFFFFF,red/K01315%09%23FFFFFF,red/K05181%09%23FFFFFF,green/K04174%09%23FFFFFF,green/K04138%09%23FFFFFF,red/K04576%09%23FFFFFF,green/K05051%09%23FFFFFF,red/K04151%09%23FFFFF…
ko04724	Glutamatergic synapse	Organismal Systems	Nervous system	3	4	7	97	0.680132	0.985099	gene23319,gene12372,gene21534	gene9685,gene19,gene1723,gene5185	K01915,K04545,K05617	K15009,K08048,K05201	http://www.kegg.jp/kegg-bin/show_pathway?map04724/K15009%09%23FFFFFF,green/K05201%09%23FFFFFF,green/K08048%09%23FFFFFF,green/K01915%09%23FFFFFF,red/K04545%09%23FFFFFF,red/K05617%09%23FFFFFF,red/
ko04510	Focal adhesion	Cellular Processes	Cellular commiunity	3	11	14	190	0.68456	0.985099	gene1225,gene19293,gene818	gene25976,gene25637,gene5919,gene17456,gene10069,gene25491,gene25852,gene17354,gene24026,gene14441,gene18584	K00922,K07860,K03900	K16859,K06247,K06252,K06236,K12755,K03853,K05726,K04437	http://www.kegg.jp/kegg-bin/show_pathway?map04510/K16859%09%23FFFFFF,green/K06236%09%23FFFFFF,green/K06252%09%23FFFFFF,green/K06247%09%23FFFFFF,green/K07860%09%23FFFFFF,red/K12755%09%23FFFFFF,green/K05726%09%23FFFFFF,green/K03900%09%23FFFFFF,red/K04437%09%23FFFFFF,green/K00922%09%23FFFFFF,red/K03853%09%23FFFFFF,green/
ko00591	Linoleic acid metabolism	Metabolism	Lipid metabolism	2	0	2	29	0.693552	0.985099	gene19353,gene12841	-	K07418,K01047	-	http://www.kegg.jp/kegg-bin/show_pathway?map00591/K07418%09%23FFFFFF,red/K01047%09%23FFFFFF,red/
ko00640	Propanoate metabolism	Metabolism	Carbohydrate metabolism	2	0	2	29	0.693552	0.985099	gene18656,gene9514	-	K00016,K01895	-	http://www.kegg.jp/kegg-bin/show_pathway?map00640/K00016%09%23FFFFFF,red/K01895%09%23FFFFFF,red/
ko04151	PI3K-Akt signaling pathway	Environmental Information Processing	Signal transduction	12	10	22	297	0.702863	0.985099	gene23319,gene7935,gene10925,gene20415,gene7605,gene19866,gene1225,gene23047,gene22539,gene17361,gene22902,gene19293	gene21426,gene2301,gene890,gene17456,gene10069,gene9786,gene17354,gene24026,gene26309,gene13391	K05061,K10160,K12230,K05855,K02991,K09048,K05070,K10159,K05055,K03900,K00922,K04545	K10605,K09487,K09554,K16859,K09048,K06247,K06252,K06236,K03259,K04358	http://www.kegg.jp/kegg-bin/show_pathway?map04151/K02991%09%23FFFFFF,red/K05855%09%23FFFFFF,red/K12230%09%23FFFFFF,red/K05070%09%23FFFFFF,red/K06236%09%23FFFFFF,green/K06247%09%23FFFFFF,green/K10159%09%23FFFFFF,red/K05055%09%23FFFFFF,red/K00922%09%23FFFFFF,red/K05061%09%23FFFFFF,red/K10160%09%23FFFFFF,red/K10605%09%23FFFFFF,green/K09487%09%23FFFFFF,green/K09554%09%23FFFFFF,green/K16859%09%23FFFFF…
ko04612	Antigen processing and presentation	Organismal Systems	Immune system	2	1	3	44	0.703426	0.985099	gene21877,gene20544	gene25013	K01368,K01365	K06752	http://www.kegg.jp/kegg-bin/show_pathway?map04612/K01368%09%23FFFFFF,red/K06752%09%23FFFFFF,green/K01365%09%23FFFFFF,red/
ko04727	GABAergic synapse	Organismal Systems	Nervous system	2	3	5	72	0.703856	0.985099	gene23319,gene12372	gene2131,gene4524,gene5185	K01915,K04545	K08048,K04615,K05181	http://www.kegg.jp/kegg-bin/show_pathway?map04727/K08048%09%23FFFFFF,green/K01915%09%23FFFFFF,red/K04545%09%23FFFFFF,red/K05181%09%23FFFFFF,green/K04615%09%23FFFFFF,green/
ko00533	Glycosaminoglycan biosynthesis - keratan sulfate	Metabolism	Glycan biosynthesis and metabolism	1	0	1	15	0.718673	0.985099	gene5729	-	K00741	-	http://www.kegg.jp/kegg-bin/show_pathway?map00533/K00741%09%23FFFFFF,red/
ko04013	MAPK signaling pathway - fly	Environmental Information Processing	Signal transduction	1	0	1	15	0.718673	0.985099	gene20762	-	K03211	-	http://www.kegg.jp/kegg-bin/show_pathway?map04013/K03211%09%23FFFFFF,red/
ko04921	Oxytocin signaling pathway	Organismal Systems	Endocrine system	5	5	10	142	0.723747	0.985099	gene13169,gene17903,gene20075,gene12459,gene19293	gene782,gene18584,gene9947,gene25973,gene5185	K04999,K04977,K00922,K04996,K11987	K04998,K04963,K12755,K08048,K04464	http://www.kegg.jp/kegg-bin/show_pathway?map04921/K04977%09%23FFFFFF,red/K04963%09%23FFFFFF,green/K04998%09%23FFFFFF,green/K08048%09%23FFFFFF,green/K12755%09%23FFFFFF,green/K04464%09%23FFFFFF,green/K11987%09%23FFFFFF,red/K04999%09%23FFFFFF,red/K00922%09%23FFFFFF,red/K04996%09%23FFFFFF,red/
ko04070	Phosphatidylinositol signaling system	Environmental Information Processing	Signal transduction	4	2	6	88	0.727706	0.985099	gene7505,gene4634,gene23407,gene19293	gene18688,gene22230	K15909,K00901,K00922,K01092	K01107,K01116	http://www.kegg.jp/kegg-bin/show_pathway?map04070/K15909%09%23FFFFFF,red/K01092%09%23FFFFFF,red/K00922%09%23FFFFFF,red/K00901%09%23FFFFFF,red/K01107%09%23FFFFFF,green/K01116%09%23FFFFFF,green/
ko04810	Regulation of actin cytoskeleton	Cellular Processes	Cell motility	7	6	13	183	0.730163	0.985099	gene16102,gene11603,gene22752,gene24326,gene19293,gene15158,gene818	gene19772,gene2301,gene14441,gene11704,gene18584,gene2427	K05767,K06464,K00922,K05755,K07860,K05757,K05750	K05751,K04358,K05745,K05742,K12755,K05726	http://www.kegg.jp/kegg-bin/show_pathway?map04810/K05751%09%23FFFFFF,green/K05767%09%23FFFFFF,red/K07860%09%23FFFFFF,red/K12755%09%23FFFFFF,green/K05742%09%23FFFFFF,green/K05726%09%23FFFFFF,green/K05745%09%23FFFFFF,green/K04358%09%23FFFFFF,green/K06464%09%23FFFFFF,red/K00922%09%23FFFFFF,red/K05755%09%23FFFFFF,red/K05757%09%23FFFFFF,red/K05750%09%23FFFFFF,red/
ko04550	Signaling pathways regulating pluripotency of stem cells	Cellular Processes	Cellular commiunity	2	7	9	131	0.744335	0.985099	gene297,gene19293	gene14772,gene15029,gene3510,gene3447,gene16640,gene11974,gene8506	K00922,K04441	K00312,K00572,K13596,K02842,K13578,K04667,K09378	http://www.kegg.jp/kegg-bin/show_pathway?map04550/K00312%09%23FFFFFF,green/K00572%09%23FFFFFF,green/K13596%09%23FFFFFF,green/K13578%09%23FFFFFF,green/K02842%09%23FFFFFF,green/K00922%09%23FFFFFF,red/K04667%09%23FFFFFF,green/K04441%09%23FFFFFF,red/K09378%09%23FFFFFF,green/
ko04130	SNARE interactions in vesicular transport	Genetic Information Processing	Folding, sorting and degradation	1	1	2	32	0.744598	0.985099	gene6383	gene23851	K08487	K08490	http://www.kegg.jp/kegg-bin/show_pathway?map04130/K08490%09%23FFFFFF,green/K08487%09%23FFFFFF,red/
ko04340	Hedgehog signaling pathway	Environmental Information Processing	Signal transduction	0	3	3	47	0.745248	0.985099	-	gene11903,gene15029,gene3447	-	K00312,K00572,K11989	http://www.kegg.jp/kegg-bin/show_pathway?map04340/K00312%09%23FFFFFF,green/K00572%09%23FFFFFF,green/K11989%09%23FFFFFF,green/
ko00280	Valine, leucine and isoleucine degradation	Metabolism	Amino acid metabolism	3	0	3	47	0.745248	0.985099	gene22412,gene17117,gene1067	-	K00826,K03334,K07508	-	http://www.kegg.jp/kegg-bin/show_pathway?map00280/K00826%09%23FFFFFF,red/K03334%09%23FFFFFF,red/K07508%09%23FFFFFF,red/
ko04015	Rap1 signaling pathway	Environmental Information Processing	Signal transduction	7	6	13	187	0.757653	0.985099	gene11603,gene297,gene15594,gene20820,gene22595,gene19293,gene818	gene18688,gene2301,gene14441,gene19443,gene10069,gene5185	K17698,K06464,K00922,K07860,K08015,K04441,K17706	K04358,K16859,K08048,K05726,K01116,K17700	http://www.kegg.jp/kegg-bin/show_pathway?map04015/K16859%09%23FFFFFF,green/K17698%09%23FFFFFF,red/K07860%09%23FFFFFF,red/K08048%09%23FFFFFF,green/K05726%09%23FFFFFF,green/K17706%09%23FFFFFF,red/K17700%09%23FFFFFF,green/K04358%09%23FFFFFF,green/K06464%09%23FFFFFF,red/K00922%09%23FFFFFF,red/K08015%09%23FFFFFF,red/K04441%09%23FFFFFF,red/K01116%09%23FFFFFF,green/
ko00051	Fructose and mannose metabolism	Metabolism	Carbohydrate metabolism	1	1	2	33	0.759917	0.985099	gene18308	gene24141	K01623	K00844	http://www.kegg.jp/kegg-bin/show_pathway?map00051/K00844%09%23FFFFFF,green/K01623%09%23FFFFFF,red/
ko04024	cAMP signaling pathway	Environmental Information Processing	Signal transduction	4	8	12	174	0.761028	0.985099	gene22539,gene7870,gene19293,gene818	gene19772,gene6804,gene9786,gene4524,gene5185,gene18584,gene6626,gene20199	K09048,K00922,K07860,K01540	K09048,K04153,K05742,K08048,K12755,K05852,K01538,K04615	http://www.kegg.jp/kegg-bin/show_pathway?map04024/K09048%09%23FFFFFF,purple/K04153%09%23FFFFFF,green/K07860%09%23FFFFFF,red/K12755%09%23FFFFFF,green/K08048%09%23FFFFFF,green/K05742%09%23FFFFFF,green/K05852%09%23FFFFFF,green/K00922%09%23FFFFFF,red/K01538%09%23FFFFFF,green/K01540%09%23FFFFFF,red/K04615%09%23FFFFFF,green/
ko00511	Other glycan degradation	Metabolism	Glycan biosynthesis and metabolism	1	0	1	17	0.762474	0.985099	gene22767	-	K12373	-	http://www.kegg.jp/kegg-bin/show_pathway?map00511/K12373%09%23FFFFFF,red/
ko00071	Fatty acid degradation	Metabolism	Lipid metabolism	2	0	2	34	0.774433	0.985099	gene22412,gene21620	-	K07508,K15013	-	http://www.kegg.jp/kegg-bin/show_pathway?map00071/K07508%09%23FFFFFF,red/K15013%09%23FFFFFF,red/
ko04072	Phospholipase D signaling pathway	Environmental Information Processing	Signal transduction	7	2	9	135	0.775314	0.985099	gene8404,gene7144,gene23047,gene8403,gene11932,gene23407,gene19293	gene18688,gene5185	K05855,K05050,K00901,K00922,K10030,K05871	K08048,K01116	http://www.kegg.jp/kegg-bin/show_pathway?map04072/K05855%09%23FFFFFF,red/K00922%09%23FFFFFF,red/K00901%09%23FFFFFF,red/K05050%09%23FFFFFF,red/K08048%09%23FFFFFF,green/K10030%09%23FFFFFF,red/K01116%09%23FFFFFF,green/K05871%09%23FFFFFF,red/
ko04350	TGF-beta signaling pathway	Environmental Information Processing	Signal transduction	1	4	5	79	0.777747	0.985099	gene22638	gene7075,gene3510,gene11974,gene8506	K04661	K13596,K13578,K04667,K20013	http://www.kegg.jp/kegg-bin/show_pathway?map04350/K13596%09%23FFFFFF,green/K13578%09%23FFFFFF,green/K20013%09%23FFFFFF,green/K04667%09%23FFFFFF,green/K04661%09%23FFFFFF,red/
ko04910	Insulin signaling pathway	Organismal Systems	Endocrine system	5	3	8	122	0.782058	0.985099	gene7505,gene14648,gene22902,gene17966,gene19293	gene16127,gene24141,gene13391	K15909,K02991,K00922,K07189,K04696	K03259,K00844,K07197	http://www.kegg.jp/kegg-bin/show_pathway?map04910/K02991%09%23FFFFFF,red/K15909%09%23FFFFFF,red/K07189%09%23FFFFFF,red/K03259%09%23FFFFFF,green/K00844%09%23FFFFFF,green/K00922%09%23FFFFFF,red/K07197%09%23FFFFFF,green/K04696%09%23FFFFFF,red/
ko04660	T cell receptor signaling pathway	Organismal Systems	Immune system	4	2	6	94	0.783775	0.985099	gene6121,gene1317,gene297,gene19293	gene18688,gene25406	K05697,K00922,K04441,K05872	K04431,K01116	http://www.kegg.jp/kegg-bin/show_pathway?map04660/K00922%09%23FFFFFF,red/K05697%09%23FFFFFF,red/K04431%09%23FFFFFF,green/K04441%09%23FFFFFF,red/K01116%09%23FFFFFF,green/K05872%09%23FFFFFF,red/
ko00564	Glycerophospholipid metabolism	Metabolism	Lipid metabolism	5	1	6	94	0.783775	0.985099	gene19353,gene14378,gene23767,gene23407,gene8328	gene10312	K00629,K00901,K13506,K00650,K01047	K16860	http://www.kegg.jp/kegg-bin/show_pathway?map00564/K16860%09%23FFFFFF,green/K00901%09%23FFFFFF,red/K00629%09%23FFFFFF,red/K13506%09%23FFFFFF,red/K00650%09%23FFFFFF,red/K01047%09%23FFFFFF,red/
ko04211	Longevity regulating pathway	Organismal Systems	Aging	2	3	5	80	0.787046	0.985099	gene22539,gene19293	gene13391,gene9786,gene5185	K09048,K00922	K09048,K08048,K03259	http://www.kegg.jp/kegg-bin/show_pathway?map04211/K09048%09%23FFFFFF,purple/K00922%09%23FFFFFF,red/K03259%09%23FFFFFF,green/K08048%09%23FFFFFF,green/
ko04975	Fat digestion and absorption	Organismal Systems	Digestive system	2	0	2	35	0.788177	0.985099	gene19353,gene20187	-	K08757,K01047	-	http://www.kegg.jp/kegg-bin/show_pathway?map04975/K08757%09%23FFFFFF,red/K01047%09%23FFFFFF,red/
ko04020	Calcium signaling pathway	Environmental Information Processing	Signal transduction	6	5	11	165	0.791812	0.985099	gene16701,gene19751,gene7144,gene19617,gene10868,gene22970	gene18688,gene6626,gene12377,gene9947,gene5185	K09565,K04279,K04636,K05218,K04222,K05871	K05852,K04963,K08048,K01116,K04852	http://www.kegg.jp/kegg-bin/show_pathway?map04020/K04279%09%23FFFFFF,red/K04963%09%23FFFFFF,green/K08048%09%23FFFFFF,green/K04636%09%23FFFFFF,red/K05871%09%23FFFFFF,red/K09565%09%23FFFFFF,red/K05852%09%23FFFFFF,green/K01116%09%23FFFFFF,green/K04852%09%23FFFFFF,green/K05218%09%23FFFFFF,red/K04222%09%23FFFFFF,red/
ko04713	Circadian entrainment	Organismal Systems	Environmental adaptation	3	2	5	81	0.796039	0.985099	gene8288,gene23319,gene20075	gene9947,gene5185	K04999,K04545,K19477	K04963,K08048	http://www.kegg.jp/kegg-bin/show_pathway?map04713/K04999%09%23FFFFFF,red/K04963%09%23FFFFFF,green/K08048%09%23FFFFFF,green/K04545%09%23FFFFFF,red/K19477%09%23FFFFFF,red/
ko00040	Pentose and glucuronate interconversions	Metabolism	Carbohydrate metabolism	1	0	1	19	0.799462	0.985099	gene5739	-	K00963	-	http://www.kegg.jp/kegg-bin/show_pathway?map00040/K00963%09%23FFFFFF,red/
ko00620	Pyruvate metabolism	Metabolism	Carbohydrate metabolism	2	0	2	36	0.801177	0.985099	gene18656,gene9514	-	K00016,K01895	-	http://www.kegg.jp/kegg-bin/show_pathway?map00620/K00016%09%23FFFFFF,red/K01895%09%23FFFFFF,red/
ko04917	Prolactin signaling pathway	Organismal Systems	Endocrine system	4	0	4	67	0.802834	0.985099	gene297,gene22490,gene17966,gene19293	-	K00965,K00922,K04441,K04696	-	http://www.kegg.jp/kegg-bin/show_pathway?map04917/K00965%09%23FFFFFF,red/K00922%09%23FFFFFF,red/K04441%09%23FFFFFF,red/K04696%09%23FFFFFF,red/
ko00260	Glycine, serine and threonine metabolism	Metabolism	Amino acid metabolism	1	1	2	37	0.813465	0.992777	gene17967	gene22733	K01620	K00544	http://www.kegg.jp/kegg-bin/show_pathway?map00260/K01620%09%23FFFFFF,red/K00544%09%23FFFFFF,green/
ko00380	Tryptophan metabolism	Metabolism	Amino acid metabolism	2	0	2	38	0.825069	0.996227	gene13784,gene17117	-	K03334,K07408	-	http://www.kegg.jp/kegg-bin/show_pathway?map00380/K03334%09%23FFFFFF,red/K07408%09%23FFFFFF,red/
ko03022	Basal transcription factors	Genetic Information Processing	Transcription	1	1	2	38	0.825069	0.996227	gene23246	gene4732	K06634	K03129	http://www.kegg.jp/kegg-bin/show_pathway?map03022/K06634%09%23FFFFFF,red/K03129%09%23FFFFFF,green/
ko04977	Vitamin digestion and absorption	Organismal Systems	Digestive system	1	0	1	21	0.830695	0.997714	gene20187	-	K08757	-	http://www.kegg.jp/kegg-bin/show_pathway?map04977/K08757%09%23FFFFFF,red/
ko00340	Histidine metabolism	Metabolism	Amino acid metabolism	1	0	1	22	0.84444	0.999748	gene9259	-	K00129	-	http://www.kegg.jp/kegg-bin/show_pathway?map00340/K00129%09%23FFFFFF,red/
ko00860	Porphyrin and chlorophyll metabolism	Metabolism	Metabolism of cofactors and vitamins	1	0	1	22	0.84444	0.999748	gene7476	-	K14735	-	http://www.kegg.jp/kegg-bin/show_pathway?map00860/K14735%09%23FFFFFF,red/
ko04390	Hippo signaling pathway	Environmental Information Processing	Signal transduction	1	8	9	147	0.85181	0.999748	gene11603	gene7075,gene15791,gene24049,gene16640,gene4780,gene15029,gene3447,gene8506	K06464	K00312,K05706,K13578,K04490,K00572,K02842,K20013,K02620	http://www.kegg.jp/kegg-bin/show_pathway?map04390/K00312%09%23FFFFFF,green/K05706%09%23FFFFFF,green/K13578%09%23FFFFFF,green/K04490%09%23FFFFFF,green/K00572%09%23FFFFFF,green/K06464%09%23FFFFFF,red/K02842%09%23FFFFFF,green/K20013%09%23FFFFFF,green/K02620%09%23FFFFFF,green/
ko04914	Progesterone-mediated oocyte maturation	Organismal Systems	Endocrine system	2	2	4	73	0.853195	0.999748	gene297,gene19293	gene6343,gene5185	K00922,K04441	K08048,K04373	http://www.kegg.jp/kegg-bin/show_pathway?map04914/K00922%09%23FFFFFF,red/K08048%09%23FFFFFF,green/K04373%09%23FFFFFF,green/K04441%09%23FFFFFF,red/
ko00563	Glycosylphosphatidylinositol(GPI)-anchor biosynthesis	Metabolism	Glycan biosynthesis and metabolism	1	0	1	24	0.868675	0.999748	gene23127	-	K05310	-	http://www.kegg.jp/kegg-bin/show_pathway?map00563/K05310%09%23FFFFFF,red/
ko04115	p53 signaling pathway	Cellular Processes	Cell growth and death	0	3	3	60	0.874701	0.999748	-	gene20057,gene5233,gene7010	-	K04596,K02216,K10808	http://www.kegg.jp/kegg-bin/show_pathway?map04115/K04596%09%23FFFFFF,green/K10808%09%23FFFFFF,green/K02216%09%23FFFFFF,green/
ko04744	Phototransduction	Organismal Systems	Sensory system	1	0	1	25	0.879339	0.999748	gene23138	-	K13756	-	http://www.kegg.jp/kegg-bin/show_pathway?map04744/K13756%09%23FFFFFF,red/
ko00534	Glycosaminoglycan biosynthesis - heparan sulfate / heparin	Metabolism	Glycan biosynthesis and metabolism	0	1	1	25	0.879339	0.999748	-	gene16259	-	K00771	http://www.kegg.jp/kegg-bin/show_pathway?map00534/K00771%09%23FFFFFF,green/
ko00592	alpha-Linolenic acid metabolism	Metabolism	Lipid metabolism	1	0	1	25	0.879339	0.999748	gene19353	-	K01047	-	http://www.kegg.jp/kegg-bin/show_pathway?map00592/K01047%09%23FFFFFF,red/
ko04728	Dopaminergic synapse	Organismal Systems	Nervous system	5	1	6	108	0.880063	0.999748	gene23319,gene16609,gene22539,gene297,gene20075	gene9786	K04999,K09048,K04441,K04545,K00545	K09048	http://www.kegg.jp/kegg-bin/show_pathway?map04728/K04999%09%23FFFFFF,red/K09048%09%23FFFFFF,purple/K00545%09%23FFFFFF,red/K04545%09%23FFFFFF,red/K04441%09%23FFFFFF,red/
ko04012	ErbB signaling pathway	Environmental Information Processing	Signal transduction	1	3	4	78	0.886401	0.999748	gene19293	gene18688,gene19631,gene25406	K00922	K08774,K04431,K01116	http://www.kegg.jp/kegg-bin/show_pathway?map04012/K08774%09%23FFFFFF,green/K00922%09%23FFFFFF,red/K04431%09%23FFFFFF,green/K01116%09%23FFFFFF,green/
ko04922	Glucagon signaling pathway	Organismal Systems	Endocrine system	2	2	4	79	0.892196	0.999748	gene22539,gene9514	gene25774,gene9786	K09048,K00016	K09048,K15423	http://www.kegg.jp/kegg-bin/show_pathway?map04922/K00016%09%23FFFFFF,red/K09048%09%23FFFFFF,purple/K15423%09%23FFFFFF,green/
ko04391	Hippo signaling pathway - fly	Environmental Information Processing	Signal transduction	1	2	3	64	0.900665	0.999748	gene19502	gene19282,gene2857	K09851	K05628,K16507	http://www.kegg.jp/kegg-bin/show_pathway?map04391/K09851%09%23FFFFFF,red/K16507%09%23FFFFFF,green/K05628%09%23FFFFFF,green/
ko00600	Sphingolipid metabolism	Metabolism	Lipid metabolism	2	0	2	47	0.903529	0.999748	gene8472,gene10927	-	K04628	-	http://www.kegg.jp/kegg-bin/show_pathway?map00600/K04628%09%23FFFFFF,red/
ko04925	Aldosterone synthesis and secretion	Organismal Systems	Endocrine system	1	2	3	65	0.906348	0.999748	gene22539	gene9786,gene5185	K09048	K09048,K08048	http://www.kegg.jp/kegg-bin/show_pathway?map04925/K09048%09%23FFFFFF,purple/K08048%09%23FFFFFF,green/
ko04920	Adipocytokine signaling pathway	Organismal Systems	Endocrine system	3	0	3	65	0.906348	0.999748	gene6121,gene21620,gene17966	-	K15013,K04696,K05872	-	http://www.kegg.jp/kegg-bin/show_pathway?map04920/K15013%09%23FFFFFF,red/K05872%09%23FFFFFF,red/K04696%09%23FFFFFF,red/
ko04270	Vascular smooth muscle contraction	Organismal Systems	Circulatory system	3	3	6	114	0.908638	0.999748	gene19353,gene19732,gene4282	gene18584,gene19608,gene5185	K16366,K16367,K01047	K12755,K08048,K12315	http://www.kegg.jp/kegg-bin/show_pathway?map04270/K16366%09%23FFFFFF,red/K08048%09%23FFFFFF,green/K12755%09%23FFFFFF,green/K16367%09%23FFFFFF,red/K12315%09%23FFFFFF,green/K01047%09%23FFFFFF,red/
ko03410	Base excision repair	Genetic Information Processing	Replication and repair	0	1	1	29	0.914018	0.999748	-	gene9249	-	K04799	http://www.kegg.jp/kegg-bin/show_pathway?map03410/K04799%09%23FFFFFF,green/
ko04140	Regulation of autophagy	Cellular Processes	Transport and catabolism	1	0	1	31	0.927422	0.999748	gene23261	-	K17888	-	http://www.kegg.jp/kegg-bin/show_pathway?map04140/K17888%09%23FFFFFF,red/
ko00020	Citrate cycle (TCA cycle)	Metabolism	Carbohydrate metabolism	1	0	1	32	0.933319	0.999748	gene23408	-	K01681	-	http://www.kegg.jp/kegg-bin/show_pathway?map00020/K01681%09%23FFFFFF,red/
ko04213	Longevity regulating pathway - multiple species	Organismal Systems	Aging	1	1	2	53	0.936037	0.999748	gene19293	gene5185	K00922	K08048	http://www.kegg.jp/kegg-bin/show_pathway?map04213/K00922%09%23FFFFFF,red/K08048%09%23FFFFFF,green/
ko04924	Renin secretion	Organismal Systems	Endocrine system	2	0	2	54	0.940326	0.999748	gene8288,gene17903	-	K04996,K19477	-	http://www.kegg.jp/kegg-bin/show_pathway?map04924/K04996%09%23FFFFFF,red/K19477%09%23FFFFFF,red/
ko04114	Oocyte meiosis	Cellular Processes	Cell growth and death	0	4	4	91	0.943903	0.999748	-	gene3911,gene25432,gene6343,gene5185	-	K11580,K08048,K04373,K06636	http://www.kegg.jp/kegg-bin/show_pathway?map04114/K11580%09%23FFFFFF,green/K08048%09%23FFFFFF,green/K04373%09%23FFFFFF,green/K06636%09%23FFFFFF,green/
ko04720	Long-term potentiation	Organismal Systems	Nervous system	0	2	2	56	0.948099	0.999748	-	gene6343,gene5185	-	K08048,K04373	http://www.kegg.jp/kegg-bin/show_pathway?map04720/K08048%09%23FFFFFF,green/K04373%09%23FFFFFF,green/
ko04360	Axon guidance	Organismal Systems	Development	4	4	8	163	0.959037	0.999748	gene14237,gene8406,gene19293,gene818	gene18688,gene25617,gene7075,gene8506	K05106,K00922,K07860,K07527	K13578,K20013,K16351,K01116	http://www.kegg.jp/kegg-bin/show_pathway?map04360/K05106%09%23FFFFFF,red/K13578%09%23FFFFFF,green/K07860%09%23FFFFFF,red/K16351%09%23FFFFFF,green/K00922%09%23FFFFFF,red/K20013%09%23FFFFFF,green/K07527%09%23FFFFFF,red/K01116%09%23FFFFFF,green/
ko03420	Nucleotide excision repair	Genetic Information Processing	Replication and repair	1	0	1	39	0.963166	0.999748	gene23246	-	K06634	-	http://www.kegg.jp/kegg-bin/show_pathway?map03420/K06634%09%23FFFFFF,red/
ko04014	Ras signaling pathway	Environmental Information Processing	Signal transduction	7	3	10	200	0.967697	0.999748	gene23319,gene18204,gene19353,gene16996,gene20820,gene19293,gene818	gene18688,gene2301,gene10069	K17630,K00922,K07860,K08015,K17632,K04545,K01047	K04358,K16859,K01116	http://www.kegg.jp/kegg-bin/show_pathway?map04014/K16859%09%23FFFFFF,green/K17630%09%23FFFFFF,red/K07860%09%23FFFFFF,red/K04358%09%23FFFFFF,green/K00922%09%23FFFFFF,red/K08015%09%23FFFFFF,red/K17632%09%23FFFFFF,red/K04545%09%23FFFFFF,red/K01116%09%23FFFFFF,green/K01047%09%23FFFFFF,red/
ko04071	Sphingolipid signaling pathway	Environmental Information Processing	Signal transduction	3	1	4	103	0.971947	0.999748	gene297,gene19293,gene818	gene24008	K00922,K07860,K04441	K04292	http://www.kegg.jp/kegg-bin/show_pathway?map04071/K07860%09%23FFFFFF,red/K00922%09%23FFFFFF,red/K04292%09%23FFFFFF,green/K04441%09%23FFFFFF,red/
ko04120	Ubiquitin mediated proteolysis	Genetic Information Processing	Folding, sorting and degradation	2	3	5	121	0.972364	0.999748	gene22671,gene17966	gene21426,gene6783,gene22276	K04416,K04696	K10578,K10605,K02207	http://www.kegg.jp/kegg-bin/show_pathway?map04120/K10605%09%23FFFFFF,green/K10578%09%23FFFFFF,green/K02207%09%23FFFFFF,green/K04416%09%23FFFFFF,red/K04696%09%23FFFFFF,red/
ko04152	AMPK signaling pathway	Environmental Information Processing	Signal transduction	2	2	4	107	0.9779	0.999748	gene22539,gene19293	gene16127,gene9786	K09048,K00922	K09048,K07197	http://www.kegg.jp/kegg-bin/show_pathway?map04152/K09048%09%23FFFFFF,purple/K00922%09%23FFFFFF,red/K07197%09%23FFFFFF,green/
ko00310	Lysine degradation	Metabolism	Amino acid metabolism	0	1	1	47	0.981316	0.999748	-	gene22029	-	K09187	http://www.kegg.jp/kegg-bin/show_pathway?map00310/K09187%09%23FFFFFF,green/
ko03460	Fanconi anemia pathway	Genetic Information Processing	Replication and repair	0	1	1	50	0.985517	0.999748	-	gene21426	-	K10605	http://www.kegg.jp/kegg-bin/show_pathway?map03460/K10605%09%23FFFFFF,green/
ko04530	Tight junction	Cellular Processes	Cellular commiunity	0	4	4	120	0.990047	0.999748	-	gene7555,gene1550,gene18584,gene17674	-	K17751,K10352,K18625,K12755	http://www.kegg.jp/kegg-bin/show_pathway?map04530/K10352%09%23FFFFFF,green/K17751%09%23FFFFFF,green/K12755%09%23FFFFFF,green/K18625%09%23FFFFFF,green/
ko04730	Long-term depression	Organismal Systems	Nervous system	1	0	1	57	0.992008	0.999748	gene8288	-	K19477	-	http://www.kegg.jp/kegg-bin/show_pathway?map04730/K19477%09%23FFFFFF,red/
ko04068	FoxO signaling pathway	Environmental Information Processing	Signal transduction	3	1	4	124	0.992262	0.999748	gene297,gene11349,gene19293	gene8130	K15464,K00922,K04441	K08863	http://www.kegg.jp/kegg-bin/show_pathway?map04068/K15464%09%23FFFFFF,red/K00922%09%23FFFFFF,red/K04441%09%23FFFFFF,red/K08863%09%23FFFFFF,green/
ko04141	Protein processing in endoplasmic reticulum	Genetic Information Processing	Folding, sorting and degradation	0	5	5	149	0.994575	0.999748	-	gene5919,gene890,gene13111,gene6783,gene25406	-	K09517,K09487,K10578,K04431,K03853	http://www.kegg.jp/kegg-bin/show_pathway?map04141/K10578%09%23FFFFFF,green/K09487%09%23FFFFFF,green/K09517%09%23FFFFFF,green/K04431%09%23FFFFFF,green/K03853%09%23FFFFFF,green/
ko04144	Endocytosis	Cellular Processes	Transport and catabolism	8	1	9	241	0.998115	0.999748	gene7605,gene15158,gene16102,gene18610,gene4004,gene11932,gene23116,gene4003	gene21338	K04644,K04180,K05070,K12488,K05050,K05755,K05757	K19475	http://www.kegg.jp/kegg-bin/show_pathway?map04144/K04644%09%23FFFFFF,red/K05070%09%23FFFFFF,red/K05050%09%23FFFFFF,red/K04180%09%23FFFFFF,red/K12488%09%23FFFFFF,red/K19475%09%23FFFFFF,green/K05755%09%23FFFFFF,red/K05757%09%23FFFFFF,red/
ko04740	Olfactory transduction	Organismal Systems	Sensory system	2	0	2	127	0.999748	0.999748	gene8288,gene1220	-	K19497,K19477	-	http://www.kegg.jp/kegg-bin/show_pathway?map04740/K19497%09%23FFFFFF,red/K19477%09%23FFFFFF,red/

## Sheet: PmQ−P_vs_ PmCQ2−P
Pathway_ID	Pathway	level1	level2	Up_Number	Down_Number	DEG_number	Total_number	pvalue	FDR	Up_Gene	Down_Gene	Up_KO	Down_KO	URL
ko04215	Apoptosis - multiple species	Cellular Processes	Cell growth and death	4	0	4	30	0.00135281	0.0859924	gene2706,gene22550,gene11657,gene608	-	K16060,K10131,K04398,K02084	-	http://www.kegg.jp/kegg-bin/show_pathway?map04215/K16060%09%23FFFFFF,red/K10131%09%23FFFFFF,red/K04398%09%23FFFFFF,red/K02084%09%23FFFFFF,red/
ko04064	NF-kappa B signaling pathway	Environmental Information Processing	Signal transduction	6	0	6	75	0.00138196	0.0859924	gene2706,gene17833,gene22494,gene12492,gene10893,gene22493	-	K16060,K10652,K16062,K01348,K06527,K05512	-	http://www.kegg.jp/kegg-bin/show_pathway?map04064/K10652%09%23FFFFFF,red/K16060%09%23FFFFFF,red/K16062%09%23FFFFFF,red/K01348%09%23FFFFFF,red/K06527%09%23FFFFFF,red/K05512%09%23FFFFFF,red/
ko04730	Long-term depression	Organismal Systems	Nervous system	1	4	5	57	0.00231501	0.0859924	gene4880	gene8288,gene9837,gene9838,gene21170	K05256	K16342,K04578,K19477	http://www.kegg.jp/kegg-bin/show_pathway?map04730/K05256%09%23FFFFFF,red/K04578%09%23FFFFFF,green/K16342%09%23FFFFFF,green/K19477%09%23FFFFFF,green/
ko04620	Toll-like receptor signaling pathway	Organismal Systems	Immune system	5	1	6	85	0.00262572	0.0859924	gene9591,gene3822,gene11608,gene11657,gene10077	gene7935	K09447,K05405,K11220,K04379,K04398	K10159	http://www.kegg.jp/kegg-bin/show_pathway?map04620/K09447%09%23FFFFFF,red/K04379%09%23FFFFFF,red/K11220%09%23FFFFFF,red/K05405%09%23FFFFFF,red/K10159%09%23FFFFFF,green/K04398%09%23FFFFFF,red/
ko04726	Serotonergic synapse	Organismal Systems	Nervous system	1	5	6	95	0.00456613	0.105055	gene20075	gene9508,gene9837,gene4462,gene9838,gene6849	K04999	K00502,K01593,K04153,K16342	http://www.kegg.jp/kegg-bin/show_pathway?map04726/K00502%09%23FFFFFF,green/K04999%09%23FFFFFF,red/K01593%09%23FFFFFF,green/K04153%09%23FFFFFF,green/K16342%09%23FFFFFF,green/
ko00565	Ether lipid metabolism	Metabolism	Lipid metabolism	2	2	4	43	0.00516804	0.105055	gene787,gene10312	gene9837,gene9838	K16860,K16343	K16342	http://www.kegg.jp/kegg-bin/show_pathway?map00565/K16860%09%23FFFFFF,red/K16342%09%23FFFFFF,green/K16343%09%23FFFFFF,red/
ko04612	Antigen processing and presentation	Organismal Systems	Immune system	4	0	4	44	0.00561364	0.105055	gene17074,gene16302,gene10334,gene17073	-	K03283,K05654,K05653,K08060	-	http://www.kegg.jp/kegg-bin/show_pathway?map04612/K03283%09%23FFFFFF,red/K05654%09%23FFFFFF,red/K05653%09%23FFFFFF,red/K08060%09%23FFFFFF,red/
ko00592	alpha-Linolenic acid metabolism	Metabolism	Lipid metabolism	1	2	3	25	0.00756645	0.118891	gene787	gene9837,gene9838	K16343	K16342	http://www.kegg.jp/kegg-bin/show_pathway?map00592/K16342%09%23FFFFFF,green/K16343%09%23FFFFFF,red/
ko04611	Platelet activation	Organismal Systems	Immune system	2	4	6	109	0.0088323	0.118891	gene7945,gene7944	gene8288,gene9837,gene9838,gene4168	K03903,K03905	K08041,K16342,K19477	http://www.kegg.jp/kegg-bin/show_pathway?map04611/K08041%09%23FFFFFF,green/K03903%09%23FFFFFF,red/K16342%09%23FFFFFF,green/K19477%09%23FFFFFF,green/K03905%09%23FFFFFF,red/
ko04915	Estrogen signaling pathway	Organismal Systems	Endocrine system	4	1	5	79	0.00935531	0.118891	gene20659,gene20075,gene10334,gene10077	gene4168	K04999,K03283,K09571,K04379	K08041	http://www.kegg.jp/kegg-bin/show_pathway?map04915/K08041%09%23FFFFFF,green/K03283%09%23FFFFFF,red/K04999%09%23FFFFFF,red/K09571%09%23FFFFFF,red/K04379%09%23FFFFFF,red/
ko04713	Circadian entrainment	Organismal Systems	Environmental adaptation	3	2	5	81	0.0103632	0.118891	gene20075,gene16123,gene10077	gene8288,gene4168	K04999,K04379,K07843	K08041,K19477	http://www.kegg.jp/kegg-bin/show_pathway?map04713/K08041%09%23FFFFFF,green/K04999%09%23FFFFFF,red/K04379%09%23FFFFFF,red/K07843%09%23FFFFFF,red/K19477%09%23FFFFFF,green/
ko00591	Linoleic acid metabolism	Metabolism	Lipid metabolism	1	2	3	29	0.0114621	0.118891	gene787	gene9837,gene9838	K16343	K16342	http://www.kegg.jp/kegg-bin/show_pathway?map00591/K16342%09%23FFFFFF,green/K16343%09%23FFFFFF,red/
ko04668	TNF signaling pathway	Environmental Information Processing	Signal transduction	5	0	5	88	0.014473	0.118891	gene2706,gene12492,gene3822,gene11657,gene10077	-	K16060,K05405,K04379,K04398,K06527	-	http://www.kegg.jp/kegg-bin/show_pathway?map04668/K16060%09%23FFFFFF,red/K04379%09%23FFFFFF,red/K05405%09%23FFFFFF,red/K04398%09%23FFFFFF,red/K06527%09%23FFFFFF,red/
ko04622	RIG-I-like receptor signaling pathway	Organismal Systems	Immune system	4	0	4	59	0.0155913	0.118891	gene17833,gene9591,gene11855,gene11657	-	K10652,K09447,K04398,K12647	-	http://www.kegg.jp/kegg-bin/show_pathway?map04622/K09447%09%23FFFFFF,red/K10652%09%23FFFFFF,red/K04398%09%23FFFFFF,red/K12647%09%23FFFFFF,red/
ko00623	Toluene degradation	Metabolism	Xenobiotics biodegradation and metabolism	1	0	1	1	0.0163362	0.118891	gene4434	-	K01061	-	http://www.kegg.jp/kegg-bin/show_pathway?map00623/K01061%09%23FFFFFF,red/
ko00364	Fluorobenzoate degradation	Metabolism	Xenobiotics biodegradation and metabolism	1	0	1	1	0.0163362	0.118891	gene4434	-	K01061	-	http://www.kegg.jp/kegg-bin/show_pathway?map00364/K01061%09%23FFFFFF,red/
ko00361	Chlorocyclohexane and chlorobenzene degradation	Metabolism	Xenobiotics biodegradation and metabolism	1	0	1	1	0.0163362	0.118891	gene4434	-	K01061	-	http://www.kegg.jp/kegg-bin/show_pathway?map00361/K01061%09%23FFFFFF,red/
ko00901	Indole alkaloid biosynthesis	Metabolism	Biosynthesis of other secondary metabolites	0	1	1	1	0.0163362	0.118891	-	gene4462	-	K01593	http://www.kegg.jp/kegg-bin/show_pathway?map00901/K01593%09%23FFFFFF,green/
ko04672	Intestinal immune network for IgA production	Organismal Systems	Immune system	3	0	3	36	0.0206154	0.138013	gene56,gene3822,gene21687	-	K05405,K05074,K06779	-	http://www.kegg.jp/kegg-bin/show_pathway?map04672/K05405%09%23FFFFFF,red/K05074%09%23FFFFFF,red/K06779%09%23FFFFFF,red/
ko04630	Jak-STAT signaling pathway	Environmental Information Processing	Signal transduction	6	0	6	134	0.0225005	0.138013	gene56,gene3822,gene445,gene16298,gene11608,gene22063	-	K05445,K04694,K11220,K05405,K05074,K11221	-	http://www.kegg.jp/kegg-bin/show_pathway?map04630/K05445%09%23FFFFFF,red/K04694%09%23FFFFFF,red/K05405%09%23FFFFFF,red/K11220%09%23FFFFFF,red/K05074%09%23FFFFFF,red/K11221%09%23FFFFFF,red/
ko04380	Osteoclast differentiation	Organismal Systems	Development	4	1	5	99	0.0229295	0.138013	gene16298,gene11608,gene22063,gene10077	gene7681	K04694,K11220,K04379,K11221	K08008	http://www.kegg.jp/kegg-bin/show_pathway?map04380/K04694%09%23FFFFFF,red/K04379%09%23FFFFFF,red/K11220%09%23FFFFFF,red/K11221%09%23FFFFFF,red/K08008%09%23FFFFFF,green/
ko04917	Prolactin signaling pathway	Organismal Systems	Endocrine system	4	0	4	67	0.0237649	0.138013	gene16298,gene11608,gene10077,gene15810	-	K04694,K09444,K11220,K04379	-	http://www.kegg.jp/kegg-bin/show_pathway?map04917/K09444%09%23FFFFFF,red/K04694%09%23FFFFFF,red/K04379%09%23FFFFFF,red/K11220%09%23FFFFFF,red/
ko00360	Phenylalanine metabolism	Metabolism	Amino acid metabolism	0	2	2	15	0.0242312	0.138013	-	gene4462,gene9259	-	K00129,K01593	http://www.kegg.jp/kegg-bin/show_pathway?map00360/K01593%09%23FFFFFF,green/K00129%09%23FFFFFF,green/
ko04921	Oxytocin signaling pathway	Organismal Systems	Endocrine system	2	4	6	142	0.0288705	0.157585	gene20075,gene10077	gene9837,gene9838,gene4168,gene16107	K04999,K04379	K08041,K05005,K16342	http://www.kegg.jp/kegg-bin/show_pathway?map04921/K05005%09%23FFFFFF,green/K08041%09%23FFFFFF,green/K04999%09%23FFFFFF,red/K04379%09%23FFFFFF,red/K16342%09%23FFFFFF,green/
ko04621	NOD-like receptor signaling pathway	Organismal Systems	Immune system	3	0	3	44	0.0348037	0.182371	gene2706,gene3822,gene11657	-	K16060,K05405,K04398	-	http://www.kegg.jp/kegg-bin/show_pathway?map04621/K16060%09%23FFFFFF,red/K05405%09%23FFFFFF,red/K04398%09%23FFFFFF,red/
ko04270	Vascular smooth muscle contraction	Organismal Systems	Circulatory system	2	3	5	114	0.0388306	0.195647	gene787,gene19732	gene9837,gene9838,gene4168	K16367,K16343	K08041,K16342	http://www.kegg.jp/kegg-bin/show_pathway?map04270/K08041%09%23FFFFFF,green/K16342%09%23FFFFFF,green/K16367%09%23FFFFFF,red/K16343%09%23FFFFFF,red/
ko04514	Cell adhesion molecules (CAMs)	Environmental Information Processing	Signaling molecules and interaction	4	1	5	116	0.0413545	0.200646	gene2335,gene12492,gene21687,gene22852	gene1695	K06087,K06527,K06745,K06779	K06491	http://www.kegg.jp/kegg-bin/show_pathway?map04514/K06087%09%23FFFFFF,red/K06491%09%23FFFFFF,green/K06745%09%23FFFFFF,red/K06527%09%23FFFFFF,red/K06779%09%23FFFFFF,red/
ko04913	Ovarian steroidogenesis	Organismal Systems	Endocrine system	0	3	3	48	0.0433724	0.202286	-	gene9837,gene9838,gene4168	-	K08041,K16342	http://www.kegg.jp/kegg-bin/show_pathway?map04913/K08041%09%23FFFFFF,green/K16342%09%23FFFFFF,green/
ko04977	Vitamin digestion and absorption	Organismal Systems	Digestive system	1	1	2	21	0.0454752	0.202286	gene7077	gene20187	K14462	K08757	http://www.kegg.jp/kegg-bin/show_pathway?map04977/K08757%09%23FFFFFF,green/K14462%09%23FFFFFF,red/
ko00965	Betalain biosynthesis	Metabolism	Biosynthesis of other secondary metabolites	0	1	1	3	0.0482167	0.202286	-	gene4462	-	K01593	http://www.kegg.jp/kegg-bin/show_pathway?map00965/K01593%09%23FFFFFF,green/
ko00340	Histidine metabolism	Metabolism	Amino acid metabolism	0	2	2	22	0.0494977	0.202286	-	gene4462,gene9259	-	K00129,K01593	http://www.kegg.jp/kegg-bin/show_pathway?map00340/K01593%09%23FFFFFF,green/K00129%09%23FFFFFF,green/
ko00590	Arachidonic acid metabolism	Metabolism	Lipid metabolism	1	2	3	51	0.0504251	0.202286	gene787	gene9837,gene9838	K16343	K16342	http://www.kegg.jp/kegg-bin/show_pathway?map00590/K16342%09%23FFFFFF,green/K16343%09%23FFFFFF,red/
ko04210	Apoptosis	Cellular Processes	Cell growth and death	5	0	5	123	0.0509576	0.202286	gene2706,gene22550,gene11657,gene608,gene10077	-	K16060,K10131,K04379,K04398,K02084	-	http://www.kegg.jp/kegg-bin/show_pathway?map04210/K16060%09%23FFFFFF,red/K10131%09%23FFFFFF,red/K04379%09%23FFFFFF,red/K04398%09%23FFFFFF,red/K02084%09%23FFFFFF,red/
ko04214	Apoptosis - fly	Cellular Processes	Cell growth and death	3	0	3	54	0.0579987	0.21916	gene10586,gene11657,gene608	-	K01527,K04398,K02084	-	http://www.kegg.jp/kegg-bin/show_pathway?map04214/K01527%09%23FFFFFF,red/K04398%09%23FFFFFF,red/K02084%09%23FFFFFF,red/
ko04145	Phagosome	Cellular Processes	Transport and catabolism	2	3	5	128	0.0585542	0.21916	gene17074,gene17073	gene3660,gene7935,gene7681	K05654,K05653	K06560,K10159,K08008	http://www.kegg.jp/kegg-bin/show_pathway?map04145/K06560%09%23FFFFFF,green/K10159%09%23FFFFFF,green/K05654%09%23FFFFFF,red/K05653%09%23FFFFFF,red/K08008%09%23FFFFFF,green/
ko04725	Cholinergic synapse	Organismal Systems	Nervous system	1	3	4	93	0.0656829	0.233621	gene10077	gene5190,gene4168,gene16107	K04379	K08041,K05005,K04928	http://www.kegg.jp/kegg-bin/show_pathway?map04725/K05005%09%23FFFFFF,green/K08041%09%23FFFFFF,green/K04928%09%23FFFFFF,green/K04379%09%23FFFFFF,red/
ko04062	Chemokine signaling pathway	Organismal Systems	Immune system	4	1	5	133	0.0667654	0.233621	gene22494,gene11608,gene22063,gene22493	gene4168	K16062,K11220,K11221,K05512	K08041	http://www.kegg.jp/kegg-bin/show_pathway?map04062/K08041%09%23FFFFFF,green/K16062%09%23FFFFFF,red/K11220%09%23FFFFFF,red/K11221%09%23FFFFFF,red/K05512%09%23FFFFFF,red/
ko00564	Glycerophospholipid metabolism	Metabolism	Lipid metabolism	2	2	4	94	0.067768	0.233621	gene787,gene10312	gene9837,gene9838	K16860,K16343	K16342	http://www.kegg.jp/kegg-bin/show_pathway?map00564/K16860%09%23FFFFFF,red/K16342%09%23FFFFFF,green/K16343%09%23FFFFFF,red/
ko04750	Inflammatory mediator regulation of TRP channels	Organismal Systems	Sensory system	1	3	4	96	0.0720403	0.241981	gene787	gene9837,gene9838,gene4168	K16343	K08041,K16342	http://www.kegg.jp/kegg-bin/show_pathway?map04750/K08041%09%23FFFFFF,green/K16342%09%23FFFFFF,green/K16343%09%23FFFFFF,red/
ko04115	p53 signaling pathway	Cellular Processes	Cell growth and death	3	0	3	60	0.0746395	0.244444	gene22550,gene11657,gene608	-	K10131,K04398,K02084	-	http://www.kegg.jp/kegg-bin/show_pathway?map04115/K10131%09%23FFFFFF,red/K04398%09%23FFFFFF,red/K02084%09%23FFFFFF,red/
ko04662	B cell receptor signaling pathway	Organismal Systems	Immune system	1	2	3	62	0.080608	0.257552	gene10077	gene22521,gene22523	K04379	K06504	http://www.kegg.jp/kegg-bin/show_pathway?map04662/K04379%09%23FFFFFF,red/K06504%09%23FFFFFF,green/
ko04610	Complement and coagulation cascades	Organismal Systems	Immune system	3	0	3	67	0.0963915	0.30065	gene7945,gene10893,gene7944	-	K03903,K01348,K03905	-	http://www.kegg.jp/kegg-bin/show_pathway?map04610/K03903%09%23FFFFFF,red/K01348%09%23FFFFFF,red/K03905%09%23FFFFFF,red/
ko00350	Tyrosine metabolism	Metabolism	Amino acid metabolism	0	2	2	35	0.111301	0.331374	-	gene4462,gene9259	-	K00129,K01593	http://www.kegg.jp/kegg-bin/show_pathway?map00350/K01593%09%23FFFFFF,green/K00129%09%23FFFFFF,green/
ko04975	Fat digestion and absorption	Organismal Systems	Digestive system	1	1	2	35	0.111301	0.331374	gene7077	gene20187	K14462	K08757	http://www.kegg.jp/kegg-bin/show_pathway?map04975/K08757%09%23FFFFFF,green/K14462%09%23FFFFFF,red/
ko00380	Tryptophan metabolism	Metabolism	Amino acid metabolism	0	2	2	38	0.127492	0.371142	-	gene9508,gene4462	-	K00502,K01593	http://www.kegg.jp/kegg-bin/show_pathway?map00380/K00502%09%23FFFFFF,green/K01593%09%23FFFFFF,green/
ko02010	ABC transporters	Environmental Information Processing	Membrane transport	2	0	2	39	0.133006	0.378779	gene17074,gene17073	-	K05654,K05653	-	http://www.kegg.jp/kegg-bin/show_pathway?map02010/K05654%09%23FFFFFF,red/K05653%09%23FFFFFF,red/
ko04120	Ubiquitin mediated proteolysis	Genetic Information Processing	Folding, sorting and degradation	4	0	4	121	0.13611	0.379371	gene2706,gene13800,gene16298,gene22276	-	K16060,K10054,K04694,K02207	-	http://www.kegg.jp/kegg-bin/show_pathway?map04120/K10054%09%23FFFFFF,red/K16060%09%23FFFFFF,red/K04694%09%23FFFFFF,red/K02207%09%23FFFFFF,red/
ko04912	GnRH signaling pathway	Organismal Systems	Endocrine system	0	3	3	82	0.150181	0.40987	-	gene9837,gene9838,gene4168	-	K08041,K16342	http://www.kegg.jp/kegg-bin/show_pathway?map04912/K08041%09%23FFFFFF,green/K16342%09%23FFFFFF,green/
ko04623	Cytosolic DNA-sensing pathway	Organismal Systems	Immune system	2	0	2	44	0.161318	0.431279	gene9591,gene3822	-	K09447,K05405	-	http://www.kegg.jp/kegg-bin/show_pathway?map04623/K09447%09%23FFFFFF,red/K05405%09%23FFFFFF,red/
ko00950	Isoquinoline alkaloid biosynthesis	Metabolism	Biosynthesis of other secondary metabolites	0	1	1	11	0.165788	0.434365	-	gene4462	-	K01593	http://www.kegg.jp/kegg-bin/show_pathway?map00950/K01593%09%23FFFFFF,green/
ko04923	Regulation of lipolysis in adipocytes	Organismal Systems	Endocrine system	0	2	2	46	0.172932	0.444197	-	gene8288,gene4168	-	K08041,K19477	http://www.kegg.jp/kegg-bin/show_pathway?map04923/K08041%09%23FFFFFF,green/K19477%09%23FFFFFF,green/
ko04060	Cytokine-cytokine receptor interaction	Environmental Information Processing	Signaling molecules and interaction	5	0	5	185	0.185609	0.460107	gene22494,gene56,gene3822,gene445,gene22493	-	K05445,K16062,K05405,K05074,K05512	-	http://www.kegg.jp/kegg-bin/show_pathway?map04060/K05445%09%23FFFFFF,red/K16062%09%23FFFFFF,red/K05405%09%23FFFFFF,red/K05074%09%23FFFFFF,red/K05512%09%23FFFFFF,red/
ko04114	Oocyte meiosis	Cellular Processes	Cell growth and death	2	1	3	91	0.18615	0.460107	gene3911,gene16221	gene4168	K11580,K06631	K08041	http://www.kegg.jp/kegg-bin/show_pathway?map04114/K08041%09%23FFFFFF,green/K11580%09%23FFFFFF,red/K06631%09%23FFFFFF,red/
ko04080	Neuroactive ligand-receptor interaction	Environmental Information Processing	Signaling molecules and interaction	2	5	7	293	0.203474	0.486342	gene19732,gene16700	gene13377,gene7759,gene6849,gene21170,gene17772	K16367,K05220	K05052,K04153,K04578,K04231,K04198	http://www.kegg.jp/kegg-bin/show_pathway?map04080/K05052%09%23FFFFFF,green/K04153%09%23FFFFFF,green/K04231%09%23FFFFFF,green/K04578%09%23FFFFFF,green/K16367%09%23FFFFFF,red/K04198%09%23FFFFFF,green/K05220%09%23FFFFFF,red/
ko00604	Glycosphingolipid biosynthesis - ganglio series	Metabolism	Glycan biosynthesis and metabolism	0	1	1	14	0.206052	0.486342	-	gene22428	-	K03369	http://www.kegg.jp/kegg-bin/show_pathway?map00604/K03369%09%23FFFFFF,green/
ko04724	Glutamatergic synapse	Organismal Systems	Nervous system	0	3	3	97	0.211263	0.486342	-	gene9837,gene9838,gene4168	-	K08041,K16342	http://www.kegg.jp/kegg-bin/show_pathway?map04724/K08041%09%23FFFFFF,green/K16342%09%23FFFFFF,green/
ko04213	Longevity regulating pathway - multiple species	Organismal Systems	Aging	1	1	2	53	0.214483	0.486342	gene10334	gene4168	K03283	K08041	http://www.kegg.jp/kegg-bin/show_pathway?map04213/K08041%09%23FFFFFF,green/K03283%09%23FFFFFF,red/
ko00533	Glycosaminoglycan biosynthesis - keratan sulfate	Metabolism	Glycan biosynthesis and metabolism	1	0	1	15	0.21904	0.486342	gene14787	-	K04746	-	http://www.kegg.jp/kegg-bin/show_pathway?map00533/K04746%09%23FFFFFF,red/
ko04013	MAPK signaling pathway - fly	Environmental Information Processing	Signal transduction	1	0	1	15	0.21904	0.486342	gene20762	-	K03211	-	http://www.kegg.jp/kegg-bin/show_pathway?map04013/K03211%09%23FFFFFF,red/
ko04370	VEGF signaling pathway	Environmental Information Processing	Signal transduction	0	2	2	55	0.226534	0.4946	-	gene9837,gene9838	-	K16342	http://www.kegg.jp/kegg-bin/show_pathway?map04370/K16342%09%23FFFFFF,green/
ko04670	Leukocyte transendothelial migration	Organismal Systems	Immune system	2	1	3	102	0.232724	0.499784	gene2335,gene12492	gene7681	K06087,K06527	K08008	http://www.kegg.jp/kegg-bin/show_pathway?map04670/K06087%09%23FFFFFF,red/K06527%09%23FFFFFF,red/K08008%09%23FFFFFF,green/
ko00220	Arginine biosynthesis	Metabolism	Amino acid metabolism	1	0	1	17	0.244384	0.506333	gene17448	-	K01940	-	http://www.kegg.jp/kegg-bin/show_pathway?map00220/K01940%09%23FFFFFF,red/
ko00910	Nitrogen metabolism	Metabolism	Energy metabolism	0	1	1	17	0.244384	0.506333	-	gene4977	-	K01672	http://www.kegg.jp/kegg-bin/show_pathway?map00910/K01672%09%23FFFFFF,green/
ko04976	Bile secretion	Organismal Systems	Digestive system	1	1	2	60	0.256839	0.506333	gene14135	gene4168	K14361	K08041	http://www.kegg.jp/kegg-bin/show_pathway?map04976/K08041%09%23FFFFFF,green/K14361%09%23FFFFFF,red/
ko04664	Fc epsilon RI signaling pathway	Organismal Systems	Immune system	0	2	2	60	0.256839	0.506333	-	gene9837,gene9838	-	K16342	http://www.kegg.jp/kegg-bin/show_pathway?map04664/K16342%09%23FFFFFF,green/
ko03320	PPAR signaling pathway	Organismal Systems	Endocrine system	0	2	2	60	0.256839	0.506333	-	gene4962,gene20187	-	K08757,K08754	http://www.kegg.jp/kegg-bin/show_pathway?map03320/K08757%09%23FFFFFF,green/K08754%09%23FFFFFF,green/
ko04728	Dopaminergic synapse	Organismal Systems	Nervous system	2	1	3	108	0.258964	0.506333	gene20075,gene10077	gene4462	K04999,K04379	K01593	http://www.kegg.jp/kegg-bin/show_pathway?map04728/K04999%09%23FFFFFF,red/K01593%09%23FFFFFF,green/K04379%09%23FFFFFF,red/
ko00531	Glycosaminoglycan degradation	Metabolism	Glycan biosynthesis and metabolism	1	0	1	19	0.26891	0.518047	gene307	-	K01197	-	http://www.kegg.jp/kegg-bin/show_pathway?map00531/K01197%09%23FFFFFF,red/
ko04110	Cell cycle	Cellular Processes	Cell growth and death	3	0	3	112	0.276674	0.518234	gene9292,gene12759,gene16221	-	K06637,K06622,K06631	-	http://www.kegg.jp/kegg-bin/show_pathway?map04110/K06622%09%23FFFFFF,red/K06637%09%23FFFFFF,red/K06631%09%23FFFFFF,red/
ko00532	Glycosaminoglycan biosynthesis - chondroitin sulfate / dermatan sulfate	Metabolism	Glycan biosynthesis and metabolism	0	1	1	20	0.280875	0.518234	-	gene16065	-	K04742	http://www.kegg.jp/kegg-bin/show_pathway?map00532/K04742%09%23FFFFFF,green/
ko00601	Glycosphingolipid biosynthesis - lacto and neolacto series	Metabolism	Glycan biosynthesis and metabolism	1	0	1	20	0.280875	0.518234	gene12275	-	K07820	-	http://www.kegg.jp/kegg-bin/show_pathway?map00601/K07820%09%23FFFFFF,red/
ko04970	Salivary secretion	Organismal Systems	Digestive system	0	2	2	65	0.287212	0.522566	-	gene8288,gene4168	-	K08041,K19477	http://www.kegg.jp/kegg-bin/show_pathway?map04970/K08041%09%23FFFFFF,green/K19477%09%23FFFFFF,green/
ko04320	Dorso-ventral axis formation	Organismal Systems	Development	1	0	1	21	0.292645	0.525157	gene20762	-	K03211	-	http://www.kegg.jp/kegg-bin/show_pathway?map04320/K03211%09%23FFFFFF,red/
ko04111	Cell cycle - yeast	Cellular Processes	Cell growth and death	2	0	2	67	0.299334	0.529903	gene22323,gene22356	-	K06672	-	http://www.kegg.jp/kegg-bin/show_pathway?map04111/K06672%09%23FFFFFF,red/
ko04914	Progesterone-mediated oocyte maturation	Organismal Systems	Endocrine system	1	1	2	73	0.335466	0.585947	gene16221	gene4168	K06631	K08041	http://www.kegg.jp/kegg-bin/show_pathway?map04914/K08041%09%23FFFFFF,green/K06631%09%23FFFFFF,red/
ko03440	Homologous recombination	Genetic Information Processing	Replication and repair	1	0	1	26	0.348683	0.601019	gene4992	-	K10867	-	http://www.kegg.jp/kegg-bin/show_pathway?map03440/K10867%09%23FFFFFF,red/
ko04512	ECM-receptor interaction	Environmental Information Processing	Signaling molecules and interaction	1	1	2	77	0.359259	0.603522	gene15505	gene14073	K06267	K06258	http://www.kegg.jp/kegg-bin/show_pathway?map04512/K06258%09%23FFFFFF,green/K06267%09%23FFFFFF,red/
ko00410	beta-Alanine metabolism	Metabolism	Metabolism of other amino acids	0	1	1	27	0.359349	0.603522	-	gene9259	-	K00129	http://www.kegg.jp/kegg-bin/show_pathway?map00410/K00129%09%23FFFFFF,green/
ko04072	Phospholipase D signaling pathway	Environmental Information Processing	Signal transduction	0	3	3	135	0.379504	0.618996	-	gene9837,gene9838,gene4168	-	K08041,K16342	http://www.kegg.jp/kegg-bin/show_pathway?map04072/K08041%09%23FFFFFF,green/K16342%09%23FFFFFF,green/
ko00760	Nicotinate and nicotinamide metabolism	Metabolism	Metabolism of cofactors and vitamins	1	0	1	29	0.380163	0.618996	gene226	-	K03462	-	http://www.kegg.jp/kegg-bin/show_pathway?map00760/K03462%09%23FFFFFF,red/
ko04540	Gap junction	Cellular Processes	Cellular commiunity	0	2	2	81	0.382738	0.618996	-	gene8288,gene4168	-	K08041,K19477	http://www.kegg.jp/kegg-bin/show_pathway?map04540/K08041%09%23FFFFFF,green/K19477%09%23FFFFFF,green/
ko00514	Other types of O-glycan biosynthesis	Metabolism	Glycan biosynthesis and metabolism	0	1	1	31	0.400305	0.639456	-	gene17750	-	K09661	http://www.kegg.jp/kegg-bin/show_pathway?map00514/K09661%09%23FFFFFF,green/
ko04066	HIF-1 signaling pathway	Environmental Information Processing	Signal transduction	1	1	2	85	0.405847	0.639456	gene3822	gene7681	K05405	K08008	http://www.kegg.jp/kegg-bin/show_pathway?map04066/K05405%09%23FFFFFF,red/K08008%09%23FFFFFF,green/
ko04022	cGMP-PKG signaling pathway	Environmental Information Processing	Signal transduction	0	3	3	143	0.414809	0.639456	-	gene8288,gene7759,gene4168	-	K08041,K04198,K19477	http://www.kegg.jp/kegg-bin/show_pathway?map04022/K08041%09%23FFFFFF,green/K04198%09%23FFFFFF,green/K19477%09%23FFFFFF,green/
ko00982	Drug metabolism - cytochrome P450	Metabolism	Xenobiotics biodegradation and metabolism	0	1	1	33	0.419796	0.639456	-	gene9259	-	K00129	http://www.kegg.jp/kegg-bin/show_pathway?map00982/K00129%09%23FFFFFF,green/
ko00250	Alanine, aspartate and glutamate metabolism	Metabolism	Amino acid metabolism	1	0	1	33	0.419796	0.639456	gene17448	-	K01940	-	http://www.kegg.jp/kegg-bin/show_pathway?map00250/K01940%09%23FFFFFF,red/
ko04723	Retrograde endocannabinoid signaling	Organismal Systems	Nervous system	1	1	2	89	0.428536	0.645268	gene20075	gene4168	K04999	K08041	http://www.kegg.jp/kegg-bin/show_pathway?map04723/K08041%09%23FFFFFF,green/K04999%09%23FFFFFF,red/
ko00980	Metabolism of xenobiotics by cytochrome P450	Metabolism	Xenobiotics biodegradation and metabolism	0	1	1	35	0.438657	0.647216	-	gene9259	-	K00129	http://www.kegg.jp/kegg-bin/show_pathway?map00980/K00129%09%23FFFFFF,green/
ko04916	Melanogenesis	Organismal Systems	Endocrine system	0	2	2	91	0.439711	0.647216	-	gene7759,gene4168	-	K08041,K04198	http://www.kegg.jp/kegg-bin/show_pathway?map04916/K08041%09%23FFFFFF,green/K04198%09%23FFFFFF,green/
ko00830	Retinol metabolism	Metabolism	Metabolism of cofactors and vitamins	1	0	1	36	0.447857	0.651881	gene14650	-	K00515	-	http://www.kegg.jp/kegg-bin/show_pathway?map00830/K00515%09%23FFFFFF,red/
ko04330	Notch signaling pathway	Environmental Information Processing	Signal transduction	1	0	1	42	0.499996	0.718911	gene12017	-	K06058	-	http://www.kegg.jp/kegg-bin/show_pathway?map04330/K06058%09%23FFFFFF,red/
ko04020	Calcium signaling pathway	Environmental Information Processing	Signal transduction	1	2	3	165	0.507989	0.718911	gene16700	gene7759,gene4168	K05220	K08041,K04198	http://www.kegg.jp/kegg-bin/show_pathway?map04020/K08041%09%23FFFFFF,green/K04198%09%23FFFFFF,green/K05220%09%23FFFFFF,red/
ko04010	MAPK signaling pathway	Environmental Information Processing	Signal transduction	2	2	4	227	0.510372	0.718911	gene10334,gene10077	gene9837,gene9838	K03283,K04379	K16342	http://www.kegg.jp/kegg-bin/show_pathway?map04010/K03283%09%23FFFFFF,red/K04379%09%23FFFFFF,red/K16342%09%23FFFFFF,green/
ko00520	Amino sugar and nucleotide sugar metabolism	Metabolism	Carbohydrate metabolism	1	0	1	46	0.532005	0.724121	gene6169	-	K01097	-	http://www.kegg.jp/kegg-bin/show_pathway?map00520/K01097%09%23FFFFFF,red/
ko04742	Taste transduction	Organismal Systems	Sensory system	0	1	1	46	0.532005	0.724121	-	gene6849	-	K04153	http://www.kegg.jp/kegg-bin/show_pathway?map04742/K04153%09%23FFFFFF,green/
ko03040	Spliceosome	Genetic Information Processing	Transcription	2	0	2	110	0.539445	0.724121	gene22296,gene10334	-	K03283,K12886	-	http://www.kegg.jp/kegg-bin/show_pathway?map03040/K03283%09%23FFFFFF,red/K12886%09%23FFFFFF,red/
ko00310	Lysine degradation	Metabolism	Amino acid metabolism	0	1	1	47	0.539683	0.724121	-	gene9369	-	K00471	http://www.kegg.jp/kegg-bin/show_pathway?map00310/K00471%09%23FFFFFF,green/
ko04024	cAMP signaling pathway	Environmental Information Processing	Signal transduction	1	2	3	174	0.543874	0.724121	gene10077	gene6849,gene4168	K04379	K08041,K04153	http://www.kegg.jp/kegg-bin/show_pathway?map04024/K08041%09%23FFFFFF,green/K04379%09%23FFFFFF,red/K04153%09%23FFFFFF,green/
ko00510	N-Glycan biosynthesis	Metabolism	Glycan biosynthesis and metabolism	0	1	1	48	0.547237	0.724121	-	gene17750	-	K09661	http://www.kegg.jp/kegg-bin/show_pathway?map00510/K09661%09%23FFFFFF,green/
ko03460	Fanconi anemia pathway	Genetic Information Processing	Replication and repair	1	0	1	50	0.561976	0.732096	gene2027	-	K10889	-	http://www.kegg.jp/kegg-bin/show_pathway?map03460/K10889%09%23FFFFFF,red/
ko04530	Tight junction	Cellular Processes	Cellular commiunity	1	1	2	120	0.586834	0.732096	gene2335	gene15820	K06087	K18625	http://www.kegg.jp/kegg-bin/show_pathway?map04530/K06087%09%23FFFFFF,red/K18625%09%23FFFFFF,green/
ko04924	Renin secretion	Organismal Systems	Endocrine system	0	1	1	54	0.590037	0.732096	-	gene8288	-	K19477	http://www.kegg.jp/kegg-bin/show_pathway?map04924/K19477%09%23FFFFFF,green/
ko00561	Glycerolipid metabolism	Metabolism	Lipid metabolism	1	0	1	56	0.603391	0.732096	gene13905	-	K01046	-	http://www.kegg.jp/kegg-bin/show_pathway?map00561/K01046%09%23FFFFFF,red/
ko04640	Hematopoietic cell lineage	Organismal Systems	Immune system	1	0	1	56	0.603391	0.732096	gene3822	-	K05405	-	http://www.kegg.jp/kegg-bin/show_pathway?map04640/K05405%09%23FFFFFF,red/
ko04918	Thyroid hormone synthesis	Organismal Systems	Endocrine system	0	1	1	56	0.603391	0.732096	-	gene4168	-	K08041	http://www.kegg.jp/kegg-bin/show_pathway?map04918/K08041%09%23FFFFFF,green/
ko04720	Long-term potentiation	Organismal Systems	Nervous system	0	1	1	56	0.603391	0.732096	-	gene4168	-	K08041	http://www.kegg.jp/kegg-bin/show_pathway?map04720/K08041%09%23FFFFFF,green/
ko00010	Glycolysis / Gluconeogenesis	Metabolism	Carbohydrate metabolism	0	1	1	56	0.603391	0.732096	-	gene9259	-	K00129	http://www.kegg.jp/kegg-bin/show_pathway?map00010/K00129%09%23FFFFFF,green/
ko04068	FoxO signaling pathway	Environmental Information Processing	Signal transduction	2	0	2	124	0.60476	0.732096	gene3822,gene16221	-	K05405,K06631	-	http://www.kegg.jp/kegg-bin/show_pathway?map04068/K05405%09%23FFFFFF,red/K06631%09%23FFFFFF,red/
ko04261	Adrenergic signaling in cardiomyocytes	Organismal Systems	Circulatory system	0	2	2	125	0.609149	0.732096	-	gene9974,gene4168	-	K08041,K12314	http://www.kegg.jp/kegg-bin/show_pathway?map04261/K08041%09%23FFFFFF,green/K12314%09%23FFFFFF,green/
ko04014	Ras signaling pathway	Environmental Information Processing	Signal transduction	1	2	3	200	0.638518	0.756496	gene787	gene9837,gene9838	K16343	K16342	http://www.kegg.jp/kegg-bin/show_pathway?map04014/K16342%09%23FFFFFF,green/K16343%09%23FFFFFF,red/
ko04971	Gastric acid secretion	Organismal Systems	Digestive system	0	1	1	63	0.646811	0.756496	-	gene4168	-	K08041	http://www.kegg.jp/kegg-bin/show_pathway?map04971/K08041%09%23FFFFFF,green/
ko01230	Biosynthesis of amino acids	Metabolism	Overview	1	0	1	64	0.652616	0.756496	gene17448	-	K01940	-	http://www.kegg.jp/kegg-bin/show_pathway?map01230/K01940%09%23FFFFFF,red/
ko04925	Aldosterone synthesis and secretion	Organismal Systems	Endocrine system	0	1	1	65	0.658325	0.756496	-	gene4168	-	K08041	http://www.kegg.jp/kegg-bin/show_pathway?map04925/K08041%09%23FFFFFF,green/
ko04260	Cardiac muscle contraction	Organismal Systems	Circulatory system	0	1	1	65	0.658325	0.756496	-	gene9974	-	K12314	http://www.kegg.jp/kegg-bin/show_pathway?map04260/K12314%09%23FFFFFF,green/
ko04911	Insulin secretion	Organismal Systems	Endocrine system	0	1	1	69	0.680245	0.774887	-	gene4168	-	K08041	http://www.kegg.jp/kegg-bin/show_pathway?map04911/K08041%09%23FFFFFF,green/
ko04727	GABAergic synapse	Organismal Systems	Nervous system	0	1	1	72	0.695762	0.785731	-	gene4168	-	K08041	http://www.kegg.jp/kegg-bin/show_pathway?map04727/K08041%09%23FFFFFF,green/
ko04141	Protein processing in endoplasmic reticulum	Genetic Information Processing	Folding, sorting and degradation	2	0	2	149	0.703581	0.78777	gene6170,gene10334	-	K03283,K16195	-	http://www.kegg.jp/kegg-bin/show_pathway?map04141/K03283%09%23FFFFFF,red/K16195%09%23FFFFFF,red/
ko04211	Longevity regulating pathway	Organismal Systems	Aging	0	1	1	80	0.733576	0.812378	-	gene4168	-	K08041	http://www.kegg.jp/kegg-bin/show_pathway?map04211/K08041%09%23FFFFFF,green/
ko04972	Pancreatic secretion	Organismal Systems	Digestive system	0	1	1	81	0.737962	0.812378	-	gene4168	-	K08041	http://www.kegg.jp/kegg-bin/show_pathway?map04972/K08041%09%23FFFFFF,green/
ko04360	Axon guidance	Organismal Systems	Development	1	1	2	163	0.749428	0.818126	gene13791	gene23424	K06529	K06842	http://www.kegg.jp/kegg-bin/show_pathway?map04360/K06529%09%23FFFFFF,red/K06842%09%23FFFFFF,green/
ko04660	T cell receptor signaling pathway	Organismal Systems	Immune system	1	0	1	94	0.788848	0.854042	gene10077	-	K04379	-	http://www.kegg.jp/kegg-bin/show_pathway?map04660/K04379%09%23FFFFFF,red/
ko04919	Thyroid hormone signaling pathway	Organismal Systems	Endocrine system	1	0	1	102	0.815144	0.875278	gene11608	-	K11220	-	http://www.kegg.jp/kegg-bin/show_pathway?map04919/K11220%09%23FFFFFF,red/
ko04910	Insulin signaling pathway	Organismal Systems	Endocrine system	1	0	1	122	0.867495	0.920239	gene16298	-	K04694	-	http://www.kegg.jp/kegg-bin/show_pathway?map04910/K04694%09%23FFFFFF,red/
ko04310	Wnt signaling pathway	Environmental Information Processing	Signal transduction	0	1	1	124	0.871839	0.920239	-	gene4802	-	K04495	http://www.kegg.jp/kegg-bin/show_pathway?map04310/K04495%09%23FFFFFF,green/
ko04740	Olfactory transduction	Organismal Systems	Sensory system	0	1	1	127	0.87809	0.920239	-	gene8288	-	K19477	http://www.kegg.jp/kegg-bin/show_pathway?map04740/K19477%09%23FFFFFF,green/
ko04144	Endocytosis	Cellular Processes	Transport and catabolism	2	0	2	241	0.908093	0.944128	gene13800,gene10334	-	K03283,K10054	-	http://www.kegg.jp/kegg-bin/show_pathway?map04144/K10054%09%23FFFFFF,red/K03283%09%23FFFFFF,red/
ko00230	Purine metabolism	Metabolism	Nucleotide metabolism	0	1	1	155	0.923611	0.952701	-	gene4168	-	K08041	http://www.kegg.jp/kegg-bin/show_pathway?map00230/K08041%09%23FFFFFF,green/
ko04810	Regulation of actin cytoskeleton	Cellular Processes	Cell motility	1	0	1	183	0.952195	0.957489	gene2427	-	K05745	-	http://www.kegg.jp/kegg-bin/show_pathway?map04810/K05745%09%23FFFFFF,red/
ko04015	Rap1 signaling pathway	Environmental Information Processing	Signal transduction	0	1	1	187	0.955296	0.957489	-	gene4168	-	K08041	http://www.kegg.jp/kegg-bin/show_pathway?map04015/K08041%09%23FFFFFF,green/
ko04151	PI3K-Akt signaling pathway	Environmental Information Processing	Signal transduction	1	1	2	297	0.957477	0.957489	gene3822	gene7935	K05405	K10159	http://www.kegg.jp/kegg-bin/show_pathway?map04151/K05405%09%23FFFFFF,red/K10159%09%23FFFFFF,green/
ko04510	Focal adhesion	Cellular Processes	Cellular commiunity	1	0	1	190	0.957489	0.957489	gene2706	-	K16060	-	http://www.kegg.jp/kegg-bin/show_pathway?map04510/K16060%09%23FFFFFF,red/
