# Supplementary material for: Transcriptomic Analysis of Chicken Lungs Infected With Avian and Bovine Pasteurella multocida Serotype A
Source: Front Vet Sci. 2020 Aug 11;7:452. doi: 10.3389/fvets.2020.00452 (PMC7433353; doi:10.3389/fvets.2020.00452)
Supplement: Supplementary file 6 [file Data_Sheet_6.xlsx]

## Sheet: P-C_vs_ PmCQ2-P
Cell-type/Tissue	Enrichment
Macrophage Bone Marrow Lps 6Hrs	46.9353
Macrophage Peri Lps 7Hrs	41.652
Macrophage Bone Marrow Lps 24 Hrs	40.8371
Granulocytes	37.8211
Macrophage Bone Marrow Lps 2Hrs	37.8083
Macrophage Peri Lps 1Hrs	32.8966
Microglia	32.6094
Osteoclasts	32.2896
Macrophage Bone Marrow	30.293
Macrophage Peri	28.7229
CD8a+ Dend. Cells Myeloid	28.5352
Bone Marrow	27.6129
Mast Cells	24.0133
Mast Cells IgE 6hr	22.7528
Mast Cells IgE	22.2774
Mast Cells IgE 1hr	21.8704
Lymph Nodes	20.3659
CD8a+ Dend. Cells Lymphoid	19.6786
RAW 264.7 Cells	17.3479
Spleen	17.2048
Bone	16.4946
Granulo Monoprogenitor	11.9375
B220+ Dend. Cells	11.5081
Common Myeloid Progenitor	9.74672
NK Cells	9.59199
Hematopoietic Stem Cells	9.06907
Follicular B Cells	9.00708
Liver	8.709
Mammary Gland	6.43569
B Cells (GL7 neg; Alum)	6.43381
Foxp3+ Tcells	6.19391
B Cells (GL7 pos; Alum)	6.13593
BA/F3	6.12363
B Cells Marginal Zone	5.45719
B Cells (GL7 pos; KLH)	5.41255
CD8+ T cells	5.22805
Adipose White	5.19054
B Cells (GL7 neg; KLH)	5.01044
Osteoblast Day21	4.8866
CD4+ T cells	4.41325
Kidney	3.69056
Adipose Brown	3.1918
Small Intestine	3.14802
Stomach	3.12053
Lung	2.94431
Mammary Gland Non-Lactating	2.79678
Large Intestine	2.71007
CD4+/CD8+ DP Thymocytes	2.58824
CD8+ SP Thymocytes	2.58097
CD4+ SP Thymoctyes	2.4653
Epidermis	1.86695
Ovary	1.83103
3T3-L1	1.70114
Heart	1.69155
Placenta	1.63562
Adrenal Gland	1.61684
Cornea	1.603
Prostate	1.54734
Iris	1.38242
Pancreas	1.33619
Osteoblast Day14	1.17819
Uterus	1.12614
Salivary Gland	1.00013
Ciliary Bodies	0.989582
Umbilical Cord	0.976996
mIMCD-3 Cells	0.748932
Lens	0.721496
Skeletal Muscle	0.702541
Lacrimal Gland	0.628874
Bladder	0.561755
Megaerythrocyte Progenitor	0.504787
Stem Cells C3H/10T1/2	0.469364
C2C12	0.319985
Pituitary	0.274221
Osteoblast Day5	0.260019
Retinal Pigment Epithelium	0.224998
Dorsal Root Ganglia	0.189634
MIN6 cells	0.106204
Neuro2a Neuroblastoma Cells	0.094034
Cerebellum	0.0522982
Embryonic Stem Line V26 2 P16	0.0468919
NIH 3T3	0.0458558
Embryonic Fibroblasts	0.0381953
Eyecup	0.0349412
Embryonic Stem Line Bruce4 P13	0.0268126
Retina	0.0171363
Amygdala	0.0129828
Nucleus Accumbens	0.00818115
Spinal Cord	0.00661108
Hypothalamus	0.00546118
Cerebral Cortex	0.00484545
Cerebral Cortex Prefrontal	0.0033857
Olfactory Bulb	0.00274895
Hippocampus	0.00186543
Dorsal Striatum	0.000414047
Testis	1.89107e-05

## Sheet: P-C_vs_PmQ-P
Cell-type/Tissue	Enrichment
Macrophage Peri Lps 7Hrs	68.2053
Macrophage Bone Marrow Lps 6Hrs	64.1096
Macrophage Bone Marrow Lps 24 Hrs	53.3462
Macrophage Bone Marrow Lps 2Hrs	50.6076
Macrophage Peri Lps 1Hrs	39.7891
Microglia	36.0542
Macrophage Bone Marrow	33.6778
Osteoclasts	32.5996
Macrophage Peri	29.025
Lymph Nodes	27.1244
CD8a+ Dend. Cells Myeloid	25.7396
Granulocytes	24.8706
Mast Cells IgE 6hr	21.0097
Mast Cells	20.8962
Bone Marrow	19.177
Mast Cells IgE 1hr	19.0618
CD8a+ Dend. Cells Lymphoid	18.8292
Spleen	18.752
Mast Cells IgE	16.3307
Follicular B Cells	15.4066
RAW 264.7 Cells	14.5579
Liver	14.3628
B220+ Dend. Cells	12.954
B Cells (GL7 pos; KLH)	12.9021
B Cells (GL7 neg; Alum)	12.1855
B Cells Marginal Zone	11.671
NK Cells	11.6416
B Cells (GL7 pos; Alum)	11.272
Bone	10.5407
B Cells (GL7 neg; KLH)	9.50527
Common Myeloid Progenitor	9.42656
Lung	7.97059
BA/F3	7.57661
Granulo Monoprogenitor	7.23068
Hematopoietic Stem Cells	7.16599
Osteoblast Day21	6.92137
Adipose White	6.76402
Foxp3+ Tcells	6.69848
CD4+ T cells	5.88758
CD8+ T cells	5.86265
Mammary Gland	5.65926
Small Intestine	5.20424
Placenta	4.59976
3T3-L1	4.2263
CD4+ SP Thymoctyes	4.10437
CD8+ SP Thymocytes	3.92878
Cornea	3.2363
Mammary Gland Non-Lactating	2.96515
Prostate	2.93753
Large Intestine	2.9142
Osteoblast Day14	2.85873
Adrenal Gland	2.74671
Kidney	2.56591
Ovary	2.25428
Lacrimal Gland	1.96274
Iris	1.85639
Pancreas	1.79137
Umbilical Cord	1.72242
Stomach	1.70577
Epidermis	1.5164
Adipose Brown	1.48863
Ciliary Bodies	1.41217
Uterus	1.32852
Retinal Pigment Epithelium	1.19944
CD4+/CD8+ DP Thymocytes	1.15462
Salivary Gland	1.00873
Bladder	0.991216
Osteoblast Day5	0.949285
Lens	0.856156
Megaerythrocyte Progenitor	0.819165
mIMCD-3 Cells	0.638954
Embryonic Fibroblasts	0.470926
Skeletal Muscle	0.441735
Dorsal Root Ganglia	0.418233
Neuro2a Neuroblastoma Cells	0.368207
Eyecup	0.36232
Stem Cells C3H/10T1/2	0.341833
C2C12	0.240053
Heart	0.217926
Pituitary	0.186813
MIN6 cells	0.158546
Embryonic Stem Line V26 2 P16	0.114465
Cerebellum	0.110069
Spinal Cord	0.090194
Embryonic Stem Line Bruce4 P13	0.0869198
Nucleus Accumbens	0.0426007
Retina	0.0262948
NIH 3T3	0.0151179
Hypothalamus	0.00776239
Olfactory Bulb	0.00478746
Hippocampus	0.00364328
Cerebral Cortex Prefrontal	0.000800232
Cerebral Cortex	0.000537025
Amygdala	0.000346575
Dorsal Striatum	0.000288611
Testis	4.26181e-07

## Sheet: PmCQ2-P_vs_ PmQ-P
Cell-type/Tissue	Enrichment
Macrophage Peri Lps 7Hrs	19.4514
Macrophage Bone Marrow Lps 6Hrs	11.9769
Macrophage Bone Marrow Lps 2Hrs	5.02688
Macrophage Bone Marrow	4.35895
Macrophage Bone Marrow Lps 24 Hrs	3.43283
Lymph Nodes	3.39066
RAW 264.7 Cells	3.21786
Liver	2.64377
Macrophage Peri Lps 1Hrs	2.63449
B Cells (GL7 pos; KLH)	2.62888
CD8a+ Dend. Cells Myeloid	2.49927
B Cells (GL7 neg; Alum)	2.363
Bone Marrow	2.30223
Osteoclasts	2.27763
B Cells Marginal Zone	2.07632
Spleen	2.06398
BA/F3	2.01516
CD8a+ Dend. Cells Lymphoid	1.74409
Mast Cells	1.71444
CD4+/CD8+ DP Thymocytes	1.50237
B220+ Dend. Cells	1.40326
NK Cells	1.37505
Foxp3+ Tcells	1.34593
Mammary Gland Non-Lactating	1.34573
B Cells (GL7 neg; KLH)	1.26607
Follicular B Cells	1.1556
Common Myeloid Progenitor	1.07709
Embryonic Stem Line Bruce4 P13	1.04224
B Cells (GL7 pos; Alum)	0.933673
3T3-L1	0.882035
Placenta	0.862807
CD4+ T cells	0.830713
Bone	0.824081
CD8+ SP Thymocytes	0.822739
Granulo Monoprogenitor	0.821008
CD4+ SP Thymoctyes	0.787762
Embryonic Stem Line V26 2 P16	0.722924
C2C12	0.668767
Adrenal Gland	0.654961
Megaerythrocyte Progenitor	0.644901
Hematopoietic Stem Cells	0.633519
Mast Cells IgE 6hr	0.611812
Microglia	0.597002
Ovary	0.592648
Mast Cells IgE 1hr	0.590239
mIMCD-3 Cells	0.568355
Small Intestine	0.549886
NIH 3T3	0.545919
Macrophage Peri	0.53347
Lung	0.420342
Lacrimal Gland	0.408523
Neuro2a Neuroblastoma Cells	0.371651
Epidermis	0.347433
MIN6 cells	0.3472
Stem Cells C3H/10T1/2	0.303547
Skeletal Muscle	0.300206
Adipose White	0.293586
Kidney	0.277869
Uterus	0.273766
Prostate	0.253733
CD8+ T cells	0.226856
Large Intestine	0.186848
Adipose Brown	0.157318
Mammary Gland	0.15403
Mast Cells IgE	0.12454
Embryonic Fibroblasts	0.112291
Salivary Gland	0.105648
Osteoblast Day14	0.100323
Nucleus Accumbens	0.083972
Cornea	0.0754429
Granulocytes	0.0630599
Bladder	0.0588494
Osteoblast Day5	0.0314666
Heart	0.0307768
Stomach	0.0256779
Dorsal Striatum	0.0247119
Pituitary	0.0140901
Osteoblast Day21	0.0123717
Pancreas	0.0116318
Cerebellum	0.00787295
Eyecup	0.00479957
Umbilical Cord	0.00344735
Iris	0.00285432
Ciliary Bodies	0.00249618
Spinal Cord	0.00227712
Retinal Pigment Epithelium	0.00144999
Retina	0.00116152
Cerebral Cortex Prefrontal	0.00103804
Hippocampus	0.000701348
Cerebral Cortex	0.000690128
Olfactory Bulb	0.000636092
Testis	0.000520548
Hypothalamus	0.00051333
Amygdala	0.000180949
Dorsal Root Ganglia	0.000153051
Lens	0.000122962

## Sheet: P-C_vs_ PmCQ2-P vs P-C_vs_PmQ-P
Cell-type/Tissue	PmCQ2	PmQ
Macrophage Peri Lps 7Hrs	43.2789	68.2053
Macrophage Bone Marrow Lps 6Hrs	50.3778	64.1096
Granulocytes	36.7312	24.8706
Bone Marrow	28.9433	19.177
Macrophage Bone Marrow Lps 2Hrs	40.9501	50.6076
Macrophage Bone Marrow Lps 24 Hrs	44.0985	53.3462
B Cells (GL7 pos; KLH)	6.02942	12.9021
Lymph Nodes	20.2642	27.1244
Bone	16.9659	10.5407
B Cells Marginal Zone	5.64343	11.671
Liver	8.66844	14.3628
Follicular B Cells	9.781	15.4066
B Cells (GL7 neg; Alum)	7.09771	12.1855
Mast Cells IgE	21.4157	16.3307
CD8a+ Dend. Cells Myeloid	30.6524	25.7396
Lung	3.13072	7.97059
B Cells (GL7 pos; Alum)	6.7926	11.272
B Cells (GL7 neg; KLH)	5.60902	9.50527
Macrophage Peri Lps 1Hrs	35.9071	39.7891
RAW 264.7 Cells	18.3997	14.5579
Granulo Monoprogenitor	10.9403	7.23068
Mast Cells	24.5571	20.8962
Placenta	1.22139	4.59976
Mast Cells IgE 1hr	21.6545	19.0618
Macrophage Peri	31.6053	29.025
Small Intestine	2.85007	5.20424
Adipose White	4.45931	6.76402
3T3-L1	2.03736	4.2263
Microglia	34.0321	36.0542
Osteoclasts	34.4903	32.5996
Adipose Brown	3.37063	1.48863
Stomach	3.56229	1.70577
Osteoblast Day21	5.1191	6.92137
NK Cells	9.87153	11.6416
Cornea	1.49504	3.2363
B220+ Dend. Cells	11.2375	12.954
Spleen	17.0448	18.752
Kidney	4.17296	2.56591
Osteoblast Day14	1.27344	2.85873
CD4+/CD8+ DP Thymocytes	2.70184	1.15462
CD4+ SP Thymoctyes	2.57104	4.10437
CD4+ T cells	4.56465	5.88758
Prostate	1.65486	2.93753
CD8a+ Dend. Cells Lymphoid	20.0967	18.8292
Macrophage Bone Marrow	32.4168	33.6778
BA/F3	6.32549	7.57661
CD8+ SP Thymocytes	2.6888	3.92878
Adrenal Gland	1.52341	2.74671
Heart	1.41676	0.217926
Hematopoietic Stem Cells	8.21776	7.16599
Lacrimal Gland	0.979169	1.96274
Retinal Pigment Epithelium	0.255979	1.19944
Mast Cells IgE 6hr	21.7489	21.0097
Epidermis	2.20483	1.5164
Osteoblast Day5	0.291872	0.949285
Mammary Gland	6.26723	5.65926
Umbilical Cord	1.21274	1.72242
Embryonic Fibroblasts	0.0277402	0.470926
Pancreas	1.41795	1.79137
Skeletal Muscle	0.768698	0.441735
Ovary	1.94773	2.25428
Eyecup	0.0634076	0.36232
Neuro2a Neuroblastoma Cells	0.0746035	0.368207
Megaerythrocyte Progenitor	0.537071	0.819165
Bladder	0.733797	0.991216
Salivary Gland	1.25233	1.00873
Dorsal Root Ganglia	0.177867	0.418233
Lens	0.64337	0.856156
Iris	1.67128	1.85639
Ciliary Bodies	1.22928	1.41217
Stem Cells C3H/10T1/2	0.511634	0.341833
Foxp3+ Tcells	6.85773	6.69848
C2C12	0.351882	0.240053
Spinal Cord	0.00895635	0.090194
Embryonic Stem Line V26 2 P16	0.0551362	0.114465
Uterus	1.38562	1.32852
Embryonic Stem Line Bruce4 P13	0.03191	0.0869198
Pituitary	0.237991	0.186813
Cerebellum	0.0642908	0.110069
Large Intestine	2.87616	2.9142
NIH 3T3	0.0529527	0.0151179
MIN6 cells	0.12306	0.158546
mIMCD-3 Cells	0.668507	0.638954
Common Myeloid Progenitor	9.39767	9.42656
Nucleus Accumbens	0.0165919	0.0426007
CD8+ T cells	5.84497	5.86265
Retina	0.0144085	0.0262948
Amygdala	0.0118532	0.000346575
Mammary Gland Non-Lactating	2.95827	2.96515
Cerebral Cortex	0.00675898	0.000537025
Cerebral Cortex Prefrontal	0.00482892	0.000800232
Hypothalamus	0.00470566	0.00776239
Olfactory Bulb	0.00385841	0.00478746
Hippocampus	0.00441951	0.00364328
Dorsal Striatum	0.000622503	0.000288611
Testis	1.09379e-05	4.26181e-07
