# Supplementary material for: Transcriptomic Analysis of Chicken Lungs Infected With Avian and Bovine Pasteurella multocida Serotype A
Source: Front Vet Sci. 2020 Aug 11;7:452. doi: 10.3389/fvets.2020.00452 (PMC7433353; doi:10.3389/fvets.2020.00452)
Supplement: Supplementary file 7 [file Data_Sheet_7.xlsx]

## Sheet: Sheet1
Gene_ID	Length	P-C1:read count	P-C1:rpkm	P-C2:read count	P-C2:rpkm	P-C3:read count	P-C3:rpkm	PmCQ2-P1:read count	PmCQ2-P1:rpkm	PmCQ2-P2:read count	PmCQ2-P2:rpkm	PmCQ2-P3:read count	PmCQ2-P3:rpkm	PmQ-P1:read count	PmQ-P1:rpkm	PmQ-P2:read count	PmQ-P2:rpkm	PmQ-P3:read count	PmQ-P3:rpkm
gene0	894	151	18.2946	186	22.8212	120	13.7263	222	11.3767	445	21.985	468	23.4772	139	8.27587	244	11.6761	437	21.3007
gene3	2880	0	0	0	0	0	0	2	0.0318154	0	0	4	0.0622881	4	0.0739272	4	0.0594175	2	0.0302612
gene4	555	0	0	0	0	0	0	0	0	0	0	0	0	0	0	0	0	0	0
gene5	11279	1593	15.2977	1552	15.0933	1500	13.5997	2507	10.1832	2258	8.84213	2925	11.6303	2292	10.8163	2968	11.2574	2291	8.85123
gene6	2574	120	5.04958	96	4.09097	78	3.09881	351	6.24739	212	3.63773	200	3.48465	145	2.99844	357	5.93344	172	2.91185
gene7	2026	2	0.106923	0	0	4	0.201897	4	0.0904524	2	0.0436008	1	0.0221359	0	0	1	0.0211158	1	0.0215085
gene8	1767	80	4.90383	80	4.96612	100	5.78725	216	5.60037	185	4.62422	196	4.97459	141	4.24736	193	4.67269	207	5.10485
gene9	1040	25	2.60369	30	3.16411	33	3.24481	78	3.43606	64	2.71801	80	3.4498	54	2.76374	57	2.3447	99	4.14812
gene10	1315	0	0	0	0	0	0	1	0.0348397	0	0	0	0	0	0	0	0	0	0
gene13	1315	0	0	0	0	0	0	0	0	0	0	0	0	0	0	0	0	0	0
gene14	3350	254	8.21242	257	8.41496	232	7.08193	805	11.0091	940	12.3933	682	9.13013	750	11.9166	775	9.897	797	10.3672
gene15	1308	0	0	0	0	0	0	0	0	0	0	3	0.102861	0	0	0	0	5	0.166576
gene16	3711	784	22.8827	660	19.5082	733	20.1986	668	8.2468	718	8.54549	784	9.47464	436	6.25363	1085	12.5079	649	7.62084
gene19	3191	511	17.3451	435	14.9529	539	17.2731	385	5.52756	329	4.55379	481	6.76014	283	4.72059	389	5.21518	303	4.13776
gene20	788	0	0	0	0	0	0	0	0	0	0	0	0	0	0	0	0	0	0
gene21	1098	5	0.493231	4	0.399596	9	0.838202	9	0.375526	7	0.281578	4	0.163379	10	0.484768	18	0.701321	8	0.317495
gene22	3620	215	6.43298	213	6.45408	240	6.77971	396	5.01172	455	5.55145	460	5.69884	300	4.41112	458	5.41257	455	5.47712
gene23	3935	183	5.03719	203	5.65868	250	6.49687	608	7.07878	547	6.13969	863	9.83566	463	6.26286	473	5.14237	630	6.97662
gene24	4775	1524	34.5696	1479	33.9749	1470	31.4813	3137	30.0982	3425	31.6804	3406	31.9896	2890	32.2152	3705	33.1941	3184	29.0569
gene26	7143	1842	27.9313	1632	25.0613	1828	26.17	2876	18.4462	3215	19.8794	2771	17.3978	2054	15.3058	3570	21.3813	2719	16.5874
gene27	1194	4	0.362859	1	0.0918669	6	0.513873	5	0.191852	5	0.184956	0	0	4	0.178317	10	0.358296	10	0.36496
gene28	2614	329	13.6324	318	13.344	396	15.4917	860	15.0728	735	12.419	910	15.6125	413	8.40971	860	14.0747	752	12.5361
gene29	3145	53	1.82531	73	2.54604	103	3.34908	96	1.39846	108	1.51672	94	1.34043	108	1.82785	124	1.68674	141	1.95365
gene30	968	44	4.92334	58	6.57228	39	4.12001	107	5.06417	104	4.74528	136	6.30088	76	4.17902	80	3.53559	104	4.68174
gene31	1685	24	1.54274	12	0.781169	26	1.57791	95	2.58299	53	1.38925	68	1.80987	31	0.979261	128	3.2498	83	2.14648
gene32	1665	38	2.47202	28	1.84462	13	0.798432	172	4.73275	151	4.00559	124	3.33999	80	2.55748	269	6.9117	214	5.60078
gene33	3126	621	21.5172	633	22.2115	656	21.4597	1400	20.5182	1379	19.484	1344	19.2818	688	11.7148	1534	20.9934	1167	16.2679
gene34	3234	466	15.6073	508	17.2301	645	20.3952	734	10.3981	1098	14.9957	1205	16.7103	607	9.99045	687	9.0879	778	10.4831
gene35	4065	231	6.15508	317	8.55386	308	7.74816	606	6.82986	635	6.89949	581	6.40993	382	5.00195	548	5.76722	480	5.14553
gene37	4268	80	2.03024	59	1.51632	113	2.70746	154	1.65309	152	1.57298	137	1.43957	76	0.94782	72	0.721697	67	0.684069
gene40	14387	903	6.79829	926	7.05999	955	6.788	1197	3.81174	1857	5.70092	1372	4.27682	1415	5.23507	1506	4.47818	1317	3.98901
gene43	2899	1982	74.0522	2348	88.841	2252	79.4381	4176	65.9952	4537	69.1233	3623	56.0477	4008	73.5895	4115	60.7251	4286	64.4248
gene44	1887	99	5.68258	85	4.94095	87	4.71472	280	6.79807	267	6.24947	283	6.72592	241	6.79801	292	6.61999	306	7.06641
gene46	1828	212	12.5615	204	12.241	247	13.8175	554	13.8846	507	12.25	468	11.4817	355	10.3369	498	11.6547	411	9.79749
gene48	3858	0	0	0	0	0	0	0	0	0	0	0	0	0	0	0	0	0	0
gene49	2543	246	10.4778	192	8.28168	296	11.9029	627	11.2959	646	11.2199	721	12.7153	556	11.6376	678	11.4059	733	12.5605
gene50	2180	0	0	0	0	0	0	0	0	0	0	0	0	0	0	0	0	0	0
gene51	1334	0	0	1	0.0822257	0	0	0	0	0	0	1	0.0336188	0	0	0	0	1	0.0326658
gene52	1339	0	0	0	0	0	0	0	0	0	0	2	0.0669864	0	0	0	0	0	0
gene53	1924	44	2.47702	39	2.22343	51	2.71065	67	1.5954	78	1.79058	142	3.30994	60	1.6599	74	1.64541	103	2.33282
gene54	1767	32	1.96153	17	1.0553	28	1.62043	69	1.78901	45	1.12481	123	3.12181	28	0.843447	62	1.50107	84	2.07153
gene55	3169	520	17.7731	443	15.3336	494	15.9409	1358	19.6326	1402	19.5402	1287	18.2135	968	16.2588	1239	16.7261	1583	21.7675
gene56	1934	47	2.63223	53	3.00596	51	2.69664	77	1.82404	105	2.39793	81	1.8783	120	3.30264	247	5.4637	251	5.65544
gene57	4007	462	12.4883	434	11.8805	515	13.1431	1504	17.196	1251	13.7893	1612	18.0419	1111	14.7581	1782	19.0255	2149	23.3704
gene58	3603	40	1.20248	48	1.4613	48	1.36234	144	1.83104	149	1.82653	132	1.64304	157	2.31938	207	2.45784	239	2.89057
gene59	2277	1786	84.9573	1869	90.0347	1981	88.9672	5711	114.908	5157	100.032	5115	100.744	3684	86.1178	5022	94.354	5110	97.7929
gene60	11021	937	9.20875	888	8.83803	940	8.72199	2920	12.1384	2725	10.9207	3000	12.2078	2705	13.0642	6185	24.0085	5597	22.1301
gene62	3031	56	2.00117	54	1.95421	85	2.86775	204	3.0835	142	2.06922	314	4.64602	218	3.82831	213	3.00636	349	5.01752
gene63	450	0	0	0	0	1	0.227246	0	0	0	0	7	0.697626	0	0	0	0	0	0
gene64	3450	1356	42.5719	1318	41.9044	1548	45.8839	3649	48.4568	2791	35.7309	6088	79.1394	3671	56.6372	3356	41.615	6828	86.243
gene67	1878	4	0.2307	2	0.116815	7	0.381163	4	0.0975808	0	0	12	0.286565	0	0	3	0.0683396	2	0.046407
gene68	780	0	0	0	0	0	0	1	0.0587361	0	0	0	0	0	0	0	0	1	0.0558669
gene69	4917	0	0	0	0	0	0	0	0	0	0	4	0.0364836	0	0	0	0	0	0
gene70	6864	0	0	0	0	1	0.0148981	0	0	0	0	0	0	0	0	0	0	0	0
gene72	3988	394	10.701	354	9.7367	422	10.821	1243	14.2796	1014	11.2302	1051	11.8191	936	12.4927	1548	16.6059	1249	13.6476
gene73	4678	4	0.0926152	21	0.492405	34	0.743237	164	1.60614	37	0.349337	394	3.77723	8	0.0910262	26	0.237772	251	2.3381
gene74	4262	853	21.6779	912	23.4717	942	22.602	1603	17.2314	2000	20.7262	1936	20.3718	1485	18.546	1580	15.8595	1356	13.8642
gene75	4335	2	0.0499716	1	0.0253031	7	0.165127	6	0.0634106	0	0	5	0.0517271	0	0	3	0.0296059	0	0
gene76	5692	0	0	0	0	3	0.0538971	5	0.0402443	1	0.00775959	0	0	0	0	8	0.0601273	4	0.0306228
gene77	3156	2	0.0686397	0	0	0	0	0	0	0	0	1	0.0142102	0	0	0	0	0	0
gene80	1320	0	0	0	0	1	0.0774702	0	0	0	0	0	0	0	0	0	0	0	0
gene82	1180	0	0	0	0	0	0	0	0	0	0	0	0	0	0	0	0	0	0
gene83	1184	0	0	0	0	0	0	0	0	0	0	0	0	0	0	0	0	0	0
gene84	1673	0	0	0	0	0	0	0	0	0	0	0	0	0	0	0	0	0	0
gene85	1077	0	0	0	0	0	0	0	0	0	0	0	0	0	0	0	0	0	0
gene86	1363	0	0	0	0	0	0	0	0	0	0	0	0	0	0	0	0	0	0
gene87	1612	0	0	0	0	0	0	0	0	0	0	0	0	0	0	0	0	0	0
gene88	1621	0	0	0	0	0	0	0	0	0	0	0	0	0	0	0	0	0	0
gene89	1747	0	0	0	0	0	0	0	0	0	0	0	0	0	0	0	0	0	0
gene91	1384	0	0	0	0	0	0	0	0	0	0	0	0	0	0	0	0	0	0
gene93	1878	0	0	0	0	0	0	0	0	0	0	0	0	0	0	0	0	0	0
gene94	2170	0	0	0	0	0	0	0	0	0	0	0	0	0	0	0	0	0	0
gene95	1501	298	21.5039	305	22.2886	313	21.3242	935	28.5385	886	26.0709	986	29.4601	689	24.4329	925	26.3638	927	26.9121
gene96	6516	0	0	1	0.0168338	0	0	4	0.0281241	0	0	0	0	0	0	0	0	3	0.0200627
gene97	1621	0	0	0	0	0	0	0	0	2	0.0544942	0	0	0	0	0	0	0	0
gene98	1563	0	0	0	0	0	0	0	0	0	0	0	0	0	0	0	0	0	0
gene99	2901	0	0	0	0	2	0.0705003	0	0	0	0	0	0	0	0	0	0	0	0
gene100	858	0	0	0	0	0	0	0	0	0	0	0	0	0	0	0	0	0	0
gene102	7703	38	0.534326	60	0.854388	89	1.18151	97	0.576915	89	0.51031	120	0.698649	38	0.262579	68	0.377655	139	0.786329
gene104	2058	0	0	0	0	0	0	0	0	0	0	0	0	0	0	0	0	0	0
gene107	1242	0	0	0	0	0	0	0	0	0	0	0	0	0	0	0	0	0	0
gene108	1018	0	0	0	0	0	0	0	0	0	0	0	0	0	0	0	0	0	0
gene109	5131	10000	211.096	9415	201.271	10898	217.197	17049	152.229	24432	210.31	11367	99.3531	11483	119.121	10866	90.5971	12860	109.217
gene110	2424	869	38.8302	851	38.5089	993	41.8914	2276	43.0169	2462	44.86	1871	34.6161	1865	40.9527	2504	44.1925	2354	42.3178
gene117	4726	48	1.10009	28	0.649872	66	1.4281	441	4.27508	384	3.58873	547	5.19076	526	5.92418	2039	18.4574	754	6.95228
gene118	1027	87	9.17553	78	8.33082	85	8.46364	276	12.3123	326	14.0201	276	12.0525	226	11.7132	608	25.3268	469	19.8999
gene119	1807	268	16.0642	193	11.7156	227	12.8462	442	11.2063	478	11.6835	411	10.2005	397	11.6942	469	11.1035	394	9.5014
gene120	6056	1265	22.6249	1353	24.5062	1409	23.7922	3520	26.6291	3127	22.8058	3098	22.9421	2532	22.2543	8114	57.3186	3470	24.9685
gene122	4873	917	20.3824	785	17.67	1029	21.5937	2800	26.3246	2808	25.451	2174	20.0079	2831	30.9229	2879	25.275	3851	34.4371
gene123	4114	194	5.10763	183	4.87922	212	5.26963	343	3.8197	442	4.74528	394	4.29506	359	4.6448	287	2.98445	291	3.08232
gene127	1510	131	9.39673	238	17.2888	169	11.4451	572	17.3548	1300	38.0251	306	9.08828	638	22.4895	735	20.8237	662	19.1043
gene128	5307	539	11.0007	426	8.80489	443	8.53617	864	7.45872	1498	12.4671	648	5.476	446	4.47324	434	3.49854	463	3.80173
gene129	2911	0	0	0	0	0	0	1	0.0157383	0	0	0	0	1	0.018285	0	0	0	0
gene130	2301	254	11.9564	210	10.0107	243	10.7994	367	7.30717	425	8.15785	338	6.58776	482	11.1498	284	5.28018	454	8.59782
gene131	1124	441	42.4966	513	50.0627	581	52.8589	1751	71.3706	1438	56.5062	1600	63.8397	1186	56.1636	1399	53.2474	1569	60.8283
gene132	4700	932	21.4783	814	18.9972	936	20.3651	1608	15.6743	1926	18.0993	1401	13.3683	1400	15.855	1634	14.8731	1503	13.9351
gene134	3147	1401	48.2196	1238	43.1507	1319	42.8604	905	13.175	1566	21.9785	757	10.7879	1517	25.6582	850	11.555	969	13.4176
gene142	1850	192	11.2412	178	10.5539	215	11.8843	678	16.7903	716	17.094	699	16.9451	494	14.2132	737	17.0429	607	14.2977
gene144	5711	2214	41.9902	2010	38.6054	2025	36.2595	4351	34.9041	4616	35.6991	4011	31.4976	5077	47.3186	4042	30.2783	3740	28.537
gene145	1108	88	8.60251	106	10.4937	113	10.4291	436	18.028	345	13.7525	489	19.7928	329	15.8049	351	13.5523	328	12.8998
gene147	4584	518	12.2396	460	11.0072	591	13.1841	1505	15.0415	1523	14.6744	1536	15.0274	1428	16.5814	2126	19.8411	1129	10.7324
gene148	6738	1741	27.9866	1601	26.063	1895	28.7599	2195	14.9246	2544	16.6759	2168	14.43	2592	20.4758	3175	20.1586	3785	24.4785
gene149	3371	137	4.40194	149	4.84832	169	5.12668	519	7.05356	398	5.21468	648	8.62092	511	8.06861	344	4.36562	715	9.24265
gene150	2708	243	9.71941	194	7.85808	305	11.5175	716	12.1133	598	9.7534	826	13.6795	491	9.65093	695	10.9795	851	13.694
gene151	1251	55	4.76198	54	4.73478	66	5.39505	120	4.39464	120	4.2367	176	6.30947	89	3.78677	96	3.28292	124	4.3193
gene152	4433	248	6.05949	207	5.12196	233	5.37486	650	6.71762	650	6.47619	666	6.73774	561	6.73599	651	6.28246	618	6.07491
gene153	11484	1071	10.1013	1330	12.7035	1334	11.8788	3123	12.4589	3670	14.1149	3230	12.6138	2676	12.4031	4683	17.4453	4428	16.8021
gene154	3370	64	2.05699	90	2.92938	93	2.82203	222	3.01803	150	1.96592	424	5.64252	41	0.647576	123	1.56143	170	2.19821
gene155	2528	420	17.9951	430	18.6576	458	18.5267	1369	24.81	1260	22.0139	1232	21.856	1272	26.7822	2406	40.716	1628	28.0625
gene156	4247	95	2.42283	53	1.36885	120	2.8894	126	1.35921	104	1.08157	101	1.06654	57	0.71438	133	1.33973	102	1.04657
gene157	2040	167	8.86684	187	10.0548	197	9.87517	888	19.9426	624	13.5101	859	18.8843	431	11.2456	493	10.3386	503	10.7445
gene158	3080	274	9.63568	277	9.8649	305	10.1265	586	8.71659	555	7.95877	590	8.5909	322	5.5647	373	5.18089	466	6.59302
gene159	3417	714	22.6327	660	21.1867	703	21.0387	1496	20.0579	1526	19.7248	1572	20.6322	1595	24.8458	1337	16.7391	1722	21.9603
gene160	2161	369	18.495	404	20.5064	385	18.2186	810	17.1724	770	15.7376	669	13.8838	588	14.483	699	13.8379	570	11.494
gene161	7892	2797	38.3873	2560	35.5809	2965	38.419	3158	18.3326	4462	24.9716	2741	15.5761	4048	27.3017	3505	18.9997	2775	15.3223
gene164	4304	549	13.816	439	11.1881	576	13.6854	3922	41.7479	2647	27.1635	2431	25.3309	2209	27.3187	3836	38.1288	1815	18.3761
gene165	2165	135	6.75396	130	6.58641	159	7.51014	297	6.2849	246	5.01858	322	6.67015	236	5.80217	289	5.71066	272	5.4747
gene166	4254	455	11.585	614	15.832	552	13.2694	1320	14.216	1338	13.8919	1958	20.642	1046	13.0879	1011	10.1672	933	9.55726
gene167	3160	53	1.81665	54	1.87443	59	1.9093	207	3.00112	158	2.20838	193	2.7391	144	2.42556	184	2.49102	180	2.48219
gene168	768	31	4.37203	9	1.28542	59	7.85596	174	10.3798	103	5.92352	243	14.19	14	0.970294	41	2.28386	19	1.07806
gene169	853	127	16.1264	176	22.6322	211	25.2954	592	31.796	516	26.718	949	49.8947	410	25.5842	573	28.7377	605	30.9069
gene170	3712	290	8.46199	337	9.95831	330	9.09106	988	12.1941	1053	12.5292	1057	12.7704	766	10.9839	748	8.62066	842	9.88447
gene171	6008	137	2.46986	126	2.3004	164	2.7914	255	1.94451	346	2.54361	413	3.08289	245	2.17056	199	1.417	272	1.97282
gene172	4354	1	0.0248768	0	0	0	0	0	0	0	0	2	0.0206006	0	0	0	0	2	0.0200166
gene173	3855	711	19.9769	932	26.5189	969	25.7044	1264	15.0218	2090	23.9456	2000	23.2671	1204	16.6241	1430	15.8693	1646	18.6061
gene174	6051	1011	18.097	1010	18.3087	1205	20.3643	2622	19.852	3414	24.9195	1912	14.1709	1652	14.5318	1861	13.1573	1570	11.3063
gene176	2598	19	0.792131	17	0.71775	14	0.551058	25	0.44086	31	0.527019	9	0.155361	11	0.225367	22	0.362268	16	0.268368
gene177	20757	12	0.062618	9	0.04756	22	0.108384	30	0.066215	21	0.0446846	101	0.21822	22	0.056415	20	0.0412204	68	0.142756
gene180	485	61	13.6229	60	13.5698	70	14.7593	143	13.5081	158	14.3886	200	18.4938	164	17.9986	211	18.6118	166	14.9147
gene181	7235	629	9.41661	651	9.86975	718	10.1483	1500	9.49844	1858	11.3426	2236	13.8602	1905	14.015	1656	9.79193	2090	12.588
gene184	6526	298	4.94597	329	5.52984	422	6.61263	632	4.4368	1135	7.68161	1047	7.1951	734	5.98667	802	5.25744	1268	8.46684
gene185	6066	2163	38.6221	2757	49.8538	2237	37.7114	4809	36.3205	6105	44.4516	4940	36.5226	4412	38.7141	3884	27.392	4539	32.6067
gene186	4816	149	3.35106	130	2.96088	259	5.49948	368	3.50075	317	2.90721	505	4.70265	505	5.58138	234	2.07862	553	5.00366
gene187	1704	58	3.68672	33	2.12426	41	2.4605	243	6.53336	259	6.71327	211	5.55329	431	13.4631	123	3.08803	282	7.21155
gene188	3805	720	20.4956	768	22.1396	834	22.414	1779	21.4201	1742	20.2207	1589	18.7287	1859	26.0053	1439	16.179	1896	21.7137
gene189	7541	1053	15.1245	1092	15.8839	1245	16.883	1701	10.3342	2666	15.6147	1964	11.6802	1738	12.2675	1655	9.38892	1760	10.1703
gene190	6154	807	14.2036	736	13.1185	748	12.4295	1628	12.1198	1769	12.6962	1561	11.3758	1514	13.095	1517	10.5457	1477	10.4586
gene191	2471	202	8.85444	114	5.06053	112	4.63504	397	7.36067	338	6.04154	354	6.42492	342	7.36699	467	8.0852	258	4.54984
gene192	7966	930	12.6452	918	12.6406	1024	13.1452	2570	14.7806	2731	15.1421	2156	12.138	2000	13.3637	2435	13.0769	2153	11.7775
gene194	3855	2172	61.0264	1636	46.5503	2094	55.547	3836	45.5884	3875	44.3967	2551	29.6772	3382	46.6967	4031	44.7337	2748	31.0629
gene196	3748	476	13.7559	617	18.0571	602	16.425	1513	18.4944	1648	19.4205	1595	19.0853	1062	15.0821	1341	15.3065	1083	12.5915
gene197	3448	6	0.18848	13	0.413561	15	0.44487	239	3.17563	9	0.115287	332	4.31825	93	1.43566	44	0.545924	177	2.23695
gene199	3132	780	26.9746	801	28.0527	734	23.9653	2780	40.6652	2319	32.7026	2867	41.0529	2425	41.2123	3672	50.1565	4257	59.2286
gene200	2567	217	9.15622	304	12.9901	267	10.6364	905	16.1519	799	13.7475	965	16.8593	958	19.8644	716	11.9326	950	16.1268
gene201	4229	2	0.0512241	15	0.389061	16	0.386893	72	0.78	6	0.0626639	238	2.52393	4	0.0503453	3	0.030348	112	1.15406
gene202	4225	27	0.692181	61	1.58368	103	2.49298	79	0.856644	48	0.501786	303	3.21628	50	0.629912	11	0.111381	164	1.69148
gene203	4622	58	1.35919	71	1.68497	95	2.10185	131	1.2985	161	1.53851	175	1.69803	181	2.08442	120	1.1107	148	1.39534
gene204	3126	351	12.1619	355	12.4567	361	11.8094	1161	17.0154	1088	15.3725	1239	17.7754	919	15.6482	1254	17.1615	1324	18.4565
gene205	1746	289	17.9282	277	17.402	297	17.3949	669	17.5542	639	16.1644	705	18.1085	596	18.1693	685	16.7839	711	17.7449
gene206	1991	308	16.7557	276	15.2055	321	16.487	288	6.62706	392	8.69598	314	7.07287	498	13.3136	449	9.64765	380	8.3169
gene207	1456	666	49.5445	679	51.1531	829	58.224	2143	67.4312	1974	59.8811	1896	58.4002	1415	51.7287	1941	57.031	1904	56.9843
gene208	2591	449	18.7699	431	18.2462	460	18.1551	1673	29.5821	1481	25.2459	1256	21.74	1604	32.9514	1753	28.9442	1735	29.1797
gene209	11495	801	7.54755	2768	26.4132	1038	9.23415	2455	9.78458	3736	14.3549	4943	19.285	2589	11.9884	2171	8.07974	11127	42.1812
gene210	3668	180	5.31527	175	5.23326	230	6.4122	363	4.53395	406	4.88878	357	4.36492	288	4.17926	430	5.01517	305	3.62343
gene212	3515	141	4.34486	120	3.74472	76	2.21104	83	1.08181	129	1.62094	48	0.612426	67	1.01458	60	0.730252	146	1.80999
gene214	6800	5397	85.9658	5195	83.7993	5493	82.6056	7369	49.6477	8840	57.4179	7433	49.0222	7833	61.3134	8101	50.9655	7859	50.3625
gene215	4743	511	11.6694	544	12.5808	558	12.0307	1246	12.0355	1337	12.4504	1381	13.058	1060	11.8957	798	7.19774	947	8.70054
gene218	3952	34	0.931846	44	1.22124	60	1.55254	118	1.36793	93	1.03937	86	0.975931	101	1.36032	94	1.01755	120	1.32316
gene219	3263	278	9.22805	228	7.66446	300	9.40184	514	7.21682	505	6.83562	530	7.28444	438	7.14486	641	8.40403	518	6.9177
gene220	3095	160	5.5994	150	5.31611	217	7.16981	350	5.18092	418	5.96512	444	6.43368	382	6.5696	550	7.60236	572	8.0535
gene221	745	1	0.145387	16	2.35574	7	0.960839	44	2.7058	11	0.652139	47	2.8293	16	1.14314	30	1.72271	29	1.69625
gene222	6501	831	13.8453	878	14.8142	840	13.2132	1934	13.6294	1834	12.4601	2043	14.0937	2199	18.0045	2223	14.6287	2121	14.2171
gene223	5122	58	1.22651	165	3.53352	166	3.31419	1075	9.61543	194	1.67288	1996	17.4767	113	1.17429	301	2.51405	1096	9.32439
gene224	1906	0	0	1	0.0575494	3	0.160956	18	0.432663	1	0.0231729	8	0.188237	14	0.390968	2	0.0448904	6	0.137176
gene226	4619	921	21.597	847	20.114	905	20.0359	2621	25.9967	2414	23.083	2648	25.7103	3232	37.2443	6337	58.6925	7239	68.2936
gene228	5486	146	2.88257	109	2.17939	135	2.51644	388	3.24023	425	3.42166	427	3.49068	372	3.60931	589	4.5931	562	4.46406
gene229	7208	1225	18.4079	1131	17.2112	1325	18.7979	3691	23.4601	3517	21.5507	2983	18.5599	3487	25.7498	3582	21.2597	3545	21.4314
gene230	3423	1799	56.9255	1379	44.1897	1744	52.1013	2404	32.1757	2523	32.5547	1902	24.9196	3081	47.9095	1999	24.9835	2339	29.7764
gene231	2664	1224	49.7656	1523	62.7089	1399	53.7022	3891	66.9155	4234	70.1973	3483	58.635	3470	69.3317	3945	63.3519	4195	68.6194
gene232	4073	501	13.3231	413	11.1224	511	12.8297	1382	15.5451	1308	14.1839	1320	14.5344	949	12.4019	1401	14.7153	1444	15.4491
gene233	3071	0	0	0	0	0	0	0	0	0	0	4	0.0584141	0	0	2	0.027861	0	0
gene234	2142	62	3.13512	77	3.94307	119	5.68115	208	4.44881	170	3.50536	191	3.999	189	4.69655	182	3.63495	217	4.41458
gene236	1945	594	33.0788	585	32.9913	648	34.0694	2029	47.7928	2219	50.3897	1504	34.6789	1430	39.1339	2143	47.1356	2521	56.481
gene237	4547	5	0.119104	4	0.0964936	7	0.157428	22	0.221665	44	0.427397	23	0.226851	4	0.0468243	22	0.206988	62	0.594177
gene238	2272	338	16.1135	251	12.1179	289	13.0076	253	5.10167	304	5.90975	256	5.05323	276	6.46602	278	5.2346	279	5.35113
gene239	8264	0	0	1	0.0132731	1	0.0123742	27	0.149683	1	0.00534458	12	0.0651221	4	0.0257636	6	0.0310604	0	0
gene240	2552	619	26.272	578	24.8434	703	28.1698	1485	26.6591	1398	24.1953	1621	28.4865	1206	25.1538	1492	25.0112	1690	28.8573
gene241	6545	2847	47.1151	2397	40.1719	3346	52.2787	4533	31.7304	4504	30.3943	6697	45.8889	4428	36.0109	5229	34.1787	5484	36.5121
gene242	5636	4	0.0768726	0	0	3	0.0544326	0	0	0	0	19	0.151189	5	0.047221	10	0.0759059	10	0.0773176
gene243	3442	727	22.8774	723	23.0405	808	24.0054	1746	23.2398	1817	23.3157	1714	22.3325	1527	23.6137	1972	24.51	1820	23.0415
gene244	11331	565	5.40086	583	5.6437	786	7.09354	1546	6.25088	1359	5.2973	1958	7.74965	1299	6.10207	2053	7.75117	1459	5.61095
gene245	8083	938	12.5693	867	11.7655	1014	12.8284	2591	14.6857	2211	12.0815	2117	11.7459	1796	11.8269	2394	12.6706	2078	11.2027
gene246	2191	1	0.0494356	1	0.0500635	6	0.280038	15	0.313652	4	0.0806346	2	0.0409379	7	0.170056	0	0	13	0.258553
gene248	2479	3	0.131077	0	0	4	0.165003	16	0.295694	4	0.0712668	3	0.0542728	10	0.214714	12	0.207086	21	0.369141
gene250	2204	344	16.9055	315	15.677	407	18.8839	1070	22.2419	914	18.3163	921	18.7407	794	19.1754	954	18.5175	1059	20.9379
gene253	6319	192	3.29106	267	4.63475	193	3.12333	982	7.11972	813	5.68258	1137	8.06955	625	5.26463	927	6.27593	927	6.39265
gene254	2277	1	0.0475685	0	0	0	0	0	0	0	0	4	0.0787833	0	0	0	0	1	0.0191375
gene255	2144	226	11.4174	252	12.8926	281	13.4026	650	13.8896	764	15.7388	565	11.8185	825	20.4817	1094	21.8293	878	17.8451
gene256	1930	110	6.1733	120	6.82005	157	8.31861	339	8.04715	363	8.30717	342	7.94706	302	8.32887	257	5.69669	331	7.47343
gene257	1834	130	7.67762	122	7.29666	152	8.47526	258	6.44496	256	6.16516	324	7.92288	259	7.51687	259	6.04153	352	8.36359
gene259	2539	102	4.35131	143	6.17784	138	5.55808	197	3.5547	196	3.40955	185	3.26773	248	5.19907	336	5.66139	242	4.15338
gene260	2884	173	6.4973	166	6.31359	183	6.4888	319	5.06752	312	4.77819	368	5.72256	193	3.56204	315	4.67264	259	3.9134
gene261	10376	986	10.2927	1251	13.2249	1197	11.797	2471	10.9104	2184	9.29665	4434	19.1648	1897	9.73137	2317	9.55307	2691	11.3014
gene262	4287	171	4.32041	168	4.29852	216	5.15239	398	4.25333	616	6.34645	340	3.55683	232	2.88052	232	2.31516	292	2.9681
gene263	5970	778	14.1152	745	13.6882	854	14.6282	1438	11.0353	2014	14.9001	1617	12.1471	854	7.61413	1176	8.42713	1135	8.28459
gene264	3485	447	13.8927	1189	37.4234	643	18.8676	1070	14.0663	258	3.2698	2715	34.9385	138	2.10772	513	6.2974	1238	15.4799
gene265	4544	499	11.8945	447	10.7903	582	13.0976	1506	15.184	1833	17.8167	1035	10.215	1204	14.1034	1268	11.9379	1243	11.9202
gene266	5055	815	17.463	722	15.6668	884	17.883	1771	16.0508	1695	14.8099	1781	15.8008	1551	16.3315	1462	12.3729	1572	13.5513
gene268	3677	114	3.3581	84	2.50582	118	3.28169	214	2.66637	604	7.25516	149	1.81731	174	2.51879	237	2.75741	320	3.79233
gene272	8463	2257	28.8861	2161	28.0088	2441	29.4953	4747	25.6977	5281	27.561	3991	21.1492	4694	29.5226	4521	22.8537	4500	23.1706
gene273	5760	797	14.9871	578	11.007	852	15.1261	2058	16.369	1529	11.7243	1580	12.3019	1467	13.5564	1946	14.4533	1521	11.5068
gene274	2784	589	22.9155	545	21.4729	642	23.5817	1368	22.5121	1380	21.8934	1469	23.6641	1139	21.7766	1601	24.6019	2039	31.9152
gene275	1695	434	27.7334	384	24.8499	493	29.7431	523	14.1362	699	18.2142	834	22.0665	734	23.0496	797	20.1157	1467	37.7146
gene278	2706	1654	66.2049	1546	62.6679	1682	63.5634	5765	97.6048	5084	82.9815	4020	66.6248	6493	127.719	14490	229.08	7255	116.831
gene285	2503	91	3.93788	64	2.80468	201	8.2119	209	3.82547	69	1.21756	322	5.76942	229	4.8698	353	6.03338	275	4.78764
gene286	2464	2	0.0879167	0	0	4	0.166008	1	0.0185934	0	0	4	0.0728042	2	0.0432042	0	0	1	0.0176851
gene287	5116	26	0.550459	31	0.664653	46	0.919467	265	2.37309	24	0.207197	947	8.30151	19	0.197679	14	0.11707	487	4.14809
gene289	4312	64	1.60762	44	1.11928	73	1.73122	64	0.679988	59	0.604334	70	0.728042	31	0.382666	85	0.843309	44	0.444655
gene290	2883	0	0	0	0	2	0.0709405	0	0	1	0.01532	0	0	3	0.0553877	0	0	0	0
gene291	4153	329	8.58057	324	8.5575	407	10.0217	849	9.36581	768	8.16776	987	10.6584	627	8.03604	1036	10.672	988	10.3668
gene292	5097	570	12.1127	466	10.0285	582	11.6766	1224	11.0019	1296	11.2304	945	8.31485	1042	10.8815	1064	8.93046	1054	9.01105
gene293	5785	384	7.18969	400	7.58438	408	7.21216	1059	8.38672	1051	8.02422	971	7.52754	964	8.86973	1096	8.10502	942	7.09573
gene294	3102	102	3.56156	106	3.74824	147	4.84601	329	4.85908	295	4.20033	316	4.5686	238	4.08387	224	3.08925	224	3.1467
gene295	1217	0	0	0	0	0	0	0	0	2	0.0725844	0	0	0	0	0	0	0	0
gene296	3789	152	4.34512	236	6.83205	209	5.64067	521	6.2996	415	4.83757	492	5.82342	414	5.81584	516	5.82602	474	5.45134
gene297	2701	254	10.1857	247	10.0308	292	11.0552	1953	33.1266	1014	16.5812	1664	27.6291	997	19.6475	1779	28.1772	1543	24.8938
gene298	8369	2283	29.5471	2331	30.5515	2815	34.3964	5634	30.842	5491	28.9789	6431	34.4622	5765	36.6659	5504	28.1353	5562	28.9605
gene302	11789	145	1.33221	171	1.59105	197	1.70883	262	1.01818	305	1.14268	318	1.20973	286	1.2913	301	1.09229	269	0.994316
gene303	4519	0	0	0	0	2	0.0452581	0	0	0	0	2	0.0198484	0	0	4	0.0378673	2	0.0192858
gene304	4217	147	3.77569	131	3.40746	166	4.02544	325	3.53085	490	5.13211	349	3.71158	295	3.72353	329	3.33764	298	3.07937
gene305	1440	0	0	0	0	0	0	0	0	0	0	0	0	0	0	0	0	1	0.0302612
gene306	1076	94	9.46233	103	10.5	98	9.3137	225	9.5801	326	13.3816	259	10.7951	248	12.2681	197	7.8325	238	9.6386
gene307	5654	35	0.670493	31	0.601408	12	0.217037	512	4.14872	226	1.76545	465	3.68837	850	8.00202	660	4.99384	805	6.20425
gene309	1908	0	0	0	0	0	0	1	0.0240116	2	0.0462973	0	0	0	0	3	0.0672651	1	0.0228387
gene311	4520	879	21.0636	922	22.3746	1046	23.6647	1315	13.3287	1611	15.742	1445	14.3373	1253	14.7553	1262	11.9445	1514	14.5961
gene312	2083	0	0	0	0	0	0	0	0	0	0	0	0	0	0	0	0	0	0
gene313	2435	0	0	0	0	0	0	0	0	0	0	0	0	0	0	3	0.0527071	0	0
gene314	1126	179	17.2186	136	13.2484	183	16.6196	375	15.2578	453	17.769	434	17.2858	392	18.5304	329	12.4998	434	16.7958
gene315	4395	124	3.05594	70	1.74704	92	2.14061	225	2.34544	165	1.65817	294	3.00003	109	1.32009	126	1.22647	270	2.67704
gene316	2281	561	26.6391	621	29.8628	640	28.6922	3148	63.228	1890	36.5966	2187	42.9993	1855	43.2868	3012	56.4906	2740	52.3449
gene318	6647	9	0.146656	18	0.297037	23	0.353843	24	0.165419	109	0.724277	17	0.114699	2	0.0160155	15	0.0965411	14	0.0917808
gene319	4848	187	4.17793	205	4.63826	288	6.07489	600	5.67007	483	4.40036	943	8.72341	373	4.09527	487	4.29747	673	6.04925
gene320	2347	0	0	0	0	0	0	0	0	0	0	0	0	0	0	0	0	0	0
gene321	8013	1535	20.7489	3102	42.463	3036	38.745	10456	59.782	6736	37.1288	8214	45.9724	9567	63.5502	14749	78.7434	18719	101.797
gene322	8349	10	0.129732	32	0.420416	17	0.20822	47	0.257907	25	0.132254	206	1.10655	8	0.0510026	4	0.0204961	69	0.360134
gene324	2851	665	25.2643	670	25.7775	757	27.1523	1291	20.7457	1350	20.9141	1303	20.4967	1286	24.0093	1361	20.4224	1544	23.5993
gene325	1747	47	2.91398	51	3.20214	50	2.92675	46	1.20633	82	2.07312	100	2.56711	42	1.27965	90	2.20392	41	1.02268
gene326	6297	1075	18.4909	1379	24.0212	1257	20.4132	4117	29.9535	3356	23.5392	3954	28.1605	3605	30.4725	2442	16.5905	5144	35.5973
gene328	2262	581	27.8206	542	26.2827	675	30.5155	1450	29.3681	1841	35.9472	1458	28.907	1607	37.8146	1475	27.8963	1875	36.1209
gene329	2711	503	20.0965	645	26.0972	738	27.8378	1515	25.6025	1411	22.988	1677	27.7422	1434	28.155	1421	22.4239	1758	28.2578
gene330	5869	6	0.110731	6	0.112137	10	0.174239	20	0.156123	13	0.0978324	26	0.198677	11	0.099762	8	0.058314	26	0.193045
gene332	8865	309	3.77539	340	4.20692	399	4.6026	582	3.00777	476	2.37155	648	3.27819	766	4.59924	675	3.2574	620	3.04763
gene333	640	44	7.44655	27	4.62751	43	6.87064	69	4.93934	53	3.65763	54	3.784	76	6.32077	74	4.9465	105	7.14922
gene334	5207	367	7.63415	358	7.54152	505	9.91773	788	6.93327	815	6.91311	834	7.18317	769	7.86095	624	5.12677	909	7.60721
gene335	5203	52	1.08251	85	1.79196	97	1.90646	117	1.03022	55	0.466888	289	2.49104	44	0.450127	38	0.312447	191	1.59966
gene336	3430	0	0	0	0	1	0.0298136	0	0	0	0	1	0.013075	0	0	0	0	0	0
gene337	3200	12	0.406175	12	0.411334	18	0.575216	7	0.100218	10	0.138024	29	0.40643	10	0.166336	13	0.173796	28	0.381292
gene338	2818	132	5.07359	171	6.65608	203	7.36654	411	6.68191	481	7.5389	392	6.23853	319	6.0254	464	7.04407	389	6.01531
gene340	2849	1377	52.3509	1321	50.8597	1533	55.0248	4144	66.6388	4437	68.7861	3427	53.946	3030	56.6092	3789	56.8956	3729	57.036
gene341	7260	757	11.2938	1015	15.3353	982	13.832	2581	16.2874	2621	15.9453	2835	17.5127	2579	18.9082	3154	18.5854	2990	17.9467
gene342	602	1515	272.583	1284	233.955	1402	238.155	2518	191.628	4057	297.654	2199	163.82	2022	178.781	1622	115.266	2104	152.3
gene343	1361	1357	107.995	1675	134.996	1657	124.501	3045	102.501	4501	146.068	2290	75.4597	2429	94.9961	2127	66.8584	2570	82.2857
gene344	2621	151	6.24011	178	7.44932	176	6.8668	832	14.5431	708	11.9308	819	14.0137	389	7.89985	551	8.99355	505	8.39602
gene346	1447	74	5.53918	48	3.63862	44	3.10952	444	14.0577	304	9.27916	271	8.39921	238	8.75477	930	27.4955	311	9.36572
gene348	4215	2447	62.8809	2198	57.1997	2507	60.8227	5155	56.0313	5251	55.0235	4390	46.7094	5016	63.3427	5293	53.7219	6761	69.8977
gene349	5458	435	8.63253	503	10.1088	546	10.2298	965	8.10016	971	7.85759	1618	13.2948	1008	9.83023	1031	8.08112	1165	9.30126
gene350	928	301	35.1318	481	56.854	460	50.6896	974	48.0851	978	46.5473	1328	64.1782	743	42.6165	548	25.2627	824	38.6927
gene351	4412	0	0	1	0.0248615	5	0.115889	4	0.041536	1	0.0100108	7	0.0711541	2	0.0241285	0	0	3	0.0296302
gene353	4468	14	0.339389	18	0.441899	45	1.02993	17	0.174315	35	0.345986	31	0.311162	24	0.285913	13	0.124473	34	0.3316
gene357	3951	200	5.48284	214	5.94115	255	6.59997	841	9.75189	804	8.98778	839	9.52341	694	9.34951	686	7.42786	806	8.8895
gene359	8282	893	11.6788	857	11.3503	954	11.7794	2236	12.3691	2428	12.9484	1734	9.38969	2073	13.323	3552	18.3478	4559	23.9874
gene362	1355	16	1.27898	17	1.37617	31	2.33954	50	1.69056	19	0.619324	42	1.3901	16	0.628517	34	1.07346	45	1.44718
gene363	2180	2451	121.778	2406	121.061	2901	136.082	3383	71.096	3837	77.739	2539	52.2328	3488	85.1641	4797	94.1369	4675	93.449
gene364	1478	95	6.96196	76	5.64031	137	9.47883	210	6.50946	207	6.18585	234	7.10034	171	6.15826	221	6.39683	208	6.13251
gene365	8847	1925	23.5677	1872	23.2099	2045	23.6377	2881	14.9193	3541	17.678	2176	11.0306	2098	12.6225	2588	12.5145	1986	9.78211
gene366	1006	25	2.69169	22	2.39877	18	1.82971	35	1.59393	48	2.1074	90	4.01219	45	2.38095	40	1.70102	34	1.47275
gene367	3874	1	0.0279591	5	0.141571	4	0.105587	23	0.271999	30	0.342031	23	0.26626	2	0.0274794	2	0.022086	23	0.258713
gene368	3213	638	21.5076	616	21.0297	836	26.6075	1311	18.6935	1479	20.3311	1319	18.4108	1226	20.3103	1752	23.3276	1668	22.6222
gene369	1795	211	12.7321	239	14.6048	251	14.2994	689	17.5855	768	18.8973	599	14.9658	566	16.7837	675	16.0874	662	16.071
gene370	5862	0	0	0	0	0	0	0	0	0	0	1	0.00765053	0	0	0	0	1	0.00743367
gene371	4785	515	11.6576	575	13.181	677	14.4682	1643	15.731	1701	15.701	1700	15.9333	1638	18.2208	2167	19.3742	2500	22.7671
gene372	8687	13	0.16209	10	0.126268	8	0.0941735	33	0.174038	24	0.122024	85	0.43882	33	0.2022	20	0.0984933	43	0.215699
gene373	4991	324	7.03137	404	8.87886	347	7.10969	419	3.84615	579	5.12383	659	5.92155	516	5.50299	502	4.30292	913	7.97136
gene374	10129	47	0.50259	98	1.06126	75	0.757187	78	0.352799	47	0.204944	93	0.411769	37	0.194434	35	0.147825	42	0.180689
gene375	3104	279	9.73565	247	8.72848	277	9.12571	687	10.1399	740	10.5296	605	8.7412	620	10.6318	502	6.91877	541	7.59495
gene376	2543	407	17.3353	454	19.5827	540	21.7148	671	12.0886	876	15.2146	693	12.2215	922	19.2984	547	9.20211	710	12.1664
gene377	1463	366	27.0969	351	26.3164	413	28.8678	1002	31.3778	900	27.1708	860	26.3628	1178	42.8585	844	24.68	902	26.8665
gene378	3400	643	20.484	629	20.2925	716	21.5349	1215	16.3718	1295	16.8227	1239	16.3429	1372	21.4789	1543	19.4148	1456	18.6609
gene380	4572	1622	38.4262	1402	33.6361	1594	35.6526	3094	31.0037	4505	43.5203	2299	22.5512	1813	21.1071	1868	17.479	1894	18.0519
gene381	9488	17	0.194069	19	0.219656	28	0.301781	30	0.144859	13	0.0605163	158	0.746827	13	0.0729298	17	0.0766515	24	0.110226
gene382	4395	91	2.24267	125	3.11971	128	2.97824	287	2.99173	253	2.54253	358	3.6531	333	4.03294	260	2.53082	238	2.35976
gene383	4950	237	5.18592	260	5.76145	318	6.56947	709	6.56207	873	7.78956	756	6.84942	602	6.47333	675	5.83372	722	6.35596
gene384	5226	837	17.3476	1012	21.241	1230	24.0682	1693	14.8418	2016	17.0382	2313	19.8492	1602	16.3166	1888	15.4554	1822	15.1925
gene386	5914	17	0.311351	25	0.463684	11	0.190204	68	0.526778	66	0.492908	152	1.15266	152	1.36804	95	0.687209	110	0.810514
gene388	5965	0	0	0	0	0	0	0	0	0	0	0	0	0	0	0	0	0	0
gene389	3561	21	0.638748	24	0.73927	31	0.890222	31	0.398832	19	0.23566	118	1.4861	44	0.657684	43	0.516587	80	0.978965
gene390	1094	0	0	0	0	0	0	0	0	0	0	0	0	0	0	0	0	2	0.079664
gene391	2225	6	0.292081	14	0.690179	66	3.03335	22	0.452994	13	0.258058	10	0.201561	20	0.47845	33	0.634498	21	0.411281
gene393	7136	1921	29.1578	1885	28.9748	1739	24.9203	2073	13.309	2952	18.2711	2520	15.8374	1654	12.3372	2022	12.122	2227	13.5992
gene395	9642	2161	24.2756	2339	26.6089	2408	25.5387	5099	24.228	5543	25.3911	4830	22.4656	5232	28.8827	5158	22.8855	4497	20.3238
gene397	7302	1348	19.9954	1190	17.8759	1357	19.0041	2450	15.3718	2468	14.9282	2239	13.7515	2415	17.604	2777	16.2697	2414	14.406
gene399	8158	1302	17.2866	1749	23.5163	1562	19.5797	3942	22.1377	3436	18.6026	5128	28.1904	3162	20.6307	4228	22.1716	5622	30.0301
gene402	7028	5266	81.158	5043	78.7084	6311	91.828	11783	76.8111	10848	68.1744	16029	102.285	11318	85.7185	19198	116.861	19094	118.39
gene403	3319	57	1.86016	82	2.71001	89	2.74215	110	1.5184	116	1.54367	123	1.66202	105	1.68391	99	1.27607	114	1.49674
gene407	2106	175	9.0004	140	7.29178	195	9.46858	243	5.28625	285	5.97709	134	2.85354	192	4.85265	379	7.69888	223	4.61419
gene408	2539	355	15.1443	289	12.4853	364	14.6605	694	12.5227	652	11.342	711	12.5587	817	17.1276	680	11.4576	703	12.0654
gene409	7066	147	2.25334	158	2.45271	171	2.47475	435	2.82043	455	2.84408	380	2.41183	305	2.29754	341	2.06456	372	2.29413
gene410	9010	356	4.27964	471	5.73403	478	5.42515	1044	5.30854	1103	5.40698	1354	6.73956	840	4.96239	512	2.43104	1001	4.84126
gene412	5812	228	4.24905	364	6.86973	260	4.57463	903	7.11806	770	5.85152	982	7.57745	497	4.55163	658	4.84336	515	3.86128
gene413	3075	76	2.67701	49	1.74789	135	4.48949	699	10.4143	545	7.82808	1296	18.9015	343	5.93725	434	6.03797	420	5.95187
gene414	3048	84	2.98502	63	2.2672	212	7.11262	943	14.1741	900	13.0416	2855	42.0077	1592	27.8013	2161	30.331	2084	29.7942
gene415	5160	36	0.755675	43	0.914076	39	0.7729	52	0.461693	46	0.393742	61	0.530173	40	0.412617	14	0.116071	36	0.30402
gene416	4696	1227	28.3008	1165	27.2121	1210	26.3491	3263	31.8338	3387	31.856	2725	26.0241	2824	32.0091	3634	33.1058	3394	31.4944
gene418	6521	2115	35.13	1900	31.9597	2299	36.0523	4720	33.161	5139	34.8071	4220	29.0226	3652	29.8094	4781	31.3654	4165	27.8324
gene421	5126	332	7.01523	347	7.42531	410	8.17926	678	6.0597	744	6.41059	599	5.24066	370	3.84202	428	3.572	615	5.22812
gene422	1257	0	0	0	0	0	0	0	0	0	0	0	0	0	0	0	0	0	0
gene423	2135	47	2.38442	57	2.92847	43	2.05958	121	2.59649	108	2.23424	127	2.66774	106	2.64268	100	2.00377	121	2.46966
gene424	6243	1034	17.9395	965	16.955	1112	18.2146	1953	14.3321	1966	13.9089	1998	14.3529	2095	17.8619	2295	15.7266	2073	14.4696
gene425	3256	409	13.6057	410	13.8122	399	12.5313	848	11.9319	760	10.3094	800	11.019	710	11.6067	762	10.0119	836	11.1885
gene426	674	1337	214.859	1272	207.01	1278	193.901	6257	425.31	5436	356.224	6705	446.145	4213	332.712	5390	342.118	5926	383.134
gene427	3822	850	24.0885	777	22.2994	894	23.9197	2677	32.0891	2657	30.7047	2815	33.0313	2097	29.2041	2541	28.442	2987	34.056
gene428	942	0	0	0	0	0	0	0	0	0	0	0	0	0	0	0	0	0	0
gene429	9403	639	7.36066	653	7.61746	828	9.00477	1691	8.23905	1565	7.35109	1802	8.5946	1430	8.0948	1613	7.33862	1499	6.9468
gene430	4466	4947	119.979	3604	88.5176	4582	104.917	6259	64.2075	6753	66.7854	4673	46.9261	7096	84.5729	4879	46.7368	5887	57.4414
gene431	5275	3859	79.2382	3973	82.6152	3606	69.9056	18495	160.632	15280	127.939	17915	152.311	13292	134.123	18536	150.328	24390	201.483
gene432	4675	315	7.29812	473	11.098	486	10.6307	1654	16.2089	1118	10.5624	2229	21.3829	1083	12.3306	1573	14.3944	1940	18.083
gene433	1873	240	13.8789	163	9.54582	208	11.3562	391	9.56398	404	9.5268	459	10.9904	460	13.0724	320	7.30902	596	13.8662
gene434	4984	811	17.6248	865	19.0371	885	18.1582	1811	16.6472	2051	18.1757	1861	16.7458	1919	20.4943	2178	18.695	2024	17.6963
gene435	4905	913	20.1611	755	16.8839	1108	23.0999	4346	40.5929	3752	33.7853	3282	30.008	3367	36.5377	3789	33.047	4959	44.0559
gene436	1485	13	0.948198	28	2.06821	22	1.51497	16	0.493621	32	0.951759	16	0.483204	12	0.430122	22	0.633786	24	0.704262
gene437	705	51	7.83544	47	7.31261	54	7.83273	57	3.70412	43	2.69391	63	4.00764	92	6.94601	105	6.37158	83	5.13025
gene438	1154	376	35.291	359	34.1234	328	29.0654	1515	60.146	1336	51.1334	1257	48.8503	990	45.6632	1562	57.9058	1766	66.6859
gene439	4258	426	10.8364	503	12.9576	576	13.8333	1534	16.5052	1592	16.5136	1619	17.0521	1609	20.1135	2473	24.8465	2502	25.6054
gene440	6557	183	3.02293	112	1.8736	189	2.94758	293	2.04721	463	3.11874	198	1.35425	285	2.31354	168	1.0961	275	1.82758
gene441	4525	1540	36.8625	1493	36.1914	1643	37.1302	3415	34.5758	3657	35.6952	3222	31.9333	2757	32.4306	3802	35.9451	3911	37.6633
gene442	11374	2623	24.9786	2351	22.6727	2577	23.1691	4504	18.142	5967	23.1711	3812	15.0306	3930	18.3914	3558	13.3826	3650	13.9839
gene444	1321	0	0	0	0	0	0	3	0.104044	9	0.300915	3	0.101849	2	0.0805868	109	3.52996	21	0.692733
gene445	888	2	0.243949	1	0.123524	1	0.115158	7	0.361148	1	0.0497383	1	0.0505038	18	1.07894	118	5.68481	27	1.32495
gene446	3742	230	6.65743	254	7.44549	256	6.99592	621	7.60305	663	7.82552	873	10.4628	698	9.9286	479	5.47619	697	8.11668
gene448	4882	4025	89.2998	3446	77.425	4242	88.8549	9178	86.1291	8655	78.302	6484	59.5638	7166	78.1296	8268	72.4518	6548	58.4467
gene449	3200	565	19.1241	498	17.0704	593	18.9502	1261	18.0536	1283	17.7084	1171	16.4114	1017	16.9164	1441	19.2646	1407	19.1599
gene450	3144	921	31.7292	939	32.7602	1038	33.7616	2256	32.8743	2489	34.966	1964	28.0154	1783	30.186	2725	37.0792	1786	24.7542
gene452	5652	1302	24.9512	1344	26.0832	1485	26.8679	3320	26.9114	4028	31.4768	3490	27.6924	3342	31.4732	4823	36.5058	4440	34.2318
gene453	1729	626	39.2159	542	34.3849	569	33.6532	2032	53.8429	1491	38.0878	2033	52.7327	2061	63.4482	2135	52.8262	1755	44.2315
gene454	13350	2513	20.3889	2424	19.9166	2608	19.9772	4916	16.8706	5082	16.8135	4613	15.4967	4405	17.5631	5164	16.5482	4496	14.6755
gene456	584	14	2.59655	15	2.81736	20	3.50208	472	37.0279	210	15.8822	410	31.4853	265	24.1529	504	36.9202	290	21.6389
gene457	1104	102	10.0072	102	10.1343	110	10.189	257	10.6651	227	9.08156	277	11.2525	257	12.3908	294	11.3927	218	8.60472
gene458	9827	1062	11.7054	955	10.6597	1090	11.3426	2499	11.6505	2729	12.2655	2096	9.5655	2135	11.5641	2438	10.6135	2466	10.9351
gene459	1965	616	33.9547	539	30.0878	701	36.4808	1266	29.5169	1089	24.4776	1418	32.3632	1124	30.4467	1498	32.6134	1298	28.7847
gene460	1921	0	0	0	0	0	0	5	0.119246	6	0.137952	0	0	1	0.0277083	0	0	3	0.0680524
gene461	2159	0	0	0	0	1	0.0473648	2	0.0424402	0	0	2	0.0415446	3	0.0739614	0	0	0	0
gene462	2266	0	0	0	0	0	0	0	0	4	0.0779657	2	0.0395829	3	0.070469	0	0	2	0.0384609
gene463	1881	107	6.16137	139	8.10568	99	5.38214	303	7.37995	291	6.83294	542	12.9225	186	5.26333	190	4.32127	340	7.87661
gene464	3160	1	0.0342764	3	0.104135	5	0.161805	2	0.0289963	15	0.209656	4	0.0567689	4	0.0673767	6	0.0812289	9	0.124109
gene466	2695	981	39.4269	801	32.6015	1088	41.2837	1979	33.6424	2163	35.4488	1670	27.7904	2034	40.1725	1922	30.5099	1942	31.4007
gene467	1088	48	4.77853	47	4.73841	33	3.10166	108	4.54773	141	5.72392	101	4.16323	61	2.98427	59	2.3199	91	3.6447
gene468	11486	34985	329.91	29870	285.253	34315	305.509	110704	441.565	134878	518.652	61002	238.184	88455	409.911	81797	304.66	85366	323.866
gene469	3222	53	1.78169	73	2.4852	71	2.25342	422	6.00049	475	6.51136	244	3.39627	236	3.89873	244	3.23975	325	4.39549
gene470	1091	6	0.595674	1	0.10054	2	0.187462	69	2.8975	134	5.4248	61	2.50751	81	3.95182	135	5.29366	126	5.03263
gene473	5693	390	7.42003	459	8.84372	368	6.61021	679	5.46422	806	6.25313	918	7.23168	541	5.05816	524	3.93765	590	4.51606
gene474	6916	3315	51.9172	3216	51.0064	3383	50.0214	8119	53.7833	8665	55.3372	7754	50.2815	7830	60.262	9301	57.5336	8707	54.8609
gene475	2010	175	9.43027	129	7.03975	148	7.52964	476	10.8495	387	8.50391	339	7.56382	277	7.33534	357	7.59834	269	5.83184
gene476	9309	1916	22.2933	1566	18.4524	1874	20.5862	4431	21.8071	4543	21.5548	3877	18.678	3384	19.3492	4653	21.3834	4133	19.3469
gene477	3143	578	19.9189	538	18.7759	624	20.3025	1471	21.4421	1708	24.002	1470	20.9754	1493	25.2844	1389	18.9062	1776	24.6234
gene478	2162	0	0	0	0	0	0	11	0.233097	2	0.0408581	6	0.124461	0	0	1	0.0197875	2	0.040311
gene479	9561	150	1.6993	186	2.1339	128	1.36904	196	0.939188	189	0.873096	186	0.872463	103	0.573417	157	0.702495	149	0.679098
gene481	5789	2	0.0374204	5	0.0947393	8	0.141317	11	0.087054	10	0.0762957	4	0.030988	8	0.0735568	9	0.0665098	18	0.135493
gene482	5937	75	1.36828	85	1.57042	72	1.24015	158	1.21924	143	1.06383	282	2.1302	128	1.14757	128	0.922337	240	1.76154
gene483	1540	81	5.69701	57	4.05992	89	5.90987	144	4.28392	124	3.55635	179	5.21278	228	7.88044	125	3.47245	184	5.20651
gene484	1277	9	0.763368	5	0.42948	7	0.560552	139	4.98682	61	2.10981	62	2.1774	66	2.75099	149	4.99163	102	3.48064
gene485	1624	202	13.4725	213	14.3866	222	13.979	1245	35.1223	868	23.6068	1760	48.6031	646	21.173	618	16.2798	1351	36.2509
gene486	1658	159	10.3871	113	7.4758	120	7.40126	258	7.1291	243	6.47329	248	6.70818	300	9.63104	330	8.51483	299	7.85843
gene487	4060	1162	31.0001	983	26.5577	1197	30.1493	2518	28.4138	2488	27.0662	1894	20.9214	2601	34.0997	2994	31.548	2212	23.7415
gene488	2223	1123	54.717	924	45.5928	1280	58.8815	2366	48.7613	2480	49.2738	2413	48.6805	2355	56.3882	2281	43.8968	2589	50.7507
gene491	2136	44	2.23118	43	2.20816	26	1.24475	76	1.63009	66	1.36473	110	2.30956	40	0.996771	55	1.10156	81	1.65247
gene492	8228	2661	35.0294	2728	36.3675	2642	32.8358	5448	30.3349	5987	32.138	5228	28.4957	4079	26.3874	4859	25.2638	5144	27.2431
gene493	4907	475	10.4848	395	8.82967	518	10.795	1031	9.62592	1124	10.1171	881	8.05188	830	9.00323	1055	9.19778	1011	8.9781
gene494	1179	788	72.3927	615	57.217	511	44.3216	2130	82.7686	2004	75.0737	1341	51.0097	1753	79.1416	1112	40.3495	1782	65.8633
gene495	5810	130	2.42354	100	1.88794	180	3.16814	82	0.646603	72	0.547344	188	1.45117	102	0.93446	94	0.692147	76	0.570016
gene497	11019	659	6.47777	627	6.2415	631	5.85593	1939	8.06186	1123	4.50133	1690	6.87831	1310	6.32799	1402	5.44318	1127	4.45688
gene501	4971	27	0.588305	31	0.68404	35	0.720001	52	0.479247	27	0.239896	76	0.685658	36	0.385474	22	0.189333	94	0.824012
gene502	6013	1344	24.2098	1333	24.3166	1496	25.4419	2495	19.0099	2989	21.9552	2807	20.9358	2459	21.7673	2045	14.5495	2171	15.7332
gene503	5768	2921	54.8515	2619	49.8051	2947	52.2473	5135	40.7864	4851	37.1458	5439	42.2894	5238	48.3367	5044	37.4108	5315	40.1539
gene505	596	834	151.566	840	154.595	692	118.732	3065	235.605	2942	218.022	2872	216.11	2233	199.425	2478	177.87	2577	188.416
gene506	8627	4	0.0502207	10	0.127146	52	0.616385	205	1.08866	79	0.404456	138	0.717392	118	0.728046	98	0.485974	50	0.252557
gene507	2078	0	0	0	0	0	0	0	0	0	0	0	0	0	0	0	0	0	0
gene508	809	0	0	0	0	0	0	0	0	0	0	0	0	0	0	0	0	0	0
gene509	8448	0	0	0	0	3	0.0363142	4	0.0216923	1	0.00522817	8	0.0424691	0	0	3	0.015192	2	0.0103163
gene511	1244	0	0	0	0	0	0	0	0	0	0	0	0	0	0	0	0	0	0
gene512	777	0	0	0	0	0	0	0	0	0	0	0	0	0	0	0	0	0	0
gene513	3373	44	1.41292	51	1.65851	55	1.66746	95	1.29035	111	1.45348	105	1.39608	137	2.16193	111	1.40784	139	1.79576
gene514	2296	26	1.22655	40	1.91096	20	0.890772	91	1.81581	89	1.71207	218	4.25816	72	1.66916	95	1.7701	114	2.16363
gene516	6459	48	0.80493	45	0.764207	63	0.997433	56	0.397212	64	0.437641	136	0.944302	30	0.247225	26	0.172209	96	0.647672
gene519	2677	124	5.01713	101	4.13844	139	5.30976	190	3.25166	157	2.59033	247	4.13796	196	3.89712	210	3.35597	199	3.23932
gene520	2034	114	6.07066	122	6.57919	145	7.28997	299	6.73473	339	7.36126	347	7.65096	332	8.68808	238	5.00579	287	6.14866
gene521	5186	652	13.6175	580	12.2676	662	13.0537	2076	18.3398	1717	14.6232	1589	13.7413	1216	12.4807	1472	12.1429	1276	10.7218
gene523	5308	1	0.0204057	5	0.103324	26	0.5009	7	0.0604181	28	0.232987	20	0.16898	2	0.0200556	4	0.0322386	12	0.0985144
gene525	714	0	0	1	0.153626	3	0.429667	26	1.6683	4	0.247437	39	2.44965	0	0	2	0.119834	23	1.40372
gene526	4635	1	0.0233686	28	0.662631	28	0.617756	261	2.57983	6	0.0571749	605	5.85387	9	0.103354	0	0	472	4.43753
gene527	5557	0	0	0	0	1	0.0184021	0	0	0	0	1	0.00807044	0	0	0	0	0	0
gene528	8809	1317	16.1935	1220	15.1914	1580	18.3417	4413	22.9513	4220	21.1587	3186	16.2202	4497	27.1727	3309	16.07	2985	14.7661
gene529	1454	2	0.148987	5	0.377198	3	0.210992	28	0.882254	10	0.303766	29	0.894481	6	0.219646	10	0.294227	17	0.509488
gene530	4707	0	0	1	0.0233034	0	0	0	0	0	0	3	0.0285834	0	0	7	0.063621	0	0
gene532	2339	112	5.18645	100	4.68957	118	5.15894	252	4.93594	157	2.96465	332	6.36569	264	6.00773	220	4.02383	177	3.29756
gene533	5161	285	5.98127	242	5.14334	335	6.63773	662	5.87657	707	6.05047	485	4.21449	412	4.24913	422	3.49804	512	4.323
gene534	8497	299	3.81143	304	3.92438	412	4.95839	540	2.91157	539	2.80173	608	3.20904	749	4.69194	452	2.27572	477	2.44626
gene535	3642	976	29.0263	852	25.6604	923	25.9161	1682	21.1585	1886	22.8721	1581	19.4684	1744	25.4884	1815	21.3198	1585	18.9644
gene536	1489	373	27.1329	304	22.3946	362	24.8612	539	16.5842	801	23.7597	633	19.0654	383	13.6912	422	12.1245	407	11.911
gene538	2880	429	16.1342	406	15.4631	333	11.8239	1179	18.7552	1092	16.7469	843	13.1272	1030	19.0362	1285	19.0879	905	13.6932
gene540	3368	224	7.20374	198	6.44847	234	7.10481	578	7.86241	547	7.1733	596	7.93618	480	7.58587	541	6.87182	411	5.31764
gene541	5564	738	14.3665	704	13.8787	825	15.1627	1890	15.5623	1770	14.0504	1487	11.9856	1566	14.981	1830	14.0705	1398	10.9489
gene544	4010	0	0	0	0	0	0	6	0.0685499	0	0	13	0.145391	0	0	0	0	5	0.0543344
gene547	1675	1	0.0646647	6	0.392916	1	0.0610512	3	0.0820552	1	0.0263687	32	0.856786	0	0	2	0.0510813	61	1.58695
gene548	6200	4	0.0698796	1	0.0176918	1	0.0164937	1	0.00738938	0	0	0	0	0	0	0	0	0	0
gene549	2266	1488	71.1255	1652	79.9675	1546	69.7683	2359	47.6944	2196	42.8032	4052	80.1949	2856	67.0864	2117	39.9676	2517	48.403
gene550	1522	8421	599.282	7180	517.456	8008	538.044	14484	435.987	14600	423.684	18578	547.421	15981	558.889	12065	339.125	18914	541.524
gene554	1537	2846	200.56	3015	215.168	3165	210.576	6333	188.771	6221	178.768	6507	189.865	5536	191.716	8559	238.23	7883	223.495
gene556	1882	0	0	7	0.407983	7	0.380353	48	1.16848	0	0	127	3.02637	11	0.311107	0	0	105	2.43119
gene557	3500	1	0.0309467	5	0.156699	12	0.350608	85	1.11263	7	0.0883352	230	2.94712	3	0.0456236	0	0	166	2.06676
gene558	10324	2683	28.1485	2786	29.6003	2499	24.7529	5409	24.0032	5241	22.4218	6128	26.62	5400	27.8408	4908	20.3378	5107	21.556
gene560	9859	1248	13.7108	1144	12.7279	1340	13.8989	2153	10.0049	2285	10.2366	2402	10.9264	1679	9.06472	2787	12.0935	2360	10.4311
gene561	4227	951	24.3686	822	21.3306	923	22.3295	2212	23.9747	2112	22.0681	2129	22.5882	1857	23.3839	2307	23.3487	1831	18.8758
gene562	712	106	16.1253	96	14.7895	78	11.2027	230	14.7995	244	15.1361	304	19.1483	234	17.4933	261	15.6822	289	17.6875
gene566	1676	362	23.3947	254	16.6235	336	20.5009	653	17.85	1051	27.697	548	14.6637	896	28.4558	952	24.3002	668	17.3681
gene567	2079	14	0.729383	18	0.94969	28	1.37725	63	1.38831	68	1.44463	69	1.48844	44	1.12651	68	1.39927	52	1.08993
gene568	8379	211	2.72755	285	3.73092	295	3.6003	845	4.62024	744	3.92179	902	4.82783	669	4.24982	709	3.61993	680	3.53644
gene570	7412	2680	39.1635	1569	23.2194	1995	27.5243	10007	61.8541	9179	54.697	7066	42.7539	9081	65.2131	11994	69.227	8058	47.3741
gene571	3129	120	4.15392	94	3.29523	138	4.51006	137	2.00593	182	2.56903	286	4.09919	263	4.4739	187	2.55672	163	2.27003
gene572	6218	662	11.5316	392	6.91511	476	7.82825	1462	10.772	1417	10.0652	2402	17.3245	2980	25.5095	3250	22.3604	2991	20.9611
gene573	1874	101	5.8376	140	8.19449	128	6.98472	251	6.13626	313	7.37698	225	5.38456	264	7.49844	229	5.22772	289	6.72013
gene574	563	256	49.2509	200	38.9659	186	33.7842	733	59.6479	731	57.3473	719	57.2741	585	55.3075	691	52.5069	567	43.8858
gene575	2314	530	24.8082	417	19.7668	465	20.5494	1204	23.8376	1277	24.3742	1007	19.5166	953	21.9213	1124	20.7802	939	17.6828
gene576	7655	2147	30.3787	1731	24.8036	2601	34.7459	5885	35.2209	5667	32.6973	4753	27.8458	5652	39.3001	5496	30.7148	5321	30.2899
gene578	6449	548	9.20387	572	9.72898	681	10.7985	1359	9.65444	1316	9.01295	1198	8.33109	1265	10.4408	1280	8.49111	1560	10.541
gene580	1940	847	47.2894	781	44.1584	879	46.3336	1187	28.0317	1212	27.5934	1221	28.2261	1160	31.8268	1414	31.1813	1117	25.09
gene581	6960	571	8.88606	578	9.10924	641	9.41797	914	6.0164	897	5.69229	932	6.00543	791	6.04928	1055	6.4847	882	5.52216
gene582	3547	841	25.6813	924	28.5742	632	18.2207	1830	23.6369	2557	31.84	1523	19.2564	2818	42.2879	1600	19.2977	1994	24.497
gene583	412	64	16.8254	57	15.1754	84	20.8493	169	18.7927	125	13.4004	186	20.2466	161	20.8001	214	22.221	149	15.7594
gene584	4114	19	0.500232	16	0.426598	30	0.745703	31	0.345221	40	0.429437	42	0.457849	52	0.672784	14	0.145583	19	0.201251
gene585	5660	56	1.07165	57	1.10464	82	1.48152	97	0.785154	153	1.19393	130	1.03006	70	0.658291	137	1.0355	154	1.18564
gene586	871	80	9.94842	61	7.68202	20	2.34812	118	6.20674	179	9.07692	170	8.75323	90	5.49998	180	8.84099	76	3.80229
gene587	2253	1180	56.7287	1350	65.7258	1114	50.563	3478	70.7242	3578	70.1428	3275	65.191	1509	35.6504	2782	52.8254	2416	46.7288
gene591	2952	1226	44.9838	923	34.2964	1087	37.6549	1399	21.7121	1612	24.1186	1116	16.9545	1268	22.8633	1391	20.1585	1186	17.5072
gene592	5836	1833	34.0196	1731	32.5346	1946	34.0986	3185	25.0031	3803	28.7816	2663	20.4641	2937	26.7871	3540	25.9498	3054	22.8036
gene595	13462	24	0.193101	95	0.774065	75	0.569719	348	1.18432	178	0.584002	760	2.53187	171	0.676119	108	0.343211	563	1.82242
gene596	4601	520	12.2415	515	12.2777	594	13.2021	1541	15.3444	1422	13.6506	1388	13.5293	1056	12.2165	1121	10.4232	1265	11.9808
gene601	2057	0	0	0	0	0	0	0	0	0	0	0	0	0	0	0	0	0	0
gene605	3222	1279	42.9959	1086	36.9716	1323	41.9897	2663	37.8656	2899	39.7399	2515	35.0066	2604	43.0182	2867	38.067	2764	37.3819
gene606	4254	2005	51.0504	1824	47.0317	2393	57.5246	7082	76.2708	6402	66.4694	6015	63.4126	4270	53.4278	7268	73.091	6742	69.0622
gene607	3730	130	3.775	151	4.4405	157	4.30427	80	0.982609	72	0.852565	117	1.40674	131	1.86939	137	1.5713	339	3.96041
gene608	5461	747	14.816	664	13.337	862	16.1415	1979	16.6025	2183	17.6557	1823	14.971	2729	26.5992	5522	43.2584	8531	68.0733
gene609	6483	50	0.835365	79	1.33664	80	1.26189	123	0.869218	166	1.13093	177	1.22443	119	0.977029	116	0.765471	187	1.25694
gene610	6542	453	7.50015	489	8.19902	604	9.44137	1237	8.66281	1210	8.16918	1477	10.1253	959	7.80269	1053	6.88596	1365	9.09225
gene611	1461	403	29.877	311	23.3493	434	30.3772	931	29.1944	768	23.2175	814	24.9869	690	25.1383	830	24.3038	816	24.3382
gene612	8294	1310	17.1076	1261	16.6769	1523	18.7778	3823	21.1174	3693	19.6661	3185	17.222	3117	20.0037	3218	16.5985	3273	17.1962
gene613	4000	1	0.0270784	3	0.0822669	6	0.153391	1	0.0114535	0	0	0	0	1	0.0133069	7	0.074866	1	0.010894
gene614	1835	9	0.531238	7	0.418433	23	1.28174	2	0.0499337	2	0.0481391	5	0.1222	4	0.116027	1	0.0233137	4	0.094989
gene615	5704	140	2.65846	171	3.28837	129	2.3127	113	0.907609	150	1.16149	265	2.08355	250	2.3329	216	1.62002	245	1.8717
gene616	7790	9	0.125137	6	0.0844846	6	0.078763	48	0.282295	10	0.0566978	22	0.126655	21	0.143489	19	0.104343	12	0.0671264
gene617	2570	995	41.9346	1096	46.7779	890	35.4132	2922	52.0891	2590	44.5113	4183	72.9948	3386	70.1278	3110	51.7695	1970	33.4028
gene618	8667	1026	12.8222	1152	14.5797	1236	14.5834	3748	19.8121	2471	12.5924	4096	21.1948	4222	25.929	3406	16.8121	2546	12.8009
gene619	1447	340	25.4503	331	25.0913	352	24.8761	551	17.4455	564	17.2153	668	20.7036	409	15.045	640	18.9216	621	18.7013
gene620	6492	1241	20.705	1247	21.0694	1430	22.5251	3914	27.6212	3930	26.7373	4307	29.7532	3061	25.097	3978	26.214	3680	24.7012
gene621	3638	706	21.0196	573	17.2765	598	16.8092	833	10.4902	950	11.5336	737	9.08536	886	12.9631	996	11.7123	860	10.3011
gene624	7133	108	1.63996	112	1.7223	102	1.4623	250	1.60571	223	1.38082	478	3.00534	194	1.44766	213	1.27748	194	1.18517
gene625	3236	6	0.200828	5	0.169483	3	0.0948029	12	0.169892	14	0.191083	27	0.37419	12	0.197383	7	0.0925414	14	0.188525
gene626	2941	394	14.5105	377	14.0608	388	13.491	1091	16.9953	1033	15.5135	935	14.2578	848	15.3475	1450	21.0921	1217	18.032
gene627	1194	25	2.26787	31	2.84788	39	3.34017	81	3.108	68	2.51541	85	3.19266	60	2.67475	46	1.64816	71	2.59121
gene628	1769	501	30.6755	683	42.3503	568	32.8344	1572	40.7122	1675	41.8206	1256	31.8419	2052	61.7428	2742	66.3111	5072	124.94
gene630	4960	2	0.0436748	13	0.287492	5	0.103085	13	0.120077	17	0.151381	7	0.0632927	3	0.0321941	9	0.0776261	14	0.122997
gene631	3491	1	0.0310265	0	0	0	0	0	0	0	0	3	0.0385397	0	0	4	0.0490181	3	0.0374473
gene632	1328	198	16.1491	174	14.3719	166	12.7826	649	22.3896	610	20.2878	522	17.6283	456	18.2769	766	24.6761	407	13.3551
gene633	891	0	0	0	0	0	0	0	0	0	0	0	0	0	0	1	0.0480141	2	0.0978141
gene634	674	9565	1537.12	11287	1836.89	11417	1732.21	31945	2171.41	25933	1699.4	39137	2604.14	23277	1838.25	40969	2600.41	42430	2743.23
gene635	971	1830	204.133	3782	427.234	2639	277.926	4600	217.039	2832	128.818	9933	458.774	4329	237.304	4954	218.265	4798	215.323
gene636	2958	174	6.37138	35	1.29788	202	6.98332	266	4.11987	105	1.56781	483	7.32296	493	8.87126	305	4.41111	168	2.47492
gene637	1628	34	2.26207	20	1.34753	43	2.70099	75	2.1106	58	1.57354	90	2.47928	41	1.3405	56	1.47157	48	1.2848
gene638	2803	364	14.0657	302	11.8181	331	12.0757	447	7.30608	378	5.95624	448	7.16791	399	7.57681	522	7.96699	497	7.7265
gene639	462	30	7.03334	35	8.30978	52	11.5099	64	6.34655	60	5.73605	39	3.78582	47	5.41492	48	4.44474	95	8.96047
gene640	773	228	31.9476	163	23.1298	219	28.9717	319	18.9065	260	14.8558	293	16.9991	330	22.7233	422	23.355	295	16.63
gene641	381	8	2.2743	5	1.43949	17	4.56281	11	1.32272	14	1.62296	18	2.11878	12	1.67646	7	0.785995	4	0.457493
gene642	564	113	21.7011	127	24.6995	83	15.049	240	19.4954	192	15.0358	306	24.3321	193	18.2144	248	18.8113	343	26.5011
gene643	411	15	3.95305	10	2.66884	7	1.74167	10	1.1147	18	1.93435	10	1.09118	22	2.84916	34	3.53903	22	2.33255
gene644	436	2	0.496851	0	0	0	0	0	0	0	0	4	0.411444	0	0	0	0	0	0
gene645	444	56	13.6612	44	10.8701	72	16.5828	35	3.61148	43	4.27749	50	5.05038	34	4.07598	86	8.28633	82	8.04786
gene646	381	23	6.53861	34	9.78853	14	3.75761	32	3.84791	20	2.31851	27	3.17816	50	6.98524	11	1.23513	35	4.00306
gene647	499	31	6.72889	17	3.7369	30	6.14794	44	4.03973	42	3.71751	47	4.22411	48	5.12009	72	6.17275	81	7.07349
gene648	312	1	0.347158	1	0.351568	0	0	0	0	0	0	1	0.143742	2	0.341202	0	0	1	0.139667
gene649	618	49	8.58796	47	8.34205	54	8.9354	51	3.78078	72	5.14574	58	4.20898	54	4.65095	57	3.94578	71	5.00633
gene650	312	0	0	1	0.351568	0	0	1	0.14684	0	0	4	0.574967	0	0	0	0	0	0
gene651	390	194	53.879	205	57.6571	170	44.5752	535	62.8476	350	39.6376	335	38.5228	450	61.4164	348	38.1734	180	20.1121
gene652	767	19	2.68312	29	4.14731	42	5.59967	21	1.25436	19	1.09411	43	2.51426	12	0.832765	119	6.6374	59	3.35202
gene653	911	176	20.9255	211	25.4055	208	23.3482	279	14.0309	345	16.7265	393	19.3469	419	24.4812	309	14.5106	477	22.8165
gene654	494	636	139.448	663	147.214	736	152.356	1321	122.511	1296	115.873	1439	130.639	1264	136.194	1512	130.94	1736	153.134
gene655	1154	112	10.5122	94	8.93482	145	12.849	170	6.74905	115	4.40145	143	5.55735	216	9.96287	124	4.59687	222	8.38294
gene656	524	18	3.72069	20	4.18661	12	2.34185	24	2.09836	29	2.44439	21	1.79732	38	3.86001	39	3.18405	30	2.49482
gene657	664	44	7.1774	45	7.43375	69	10.6265	86	5.93376	61	4.05756	107	7.22692	103	8.25668	86	5.54086	112	7.3502
gene658	707	316	48.4117	330	51.1986	247	35.7261	499	32.3356	546	34.1096	446	28.2913	272	20.4779	321	19.4237	530	32.6667
gene659	390	153	42.4922	113	31.7817	154	40.3799	211	24.7866	210	23.7825	291	33.4631	194	26.4773	324	35.5408	435	48.6042
gene660	966	34	3.81227	26	2.9523	40	4.2344	33	1.56508	31	1.41739	40	1.85704	34	1.87343	61	2.70147	60	2.7066
gene661	1116	139	13.4907	159	15.6278	171	15.669	219	8.99041	162	6.41142	200	8.03717	114	5.43722	235	9.00846	472	18.4301
gene662	426	1	0.254257	2	0.514972	107	25.6852	137	14.7337	86	8.91646	161	16.9494	116	14.4939	231	23.1979	3	0.306875
gene663	660	89	14.6059	190	31.5772	159	24.6355	344	23.8789	548	36.6725	553	37.5767	559	45.0821	361	23.3997	699	46.1512
gene664	770	14	1.96934	29	4.13115	20	2.65612	43	2.55845	69	3.95787	46	2.6792	31	2.14293	60	3.33355	93	5.2631
gene665	753	80	11.5074	121	17.626	38	5.16057	129	7.84864	122	7.15597	100	5.95583	127	8.97729	53	3.01112	163	9.43283
gene666	533	126	25.6051	122	25.1071	119	22.8312	277	23.8096	240	19.8878	245	20.6147	177	17.6759	218	17.4975	269	21.9925
gene667	755	32	4.59077	73	10.6057	87	11.7837	209	12.6823	382	22.347	218	12.9493	70	4.935	249	14.1091	314	18.1231
gene668	770	152	21.3814	172	24.502	132	17.5304	470	27.9645	478	27.4183	597	34.7713	567	39.1948	495	27.5018	747	42.2746
gene669	585	96	17.7745	134	25.1254	38	6.64257	114	8.92789	115	8.68252	56	4.29309	45	4.09443	271	19.818	66	4.91629
gene670	381	76	21.6058	23	6.62165	22	5.90482	103	12.3855	20	2.31851	152	17.8919	124	17.3234	91	10.2179	133	15.2116
gene671	840	15	1.93417	6	0.783494	22	2.67826	24	1.30898	0	0	35	1.86864	44	2.78811	26	1.32416	35	1.81567
gene672	588	14	2.57889	15	2.79819	24	4.17391	29	2.25954	44	3.30506	51	3.88983	47	4.25458	72	5.23844	60	4.44655
gene673	613	55	9.71817	48	8.58904	29	4.83778	39	2.91477	26	1.87334	35	2.56062	40	3.47325	17	1.18641	41	2.91456
gene674	598	134	24.2709	159	29.1648	166	28.3867	215	16.4716	279	20.6066	228	17.099	183	16.2887	280	20.031	366	26.6704
gene675	743	109	15.8899	187	27.6068	166	22.8469	303	18.6833	305	18.1307	291	17.5647	366	26.2198	291	16.7552	308	18.0639
gene676	2763	290	11.3684	162	6.43128	285	10.5481	920	15.2548	735	11.7492	804	13.0501	718	13.8318	1539	23.8289	1188	18.7363
gene677	2492	275	11.9527	242	10.652	334	13.7059	267	4.90866	264	4.67907	270	4.85907	270	5.76703	313	5.37332	269	4.70385
gene678	2553	594	25.201	1033	44.3826	954	38.2126	2180	39.1206	1832	31.6941	2406	42.2651	909	18.9518	2705	45.3276	1049	17.905
gene679	3011	720	25.9003	967	35.2273	713	24.2152	2120	32.2571	2584	37.904	2108	31.3977	1655	29.2566	2432	34.5541	1962	28.3947
gene680	2777	12	0.468045	15	0.592487	11	0.405066	33	0.544425	15	0.238572	48	0.77518	8	0.153338	12	0.184864	29	0.455063
gene681	3959	487	13.3237	437	12.1076	477	12.3209	1303	15.0785	1436	16.0204	1193	13.5143	1085	14.5875	1188	12.8374	1059	11.6563
gene682	5084	31	0.660448	28	0.60411	29	0.583312	88	0.793007	74	0.64288	85	0.749809	42	0.439724	90	0.757327	22	0.188567
gene683	2157	9308	467.4	9216	468.658	8558	405.724	13885	294.914	15289	313.064	10553	219.413	9917	244.718	11916	236.334	7744	156.446
gene685	18267	3	0.0177884	3	0.0180143	1	0.00559811	5	0.0125401	1	0.00241789	19	0.046647	1	0.00291386	10	0.0234196	6	0.0143131
gene689	20341	3414	18.1791	3223	17.3801	3830	19.2546	7138	16.077	7304	15.8596	6155	13.5704	6666	17.4433	5940	12.4928	5436	11.6455
gene690	2876	739	27.8316	768	29.2911	658	23.3962	1627	25.9178	1830	28.1039	2323	36.2241	1482	27.4281	1510	22.4613	1527	23.1366
gene691	3901	0	0	1	0.0281182	1	0.026214	1	0.0117442	0	0	6	0.0689783	4	0.0545784	4	0.0438663	0	0
gene692	3130	70	2.42235	95	3.32922	106	3.46314	283	4.1423	236	3.33021	435	6.23279	196	3.3331	176	2.40555	352	4.90058
gene693	13193	2593	21.2883	3029	25.1837	2849	22.083	5455	18.9431	5969	19.983	5332	18.1253	5066	20.4389	5577	18.0844	5591	18.467
gene695	770	10	1.40667	12	1.70944	11	1.46087	35	2.08246	47	2.69594	46	2.6792	22	1.52079	47	2.61128	70	3.96147
gene696	2193	935	46.1801	750	37.5134	975	45.4647	1618	33.8018	1533	30.875	1458	29.8165	1335	32.4025	1899	37.0453	1683	33.4422
gene697	1397	2	0.155066	1	0.0785176	2	0.1464	12	0.393536	7	0.221312	4	0.128411	4	0.152405	96	2.93983	102	3.18166
gene698	3029	20	0.715176	48	1.73822	29	0.979056	180	2.72253	138	2.01226	139	2.05804	182	3.19822	708	9.99955	770	11.0775
gene699	1270	1	0.0852862	37	3.19567	13	1.04676	163	5.88009	156	5.42531	70	2.4719	2	0.0838229	809	27.2516	1138	39.047
gene700	3164	871	29.817	812	28.1503	907	29.3143	2694	39.0086	2440	34.061	2603	36.8956	2149	36.1523	3182	43.024	3443	47.4187
gene701	1274	92	7.82169	105	9.04031	94	7.54514	316	11.3636	243	8.42443	300	10.5606	221	9.23335	289	9.70454	270	9.23514
gene702	1713	92	5.81718	102	6.5314	91	5.43241	382	10.2166	302	7.7867	338	8.84905	204	6.33883	261	6.51823	323	8.21664
gene703	5388	40	0.804109	36	0.73289	46	0.87305	108	0.918324	145	1.18862	107	0.890622	95	0.938496	145	1.1513	140	1.13227
gene704	6332	101	1.72768	66	1.14332	92	1.48578	906	6.55522	489	3.41092	473	3.3501	433	3.63985	755	5.10097	605	4.16355
gene705	7874	1346	18.5154	1652	23.0133	1664	21.6106	2886	16.7919	3535	19.8289	3151	17.9469	2938	19.8606	3230	17.5491	3667	20.2939
gene707	2810	242	9.32806	327	12.7645	371	13.5013	1440	23.4777	1503	23.6242	1420	22.6631	1036	19.6241	820	12.484	1405	21.7881
gene708	538	69	13.8915	60	12.233	98	18.6274	312	26.5688	240	19.703	226	18.8392	180	17.8085	169	13.4385	147	11.9065
gene709	1197	157	14.2065	154	14.1121	155	13.2418	445	17.032	420	15.4974	375	14.0499	323	14.363	438	15.654	431	15.6903
gene710	4658	1015	23.602	1016	23.9253	999	21.9318	2758	27.1265	2840	26.9291	2530	24.3589	1443	16.4893	2392	21.9689	2296	21.4794
gene711	2456	218	9.61414	270	12.0587	284	11.8249	885	16.5088	690	12.4086	991	18.096	401	8.69066	874	15.224	744	13.2006
gene712	2941	714	26.2957	691	25.7719	813	28.2686	2098	32.6821	1983	29.7805	1984	30.2541	1113	20.1436	2239	32.5691	1955	28.9668
gene713	4122	0	0	0	0	0	0	0	0	3	0.0321453	7	0.0761601	0	0	0	0	4	0.0422865
gene714	3058	0	0	0	0	2	0.0668808	1	0.0149817	0	0	0	0	0	0	5	0.0699486	1	0.0142499
gene715	1100	14	1.37853	11	1.09689	14	1.3015	22	0.916283	18	0.722742	25	1.01926	31	1.50005	44	1.71122	32	1.26767
gene716	744	0	0	3	0.442295	3	0.412341	5	0.307891	3	0.178095	0	0	0	0	2	0.115002	8	0.468561
gene717	1698	0	0	0	0	0	0	2	0.0539625	1	0.0260115	5	0.13206	0	0	2	0.0503894	4	0.102653
gene718	4306	1211	30.4616	1627	41.4455	1541	36.5963	4376	46.5589	3409	34.9669	3916	40.7855	2478	30.6312	3747	37.2269	3161	31.9889
gene720	1868	83	4.81264	72	4.22785	87	4.76268	249	6.10692	187	4.42149	425	10.2035	122	3.47632	243	5.56514	292	6.8117
gene721	4227	9	0.230618	9	0.233547	4	0.096769	45	0.487731	32	0.334365	97	1.02915	55	0.692575	60	0.607247	71	0.73194
gene722	393	93	25.6314	76	21.2121	103	26.8011	300	34.9726	297	33.3786	254	28.9854	184	24.9208	294	32.0038	309	34.2622
gene723	2170	102	5.09123	107	5.40863	134	6.31471	259	5.46814	222	4.51853	239	4.93942	206	5.05294	252	4.96807	200	4.01624
gene724	3366	834	26.837	850	27.6993	874	26.5525	2220	30.2161	2164	28.3953	2134	28.4327	1232	19.482	1966	24.9871	1917	24.8175
gene725	861	72	9.05757	66	8.40823	74	8.78895	315	16.7613	224	11.4908	305	15.8867	149	9.21127	281	13.9621	263	13.3107
gene726	2343	1	0.0462285	1	0.0468157	0	0	1	0.0195536	1	0.0188509	5	0.0957051	1	0.0227177	3	0.0547767	0	0
gene727	1558	87	6.04831	95	6.68836	106	6.9574	199	5.85175	221	6.26511	217	6.2464	165	5.63706	229	6.28803	195	5.45402
gene728	2744	1246	49.1831	1195	47.7691	1277	47.59	4626	77.2363	4218	67.8932	4538	74.1682	2985	57.9024	4729	73.7279	4127	65.539
gene729	988	469	51.416	452	50.1817	448	46.3692	1371	63.5741	1471	65.7596	1431	64.9561	998	53.7663	1438	62.2657	1339	59.0572
gene730	3979	1105	30.0795	1081	29.7999	1112	28.5785	2312	26.6203	2318	25.7302	2528	28.4932	1535	20.5339	2083	22.3956	1616	17.6977
gene733	1013	970	103.716	1115	120.734	1077	108.721	2129	96.2866	2138	93.2185	2343	103.729	1188	62.4228	1633	68.9642	1798	77.3445
gene735	7344	1683	24.8218	1902	28.4081	1996	27.7931	4711	29.3887	4713	28.3445	4807	29.3548	3736	27.0776	4993	29.0854	5551	32.9373
gene736	2655	745	30.393	818	33.795	830	31.9685	1783	30.7671	1569	26.1013	1917	32.3814	1402	28.1074	1958	31.5497	2035	33.4002
gene737	3462	99	3.09735	69	2.18618	83	2.45166	169	2.23645	107	1.36509	195	2.52607	99	1.52211	404	4.9923	236	2.97053
gene738	2904	132	4.92334	137	5.17473	155	5.45813	424	6.68912	354	5.38407	482	7.44368	305	5.59036	321	4.72885	380	5.70212
gene739	9087	4623	55.1043	4518	54.5368	4850	54.5795	5809	29.2874	6723	32.6773	6064	29.9279	5544	32.4743	7275	34.2499	5824	27.9287
gene741	558	150	29.1165	130	25.5548	155	28.4057	478	39.2458	445	35.2233	381	30.6216	375	35.7712	494	37.8738	436	34.0488
gene744	1697	173	11.042	178	11.5054	226	13.6187	659	17.7911	768	19.9886	619	16.3586	542	17.0002	661	16.6635	739	18.9763
gene745	2845	822	31.2948	761	29.3404	892	32.062	1241	19.9843	1386	21.5171	1386	21.8483	1282	23.9851	1423	21.3978	1296	19.8505
gene746	1508	86	6.17703	138	10.0379	145	9.83276	369	11.2105	347	10.1632	336	9.99253	238	8.40064	348	9.87244	286	8.26445
gene748	6481	1152	19.2528	921	15.5877	1046	16.5043	1988	14.0532	1822	12.4168	1888	13.0646	1353	11.112	2353	15.532	1621	10.8991
gene749	4176	277	7.18458	293	7.6961	356	8.71762	782	8.57919	726	7.67856	753	8.08671	539	6.87013	717	7.34523	796	8.30619
gene750	1509	242	17.3703	248	18.0271	298	20.1946	564	17.1234	531	15.5421	810	24.0732	431	15.2028	656	18.5978	717	20.7052
gene751	20200	9753	52.2961	10943	59.4222	13543	68.5602	11857	26.892	14565	31.8466	13273	29.4683	12528	33.0116	14038	29.7304	15065	32.4988
gene753	5437	40	0.796862	60	1.21047	56	1.05326	157	1.32294	65	0.528029	252	2.07864	85	0.832139	177	1.39271	159	1.27435
gene754	2244	46	2.22033	42	2.05301	46	2.09625	85	1.73539	108	2.12571	84	1.67878	82	1.94504	86	1.63954	105	2.03899
gene756	9108	10	0.118921	9	0.108388	11	0.123503	7	0.0352107	1	0.00484932	30	0.147719	5	0.0292202	3	0.0140911	13	0.062197
gene758	967	58	6.49657	45	5.10446	44	4.65302	116	5.4958	166	7.58203	115	5.33346	114	6.27502	158	6.99	195	8.78734
gene760	1454	3824	284.863	3593	271.054	4194	294.966	8199	258.343	8032	243.985	7137	220.135	6176	226.089	8042	236.617	8716	261.217
gene762	5729	930	17.5827	920	17.6146	986	17.5998	2333	18.6567	2656	20.4764	2160	16.9088	1688	15.683	2702	20.1768	2348	17.8595
gene763	9005	2584	31.0807	2897	35.2881	3049	34.6244	5250	26.7101	7061	34.6327	4496	22.3913	4615	27.2788	5330	25.3215	5840	28.2604
gene764	2044	216	11.446	286	15.3479	239	11.9571	668	14.9725	840	18.1511	658	14.4372	539	14.036	605	12.6625	745	15.8827
gene765	4968	635	13.8444	703	15.5216	844	17.3728	1700	15.6772	1885	16.7584	1739	15.6984	1456	15.5997	1392	11.9868	1545	13.5518
gene766	1309	1864	154.237	1801	150.917	2055	160.539	7421	259.73	7018	236.798	9735	333.529	5587	227.183	7929	259.135	7967	265.219
gene768	3185	1681	57.1664	1564	53.863	1790	57.4715	2991	43.0236	4461	61.8624	2135	30.0626	2840	47.4619	2725	36.6019	2328	31.851
gene769	3975	268	7.30264	402	11.0931	315	8.10368	1384	15.9514	1523	16.9226	1611	18.1759	1273	17.0462	965	10.3857	1320	14.4706
gene770	4435	1284	31.3584	1181	29.2092	1434	33.0647	1197	12.3652	1186	11.8112	1294	13.0851	1313	15.7582	1277	12.3181	965	9.48163
gene771	2743	17	0.671283	51	2.03943	62	2.3114	38	0.634684	73	1.17544	112	1.83117	86	1.66882	45	0.701832	73	1.1597
gene772	2136	109	5.52723	135	6.9326	162	7.75573	449	9.63041	296	6.1206	567	11.9047	375	9.34473	293	5.86831	463	9.44559
gene773	5871	21	0.387427	21	0.392347	20	0.348359	66	0.515029	78	0.586795	90	0.687492	64	0.580236	47	0.342478	79	0.58636
gene774	4145	605	15.8093	832	22.0172	563	13.8897	2469	27.2895	2997	31.9349	2487	26.9085	1753	22.511	2754	28.4241	2147	22.5713
gene775	4182	737	19.0882	821	21.5339	902	22.0562	1126	12.3354	1343	14.1839	1193	12.7936	996	12.6769	1274	13.0326	1107	11.5349
gene776	4532	389	9.29698	336	8.13229	418	9.43181	677	6.84382	728	7.09488	921	9.11396	534	6.27174	814	7.68389	703	6.7595
gene777	1420	281	21.4339	281	21.7061	350	25.2051	656	21.1649	655	20.3731	619	19.5497	534	20.0166	842	25.3671	723	22.187
gene778	1165	7	0.65081	15	1.41231	18	1.57999	37	1.45504	12	0.454945	56	2.15576	16	0.731022	12	0.440658	53	1.98244
gene779	2126	0	0	1	0.0515941	5	0.2405	7	0.150846	1	0.020775	3	0.0632842	9	0.225328	6	0.120735	9	0.184471
gene780	4978	7455	162.209	8047	177.314	7729	158.773	14945	137.544	19115	169.599	16346	147.263	14714	157.33	19687	169.189	19299	168.939
gene781	1697	97	6.19116	89	5.7527	103	6.20675	192	5.18345	123	3.2013	353	9.3289	128	4.01481	158	3.98311	210	5.39246
gene782	5162	51	1.07012	42	0.892473	53	1.04994	23	0.204131	48	0.410702	38	0.330144	18	0.185606	36	0.298354	46	0.388319
gene783	960	9	1.01544	13	1.48537	8	0.852172	1	0.0477231	8	0.368063	2	0.0934321	1	0.0554454	7	0.311942	11	0.499311
gene784	1575	608	41.8124	571	39.7667	574	37.2683	1236	35.9532	1508	42.2887	1256	35.764	1161	39.2363	1439	39.0865	1326	36.687
gene785	4126	2275	59.722	2334	62.0491	3037	75.2704	5782	64.202	7604	81.3985	4185	45.4887	4628	59.7036	5800	60.1375	6259	66.1036
gene786	2144	134	6.76959	99	5.06494	163	7.77448	468	10.0005	416	8.56983	500	10.4588	467	11.5939	1215	24.2437	681	13.8411
gene787	3643	255	7.58164	300	9.03287	301	8.44921	696	8.75286	578	7.00765	724	8.91285	605	8.8396	1682	19.7521	1985	23.7438
gene788	2826	25	0.958187	28	1.0868	45	1.62835	67	1.08618	77	1.20343	74	1.17435	46	0.866407	242	3.66345	307	4.73386
gene789	2437	5	0.222227	4	0.18004	5	0.209809	9	0.169195	5	0.0906188	1	0.0184027	10	0.218414	16	0.280874	35	0.625838
gene790	3041	226	8.0496	227	8.18791	239	8.03693	665	10.0186	596	8.65632	762	11.2377	505	8.83917	623	8.76432	642	9.19958
gene793	4419	19	0.465706	29	0.719843	22	0.509105	53	0.54948	44	0.439777	219	2.22258	10	0.120452	27	0.261388	48	0.473333
gene794	501	138	29.8348	99	21.6751	105	21.4319	262	23.9587	204	17.9844	209	18.7088	279	29.6417	243	20.7499	263	22.8753
gene795	1021	3	0.318257	11	1.18176	20	2.00315	67	3.00641	19	0.821924	159	6.98407	39	2.03318	9	0.377106	114	4.86551
gene796	4624	518	12.1337	638	15.1344	590	13.048	837	8.29292	713	6.81044	827	8.02094	797	9.17439	940	8.69674	554	5.22085
gene797	1947	1252	69.6499	1163	65.5205	1088	57.1441	3512	82.6396	4557	103.375	4033	92.8966	3170	86.6622	3537	77.717	3465	77.5509
gene798	2324	136	6.33848	147	6.93817	161	7.08432	331	6.52517	277	5.26438	238	4.59281	155	3.55003	259	4.76772	294	5.51265
gene799	1238	6	0.524944	7	0.620213	10	0.826015	5	0.185033	9	0.321089	2	0.0724514	7	0.300964	9	0.311006	5	0.175994
gene800	720	0	0	0	0	0	0	6	0.381785	0	0	0	0	0	0	0	0	0	0
gene801	1479	97	7.10372	70	5.19151	45	3.11138	156	4.83233	197	5.88304	147	4.45745	99	3.5629	160	4.62805	134	3.94808
gene802	6106	1161	20.5948	1172	21.054	1012	16.9485	1627	12.2076	2678	19.3712	1505	11.0539	1553	13.5379	2080	14.5731	2645	18.8764
gene803	5024	1224	26.3885	1024	22.357	1288	26.2165	2257	20.5817	2930	25.7586	1887	16.8446	1849	19.5895	2480	21.1178	2034	17.6421
gene804	1084	128	12.7898	120	12.1427	116	10.943	227	9.59393	148	6.03026	181	7.48836	185	9.08404	270	10.6557	236	9.48707
gene805	2505	68	2.94024	104	4.55396	98	4.00062	420	7.68142	290	5.11321	609	10.903	144	3.05979	371	6.33597	305	5.30568
gene806	1558	0	0	3	0.211211	6	0.393815	7	0.20584	7	0.198442	17	0.489349	4	0.136656	7	0.192211	8	0.223755
gene807	498	958	208.362	860	189.423	967	198.566	1935	178.013	2219	196.803	2919	262.871	1651	176.463	2623	225.328	1540	134.754
gene808	2185	67	3.32128	76	3.81527	66	3.08888	224	4.69674	272	5.49821	261	5.35706	137	3.33738	243	4.75775	171	3.41031
gene809	2632	61	2.5103	68	2.83391	61	2.37002	308	5.36123	178	2.98702	265	4.51541	120	2.42679	276	4.48611	148	2.45033
gene810	3663	820	24.2471	766	22.938	904	25.2371	1750	21.8877	1877	22.6324	1710	20.9361	1541	22.3925	2399	28.0182	1736	20.652
gene811	835	11	1.42688	32	4.20366	18	2.20442	46	2.52389	60	3.17372	47	2.52435	41	2.61357	29	1.48579	104	5.42745
gene812	3301	1853	60.8012	1769	58.7822	1911	59.2003	2967	41.1786	4869	65.1475	2642	35.8942	2537	40.9083	2561	33.1903	2757	36.3949
gene813	6782	36	0.574946	59	0.954241	62	0.934851	88	0.594463	84	0.547048	116	0.767075	31	0.243299	83	0.523561	63	0.404792
gene815	6594	212	3.48232	172	2.86117	185	2.86901	609	4.23124	507	3.39596	417	2.83612	384	3.09969	721	4.67771	385	2.54426
gene816	6898	5	0.0785108	1	0.0159016	0	0	1	0.00664166	1	0.00640296	3	0.0195045	0	0	2	0.0124038	3	0.0189517
gene817	2443	234	10.3747	180	8.08188	189	7.91128	1216	22.8039	770	13.921	860	15.7875	709	15.4475	1488	26.0571	824	14.6978
gene818	1010	405	43.4326	303	32.9067	329	33.3107	2469	111.995	1669	72.9858	1273	56.5255	1303	68.6688	2247	95.1762	1200	51.7737
gene819	6146	79	1.39225	92	1.64195	161	2.67881	293	2.18411	197	1.41572	105	0.766186	112	0.969978	165	1.14852	69	0.489222
gene820	4025	986	26.5334	946	25.7804	1168	29.6747	1977	22.503	2144	23.5268	1381	15.3874	1142	15.1021	1683	17.8881	1356	14.6806
gene821	5265	14	0.288013	15	0.312505	15	0.291341	33	0.287154	14	0.117445	25	0.212951	9	0.0909873	6	0.0487528	11	0.0910424
gene822	9338	162	1.87907	191	2.24359	136	1.48934	263	1.29033	278	1.31491	176	0.845272	171	0.974717	305	1.39731	349	1.62862
gene823	5077	2	0.0426683	3	0.0648153	3	0.0604258	19	0.171453	6	0.0521973	16	0.141335	11	0.115325	14	0.117969	8	0.0686645
gene824	2108	90	4.62439	88	4.57905	128	6.20938	299	6.49831	297	6.22285	342	7.276	200	5.05005	226	4.58653	274	5.66408
gene825	1123	74	7.13731	154	15.042	132	12.02	578	23.5802	346	13.6082	508	20.2872	335	15.8782	322	12.2666	455	17.6555
gene826	1733	6	0.375003	20	1.26589	19	1.12115	46	1.21607	29	0.7391	28	0.724598	29	0.890709	36	0.888691	29	0.729204
gene827	4087	117	3.10073	92	2.46915	95	2.37699	470	5.26857	310	3.35012	288	3.16028	318	4.14151	812	8.49959	676	7.20761
gene828	5759	406	7.63592	240	4.57117	236	4.19057	2055	16.348	1619	12.4166	1230	9.57846	1134	10.481	3252	24.1574	2350	17.7816
gene829	3144	76	2.61826	57	1.98864	55	1.78891	593	8.64116	474	6.65885	385	5.49181	295	4.99432	830	11.2939	578	8.01115
gene830	2418	0	0	2	0.0907272	3	0.126874	0	0	3	0.0547985	3	0.055642	0	0	0	0	0	0
gene831	14031	432	3.33486	412	3.22086	477	3.47647	1090	3.55908	1278	4.02296	1208	3.86114	825	3.12969	620	1.89038	982	3.04981
gene832	2104	10	0.514798	2	0.104267	8	0.388824	13	0.283072	6	0.125953	33	0.703405	17	0.430071	11	0.223663	15	0.310667
gene836	1865	1001	58.135	922	54.227	966	52.9672	2688	66.0314	2685	63.5871	3075	73.9441	2256	64.3868	2807	64.3888	2535	59.2309
gene837	4181	153	3.96363	179	4.69609	184	4.50035	367	4.02148	363	3.83469	238	2.5529	299	3.80651	323	3.30498	301	3.13715
gene839	1117	192	18.6179	236	23.1751	237	21.6972	638	26.1678	517	20.4428	549	22.0423	618	29.4491	722	27.6523	650	25.3577
gene840	7005	22706	351.087	20116	314.99	22229	324.504	49879	326.219	48003	302.666	39213	251.05	47571	361.469	57015	348.199	38459	239.243
gene841	3342	951	30.8217	997	32.7229	1000	30.5986	1162	15.9294	1345	17.7754	1329	17.8343	920	14.6527	1300	16.6412	994	12.9607
gene843	793	1	0.136587	3	0.414965	4	0.515817	4	0.231093	12	0.668362	1	0.0565541	0	0	5	0.269739	4	0.219804
gene845	3597	1455	43.8132	1312	40.0089	1514	43.0422	2278	29.0144	2816	34.5777	2116	26.3823	2840	42.0256	3256	38.7249	2919	35.3625
gene846	2577	319	13.4078	208	8.85345	392	15.5554	297	5.2801	355	6.0844	319	5.55154	179	3.69722	274	4.54865	252	4.26123
gene847	900	49	5.89706	76	9.26264	65	7.38549	320	16.2895	257	12.6123	308	15.3478	290	17.1511	753	35.7931	491	23.7732
gene848	2855	463	17.5654	549	21.0926	503	18.0165	1260	20.2192	1245	19.2605	1243	19.5255	958	17.8606	1143	17.1272	1036	15.8126
gene849	3789	497	14.2074	470	13.6062	585	15.7885	1104	13.3489	1126	13.1255	959	11.3509	844	11.8564	1167	13.1763	855	9.83311
gene850	2176	9	0.447988	0	0	1	0.0469948	4	0.0842172	14	0.284166	21	0.432811	11	0.269073	11	0.216262	23	0.460594
gene853	13211	799	6.55079	707	5.87012	749	5.79769	1238	4.29324	1525	5.09845	1226	4.16191	1122	4.52057	1370	4.43641	1162	3.83283
gene854	5963	51	0.926377	29	0.533454	45	0.771714	173	1.32917	153	1.13326	160	1.20335	162	1.44606	96	0.688736	89	0.650391
gene855	882	2460	302.099	2057	255.817	2230	258.55	6537	339.555	8050	403.117	5777	293.745	5754	347.246	6120	296.845	6119	302.316
gene857	3058	551	19.5163	573	20.5533	529	17.69	1447	21.6786	1656	23.9181	1621	23.7729	1394	24.264	1277	17.8649	1325	18.8811
gene858	1608	0	0	0	0	0	0	4	0.113966	0	0	3	0.0836706	6	0.19861	0	0	2	0.0541993
gene859	3627	759	22.6661	730	22.0769	727	20.4972	1771	22.3702	1604	19.5326	1684	20.8225	1444	21.1912	1882	22.1982	1702	20.4485
gene860	3107	5	0.174305	5	0.176519	0	0	11	0.1622	3	0.0426465	3	0.0433029	2	0.034263	1	0.0137691	6	0.084151
gene861	3512	625	19.2756	594	18.5522	595	17.3249	1536	20.0372	1499	18.8517	1293	16.5113	1293	19.5966	1125	13.7039	1285	15.944
gene862	2855	234	8.87753	193	7.41506	242	8.66798	601	9.64424	493	7.62684	519	8.15265	388	7.23373	757	11.3432	514	7.84524
gene863	10221	579	6.13575	557	5.97758	562	5.62279	1582	7.09109	1270	5.488	1550	6.80105	1135	5.9107	1566	6.55458	979	4.17387
gene865	2000	801	43.3795	743	40.7495	896	45.8128	1584	36.2848	1606	35.4666	2070	46.4171	2135	56.8204	3025	64.7056	2647	57.6731
gene866	3052	12	0.425872	18	0.646922	20	0.670122	72	1.08081	36	0.520981	83	1.21964	58	1.01153	93	1.3036	57	0.813841
gene867	3130	499	17.2679	412	14.4383	511	16.695	1217	17.8134	1064	15.0142	1253	17.9533	952	16.1893	1257	17.1806	1211	16.8597
gene868	2805	502	19.3844	452	17.6754	493	17.9731	870	14.2097	900	14.1714	794	12.6948	745	14.1371	912	13.9094	779	12.1019
gene869	3843	0	0	0	0	0	0	2	0.0238429	0	0	3	0.0350097	0	0	0	0	0	0
gene870	3857	300	8.42469	310	8.81608	346	9.1735	730	8.67108	636	7.28301	656	7.62767	554	7.64534	734	8.14129	673	7.60352
gene871	4415	1596	39.1548	2445	60.7452	1804	41.7844	4769	49.4876	5252	52.5409	4754	48.291	4493	54.1679	3484	33.7594	4660	45.9944
gene872	3541	1785	54.6002	1525	47.2397	1968	56.8339	3507	45.3743	3353	41.8226	2928	37.0837	2514	37.7899	2601	31.424	2221	27.332
gene873	4193	955	24.6695	888	23.2301	953	23.2422	2419	26.4308	2604	27.4296	2390	25.5629	2585	32.815	2801	28.5782	2495	25.9296
gene875	9431	133	1.52748	113	1.31427	106	1.14936	255	1.23875	323	1.51268	262	1.24589	235	1.32631	206	0.93445	319	1.47395
gene876	3509	614	18.9525	642	20.0685	720	20.9825	2057	26.8566	1733	21.8132	2288	29.2422	1477	22.4044	2640	32.186	1781	22.1172
gene877	6657	761	12.3819	808	13.3136	810	12.4427	2528	17.398	2630	17.4494	2356	15.8721	2150	17.1908	3035	19.5041	2796	18.3024
gene878	3701	86	2.51688	139	4.11964	154	4.25511	286	3.54035	182	2.17198	403	4.88341	218	3.13526	210	2.42743	227	2.67274
gene879	1235	169	14.8218	146	12.9673	171	14.1592	340	12.6128	314	11.2297	326	11.8383	368	15.8605	331	11.4659	332	11.7144
gene880	4216	325	8.34959	328	8.53369	338	8.19832	825	8.96506	801	8.39142	839	8.92481	526	6.64082	569	5.77375	688	7.11111
gene881	5637	218	4.18881	186	3.61933	203	3.68262	416	3.381	535	4.19189	449	3.5722	355	3.3521	384	2.91427	452	3.49414
gene883	3251	477	15.8922	559	18.8607	1108	34.8523	1140	16.0653	1814	24.6447	1378	19.0095	1526	24.9847	1571	20.6731	1456	19.5161
gene884	644	123	20.6872	134	22.8235	121	19.2136	198	14.0857	178	12.2078	190	13.2314	197	16.2823	220	14.6145	233	15.7659
gene885	6244	1424	24.7018	1443	25.3494	1574	25.7781	3793	27.8304	3951	27.9478	3544	25.4547	3227	27.5089	3346	22.925	3663	25.5637
gene886	1852	89	5.20513	62	3.6721	76	4.19644	168	4.15593	209	4.98435	191	4.62519	78	2.24177	150	3.46495	152	3.57645
gene887	3198	297	10.0591	312	10.7014	325	10.3923	1022	14.641	943	13.0238	948	13.2944	796	13.2486	1074	14.3672	897	12.2226
gene889	1035	81	8.4767	90	9.53819	74	7.31139	350	15.4927	272	11.6073	379	16.4224	228	11.7255	316	13.0615	295	12.4203
gene890	2732	5089	201.76	3724	149.518	5231	195.8	3586	60.1353	4159	67.2375	5312	87.1997	5533	107.799	5981	93.6569	9410	150.092
gene891	1450	0	0	0	0	0	0	0	0	0	0	0	0	0	0	0	0	0	0
gene893	1490	0	0	0	0	0	0	0	0	0	0	2	0.0601979	0	0	0	0	0	0
gene894	4451	151	3.67453	110	2.71081	145	3.33134	273	2.80999	337	3.34407	263	2.64994	188	2.24821	338	3.24867	310	3.03496
gene895	10707	319	3.22705	336	3.44219	339	3.23773	720	3.08081	598	2.46682	778	3.25874	531	2.63975	367	1.46637	1023	4.16349
gene897	1897	1	0.0570972	2	0.115645	5	0.269533	3	0.0724526	6	0.139697	7	0.165489	5	0.140294	2	0.0451034	4	0.0918844
gene898	1544	1	0.0701512	2	0.142084	1	0.066231	1	0.0296724	0	0	4	0.116185	3	0.103421	0	0	6	0.169338
gene899	2212	0	0	0	0	0	0	0	0	0	0	0	0	0	0	0	0	5	0.0984995
gene900	797	11	1.49492	10	1.37628	7	0.898149	9	0.517349	9	0.498756	19	1.06914	7	0.467494	7	0.375739	8	0.437402
gene901	4012	31	0.836918	47	1.28499	48	1.22346	64	0.730834	55	0.605488	68	0.760126	100	1.32671	85	0.906368	86	0.934086
gene902	775	0	0	0	0	0	0	0	0	0	0	0	0	0	0	0	0	0	0
gene903	1348	76	6.10669	86	6.99797	101	7.66196	226	7.68101	228	7.47048	273	9.0826	183	7.226	239	7.58498	248	8.01699
gene904	3650	500	14.8375	521	15.657	542	15.185	1332	16.719	1224	14.8113	1272	15.629	951	13.8683	1162	13.6195	1217	14.5294
gene905	2352	667	30.7164	999	46.5899	789	34.3043	2245	43.7299	2064	38.7593	2973	56.6885	1940	43.9037	2451	44.5813	2544	47.1334
gene906	5037	2587	55.6297	2949	64.2194	3183	64.621	6625	60.2579	6068	53.208	6547	58.2918	5107	53.9673	6354	53.9662	5427	46.9502
gene907	3128	120	4.15525	128	4.48856	134	4.38073	179	2.62172	158	2.23097	237	3.39797	135	2.29722	171	2.33871	171	2.3822
gene908	5598	690	13.3505	707	13.8532	718	13.116	2203	18.0294	2158	17.0264	1833	14.6848	1564	14.871	1821	13.9163	1993	15.514
gene909	4565	0	0	0	0	0	0	0	0	0	0	1	0.00982419	2	0.0233198	0	0	6	0.0572743
gene911	2661	0	0	3	0.123663	4	0.153718	1	0.0172169	1	0.0165981	1	0.0168536	2	0.0400057	1	0.0160769	38	0.622283
gene912	2386	1019	46.2579	792	36.4098	931	39.9014	1985	38.1145	3030	56.0888	1886	35.4494	2596	57.9123	4003	71.7731	6767	123.588
gene913	4990	264	5.73041	126	2.76971	259	5.30772	2785	25.5696	1600	14.162	1211	10.8838	905	9.65349	3038	26.0456	1273	11.1167
gene915	4444	5019	122.328	4672	115.317	5245	120.692	5829	60.0924	7000	69.5709	5495	55.4538	6773	81.1229	9622	92.6271	6685	65.5506
gene919	8034	1014	13.6706	1362	18.5955	1392	17.7181	1899	10.8291	2005	11.0227	2457	13.7155	1726	11.4352	2791	14.8619	2486	13.484
gene920	1357	0	0	0	0	0	0	0	0	0	0	3	0.0991468	0	0	3	0.0945776	12	0.385346
gene921	3821	3	0.0850406	3	0.0861208	4	0.107051	17	0.203832	16	0.184947	25	0.293427	16	0.222884	55	0.61579	47	0.536007
gene922	9673	2	0.022395	14	0.158756	21	0.222007	110	0.520992	43	0.196341	256	1.18691	70	0.385189	110	0.486495	184	0.828907
gene923	4612	980	23.0154	1137	27.0417	1466	32.5052	1939	19.2614	2513	24.0662	1323	12.8649	2211	25.5174	2218	20.574	2239	21.1551
gene926	1298	193	16.1052	155	13.0985	114	8.98129	628	22.1659	730	24.84	1063	36.7279	678	27.803	462	15.227	1397	46.8998
gene928	2082	475	24.7113	463	24.3929	491	24.1162	1199	26.3839	1308	27.7479	962	20.722	1281	32.7495	1685	34.6231	2241	46.9041
gene929	5563	78	1.51869	81	1.59713	99	1.81985	398	3.27773	494	3.92213	541	4.3614	447	4.27696	543	4.17578	653	5.11509
gene930	7883	2349	32.2756	1769	24.615	2228	28.9023	5528	32.1275	5656	31.6899	3603	20.4979	4040	27.2789	6369	34.5642	4136	22.8633
gene931	4194	432	11.1567	367	9.59845	403	9.82619	962	10.5086	894	9.41484	922	9.85916	638	8.09709	930	9.48639	807	8.38483
gene932	1338	35	2.83331	37	3.03326	44	3.36283	130	4.4513	67	2.21168	121	4.05571	46	1.82995	118	3.77288	145	4.72238
gene933	2887	1253	47.0096	1292	49.0885	1331	47.1455	3863	61.3024	3579	54.7543	3443	53.4845	3028	55.8272	3889	57.6286	3408	51.4401
gene935	4500	0	0	0	0	2	0.0454492	2	0.0203619	0	0	3	0.0298983	2	0.0236567	0	0	6	0.0581016
gene936	4136	3432	89.8771	3550	94.1481	3616	89.4039	4941	54.7311	7233	77.2399	4277	46.3763	4779	61.5025	4606	47.642	3811	40.1521
gene937	2612	41	1.70017	67	2.81362	69	2.70137	188	3.2975	260	4.39647	259	4.44697	130	2.64915	206	3.37397	178	2.96959
gene938	4766	10	0.227263	12	0.276179	27	0.57932	185	1.77835	56	0.518964	285	2.68181	42	0.469064	60	0.538572	189	1.72805
gene939	637	44	7.48162	32	5.51029	37	5.93979	134	9.63752	149	10.3312	200	14.0808	99	8.27241	124	8.32777	188	12.8608
gene940	15505	3254	22.7315	3205	22.6736	3585	23.6443	7927	23.4227	7787	22.1821	6058	17.5225	6521	22.3861	9377	25.8725	6862	19.2854
gene941	2506	130	5.61881	109	4.771	168	6.85546	520	9.50653	487	8.58325	570	10.2007	353	7.49774	378	6.45294	491	8.53787
gene942	1409	121	9.30158	132	10.2761	135	9.79786	327	10.6325	261	8.1815	229	7.2889	206	7.78203	292	8.86581	146	4.51535
gene943	3370	156	5.01392	197	6.41209	196	5.94751	513	6.97409	468	6.13366	557	7.41247	399	6.30202	459	5.82679	399	5.15932
gene944	4537	618	14.7537	666	16.1016	604	13.6137	2562	25.8708	2800	27.2579	2358	23.3084	1744	20.4604	2415	22.7717	2135	20.5059
gene945	3074	2	0.0704707	5	0.178414	5	0.166332	36	0.536535	19	0.272994	10	0.145893	1	0.0173154	44	0.612344	26	0.368569
gene947	685	72	11.3848	54	8.64703	81	12.0921	39	2.6084	33	2.12778	50	3.27353	58	4.50686	54	3.37248	48	3.05351
gene948	8255	3282	43.063	3623	48.141	3872	47.9653	8860	49.1718	8524	45.6068	8554	46.4718	8150	52.5505	8991	46.5948	9493	50.1113
gene949	4584	3	0.0708858	5	0.119643	6	0.133849	3	0.0299831	13	0.125257	21	0.205453	3	0.0348348	2	0.0186652	9	0.0855554
gene951	6999	323	4.99861	244	3.824	333	4.86538	408	2.67069	305	1.92472	822	5.26712	647	4.92045	390	2.38383	635	3.95355
gene952	11243	0	0	1	0.00975622	0	0	4	0.0162996	1	0.00392845	1	0.00398892	12	0.0568114	0	0	11	0.0426344
gene954	3821	2338	66.275	2487	71.3941	2766	74.0259	6547	78.4992	6617	76.487	5032	59.061	5067	70.5847	6260	70.088	7357	83.9021
gene955	2108	2	0.102764	6	0.312208	1	0.0485108	25	0.543337	20	0.419047	47	0.999919	11	0.277753	9	0.18265	39	0.806201
gene956	2799	0	0	0	0	2	0.0730694	0	0	2	0.0315595	2	0.0320453	2	0.0380333	0	0	2	0.031137
gene957	614	98	17.2878	116	20.723	116	19.3196	425	31.7118	408	29.3491	574	41.9258	481	41.6978	430	29.9603	539	38.2534
gene959	2236	2	0.0968814	5	0.24528	2	0.0914675	7	0.143425	6	0.118518	22	0.441254	2	0.0476096	12	0.229592	16	0.311815
gene960	3739	78	2.25955	117	3.43237	149	4.07511	247	3.0265	239	2.82323	369	4.42597	325	4.62663	249	2.84899	261	3.04183
gene961	3608	220	6.60448	215	6.53635	291	8.24774	590	7.49178	552	6.75735	636	7.90548	469	6.91899	679	8.051	590	7.12582
gene962	4667	1052	24.4152	1016	23.8792	1158	25.3734	2939	28.851	2884	27.2936	2735	26.2819	2411	27.4977	3889	35.649	4075	38.0486
gene963	8692	818	10.1933	816	10.2976	797	9.37664	2315	12.202	2108	10.7116	2539	13.1003	1958	11.9903	1839	9.05125	2571	12.8894
gene964	9116	774	9.19642	845	10.1675	869	9.74819	1459	7.33248	1654	8.01373	1170	5.75598	1694	9.89112	1524	7.152	1346	6.43413
gene965	2889	0	0	0	0	0	0	0	0	0	0	0	0	0	0	0	0	0	0
gene966	2623	0	0	0	0	0	0	0	0	0	0	0	0	0	0	0	0	0	0
gene967	3658	0	0	0	0	0	0	0	0	0	0	0	0	0	0	0	0	0	0
gene968	3658	0	0	0	0	0	0	0	0	0	0	0	0	0	0	0	0	0	0
gene969	7176	2472	37.312	2161	33.0321	2657	37.8632	5241	33.4604	6596	40.5977	4424	27.6484	6790	50.3644	7495	44.6823	8559	51.9745
gene971	5340	55	1.11559	101	2.07464	81	1.55115	284	2.43656	217	1.79483	302	2.53631	300	2.99031	366	2.93215	350	2.85612
gene972	2388	84	3.81002	144	6.61442	171	7.32269	248	4.75792	265	4.90134	169	3.17388	211	4.7031	278	4.98032	201	3.66785
gene973	7920	158	2.1608	210	2.90842	197	2.54361	250	1.44615	373	2.08011	200	1.13251	195	1.31053	378	2.0418	244	1.3425
gene974	6507	332	5.52637	302	5.09084	389	6.11332	765	5.38617	726	4.92787	682	4.70047	570	4.66263	1387	9.1189	796	5.33067
gene977	4061	170	4.53417	188	5.07795	256	6.44638	354	3.99365	444	4.82896	478	5.27877	427	5.59669	354	3.72921	374	4.01317
gene978	8729	1032	12.8055	1003	12.6038	1165	13.648	2708	14.2129	2867	14.5066	2548	13.091	2266	13.8176	2345	11.4928	2488	12.4204
gene980	8154	2613	34.7097	3074	41.352	2526	31.679	7408	41.6227	6754	36.5842	6069	33.3798	5193	33.8988	6038	31.6788	5318	28.4202
gene981	3700	56	1.63934	27	0.800434	48	1.32662	236	2.9222	305	3.64084	63	0.763618	262	3.76909	237	2.74027	108	1.27195
gene982	1617	1	0.0669842	0	0	0	0	2	0.0566656	0	0	0	0	0	0	0	0	0	0
gene983	3089	161	5.64534	113	4.01258	187	6.19059	521	7.72715	483	6.9061	644	9.34987	466	8.0298	622	8.61428	909	12.8232
gene984	2574	341	14.3492	407	17.344	426	16.9243	681	12.121	750	12.8693	736	12.8235	641	13.2552	660	10.9694	725	12.2738
gene985	9910	26	0.284172	5	0.0553427	21	0.216698	18	0.0832144	26	0.115879	15	0.0678821	5	0.0268555	10	0.0431691	8	0.0351776
gene986	3258	10	0.332454	10	0.336676	23	0.721914	3	0.0421862	0	0	14	0.192715	2	0.032675	21	0.27575	6	0.0802508
gene988	2314	32	1.49785	19	0.900645	43	1.90026	11	0.217786	30	0.572613	21	0.406999	7	0.161017	21	0.388242	11	0.207147
gene990	8379	1544	19.9589	1575	20.6183	1596	19.4782	2971	16.2446	3602	18.9869	3302	17.6735	2569	16.3196	3131	15.9859	2643	13.7453
gene991	2407	45	2.02497	34	1.54941	56	2.37914	50	0.951686	35	0.642237	62	1.15519	46	1.01723	45	0.799803	38	0.68795
gene992	7286	2362	35.1134	2444	36.7939	2122	29.7828	4599	28.9184	5228	31.692	4404	27.1079	3804	27.79	4320	25.3654	3688	22.0572
gene993	1766	1	0.0613326	8	0.496893	3	0.173716	15	0.389135	2	0.0500199	51	1.29514	4	0.120561	14	0.339144	32	0.789603
gene995	10663	4484	45.5479	4646	47.7929	4864	46.6469	6522	28.0221	6695	27.7316	7649	32.1709	6148	30.6896	7306	29.3121	6438	26.31
gene996	6026	27	0.485307	17	0.309445	37	0.627887	17	0.129247	13	0.0952835	22	0.163731	29	0.256156	37	0.262675	29	0.20971
gene997	11550	1904	17.8553	1791	17.0089	1989	17.6101	2597	10.3012	2753	10.5276	2891	11.2254	2627	12.1064	2868	10.6229	2340	8.82842
gene998	2466	26	1.14199	28	1.24546	28	1.16111	72	1.33764	99	1.77315	58	1.05481	59	1.27349	64	1.11028	77	1.36065
gene999	4384	392	9.68496	345	8.63201	441	10.2867	668	6.98081	803	8.09	733	7.49844	604	7.33336	854	8.33363	664	6.60004
gene1001	4101	1680	44.3713	1730	46.2722	1862	46.43	3450	38.5415	3448	37.1348	2982	32.6103	2820	36.6012	3640	37.9715	3207	34.0768
gene1002	7833	9	0.124451	5	0.0700173	13	0.169716	18	0.10528	8	0.0451092	15	0.0858817	1	0.0067953	12	0.065539	2	0.0111263
gene1003	1926	1	0.0562375	3	0.170855	0	0	4	0.0951488	2	0.0458646	9	0.209567	7	0.193454	5	0.111061	0	0
gene1004	3304	3	0.0983476	2	0.0663978	7	0.216654	1	0.0138663	6	0.0802075	18	0.244326	3	0.0483301	18	0.233066	7	0.0923225
gene1005	2694	225	9.04622	277	11.2784	245	9.29988	915	15.5605	823	13.4929	898	14.9491	752	14.8579	790	12.5452	802	12.9726
gene1006	12884	1147	9.64262	1004	8.54765	1100	8.73073	1731	6.15526	1613	5.52952	1823	6.34561	1350	5.57724	1427	4.73827	1533	5.1849
gene1007	5993	729	13.1755	711	13.0133	863	14.7257	5230	39.9813	3658	26.959	3038	22.7343	3080	27.3554	5657	40.3821	4773	34.7054
gene1008	4827	0	0	0	0	1	0.0211851	3	0.0284737	2	0.0183002	1	0.00929095	1	0.011027	3	0.0265883	0	0
gene1009	5213	232	4.82039	233	4.90266	316	6.19881	765	6.72316	629	5.32926	856	7.36416	576	5.88127	769	6.31081	667	5.57555
gene1010	5862	278	5.13667	329	6.15621	326	5.68696	900	7.0339	1011	7.61744	811	6.20458	597	5.42082	641	4.67799	824	6.12535
gene1011	4454	288	7.00365	267	6.57544	303	6.95666	491	5.05046	719	7.12988	598	6.02127	569	6.79984	611	5.86864	593	5.80168
gene1012	1335	337	27.342	307	25.2244	344	26.3503	872	29.9251	659	21.8026	654	21.9702	661	26.3546	873	27.9756	608	19.8459
gene1013	7660	1048	14.8189	1320	18.902	1276	17.0345	2345	14.0254	2738	15.7873	2928	17.1427	1952	13.564	2085	11.6446	1917	10.9054
gene1014	1569	167	11.5286	179	12.5139	193	12.5789	454	13.2566	430	12.1046	578	16.5212	351	11.9075	499	13.6058	533	14.8031
gene1016	11915	2348	21.3445	2107	19.397	2545	21.8425	4577	17.5989	4138	15.3391	5165	19.4408	3747	16.7389	4452	15.9848	4293	15.7006
gene1017	3090	173	6.06415	144	5.11173	189	6.25478	485	7.1909	406	5.80325	431	6.25542	394	6.78694	498	6.89473	669	9.43446
gene1018	1390	8	0.623387	4	0.315652	5	0.367844	16	0.527357	8	0.254202	33	1.06472	10	0.382932	21	0.646325	6	0.188099
gene1019	2040	0	0	1	0.0537692	0	0	23	0.516532	17	0.368063	13	0.285792	2	0.0521839	48	1.0066	7	0.149526
gene1021	2702	500	20.0432	474	19.2423	505	19.1124	1835	31.1136	3000	49.0388	2607	43.2706	2714	53.4639	6494	102.819	11918	192.206
gene1024	1520	1034	73.6816	1049	75.6999	1059	71.2461	2788	84.0328	2452	71.2493	3157	93.1469	1710	59.881	2086	58.7107	1615	46.2997
gene1025	1540	295	20.7484	221	15.7411	195	12.9486	706	21.0031	540	15.4873	1083	31.5388	717	24.7819	616	17.1122	627	17.7417
gene1026	2323	280	13.0554	219	10.3409	344	15.1432	1082	21.3392	891	16.9407	671	12.9542	739	16.9329	877	16.1509	804	15.0819
gene1027	1681	38	2.44849	125	8.15654	90	5.47499	277	7.54939	226	5.93806	4	0.106716	402	12.729	181	4.60636	397	10.2913
gene1028	1478	93	6.81539	62	4.6013	52	3.5978	261	8.09032	181	5.40889	206	6.25072	61	2.19681	144	4.16807	242	7.13494
gene1029	5086	1199	25.5344	1155	24.9097	1729	34.7638	2338	21.0605	2956	25.6703	1931	17.0272	2018	21.1194	2361	19.8594	2147	18.3952
gene1031	3812	4984	141.614	3821	109.948	4544	121.897	5472	65.7647	6923	80.2131	4585	53.9416	6037	84.2956	4207	47.2135	4218	48.2173
gene1032	1487	209	15.2236	320	23.6049	233	16.0234	851	26.2191	1044	31.0094	1478	44.576	413	14.7834	693	19.9374	1595	46.7411
gene1034	3969	0	0	0	0	0	0	0	0	0	0	0	0	0	0	0	0	0	0
gene1035	3102	0	0	0	0	0	0	0	0	0	0	0	0	0	0	0	0	0	0
gene1037	5335	54	1.09633	41	0.842972	94	1.80178	107	0.91886	171	1.41568	241	2.02591	32	0.319266	82	0.657546	191	1.56009
gene1038	5612	9	0.173703	9	0.175909	40	0.728872	30	0.244908	13	0.102313	36	0.287688	14	0.132784	50	0.381153	32	0.248474
gene1039	4554	317	7.5396	317	7.63537	463	10.3967	1256	12.6356	922	8.94214	1369	13.4818	1280	14.9608	1116	10.4838	1310	12.5351
gene1040	2019	220	11.8024	144	7.8233	176	8.91425	592	13.4334	533	11.6599	430	9.55146	447	11.7844	674	14.2814	622	13.4247
gene1042	1509	45	3.23002	60	4.3614	91	6.16681	372	11.2941	205	6.00024	228	6.77615	159	5.60847	360	10.2061	243	7.01724
gene1044	2143	0	0	0	0	0	0	1	0.0213785	0	0	2	0.0418548	0	0	3	0.0598888	0	0
gene1045	1169	145	13.4349	148	13.8871	140	12.2468	2392	93.7446	1276	48.2103	1744	66.9067	1049	47.7636	2667	97.6012	1665	62.0653
gene1046	4848	0	0	4	0.0905026	1	0.0210934	4	0.0378005	1	0.00911048	10	0.092507	0	0	0	0	0	0
gene1047	4673	1111	25.7514	1431	33.5898	1314	28.7547	1656	16.2355	2257	21.3324	1643	15.7681	1569	17.8716	861	7.88232	1265	11.7963
gene1048	6399	452	7.65083	690	11.8277	534	8.53371	1496	10.7107	1751	12.0859	1169	8.19294	1183	9.84032	1176	7.86216	975	6.6396
gene1049	2140	0	0	0	0	0	0	0	0	2	0.0412781	0	0	0	0	0	0	0	0
gene1050	968	0	0	3	0.339946	0	0	0	0	0	0	0	0	0	0	0	0	3	0.13505
gene1051	7083	715	10.9338	733	11.3514	792	11.4345	1534	9.9222	1693	10.5571	1974	12.4988	1765	13.2637	1569	9.4766	1818	11.1847
gene1053	3591	455	13.7239	402	12.2793	517	14.7226	1074	13.7021	989	12.1642	874	10.9152	974	14.4371	1195	14.2364	1157	14.04
gene1056	11052	2425	23.7658	2705	26.8466	3581	33.1339	5479	22.7123	6236	24.9212	5015	20.3501	6052	29.147	5932	22.9619	5243	20.6723
gene1058	2133	0	0	0	0	0	0	5	0.107394	14	0.289895	6	0.126153	7	0.17468	0	0	6	0.122577
gene1059	3356	0	0	2	0.065369	0	0	0	0	0	0	0	0	1	0.0158604	0	0	3	0.0389537
gene1060	3456	68	2.13117	54	1.71389	61	1.80495	325	4.30833	362	4.62635	610	7.91578	437	6.73045	474	5.86748	297	3.74483
gene1061	4435	0	0	1	0.0247326	0	0	4	0.0413206	0	0	5	0.0505608	4	0.0480068	3	0.0289384	0	0
gene1062	776	0	0	0	0	0	0	0	0	0	0	0	0	0	0	0	0	0	0
gene1063	1931	80	4.48735	87	4.94198	55	2.91266	147	3.48767	111	2.53889	113	2.62442	101	2.78404	132	2.92441	121	2.73056
gene1064	2713	222	8.8631	183	7.39886	244	9.19705	374	6.3157	449	7.30971	298	4.92611	357	7.00414	498	7.85283	426	6.84241
gene1065	3004	282	10.1679	229	8.36179	261	8.88483	679	10.3555	509	7.48379	569	8.49473	361	6.39652	525	7.47663	607	8.80518
gene1067	8463	423	5.41375	335	4.34194	297	3.58873	2362	12.7866	1346	7.02464	1508	7.99124	1444	9.08196	2150	10.8683	1956	10.0715
gene1070	3399	471	15.009	533	17.2004	545	16.3966	1202	16.2014	1276	16.5807	1429	18.8547	1204	18.8544	1102	13.87	1180	15.128
gene1075	8176	2227	29.5027	2158	28.9517	2448	30.6182	4725	26.4765	4433	23.9475	4779	26.214	4231	27.5447	4810	25.1681	4623	24.6395
gene1076	6711	677	10.9266	862	14.0891	857	13.0588	1466	10.008	1565	10.2998	1576	10.5319	1458	11.564	1373	8.75246	1386	8.99964
gene1077	1222	160	14.1818	250	22.4405	281	23.5149	675	25.3065	885	31.9872	354	12.9918	507	22.0838	708	24.7861	505	18.0082
gene1078	1831	91	5.38314	62	3.71421	61	3.40683	672	16.8144	438	10.5655	552	13.5204	282	8.1978	983	22.9674	595	14.1605
gene1079	1730	0	0	0	0	3	0.177331	0	0	2	0.0510608	1	0.0259234	2	0.0615347	3	0.074186	0	0
gene1080	3023	119	4.26374	90	3.26564	145	4.90499	232	3.51601	277	4.04711	365	5.41492	223	3.92648	249	3.52377	271	3.90643
gene1081	6702	451	7.28877	458	7.49592	520	7.93428	870	5.94723	1010	6.65611	1167	7.80915	650	5.16233	849	5.41938	1040	6.76205
gene1082	3559	348	10.5909	360	11.0953	363	10.4301	726	9.34563	991	12.2984	976	12.2987	514	7.68726	1379	16.5761	1227	15.0233
gene1084	1366	499	39.5669	453	36.3757	419	31.3669	1270	42.5944	1053	34.0472	1462	47.9992	946	36.8618	1519	47.5723	1525	48.6484
gene1085	2987	0	0	1	0.0367222	2	0.0684705	21	0.322095	15	0.221799	5	0.075071	8	0.142558	12	0.171867	5	0.0729431
gene1086	351	0	0	0	0	0	0	0	0	0	0	0	0	0	0	0	0	0	0
gene1088	2248	6	0.289093	2	0.0975882	0	0	23	0.468739	6	0.117885	52	1.0374	10	0.236777	9	0.171275	45	0.872299
gene1090	915	23	2.72263	19	2.2777	28	3.12929	78	3.90547	50	2.41353	47	2.30364	62	3.60668	63	2.94555	60	2.85746
gene1091	4776	1792	40.6402	1419	32.5898	1515	32.4382	3352	32.1543	3455	31.9512	3117	29.2691	2516	28.0403	3276	29.3445	3246	29.6165
gene1093	2318	0	0	0	0	0	0	0	0	0	0	0	0	0	0	0	0	0	0
gene1099	7483	2101	30.4111	1896	27.7924	1990	27.1948	4434	27.1469	4882	28.8155	3142	18.8308	4163	29.612	5459	31.2093	3968	23.1071
gene1102	2946	97	3.56633	93	3.46269	75	2.60338	143	2.22384	211	3.16339	162	2.46615	97	1.75257	92	1.33599	121	1.78979
gene1103	2386	281	12.7561	277	12.7342	282	12.0861	496	9.52382	762	14.1055	699	13.1385	475	10.5964	446	7.99671	512	9.3508
gene1104	12211	4090	36.2789	3820	34.3143	4193	35.1142	9152	34.3372	9423	34.0833	10321	37.906	6648	28.9785	7950	27.8524	7565	26.9965
gene1106	6680	56	0.908017	106	1.74058	72	1.10221	460	3.15487	311	2.05631	891	5.98189	588	4.6853	890	5.69981	534	3.48349
gene1107	2628	1283	52.879	1217	50.7959	1488	57.901	3269	56.9888	3262	54.8229	3019	51.5199	2636	53.3896	3060	49.813	3014	49.9767
gene1108	3236	565	18.9113	435	14.745	458	14.4732	1175	16.6352	1426	19.4632	926	12.8333	940	15.4617	1078	14.2514	1164	15.6745
gene1109	4404	250	6.14858	294	7.32257	365	8.47528	848	8.82162	961	9.63784	688	7.00614	525	6.34525	873	8.48035	878	8.68753
gene1110	1157	74	6.92757	80	7.58438	105	9.28036	260	10.2953	315	12.0249	285	11.0471	266	12.2373	354	13.0893	303	11.4119
gene1112	5986	1467	26.5446	1355	24.8294	1674	28.5975	4719	36.1171	4019	29.6541	4461	33.422	3138	27.9031	4081	29.166	4753	34.6003
gene1114	4462	404	9.80695	365	8.97278	425	9.7402	613	6.29406	479	4.74143	736	7.39751	504	6.01226	766	7.34422	562	5.48853
gene1116	7032	7612	117.247	6629	103.403	6934	100.836	17237	112.301	19192	120.544	14681	93.6298	17796	134.704	21363	129.966	16140	100.017
gene1117	3324	1581	51.5173	1590	52.4686	1660	51.0688	6154	84.8196	5502	73.1077	5862	79.0901	3986	63.8282	4793	61.6869	5351	70.1493
gene1118	5362	25	0.505005	22	0.450049	15	0.286071	95	0.811702	86	0.708395	121	1.01204	111	1.10188	237	1.8909	133	1.08087
gene1120	3158	1	0.0342981	0	0	3	0.0971444	14	0.203103	15	0.209789	10	0.142012	42	0.707903	42	0.568963	29	0.400161
gene1121	7107	921	14.0364	1086	16.7613	1006	14.4751	2785	17.9531	3138	19.5016	3383	21.3478	1760	13.1814	2655	15.9818	2254	13.8203
gene1122	2957	626	22.9301	482	17.8797	525	18.1559	1233	19.1034	1168	17.446	1515	22.9773	1001	18.0185	1390	20.1099	1739	25.627
gene1123	3767	1562	44.9126	1611	46.9098	1702	46.2033	3567	43.3818	3258	38.1996	4156	49.4786	3149	44.4952	3936	44.6999	3561	41.1932
gene1125	7937	124	1.69218	143	1.97626	156	2.00991	307	1.77207	331	1.84194	372	2.10196	233	1.56256	210	1.1319	385	2.11375
gene1126	4826	28	0.628424	25	0.56822	27	0.572117	53	0.503139	64	0.585728	64	0.594744	50	0.551467	84	0.744627	65	0.586915
gene1127	3179	177	6.03066	149	5.14114	227	7.30204	612	8.81984	606	8.41949	684	9.64946	452	7.56806	682	9.17784	618	8.47125
gene1128	1163	177	16.4845	165	15.5621	145	12.7496	652	25.6843	416	15.7986	623	24.024	326	14.9202	713	26.2275	678	25.4038
gene1129	2286	760	36.0097	754	36.1792	790	35.3394	2042	40.9241	2088	40.342	2328	45.6714	1496	34.8331	1983	37.1102	2092	39.8781
gene1130	9828	1972	21.7332	2040	22.7682	1750	18.2088	2780	12.9592	3103	13.9451	1990	9.08083	5275	28.5689	4809	20.9332	3756	16.6537
gene1132	4220	390	10.01	325	8.44762	453	10.9773	541	5.87333	724	7.57757	673	7.15221	577	7.2778	561	5.68718	613	6.32991
gene1133	1535	0	0	3	0.214376	0	0	0	0	0	0	1	0.0292166	0	0	0	0	0	0
gene1134	4778	273	6.18869	233	5.34901	234	5.00816	496	4.75593	564	5.21359	543	5.09672	659	7.34135	682	6.1064	746	6.80365
gene1135	5336	521	10.5756	537	11.0388	314	6.01759	1290	11.0758	1740	14.4025	2029	17.0531	1636	16.3194	1833	14.6958	2381	19.4443
gene1136	1979	307	16.8025	356	19.7319	358	18.4989	1208	27.9654	1073	23.9474	1227	27.8059	695	18.6928	1043	22.5468	1191	26.225
gene1137	5050	1323	28.376	1340	29.1056	2007	40.641	4474	40.5886	4089	35.7626	2188	19.4309	2162	22.7877	3197	27.0831	2148	18.535
gene1138	2521	623	26.7669	516	22.4512	544	22.0666	1801	32.7296	2021	35.4077	1107	19.693	1670	35.2598	1896	32.1745	2754	47.6037
gene1139	6865	206	3.25019	164	2.6204	336	5.00504	520	3.47026	818	5.26279	341	2.22767	280	2.17097	254	1.58285	317	2.01219
gene1141	2661	97	3.94829	107	4.41065	91	3.49708	884	15.2197	543	9.01278	514	8.66275	301	6.02085	789	12.6847	632	10.3496
gene1143	2499	1	0.0433427	0	0	0	0	0	0	0	0	0	0	2	0.0425991	0	0	0	0
gene1144	2827	0	0	0	0	0	0	0	0	0	0	0	0	0	0	0	0	0	0
gene1145	2794	0	0	0	0	0	0	0	0	0	0	0	0	0	0	0	0	0	0
gene1146	2794	0	0	0	0	0	0	0	0	0	0	0	0	0	0	0	0	0	0
gene1147	2794	0	0	0	0	0	0	0	0	0	0	0	0	0	0	0	0	0	0
gene1148	2240	224	10.8313	247	12.0952	253	11.55	1240	25.3614	1261	24.864	895	17.9189	1427	33.9088	2530	48.3191	1826	35.5224
gene1149	7353	1	0.0147305	1	0.0149176	0	0	0	0	0	0	0	0	0	0	0	0	3	0.0177789
gene1152	5425	660	13.1773	557	11.2621	777	14.6464	1989	16.7971	1885	15.3467	1245	10.2922	1450	14.2267	1895	14.9436	1519	12.2013
gene1153	6390	977	16.5606	861	14.7797	1104	17.6676	3638	26.0832	3264	22.5607	2790	19.5813	2027	16.8845	3497	23.4122	2468	16.8304
gene1154	2005	1	0.0540217	0	0	2	0.102006	5	0.11425	2	0.0440574	4	0.0894712	1	0.0265474	4	0.0853478	3	0.0652013
gene1155	4921	1	0.0220105	0	0	0	0	2	0.0186199	0	0	4	0.0364539	0	0	0	0	0	0
gene1156	1497	1	0.0723537	3	0.219818	8	0.546483	59	1.80564	4	0.118016	132	3.95448	2	0.0711123	0	0	102	2.96912
gene1158	4293	682	17.207	707	18.0643	866	20.6284	1154	12.3153	1108	11.3994	2137	22.3245	1797	22.2804	935	9.31746	1863	18.9104
gene1159	2503	92	3.98116	89	3.90025	123	5.0252	327	5.98531	318	5.61138	322	5.76942	192	4.08298	271	4.63186	243	4.23053
gene1162	1544	9	0.631361	4	0.284169	11	0.728541	29	0.860499	4	0.114424	24	0.69711	10	0.344738	5	0.138538	22	0.620904
gene1168	1402	0	0	1	0.0782376	0	0	2	0.0653554	4	0.126013	2	0.0639763	0	0	0	0	1	0.0310815
gene1169	9307	123	1.43146	139	1.63821	149	1.63714	460	2.26437	427	2.02638	616	2.9683	324	1.85298	441	2.0271	450	2.10694
gene1170	2016	150	8.05904	173	9.41281	193	9.78984	423	9.61279	459	10.056	463	10.2998	441	11.6435	347	7.36352	359	7.75985
gene1171	6697	16	0.258775	15	0.245683	28	0.427549	35	0.239435	44	0.290186	43	0.287956	48	0.381503	49	0.313013	35	0.227739
gene1172	1681	10	0.644339	8	0.522019	11	0.669166	14	0.381558	19	0.499217	20	0.53358	14	0.443299	8	0.203596	21	0.544378
gene1173	3574	265	8.03107	201	6.16886	296	8.46927	840	10.7677	801	9.89878	567	7.11485	374	5.56998	450	5.38647	543	6.62056
gene1174	6337	37	0.632412	18	0.311568	31	0.500249	31	0.224119	35	0.243943	33	0.233543	46	0.386376	24	0.162022	9	0.0618882
gene1175	3251	365	12.1607	654	22.066	357	11.2295	850	11.9785	753	10.2301	995	13.726	965	15.7996	1026	13.5013	866	11.6078
gene1176	5532	636	12.4525	626	12.4124	694	12.8288	1865	15.4453	2945	23.5129	2054	16.6516	2936	28.2495	4863	37.607	10498	82.6939
gene1178	5884	796	14.6529	659	12.285	804	13.9731	2286	17.7993	2465	18.5032	1774	13.5213	2488	22.5068	4118	29.9406	3920	29.031
gene1180	2706	7	0.28019	6	0.243213	1	0.0377903	91	1.54068	68	1.1099	71	1.17671	46	0.904829	255	4.03143	144	2.31891
gene1181	10844	2482	24.791	2711	27.4223	2464	23.2359	6634	28.0276	7512	30.5964	7052	29.1649	6883	33.7851	6933	27.3513	7573	30.4318
gene1183	1613	70	4.70052	96	6.52831	83	5.26202	187	5.31138	162	4.43593	513	14.2633	279	9.20675	161	4.2701	290	7.83453
gene1184	4546	231	5.50383	262	6.32172	246	5.53368	774	7.8003	768	7.46166	664	6.55052	455	5.32744	790	7.43437	622	5.96225
gene1185	5682	395	7.52971	458	8.84154	463	8.33275	1061	8.55488	1164	9.04806	1193	9.41622	858	8.03753	1863	14.0268	1010	7.74586
gene1187	1672	393	25.4588	516	33.8514	510	31.192	607	16.6323	738	19.495	650	17.4347	541	17.2226	714	18.2687	728	18.9734
gene1188	11446	0	0	0	0	0	0	0	0	1	0.00385878	2	0.00783635	1	0.00465032	11	0.0411136	2	0.00761422
gene1189	6986	837	12.9771	765	12.0115	817	11.9592	2284	14.9785	2672	16.8932	2047	13.1409	1568	11.9469	1503	9.20401	1598	9.96776
gene1190	2306	1682	79.004	1883	89.5684	1731	76.762	4519	89.7807	4689	89.81	3793	73.7668	3809	87.9201	4400	81.6282	4057	76.6646
gene1194	1266	108	9.24001	101	8.75087	115	9.28908	253	9.1556	302	10.536	306	10.8399	338	14.2108	258	8.71832	313	10.7736
gene1195	3176	1	0.0341037	2	0.0690738	0	0	2	0.0288502	6	0.08344	6	0.0847243	6	0.100556	10	0.1347	3	0.0411614
gene1196	3901	162	4.49802	162	4.55515	163	4.27288	634	7.44583	567	6.41964	581	6.6794	485	6.61763	483	5.29685	493	5.50707
gene1197	4733	50	1.14424	65	1.5064	63	1.36117	81	0.784058	61	0.569242	70	0.663283	133	1.49572	110	0.994267	98	0.902275
gene1199	19101	560	3.17552	744	4.27248	807	4.32042	1498	3.59299	1338	3.09388	2031	4.7686	1587	4.42239	1312	2.93849	1495	3.41063
gene1201	7107	838	12.7714	688	10.6186	832	11.9714	1991	12.8347	2431	15.1078	2245	14.1667	2428	18.1844	2185	13.1526	2493	15.2857
gene1202	7366	72	1.05872	89	1.32532	107	1.48546	199	1.23772	255	1.52902	208	1.26639	229	1.65478	229	1.33	228	1.34882
gene1203	1996	166	9.00803	154	8.46299	191	9.78547	402	9.2271	438	9.69209	403	9.05486	411	10.9602	418	8.95906	588	12.8371
gene1204	7744	10	0.139868	6	0.0849864	7	0.092436	30	0.177483	20	0.114069	26	0.150572	16	0.109974	24	0.132584	31	0.17444
gene1205	3979	0	0	0	0	0	0	2	0.023028	2	0.0222003	2	0.0225421	1	0.0133771	1	0.0107516	3	0.0328546
gene1206	1978	113	6.18777	93	5.15727	124	6.41068	210	4.86399	254	5.67167	277	6.28045	196	5.27432	258	5.58008	275	6.05837
gene1207	5655	1276	24.44	1093	21.2007	1363	24.6474	3208	25.9897	2878	22.4782	3476	27.5667	2402	22.6088	2873	21.7345	3006	23.1636
gene1208	1249	499	43.2733	534	46.8967	636	52.0719	1533	56.2315	1297	45.865	1467	52.6751	1227	52.29	1231	42.164	1418	49.4724
gene1209	3848	332	9.34513	287	8.18108	483	12.8357	466	5.54818	508	5.83086	399	4.65024	331	4.57857	568	6.3148	440	4.98273
gene1210	1053	2	0.205724	2	0.208336	7	0.679796	0	0	2	0.083889	0	0	9	0.454936	6	0.243764	2	0.0827658
gene1213	2832	22	0.841418	8	0.309856	46	1.66101	4	0.0647093	4	0.0623836	11	0.174195	20	0.375901	9	0.135955	3	0.0461612
gene1216	6898	13	0.204128	12	0.190819	26	0.385442	24	0.1594	18	0.115253	11	0.0715166	6	0.0462982	10	0.0620188	7	0.0442206
gene1217	1002	24	2.59433	11	1.20417	14	1.42879	15	0.685841	18	0.79343	47	2.10362	19	1.0093	30	1.28086	37	1.6091
gene1219	1023	44	4.65864	45	4.82504	50	4.99808	68	3.04532	61	2.63365	116	5.08534	55	2.8617	82	3.42914	46	1.95944
gene1220	2729	18	0.714416	13	0.522521	18	0.674493	80	1.34303	83	1.34332	95	1.5612	57	1.11175	78	1.22275	161	2.57082
gene1221	2025	0	0	6	0.325005	0	0	10	0.226243	0	0	1	0.0221469	2	0.0525704	13	0.274641	6	0.129115
gene1223	1080	22	2.20638	8	0.812512	6	0.568115	31	1.31504	72	2.94451	50	2.07627	39	1.92211	33	1.30718	116	4.68041
gene1225	10171	5757	61.3077	4754	51.2695	5333	53.6187	23814	107.268	33504	145.491	26534	116.997	26282	137.541	24342	102.386	30567	130.96
gene1227	865	1188	148.759	1518	192.495	1540	182.059	6280	332.616	6968	355.792	6824	353.802	4695	288.906	6524	322.66	6902	347.703
gene1228	13938	26	0.202048	59	0.464318	51	0.374178	86	0.282682	74	0.234496	112	0.360375	78	0.297873	98	0.300796	80	0.250114
gene1229	7961	194	2.63947	284	3.91304	267	3.42967	715	4.1147	505	2.80174	1026	5.77986	517	3.45668	573	3.07917	603	3.30065
gene1235	6848	149	2.3567	107	1.71389	94	1.4037	315	2.1074	361	2.32834	200	1.3098	243	1.88877	277	1.73046	297	1.88991
gene1237	1445	1	0.0749574	1	0.0759094	1	0.0707686	2	0.0634106	1	0.0305658	1	0.0310363	1	0.0368357	4	0.118424	3	0.0904696
gene1238	4552	135	3.21228	189	4.55432	157	3.527	595	5.98845	442	4.28868	498	4.90642	470	5.49582	494	4.64271	551	5.27471
gene1239	1121	370	35.7502	481	47.0655	418	38.1311	1212	49.5332	1312	51.693	1287	51.4885	897	42.5915	1087	41.483	1061	41.2438
gene1241	1773	556	33.9663	536	33.1604	648	37.3745	1045	27.0027	1184	29.4949	1041	26.3317	1020	30.6216	1183	28.5445	984	24.1844
gene1242	6399	410	6.93991	367	6.29097	472	7.5429	1119	8.01157	1049	7.24047	1195	8.37516	970	8.06856	1091	7.29389	1182	8.04924
gene1243	1114	2	0.194459	4	0.393857	11	1.00976	15	0.616887	4	0.158591	25	1.00645	13	0.621147	17	0.652845	25	0.977922
gene1244	3945	114	3.12997	133	3.69801	136	3.52534	158	1.83489	103	1.15317	139	1.58018	270	3.64295	212	2.29898	240	2.65102
gene1247	4428	486	11.8881	500	12.3859	491	11.3392	1278	13.2228	1381	13.7749	1655	16.7621	920	11.059	1308	12.6371	1466	14.427
gene1248	2463	1134	49.869	1049	46.717	1174	48.743	1991	37.0345	2399	43.0199	2070	37.6915	2065	44.6264	2227	38.6814	2201	38.9408
gene1251	3018	884	31.726	887	32.238	959	32.4944	3206	48.6681	2875	42.0748	3018	44.8474	2140	37.7425	2948	41.7883	2841	41.0205
gene1252	1620	1	0.0668601	0	0	2	0.126248	0	0	0	0	0	0	1	0.0328565	0	0	0	0
gene1253	5828	1775	32.9884	1903	35.8165	1872	32.8469	4444	34.9345	4737	35.8994	3877	29.8342	3439	31.4086	4177	30.6614	4103	30.6783
gene1256	1644	426	28.0666	322	21.4841	411	25.5652	3173	88.4236	1990	53.4632	1809	49.3485	1517	49.1157	3184	82.8548	1717	45.5112
gene1258	930	0	0	0	0	0	0	0	0	0	0	0	0	0	0	0	0	0	0
gene1259	814	4	0.532253	0	0	1	0.125627	1	0.0562828	2	0.10852	0	0	1	0.0653901	9	0.473004	6	0.3212
gene1260	3167	1445	49.4199	2192	75.92	2582	83.3714	3511	50.7905	2194	30.5979	6799	96.2796	2834	47.6308	3148	42.5239	4924	67.7516
gene1261	30090	1282	4.61475	1150	4.19217	1408	4.78508	2255	3.4334	2596	3.81054	2176	3.2432	2018	3.56973	2074	2.94872	2032	2.94273
gene1262	5960	232	4.21623	232	4.26978	249	4.2723	505	3.8819	571	4.23149	467	3.51405	394	3.51873	619	4.44315	489	3.5753
gene1263	4789	77	1.74152	84	1.92397	112	2.39156	263	2.516	351	3.23717	380	3.55858	166	1.84501	288	2.57273	197	1.79255
gene1264	4249	315	8.02983	376	9.70655	364	8.76039	651	7.0193	771	8.01441	858	9.05603	623	7.80437	705	7.09821	728	7.4661
gene1265	4078	1244	33.0412	1347	36.2313	1396	35.0064	4456	50.0608	4163	45.0882	4374	48.1026	3091	40.3449	4041	42.3924	3497	37.3678
gene1266	4160	9	0.234332	7	0.184573	11	0.270401	20	0.22026	49	0.520243	7	0.0754644	37	0.473418	36	0.370217	22	0.230451
gene1267	1999	0	0	0	0	0	0	0	0	0	0	0	0	0	0	0	0	0	0
gene1268	2129	0	0	0	0	0	0	0	0	2	0.0414914	0	0	0	0	0	0	0	0
gene1269	4672	4	0.0927341	10	0.23478	6	0.131328	12	0.117673	31	0.293064	46	0.441563	13	0.148107	28	0.25639	29	0.270486
gene1270	4704	9	0.207232	8	0.186546	4	0.0869564	2	0.0194788	17	0.159619	22	0.209746	5	0.0565769	2	0.018189	46	0.426128
gene1271	6532	26	0.431131	106	1.78001	190	2.97451	1374	9.63697	65	0.439512	2583	17.7344	70	0.570412	56	0.366766	4813	32.1084
gene1273	2208	0	0	0	0	1	0.0463137	0	0	0	0	0	0	1	0.0241067	0	0	3	0.0592068
gene1274	6477	1834	30.6696	1920	32.5155	2131	33.6448	5540	39.1864	4779	32.5887	5208	36.0607	3872	31.8198	5020	33.1571	4523	30.43
gene1275	4190	41	1.05987	39	1.02097	30	0.732177	184	2.01189	185	1.95012	179	1.91592	122	1.54982	250	2.55254	235	2.44401
gene1276	4644	1	0.0233233	1	0.0236195	7	0.15414	22	0.217035	0	0	42	0.405597	5	0.0573079	0	0	33	0.30965
gene1277	1018	156	16.5981	166	17.8864	132	13.2597	362	16.2915	440	19.0901	665	29.2962	385	20.1303	431	18.1124	476	20.3755
gene1278	439	40	9.86911	15	3.74792	41	9.55054	69	7.20086	67	6.74084	69	7.04891	42	5.09239	11	1.07195	41	4.06976
gene1279	881	31	3.81126	21	2.61461	21	2.43754	94	4.88823	93	4.66241	82	4.17422	99	5.9813	70	3.39914	76	3.75913
gene1280	2130	54	2.74597	54	2.78085	62	2.9766	75	1.61317	76	1.57593	111	2.33712	137	3.42356	80	1.60678	95	1.94354
gene1281	4533	1273	30.4176	1146	27.7308	1310	29.5525	2619	26.4697	2648	25.801	2327	23.0223	1900	22.3102	3253	30.7005	2328	22.3793
gene1282	4439	5	0.122002	18	0.444786	20	0.460737	61	0.629571	33	0.328347	68	0.687007	40	0.479636	51	0.491509	40	0.392667
gene1283	5126	218	4.60638	216	4.62209	252	5.02725	696	6.22057	756	6.51399	704	6.1593	949	9.85426	1551	12.9443	1466	12.4625
gene1284	7989	323	4.37918	255	3.50116	358	4.58247	725	4.15763	831	4.59422	653	3.66571	619	4.12415	633	3.38967	668	3.64362
gene1285	3922	358	9.88685	802	22.4301	511	13.3236	2741	32.0185	1212	13.6489	2793	31.9375	1357	18.4166	2456	26.7897	3321	36.8987
gene1287	1415	190	14.5439	168	13.0232	183	13.2252	611	19.7827	527	16.4497	545	17.2734	507	19.0716	653	19.7426	566	17.4305
gene1288	4455	376	9.14161	371	9.13461	419	9.61778	707	7.27062	620	6.14678	618	6.22126	495	5.91417	691	6.63555	699	6.83721
gene1289	1025	1	0.105672	0	0	1	0.0997665	4	0.178787	4	0.172361	9	0.393782	1	0.0519293	2	0.0834743	5	0.212567
gene1290	1288	2327	195.687	2377	202.431	2474	196.423	23307	829.03	18298	627.468	20489	713.415	11186	462.27	24795	823.559	15165	513.069
gene1291	2997	268	9.68569	266	9.73551	295	10.0657	392	5.99238	456	6.72019	430	6.43456	383	6.80219	391	5.58132	366	5.32162
gene1292	2396	321	14.5111	260	11.9028	337	14.3831	422	8.06911	433	7.98187	469	8.77856	355	7.88639	623	11.1237	386	7.02021
gene1293	6405	2979	50.3772	2652	45.417	3041	48.5519	5145	36.8015	5908	40.7404	4905	34.3445	4431	36.823	5440	36.3351	4291	29.1937
gene1295	1843	24	1.41048	17	1.01178	18	0.998748	43	1.06891	71	1.70152	39	0.949023	60	1.73286	86	1.99627	97	2.29348
gene1296	1999	2	0.108368	1	0.054872	3	0.153468	7	0.16043	4	0.0883794	0	0	4	0.106508	7	0.149807	3	0.065397
gene1298	1752	225	13.9101	199	12.459	239	13.9499	571	14.9314	565	14.2435	603	15.4355	473	14.3702	570	13.9183	443	11.0184
gene1300	5698	1016	19.3132	942	18.1339	1009	18.1083	1734	13.942	2159	16.7353	1515	11.9242	1620	15.1331	2027	15.2187	1660	12.6951
gene1301	14253	958	7.28017	960	7.38803	1150	8.25088	984	3.16292	1327	4.11214	1145	3.60277	764	2.85314	728	2.1851	786	2.40307
gene1302	1497	822	59.4747	954	69.9021	950	64.8949	2647	81.0087	2514	74.1732	2200	65.908	2060	73.2457	2534	72.4155	2428	70.6767
gene1303	1756	779	48.0502	676	42.2266	818	47.6362	2028	52.9107	2299	57.8253	1707	43.596	1765	53.5004	2358	57.4468	2036	50.5246
gene1305	1439	4918	370.178	4088	311.612	4878	346.649	4747	151.133	6396	196.314	4362	135.945	4652	172.074	4740	140.917	4881	147.808
gene1306	4580	2	0.0472984	5	0.119748	8	0.178621	23	0.230071	18	0.173584	5	0.0489601	15	0.174326	24	0.224178	25	0.237861
gene1307	2077	98	5.1106	83	4.38334	88	4.33266	274	6.04385	371	7.88935	226	4.87988	205	5.25356	210	4.32543	292	6.12626
gene1308	3175	162	5.52654	124	4.28392	230	7.40786	369	5.32454	416	5.787	669	9.44974	334	5.59937	290	3.90752	476	6.533
gene1309	7158	153	2.31517	220	3.37128	264	3.77156	404	2.58577	554	3.41839	523	3.27678	496	3.6883	314	1.87666	429	2.61165
gene1310	1101	43	4.23022	53	5.28022	70	6.50159	66	2.74635	43	1.72498	55	2.24033	55	2.65896	76	2.95306	70	2.77051
gene1311	3091	688	24.1086	602	21.3629	683	22.5959	1621	24.0261	1555	22.2195	1506	21.8506	1061	18.2706	1885	26.0891	1494	21.0621
gene1312	1303	757	62.9265	622	52.3612	725	56.8987	2981	104.814	2662	90.2334	2504	86.1841	1845	75.3683	3501	114.946	2294	76.7182
gene1313	1646	6	0.394824	7	0.466479	14	0.869775	38	1.05768	27	0.724499	97	2.64289	26	0.840775	44	1.14359	67	1.77376
gene1314	2274	18	0.857362	20	0.964724	20	0.89939	156	3.14292	93	1.80633	92	1.81441	93	2.17685	165	3.10413	145	2.77861
gene1315	9437	577	6.62253	558	6.4858	519	5.62396	311	1.50982	387	1.81126	459	2.1813	253	1.427	378	1.71358	296	1.36681
gene1316	986	18	1.97732	24	2.66992	23	2.38539	45	2.09091	86	3.85235	95	4.321	10	0.539833	38	1.64874	66	2.91687
gene1317	2931	657	24.2791	606	22.6788	641	22.3641	4405	68.8541	3292	49.6075	2533	38.7576	1818	33.0152	3754	54.793	2659	39.5323
gene1318	1480	614	44.9354	589	43.6533	636	43.9445	2050	63.4588	2129	63.5357	2170	65.756	1565	56.2845	2237	64.6623	2071	60.9772
gene1319	924	33	3.86834	26	3.08649	41	4.53754	58	2.87578	47	2.24662	69	3.349	50	2.88028	106	4.90773	94	4.43308
gene1320	1882	407	23.4238	422	24.5955	500	27.1681	1559	37.9513	1137	26.6836	1436	34.2194	789	22.3148	1001	22.7542	1234	28.5723
gene1322	2650	315	12.875	282	11.6726	359	13.8534	1703	29.4421	1446	24.1005	3049	51.5999	1535	30.8318	2363	38.1474	4857	79.8678
gene1323	2709	201	8.03655	235	9.5153	266	10.0411	952	16.1001	938	15.2932	1524	25.2298	901	17.7032	1369	21.6193	2346	37.7371
gene1324	742	123	17.9549	111	16.409	153	21.0861	337	20.8078	314	18.6909	448	27.0777	297	21.3054	388	22.3704	324	19.0279
gene1325	3545	344	10.5105	294	9.09693	389	11.2213	923	11.9285	701	8.73384	1140	14.422	643	9.65453	754	9.09917	1155	14.1976
gene1326	2490	20	0.869987	19	0.836985	51	2.0945	74	1.36155	61	1.08202	80	1.44088	34	0.726802	53	0.910591	55	0.962526
gene1327	2945	326	11.9899	331	12.3284	409	14.2019	776	12.0719	803	12.043	929	14.1471	619	11.1877	835	12.1296	860	12.7251
gene1329	1281	0	0	0	0	0	0	0	0	0	0	0	0	0	0	0	0	0	0
gene1330	3900	77	2.1385	134	3.76881	121	3.1727	366	4.29948	213	2.41223	640	7.35958	210	2.8661	286	3.13724	351	3.92186
gene1331	3282	1808	59.6681	1460	48.7953	1921	59.8546	3653	50.993	3661	49.268	3688	50.3953	3036	49.2379	5582	72.7609	3569	47.3868
gene1332	6192	408	7.13693	282	4.99553	487	8.04279	842	6.2299	894	6.37691	1015	7.35144	659	5.66488	796	5.49957	857	6.03114
gene1334	9963	10	0.108716	9	0.0990868	16	0.164225	41	0.188536	22	0.0975295	26	0.117036	18	0.0961654	11	0.0472334	24	0.104971
gene1335	3372	305	9.79703	275	8.94559	384	11.6453	805	10.9372	870	11.3956	874	11.6242	651	10.2761	727	9.22345	745	9.6276
gene1336	2674	21	0.850629	50	2.05103	36	1.37673	97	1.66192	61	1.00756	179	3.00213	60	1.19434	70	1.11991	128	2.08592
gene1337	2343	24	1.10948	25	1.17039	32	1.39665	106	2.07269	60	1.13105	207	3.96219	103	2.33992	108	1.97196	92	1.71106
gene1338	1028	124	13.065	137	14.6181	148	14.7224	534	23.7984	435	18.6896	571	24.9104	317	16.4136	317	13.1921	339	14.37
gene1339	3618	9	0.269436	13	0.394129	6	0.169587	17	0.215268	12	0.146493	28	0.347078	3	0.0441356	41	0.484799	67	0.806967
gene1340	936	4	0.462878	1	0.117189	1	0.109253	0	0	0	0	11	0.527053	0	0	0	0	0	0
gene1343	4410	820	20.1399	1119	27.8327	1070	24.8115	1598	16.6011	1754	17.5669	1205	12.2542	1492	18.0081	1998	19.3822	2003	19.7921
gene1345	3504	175	5.40949	182	5.69732	153	4.46515	279	3.64787	192	2.42014	203	2.59818	205	3.11405	675	8.24112	293	3.64379
gene1346	4616	231	5.42036	269	6.3922	302	6.69036	722	7.16591	767	7.33894	718	6.97583	539	6.21526	459	4.25396	505	4.76733
gene1349	861	0	0	0	0	0	0	0	0	0	0	0	0	0	0	0	0	0	0
gene1350	1151	0	0	0	0	0	0	0	0	0	0	0	0	0	0	0	0	0	0
gene1352	952	0	0	0	0	0	0	0	0	6	0.278367	0	0	0	0	0	0	0	0
gene1353	912	0	0	0	0	0	0	2	0.10047	0	0	0	0	0	0	0	0	0	0
gene1355	550	0	0	0	0	0	0	0	0	0	0	0	0	0	0	0	0	0	0
gene1357	5408	1	0.0200284	4	0.081131	2	0.0378183	1	0.00847155	7	0.0571696	6	0.0497568	3	0.0295271	5	0.0395531	3	0.0241732
gene1358	1457	0	0	0	0	0	0	0	0	0	0	0	0	0	0	0	0	0	0
gene1362	1481	2311	169.016	1750	129.612	2251	155.428	3448	106.663	4443	132.503	3631	109.953	3867	138.981	4578	132.241	4736	139.35
gene1363	1106	0	0	2	0.198353	2	0.18492	1	0.0414233	4	0.159738	11	0.446041	20	0.962524	3	0.116041	9	0.354598
gene1364	5849	193	3.57403	264	4.95092	272	4.7555	687	5.38115	655	4.9461	459	3.5194	948	8.62707	941	6.88263	581	4.32856
gene1365	3436	1041	32.8156	902	28.795	1022	30.4163	3110	41.4674	2945	37.8561	3002	39.1828	2707	41.9345	3187	39.6804	3115	39.5052
gene1366	1940	4	0.223327	1	0.0565408	1	0.0527117	4	0.0944622	1	0.0227668	5	0.115586	2	0.0548738	4	0.0882074	3	0.0673859
gene1367	888	37	4.51306	28	3.45867	29	3.33959	70	3.61148	91	4.52618	71	3.58577	59	3.53652	26	1.25258	35	1.71753
gene1370	3010	0	0	0	0	1	0.0339736	3	0.045662	0	0	0	0	0	0	0	0	0	0
gene1371	2823	0	0	0	0	0	0	0	0	0	0	0	0	0	0	0	0	0	0
gene1372	876	0	0	0	0	0	0	0	0	0	0	0	0	0	0	0	0	0	0
gene1373	5210	139	2.88974	126	2.65275	169	3.31709	288	2.53253	241	2.04307	265	2.28111	207	2.1148	290	2.38126	230	1.92371
gene1374	3389	0	0	0	0	0	0	0	0	1	0.0130326	17	0.224965	0	0	0	0	6	0.0771488
gene1375	7815	22	0.304913	56	0.786	73	0.955218	261	1.53007	41	0.231717	508	2.91523	35	0.238383	58	0.317501	263	1.46648
gene1376	1934	39	2.18419	21	1.19104	28	1.48051	62	1.46871	68	1.55295	72	1.6696	61	1.67884	62	1.37146	69	1.55468
gene1377	3456	175	5.48462	163	5.17342	148	4.37922	345	4.57346	310	3.96179	347	4.50291	232	3.57315	537	6.64733	331	4.17353
gene1378	2368	275	12.5786	384	17.7874	381	16.4533	832	16.0969	794	14.8096	1010	19.1283	624	14.0262	796	14.3806	764	14.0592
gene1379	7433	567	8.26231	752	11.0973	719	9.89176	3062	18.873	1845	10.9632	3564	21.5036	1569	11.2356	2289	13.1743	2777	16.2803
gene1380	1291	37	3.10426	47	3.99333	46	3.64368	180	6.38772	179	6.12393	178	6.18345	79	3.25715	135	4.47357	153	5.16434
gene1381	4437	920	22.4585	929	22.9662	1012	23.3238	5257	54.2811	3757	37.3986	3600	36.3874	2517	30.1947	4762	45.9142	3795	37.2711
gene1382	4496	1447	34.8598	1395	34.0339	1606	36.5282	4130	42.0846	3466	34.0491	4154	41.436	2929	34.676	4342	41.3152	3669	35.5607
gene1384	6820	841	13.3565	878	14.1213	909	13.6298	1691	11.3595	1628	10.5432	1519	9.98874	1479	11.543	1644	10.3125	1334	8.52356
gene1385	4042	14	0.375158	7	0.189961	28	0.708387	54	0.612065	1	0.0109272	89	0.987486	14	0.184361	0	0	97	1.04574
gene1386	5143	418	8.80323	369	7.86998	493	9.80255	1324	11.7943	938	8.05545	1581	13.7865	798	8.25891	923	7.67771	1228	10.4047
gene1391	2470	69	3.02576	49	2.17602	78	3.22928	183	3.39433	195	3.48691	204	3.704	170	3.66343	158	2.73657	236	4.16356
gene1392	10586	61	0.624137	18	0.186511	46	0.44436	95	0.411142	65	0.271197	64	0.271135	89	0.447502	66	0.266722	102	0.419873
gene1393	4917	301	6.63054	343	7.65169	398	8.27735	1051	9.7927	852	7.6532	861	7.85309	658	7.12299	698	6.07298	737	6.53156
gene1394	3022	708	25.3759	610	22.1411	727	24.6008	3660	55.4864	2599	37.9853	2430	36.062	2348	41.3562	4525	64.0576	3368	48.5654
gene1395	2259	187	8.96619	170	8.25461	213	9.64211	496	10.0592	427	8.34863	371	7.36538	439	10.3439	366	6.93125	393	7.58099
gene1396	15720	208	1.43315	245	1.70953	264	1.71735	458	1.33479	278	0.781081	352	1.00422	521	1.76409	328	0.892623	554	1.5357
gene1397	4915	29	0.639082	61	1.36135	65	1.35238	92	0.857559	107	0.961532	120	1.09495	70	0.758073	63	0.548357	146	1.29443
gene1398	2915	196	7.28282	222	8.35368	243	8.52465	602	9.46145	645	9.77293	610	9.38488	419	7.65089	676	9.92099	591	8.83483
gene1399	3308	203	6.6468	169	5.60383	211	6.52267	391	5.41516	361	4.81998	430	5.82962	339	5.4547	440	5.69028	424	5.58534
gene1400	1715	1	0.0631565	0	0	0	0	15	0.400707	3	0.0772611	4	0.1046	5	0.155182	7	0.174615	2	0.0508177
gene1401	544	106	21.1052	106	21.3733	101	18.9859	285	24.0019	343	27.8483	381	31.4097	240	23.4827	247	19.4243	344	27.5555
gene1402	4161	7214	187.785	6681	176.119	7831	192.455	5753	63.3427	6897	73.2093	8147	87.8087	6844	87.5485	6131	63.0348	6286	65.8303
gene1404	5360	468	9.45722	518	10.6006	584	11.1418	1424	12.1715	1270	10.4651	1583	13.245	1318	13.0884	1228	9.80122	1405	11.4225
gene1407	4281	10	0.25301	11	0.281845	17	0.406081	38	0.406666	48	0.495222	45	0.471416	13	0.161635	43	0.429704	49	0.49877
gene1408	5458	1961	38.9158	1848	37.1392	2104	39.4204	3423	28.7325	3282	26.5588	2955	24.2807	2449	23.8832	3437	26.9397	2834	22.6264
gene1409	4982	8	0.173928	19	0.418325	12	0.246312	90	0.827634	61	0.540791	207	1.86339	30	0.320519	33	0.283372	119	1.04086
gene1413	523	111	22.9881	88	18.4563	99	19.3572	165	14.4538	243	20.5215	226	19.3796	236	24.0186	243	19.877	232	19.3302
gene1414	5577	144	2.79669	170	3.34358	167	3.06214	282	2.31659	198	1.56808	174	1.39922	216	2.06153	244	1.8717	229	1.7893
gene1415	2480	108	4.71688	145	6.41328	107	4.41205	414	7.64801	516	9.18971	325	5.87718	235	5.04374	390	6.72759	302	5.30646
gene1417	3523	7212	221.73	8030	250.015	9157	265.796	25582	332.676	24068	301.739	23087	293.895	17620	266.213	21376	259.574	23836	294.829
gene1418	2886	43	1.61382	29	1.10221	53	1.87797	94	1.49221	143	2.18848	144	2.23771	74	1.36481	97	1.43788	98	1.47972
gene1419	6568	199	3.28173	190	3.1731	262	4.07922	542	3.78065	482	3.24129	493	3.36629	464	3.76029	403	2.62494	303	2.01029
gene1420	1299	1	0.0833822	0	0	1	0.0787226	0	0	0	0	0	0	2	0.0819516	11	0.362268	0	0
gene1421	2055	1	0.0527073	0	0	0	0	2	0.044588	2	0.0429855	0	0	5	0.129507	0	0	0	0
gene1422	10856	1251	12.4816	1200	12.1248	1349	12.7072	2783	11.7447	2251	9.15818	2702	11.1623	1716	8.41364	3321	13.0872	2212	8.87901
gene1423	3568	92	2.79284	80	2.4594	122	3.49658	221	2.8377	203	2.5129	206	2.58928	256	3.81902	197	2.36204	151	1.84417
gene1424	3786	444	12.7024	388	11.2413	524	14.1534	1096	13.2626	1246	14.5359	1045	12.3786	880	12.372	1254	14.1698	774	8.9086
gene1425	2048	325	17.1884	319	17.0854	351	17.5261	1031	23.0637	1011	21.8034	979	21.4383	559	14.5284	1261	26.341	1052	22.3839
gene1426	4569	115	2.72621	52	1.24838	100	2.23814	232	2.3263	162	1.56602	178	1.74717	193	2.2484	263	2.46253	150	1.4306
gene1427	486	0	0	0	0	1	0.210413	0	0	0	0	0	0	0	0	0	0	0	0
gene1428	2059	133	6.99645	104	5.54039	133	6.60547	238	5.29566	325	6.97157	232	5.05323	287	7.41929	286	5.94232	267	5.65073
gene1429	4516	7	0.167891	11	0.267179	10	0.226441	11	0.111593	23	0.224946	96	0.953355	39	0.459671	18	0.170516	24	0.231583
gene1431	2207	27	1.32509	119	5.91437	62	2.87275	538	11.1681	35	0.700437	1118	22.7184	47	1.13353	117	2.26793	291	5.74566
gene1432	1158	0	0	2	0.189446	4	0.353232	31	1.22646	0	0	53	2.0526	0	0	0	0	57	2.14494
gene1433	4097	20	0.528745	3	0.0803191	8	0.199679	12	0.134188	4	0.0431219	61	0.667731	9	0.116927	17	0.177513	11	0.116997
gene1440	618	3	0.525793	9	1.59741	13	2.15111	20	1.48266	18	1.28643	19	1.3788	3	0.258386	7	0.48457	27	1.90381
gene1441	1458	37	2.74869	49	3.6864	61	4.2784	80	2.51381	56	1.69642	126	3.8757	49	1.78885	98	2.87551	147	4.39348
gene1442	1013	2	0.213847	2	0.216563	1	0.100948	0	0	0	0	3	0.132816	0	0	7	0.295621	5	0.215085
gene1444	52708	13903	28.5703	14922	31.0538	14353	27.8468	32677	28.4031	37302	31.2579	35615	30.3036	30327	30.6259	30219	24.5273	28043	23.1845
gene1446	2095	0	0	0	0	5	0.244059	1	0.0218683	0	0	2	0.0428138	2	0.0508139	0	0	0	0
gene1447	3540	126	3.85522	119	3.68729	143	4.13087	376	4.86614	280	3.49348	372	4.71278	269	4.04469	415	5.01524	236	2.90508
gene1448	4593	92	2.16957	101	2.41206	127	2.82759	173	1.72564	159	1.52899	184	1.79663	175	2.02805	144	1.34126	176	1.6698
gene1449	7307	221	3.27594	281	4.21824	266	3.72264	707	4.43282	669	4.04381	811	4.97759	510	3.71507	558	3.26694	647	3.85846
gene1450	4610	230	5.40392	295	7.01915	313	6.94308	931	9.25228	975	9.3413	1161	11.2945	885	10.2183	844	7.83228	902	8.52619
gene1451	3538	9	0.275529	7	0.217022	12	0.346842	105	1.35966	102	1.27334	139	1.76195	48	0.722138	57	0.689229	78	0.960696
gene1452	3997	4	0.108395	5	0.137214	8	0.204675	6	0.0687728	5	0.0552509	15	0.168304	9	0.119852	8	0.0856254	26	0.283458
gene1453	2392	509	23.0483	514	23.5703	549	23.4704	1389	26.6036	1241	22.9147	1644	30.8232	990	22.0298	1186	21.2114	1270	23.1362
gene1454	1853	3	0.175359	4	0.236782	3	0.16556	2	0.0494486	4	0.0953429	0	0	2	0.0574501	0	0	4	0.0940663
gene1455	766	0	0	0	0	0	0	0	0	0	0	0	0	0	0	2	0.111699	0	0
gene1456	1997	59	3.20005	82	4.50401	70	3.5845	185	4.24418	144	3.18484	321	7.20882	116	3.09184	184	3.94173	188	4.10232
gene1457	7589	10	0.142724	30	0.433611	40	0.538994	223	1.34623	22	0.128039	599	3.53981	12	0.0841653	23	0.129655	405	2.32552
gene1458	4600	723	17.024	1022	24.3701	804	17.8734	1163	11.583	1306	12.5398	1863	18.1632	904	10.4604	915	8.50962	838	7.93845
gene1459	2929	9	0.332817	8	0.299595	3	0.10474	18	0.281548	21	0.316668	15	0.229673	11	0.199899	17	0.2483	12	0.17853
gene1460	2302	93	4.37583	73	3.47841	86	3.82034	165	3.28381	188	3.60708	210	4.09121	117	2.70531	232	4.31151	153	2.89625
gene1461	857	153	19.3372	200	25.5984	168	20.0464	598	31.9683	536	27.6241	656	34.3289	330	20.496	496	24.7598	469	23.8474
gene1462	2208	75	3.67912	76	3.77553	123	5.69659	321	6.66048	303	6.06104	294	5.97153	233	5.61686	324	6.27759	299	5.90094
gene1463	7035	4	0.0615855	4	0.0623677	0	0	16	0.104197	21	0.131844	5	0.0318745	13	0.0983594	8	0.0486488	8	0.0495536
gene1464	8354	115	1.49103	41	0.538335	92	1.12616	239	1.3107	250	1.32175	144	0.773046	102	0.649894	59	0.302137	61	0.318189
gene1466	4191	2099	54.2472	1642	42.9753	2397	58.487	4394	48.0333	3185	33.5657	3968	42.4611	3246	41.2256	2595	26.489	3265	33.9481
gene1467	3765	256	7.36474	295	8.5945	285	7.74085	866	10.5379	900	10.558	830	9.88668	581	8.21387	813	9.23788	775	8.96987
gene1468	1267	369	31.5451	273	23.6347	390	31.4772	703	25.4202	851	29.6658	745	26.3704	754	31.6761	788	26.607	739	25.4166
gene1469	12089	594	5.32204	360	3.26645	581	4.91467	1160	4.3961	1370	5.00534	968	3.59106	1016	4.47342	1381	4.88709	1167	4.20659
gene1470	3869	19	0.531909	26	0.73712	21	0.555046	19	0.224986	35	0.399552	108	1.25188	21	0.288906	29	0.320661	59	0.664512
gene1471	5154	2	0.0420308	4	0.0851293	9	0.178569	53	0.47112	2	0.0171391	103	0.896252	12	0.123929	12	0.0996055	60	0.50729
gene1472	2869	412	15.5542	319	12.1962	415	14.792	962	15.3619	1010	15.5487	1108	17.32	937	17.3838	922	13.7482	929	14.1102
gene1473	2085	70	3.63642	82	4.31391	132	6.47406	339	7.44892	174	3.68593	378	8.13061	207	5.28446	223	4.57557	336	7.02235
gene1474	1965	2292	126.338	1748	97.5759	2212	115.115	5935	138.375	5442	122.321	4703	107.337	3736	101.2	5549	120.809	3742	82.9833
gene1477	4301	325	8.18458	367	9.35966	358	8.51182	868	9.24592	992	10.187	1750	18.2476	869	10.7544	916	9.11114	1285	13.0192
gene1478	860	32	4.03027	26	3.31618	23	2.73488	100	5.32723	70	3.59504	47	2.45096	37	2.29002	93	4.62627	58	2.93886
gene1479	1706	3	0.190469	4	0.257184	2	0.119884	8	0.214838	19	0.491902	8	0.210304	7	0.218401	27	0.677067	17	0.434229
gene1480	4435	325	7.93729	367	9.07687	450	10.3759	1106	11.4251	911	9.07253	1315	13.2975	689	8.26917	815	7.86159	979	9.61919
gene1482	2920	303	11.2394	287	10.7811	348	12.1872	791	12.4106	622	9.4083	637	9.78349	614	11.1924	700	10.2556	617	9.20771
gene1483	4508	428	10.2835	291	7.08064	421	9.55008	632	6.42293	776	7.60294	562	5.591	768	9.06805	728	6.90867	608	5.87718
gene1484	3849	230	6.47235	219	6.24108	282	7.49221	710	8.45104	639	7.33258	585	6.81625	509	7.03893	651	7.23569	663	7.50611
gene1495	1703	261	16.6	294	18.9364	270	16.2128	564	15.1727	458	11.8783	637	16.775	459	14.3461	684	17.1826	492	12.5892
gene1499	7194	1269	19.1062	1285	19.5928	1429	20.3128	2934	18.6848	3599	22.0961	2370	14.7746	2579	19.0817	4117	24.4826	2948	17.8569
gene1501	4333	821	20.5228	759	19.214	1056	24.9221	2353	24.879	2419	24.6576	1599	16.55	1482	18.2052	1149	11.3443	1693	17.0262
gene1505	5435	1483	29.5545	1364	27.5282	1637	30.8005	3495	29.461	4020	32.6686	3741	30.8692	3184	31.1824	3154	24.8261	3452	27.6771
gene1507	11981	195	1.76288	186	1.70288	262	2.23623	405	1.54868	378	1.39349	467	1.74808	304	1.35057	410	1.46399	351	1.27663
gene1508	1597	77	5.22238	50	3.43422	93	5.95507	96	2.75401	100	2.76566	141	3.9596	100	3.33297	89	2.38414	114	3.11064
gene1509	6698	841	13.5998	736	12.053	1020	15.5727	975	6.66898	1299	8.56579	1243	8.32268	1361	10.8156	867	5.53759	1018	6.62296
gene1510	3945	718	19.7133	679	18.8793	786	20.3744	1885	21.8909	1817	20.3428	1641	18.6552	1747	23.5712	1782	19.3245	1809	19.9821
gene1511	2451	90	3.97724	110	4.92281	85	3.54637	214	4.00009	185	3.33374	208	3.8059	194	4.21303	224	3.90977	197	3.50245
gene1512	5415	700	14.0017	759	15.3747	877	16.5619	2018	17.0735	1918	15.6442	1697	14.0547	1578	15.5112	1980	15.6428	1861	14.976
gene1513	2300	0	0	0	0	2	0.0889223	9	0.179273	9	0.17283	12	0.233987	2	0.0462848	6	0.111602	10	0.189462
gene1514	4946	104	2.27752	83	1.84072	126	2.6051	143	1.32459	160	1.42879	117	1.06089	118	1.26989	189	1.63476	125	1.1013
gene1515	2442	0	0	0	0	0	0	0	0	0	0	0	0	0	0	0	0	3	0.0535334
gene1516	1845	445	26.1244	404	24.0187	424	23.5006	797	19.7907	859	20.5637	819	19.9079	651	18.7811	773	17.9238	709	16.7455
gene1517	6036	1837	32.9642	2263	41.1243	1844	31.2407	1243	9.43456	1980	14.4884	2799	20.7965	1689	14.8942	1057	7.49156	2994	21.6148
gene1519	7596	455	6.48797	405	5.84835	470	6.32735	1035	6.24245	955	5.55293	910	5.37272	940	6.58687	731	4.11698	1555	8.92061
gene1520	5516	1742	34.2063	1689	33.5868	1888	35.0015	3252	27.0101	3360	26.9041	2682	21.8058	2953	28.4955	3088	23.9497	4581	36.1897
gene1521	2031	1	0.0533301	0	0	2	0.1007	1	0.0225574	6	0.13048	0	0	2	0.0524151	1	0.0210638	3	0.0643666
gene1522	1044	31	3.2162	49	5.14824	39	3.82008	127	5.57318	125	5.28826	78	3.35067	73	3.72185	91	3.72896	89	3.71483
gene1523	1932	170	9.53069	191	10.844	202	10.6919	469	11.1216	452	10.3332	300	6.96388	283	7.79679	361	7.99368	404	9.11221
gene1524	2110	59	3.02867	74	3.84692	99	4.79801	94	2.04101	150	3.13988	98	2.08296	74	1.86675	76	1.54091	101	2.08587
gene1525	6091	803	14.2794	749	13.4883	795	13.3471	1724	12.9673	1604	11.6311	1367	10.0651	1303	11.3866	1540	10.8163	1402	10.0302
gene1526	578	846	158.535	703	133.411	678	119.953	2393	189.677	2080	158.942	2454	190.408	2336	215.12	2247	166.311	1683	126.884
gene1527	7873	575	7.91061	552	7.69064	638	8.28684	1139	6.62801	1101	6.17662	1029	5.86155	1024	6.92303	1097	5.96092	954	5.28029
gene1528	5295	224	4.5821	241	4.99246	255	4.92474	766	6.6277	694	5.78891	674	5.70862	548	5.50873	711	5.74447	778	6.4027
gene1529	4538	495	11.8147	486	11.7472	548	12.3488	2070	20.898	1766	17.1882	2113	20.882	2235	26.215	9895	93.282	3549	34.0793
gene1531	2161	10	0.501219	7	0.35531	17	0.804457	32	0.678414	33	0.67447	67	1.39046	49	1.20692	88	1.74211	128	2.5811
gene1535	3371	816	26.2189	725	23.5908	815	24.7234	965	13.115	1289	16.8888	1249	16.6166	1070	16.8951	1228	15.5843	1323	17.1021
gene1538	6513	965	16.0483	1071	18.0373	1022	16.0464	1752	12.324	2170	14.7157	1935	13.3241	1733	14.163	2159	14.1814	1887	12.6253
gene1539	10150	2231	23.8076	2203	23.8074	2391	24.0892	4712	21.2686	5080	22.1055	4529	20.0112	4500	23.5984	5007	21.1037	4455	19.1263
gene1540	13649	0	0	0	0	0	0	0	0	0	0	0	0	0	0	2	0.00626868	0	0
gene1541	3381	1	0.0320359	2	0.0648856	1	0.0302457	8	0.108404	2	0.0261269	14	0.185704	7	0.110202	5	0.0632662	10	0.128886
gene1542	2867	0	0	0	0	0	0	0	0	0	0	0	0	0	0	0	0	0	0
gene1543	1354	0	0	0	0	0	0	0	0	0	0	0	0	0	0	0	0	0	0
gene1544	2867	0	0	0	0	1	0.0356682	0	0	0	0	2	0.0312853	0	0	0	0	2	0.0303985
gene1545	2845	2	0.076143	1	0.0385551	0	0	5	0.080517	3	0.0465739	10	0.157636	6	0.112255	3	0.0451113	13	0.199118
gene1546	3595	3433	103.433	3345	102.061	3492	99.3308	10894	138.832	10222	125.586	11375	141.902	9472	140.242	14236	169.409	14266	172.923
gene1547	1882	102	5.87033	99	5.77004	80	4.34689	197	4.79564	226	5.30387	295	7.02975	225	6.36355	165	3.75069	221	5.11708
gene1548	3479	451	14.0412	642	20.2416	590	17.3423	1325	17.4486	1095	13.9016	2033	26.2072	1060	16.2177	2952	36.3002	2488	31.1634
gene1550	6009	44	0.793109	44	0.803182	68	1.15722	51	0.388837	32	0.235208	46	0.343315	11	0.0974377	27	0.192224	38	0.275569
gene1552	4146	159	4.15384	175	4.62991	185	4.56301	246	2.71835	237	2.52478	241	2.6069	270	3.46634	291	3.00269	231	2.42791
gene1553	1438	0	0	0	0	0	0	0	0	0	0	0	0	0	0	0	0	0	0
gene1554	1298	0	0	0	0	0	0	0	0	0	0	1	0.0345512	0	0	0	0	2	0.0671436
gene1555	1296	0	0	0	0	0	0	0	0	0	0	0	0	0	0	0	0	1	0.0336236
gene1556	3197	15	0.508196	9	0.30879	17	0.54377	51	0.730848	41	0.566428	23	0.322643	38	0.63267	170	2.27485	92	1.25399
gene1558	897	26	3.13952	20	2.44569	36	4.10411	46	2.34944	97	4.7762	34	1.6999	85	5.04386	48	2.28926	70	3.4006
gene1559	2944	140	5.15077	167	6.22218	173	6.0092	174	2.70777	177	2.65546	183	2.78773	283	5.11664	211	3.06614	238	3.5228
gene1560	5521	0	0	0	0	0	0	4	0.0331927	0	0	0	0	0	0	0	0	0	0
gene1562	1085	0	0	0	0	0	0	0	0	0	0	0	0	0	0	0	0	0	0
gene1565	4935	1120	24.5818	1070	23.7826	1103	22.8558	3614	33.5506	3300	29.5346	2526	22.9553	2329	25.12	2071	17.9531	3131	27.6468
gene1570	7025	453	6.98448	494	7.71337	532	7.74415	913	5.95421	878	5.52016	672	4.29003	597	4.52339	537	3.2702	781	4.84456
gene1571	6152	6282	110.602	5906	105.303	6528	108.511	14756	109.888	15927	114.346	11609	84.6284	13065	113.039	12954	90.0812	9681	68.573
gene1573	4217	97	2.49144	96	2.49707	102	2.47346	381	4.13925	257	2.69174	349	3.71158	207	2.61278	247	2.50576	287	2.9657
gene1574	1463	9	0.666316	7	0.524828	5	0.34949	14	0.438413	11	0.332087	34	1.04225	7	0.254677	14	0.409384	24	0.714852
gene1575	2928	6	0.221954	10	0.374621	0	0	45	0.704111	41	0.618467	49	0.75052	28	0.509007	49	0.715932	39	0.580421
gene1576	9977	63	0.683948	76	0.835559	101	1.03521	509	2.33732	525	2.32414	488	2.1936	472	2.51813	1282	5.49711	623	2.72106
gene1577	1825	2	0.1187	3	0.180311	0	0	108	2.71119	58	1.40368	72	1.76932	57	1.66245	151	3.53965	133	3.17569
gene1578	3787	7	0.20021	3	0.086894	2	0.0540062	226	2.73409	91	1.06133	169	2.00138	226	3.17651	1432	16.1769	262	3.01478
gene1579	5845	14	0.259433	22	0.412859	33	0.577349	61	0.478129	16	0.120904	27	0.207165	26	0.236769	131	0.958812	97	0.723164
gene1580	11761	948	8.73065	1216	11.341	1746	15.1813	4747	18.4916	5227	19.6296	2621	9.99448	2137	9.67157	3994	14.5282	2826	10.4707
gene1581	1268	31	2.64804	19	1.64361	25	2.01618	53	1.91495	50	1.74162	40	1.41475	45	1.88899	41	1.38328	112	3.849
gene1582	5346	593	12.0146	635	13.0289	653	12.4909	1684	14.4315	1697	14.0203	1361	11.4174	1179	11.7387	1333	10.6671	1474	12.0148
gene1583	7357	954	14.0453	835	12.4494	910	12.6488	2175	13.5444	2324	13.9521	1968	11.9967	1958	14.166	2513	14.613	1975	11.6981
gene1584	2203	120	5.89996	124	6.17406	125	5.80235	292	6.07251	326	6.53592	254	5.17079	214	5.17054	256	4.97132	294	5.81543
gene1590	6865	969	15.2885	831	13.2777	1436	21.3906	2114	14.108	2719	17.4933	2111	13.7907	1653	12.8165	2112	13.1613	2285	14.5042
gene1591	4246	1835	46.81	1691	43.6845	1933	46.5544	3644	39.3186	4681	48.6925	3678	38.848	3464	43.4245	3218	32.423	4028	41.3389
gene1592	6042	543	9.73423	491	8.91383	611	10.3412	955	7.2414	1131	8.26772	1246	9.24857	1108	9.76103	965	6.83271	1184	8.53926
gene1593	13930	506	3.93443	629	4.95294	646	4.74231	1092	3.59146	1012	3.20873	1201	3.8666	1428	5.45649	1265	3.88496	1264	3.95408
gene1594	6565	262	4.32264	351	5.86457	373	5.81009	662	4.6198	976	6.56627	782	5.34207	703	5.69977	1336	8.70599	761	5.05125
gene1599	14167	11	0.0841002	16	0.123881	19	0.137146	45	0.145524	46	0.143411	12	0.0379875	3	0.0112715	35	0.105691	34	0.10458
gene1600	1381	39	3.05882	53	4.20965	69	5.10933	198	6.56858	189	6.04466	285	9.25526	132	5.08764	77	2.3853	265	8.36183
gene1601	9893	2306	25.2472	2611	28.9496	2689	27.7953	5685	26.3271	5763	25.7291	6208	28.1424	5522	29.7102	4793	20.7265	5822	25.6445
gene1602	3315	76	2.4832	73	2.41548	90	2.77631	214	2.95754	234	3.11771	252	3.40922	241	3.86964	209	2.69718	202	2.65532
gene1603	3575	0	0	2	0.0613646	1	0.0286044	2	0.0256303	8	0.0988366	0	0	1	0.0148888	0	0	4	0.0487566
gene1605	3390	755	24.1229	854	27.6326	940	28.3555	1999	27.0155	2320	30.2268	1979	26.1808	1790	28.1054	2211	27.902	2200	28.2795
gene1606	770	203	28.5554	187	26.6388	202	26.8268	583	34.6879	490	28.1066	447	26.0348	383	26.4755	438	24.3349	578	32.7104
gene1607	5442	1977	39.3487	2104	42.4083	2050	38.5216	5665	47.6915	5423	44.0134	4964	40.9082	4024	39.3583	4531	35.619	4889	39.1481
gene1610	3486	536	16.654	431	13.5617	489	14.3447	2584	33.9598	1864	23.6169	1613	20.7513	1986	30.3241	2469	30.2998	2211	27.6383
gene1611	2310	2996	140.479	3212	152.52	4604	203.813	5608	111.223	10726	205.083	4463	86.6468	6246	143.922	6815	126.212	9161	172.815
gene1612	1859	142	8.27354	97	5.72342	146	8.03123	263	6.48151	363	8.62444	309	7.45447	256	7.32988	248	5.70715	386	9.0481
gene1613	14741	1345	9.88275	1292	9.61389	1346	9.33742	2468	7.6704	2706	8.10783	2353	7.15867	2115	7.63695	2513	7.2931	2320	6.8582
gene1614	19635	60	0.330981	92	0.51395	86	0.447895	94	0.219329	163	0.366657	76	0.173588	94	0.25482	96	0.209164	83	0.184203
gene1615	1559	0	0	1	0.0703587	0	0	0	0	0	0	0	0	0	0	0	0	1	0.0279514
gene1616	4971	22	0.479359	10	0.220658	29	0.596572	28	0.258056	76	0.675264	57	0.514243	37	0.396182	40	0.344241	65	0.569795
gene1617	3834	2888	81.5882	2843	81.337	2859	76.2554	4956	59.2214	6245	71.9422	3713	43.432	4360	60.53	4023	44.8895	3661	41.6099
gene1619	2141	65	3.28836	56	2.86903	75	3.58223	144	3.08138	189	3.89896	199	4.16844	165	4.10208	196	3.91639	197	4.00958
gene1622	1166	18	1.67208	20	1.88146	19	1.66634	49	1.9253	20	0.757591	27	1.03849	29	1.32384	69	2.53161	82	3.06454
gene1624	2731	45	1.78473	34	1.36559	37	1.38544	46	0.771678	82	1.32616	42	0.689708	25	0.487253	23	0.36029	41	0.654201
gene1627	6335	338	5.779	287	4.96934	400	6.45687	740	5.35162	810	5.64732	1035	7.32708	433	3.63813	779	5.26063	992	6.82361
gene1628	9347	55	0.637342	30	0.352057	69	0.754893	114	0.558769	68	0.321322	89	0.427027	81	0.461264	204	0.933694	66	0.307695
gene1629	6721	1054	16.9859	1327	21.6571	1165	17.7256	1365	9.30462	1322	8.68763	1706	11.3837	912	7.22266	1700	10.8209	1246	8.07855
gene1630	5421	444	8.87127	611	12.363	581	10.9599	1643	13.8854	2098	17.0934	2318	19.1766	1217	11.9494	1984	15.657	1829	14.7022
gene1631	3843	212	5.97514	160	4.56681	187	4.97599	985	11.7426	846	9.72307	1049	12.2417	491	6.80061	1435	15.9745	1036	11.7473
gene1633	1740	196	12.2008	221	13.9318	199	11.6953	529	13.9286	410	10.4073	626	16.1348	362	11.0738	467	11.4819	348	8.71524
gene1634	3321	277	9.03427	283	9.34719	344	10.5925	647	8.92555	697	9.26974	716	9.669	473	7.58104	655	8.4376	558	7.32175
gene1636	14406	1227	9.22536	1401	10.6674	1371	9.73201	1547	4.91979	1806	5.53704	2166	6.74299	1729	6.38834	1637	4.86129	1752	5.29956
gene1638	1341	144	11.631	137	11.2061	172	13.1162	393	13.4265	386	12.7134	368	12.3071	381	15.1228	387	12.3461	418	13.583
gene1639	1266	0	0	0	0	0	0	0	0	0	0	0	0	0	0	0	0	0	0
gene1640	5761	364	6.84362	274	5.21695	332	5.89317	715	5.68601	996	7.63599	782	6.0876	748	6.91099	1682	12.4904	1210	9.15244
gene1642	15062	89	0.640014	86	0.626296	80	0.543145	198	0.602258	183	0.536626	201	0.598482	174	0.614898	320	0.908896	186	0.538121
gene1643	4839	246	5.50632	311	7.04966	323	6.82583	765	7.24279	824	7.52099	761	7.05288	838	9.21775	660	5.83492	789	7.10511
gene1644	2477	0	0	0	0	0	0	0	0	0	0	0	0	0	0	0	0	0	0
gene1647	6927	28	0.43782	3	0.047505	27	0.398591	236	1.56087	100	0.637615	39	0.252497	22	0.16905	94	0.580536	20	0.125815
gene1650	5516	0	0	0	0	0	0	0	0	0	0	0	0	0	0	0	0	0	0
gene1651	2399	277	12.5064	317	14.4941	366	15.6013	768	14.6666	882	16.2384	903	16.8809	801	17.7721	836	14.9081	824	14.9674
gene1652	7001	740	11.4486	888	13.9129	820	11.9774	597	3.90674	774	4.88298	716	4.58659	599	4.55411	662	4.04524	693	4.31343
gene1654	9393	4	0.0461252	7	0.0817443	10	0.108869	6	0.0292649	5	0.0235109	11	0.0525201	18	0.102001	14	0.0637632	17	0.0788667
gene1660	4356	276	6.86283	264	6.64783	305	7.16013	822	8.64537	711	7.20917	665	6.84654	568	6.9406	633	6.21674	663	6.63247
gene1665	7300	709	10.5198	568	8.53472	805	11.2767	1012	6.35122	1147	6.93976	931	5.71958	988	7.20395	883	5.17469	980	5.84996
gene1666	1828	154	9.12487	359	21.5418	138	7.7199	258	6.46611	32	0.773174	533	13.0764	41	1.19383	111	2.59773	206	4.91067
gene1667	14318	448	3.38905	521	3.99134	455	3.24966	1038	3.32135	1007	3.10635	1814	5.68188	1010	3.7547	1151	3.43906	1330	4.0478
gene1670	768	0	0	0	0	0	0	0	0	0	0	0	0	0	0	0	0	0	0
gene1671	1907	50	2.83989	34	1.95565	20	1.07248	148	3.55558	180	4.16894	198	4.65642	113	3.15402	224	5.02509	236	5.39275
gene1672	3224	102	3.42679	95	3.23216	69	2.18858	197	2.79944	266	3.6441	437	6.07888	301	4.96945	211	2.79985	325	4.39276
gene1673	4386	236	5.82808	232	5.80207	345	8.04376	787	8.22064	663	6.6765	898	9.18217	559	6.7839	742	7.23739	748	7.4316
gene1674	4194	250	6.45645	201	5.25692	289	7.04658	666	7.27521	610	6.42399	524	5.60325	434	5.50805	556	5.67144	647	6.72241
gene1675	2265	93	4.44731	61	2.9541	83	3.7473	728	14.7253	475	9.26252	438	8.67248	459	10.7865	1395	26.3483	639	12.2937
gene1678	9786	1588	17.5763	1523	17.071	1866	19.4991	4550	21.3013	5003	22.5803	4606	21.1084	3676	19.9943	4343	18.9859	4954	22.0597
gene1682	4914	1107	24.4003	956	21.3396	1141	23.7443	2303	21.4713	2815	25.3015	2179	19.8866	3074	33.297	3780	32.9081	6589	58.4297
gene1686	6086	388	6.90529	653	11.7691	389	6.53621	1286	9.68075	1025	7.43867	1470	10.8324	823	7.19788	1623	11.4086	1204	8.62073
gene1687	1904	272	15.4733	268	15.4394	250	13.4271	704	16.9397	666	15.4494	850	20.0212	997	27.8718	1004	22.5587	1209	27.67
gene1689	1513	1	0.0715885	1	0.0724978	3	0.202764	0	0	2	0.0583841	8	0.237131	0	0	0	0	6	0.172807
gene1691	4367	0	0	0	0	0	0	0	0	0	0	0	0	0	0	0	0	0	0
gene1694	2790	0	0	7	0.275206	0	0	11	0.180629	0	0	2	0.0321487	0	0	0	0	3	0.0468561
gene1695	8952	19	0.229888	41	0.502374	9	0.102809	42	0.214946	64	0.315765	80	0.400781	6	0.0356753	17	0.081241	40	0.19471
gene1696	3432	17	0.536518	33	1.0547	35	1.04287	22	0.293681	57	0.733553	57	0.744843	7	0.108564	62	0.772843	44	0.558669
gene1699	2311	0	0	0	0	1	0.0442495	2	0.0396488	0	0	26	0.504558	17	0.391548	11	0.203629	12	0.226272
gene1702	1233	76	6.67625	97	8.62923	118	9.7865	224	8.32309	191	6.84186	222	8.07472	235	10.1447	199	6.90457	211	7.45708
gene1703	2328	750	34.8948	740	34.8668	694	30.4849	1586	31.2119	1948	36.9581	1507	29.0314	1640	37.4971	1292	23.7425	1982	37.0997
gene1704	907	251	29.9743	270	32.6528	252	28.412	868	43.8442	784	38.1779	1005	49.6931	652	38.2628	741	34.9508	907	43.5762
gene1705	4343	1371	34.1924	1192	30.1058	1360	32.0227	3352	35.3601	3297	33.5299	2968	30.6487	3117	38.2018	3231	31.8269	3259	32.6997
gene1706	3106	4988	173.943	5494	194.022	5693	187.434	10749	158.55	12276	174.566	12084	174.48	8267	141.672	10556	145.393	11444	160.556
gene1707	3197	242	8.19889	261	8.95492	248	7.93264	968	13.8718	995	13.7462	754	10.5771	616	10.2559	519	6.94499	855	11.6539
gene1708	4139	1299	33.9935	1201	31.8281	1550	38.2953	4129	45.7035	3068	32.7389	3994	43.2763	2718	34.9535	5061	52.3103	3454	36.3644
gene1709	9693	199	2.22371	357	4.03993	263	2.77464	639	3.02025	853	3.88682	1479	6.84301	945	5.18932	892	3.93689	1529	6.87383
gene1713	1046	38	3.9349	33	3.46056	74	7.2345	180	7.88389	134	5.65818	305	13.0769	143	7.27681	227	9.28412	262	10.9149
gene1714	6351	986	16.8158	875	15.1123	1052	16.9388	2703	19.4986	2740	19.0551	2396	16.9193	2299	19.2679	2792	18.807	2691	18.4638
gene1715	1736	71	4.42987	84	5.30754	86	5.06591	166	4.38085	173	4.40149	163	4.2109	119	3.64866	187	4.60828	221	5.54743
gene1716	2901	383	14.2999	319	12.0616	434	15.2986	623	9.83875	651	9.91144	667	10.3114	749	13.7427	945	13.9358	1193	17.9202
gene1717	1979	601	32.8936	496	27.4916	593	30.642	1653	38.2672	1647	36.758	1552	35.1709	1243	33.432	1667	36.036	1655	36.4419
gene1718	2578	3	0.126044	18	0.765867	13	0.515667	20	0.355424	13	0.222722	7	0.121773	17	0.350996	15	0.248917	13	0.21974
gene1721	5638	5866	112.694	4953	96.3622	7830	142.019	10394	84.4612	13509	105.828	7482	59.5155	11217	105.898	14266	108.249	10985	84.9033
gene1723	3343	143	4.63321	182	5.97171	134	4.09899	75	1.02784	259	3.4219	133	1.78424	107	1.70366	57	0.729433	133	1.73366
gene1724	9249	0	0	0	0	0	0	0	0	0	0	0	0	0	0	0	0	0	0
gene1725	2842	2	0.0762234	0	0	0	0	0	0	0	0	0	0	0	0	0	0	0	0
gene1726	8896	1272	15.4873	1553	19.1487	1360	15.6334	3563	18.3494	3459	17.1735	2762	13.9241	1735	10.381	3359	16.1533	1577	7.72478
gene1727	666	382	62.1257	408	67.1969	460	70.6305	815	56.0639	815	54.0489	981	66.059	605	48.3524	846	54.3429	1052	68.8321
gene1728	5173	932	19.5144	975	20.6741	1009	19.9461	1024	9.06896	1123	9.58828	1097	9.51046	1108	11.4008	1219	10.0811	1082	9.11453
gene1729	5104	776	16.4677	732	15.7313	904	18.112	1096	9.83784	1126	9.74387	1130	9.92899	1245	12.9836	1605	13.4527	1019	8.69987
gene1733	2047	63	3.33354	67	3.59022	107	5.34533	140	3.13336	108	2.33029	133	2.91388	79	2.05421	121	2.5288	74	1.5753
gene1735	7855	552	7.61159	473	6.60509	680	8.85261	1509	8.80122	1653	9.29459	1436	8.19871	1171	7.93501	1812	9.86867	1444	8.0107
gene1736	1640	202	13.341	210	14.0456	221	13.7802	848	23.6893	822	22.1377	1111	30.3814	828	26.8734	1422	37.0939	1151	30.5831
gene1737	1239	61	5.33262	57	5.04623	61	5.03463	133	4.9179	148	5.27587	186	6.73254	176	7.56098	64	2.20981	167	5.87347
gene1738	7228	1072	16.0642	1028	15.6005	1207	17.0765	2400	15.2122	2105	12.8629	2273	14.1032	2081	15.3246	2207	13.0626	2672	16.109
gene1739	4318	1030	25.8367	924	23.4722	1091	25.8375	1933	20.5092	2253	23.0453	1836	19.069	1743	21.4858	1867	18.4973	1982	20.0019
gene1740	4346	0	0	0	0	0	0	0	0	0	0	0	0	0	0	0	0	0	0
gene1741	1569	0	0	0	0	0	0	0	0	0	0	4	0.114334	0	0	5	0.136331	0	0
gene1742	1839	755	44.468	822	49.0291	733	40.7597	2274	56.6511	1974	47.4099	1674	40.8236	2066	59.7978	3193	74.2786	2156	51.0877
gene1743	1762	291	17.8883	255	15.8744	324	18.8039	1449	37.6758	1112	27.8742	1205	30.6703	1015	30.6617	2439	59.2178	1928	47.6816
gene1744	3133	568	19.6368	426	14.9146	500	16.3199	2154	31.4982	1737	24.4874	1659	23.7478	1308	22.222	2211	30.1908	2197	30.5576
gene1745	2195	974	48.0625	898	44.8751	811	37.7829	3070	64.0772	2837	57.0858	2626	53.6534	2322	56.3072	3737	72.8342	2907	57.7112
gene1746	2145	740	37.3669	777	39.7335	904	43.0973	2064	44.0841	2356	48.5123	1839	38.4496	1983	49.2076	3419	68.1897	2851	57.9188
gene1747	1669	21	1.36284	35	2.30025	57	3.49243	68	1.8666	71	1.87891	56	1.50477	68	2.16865	46	1.17909	40	1.04437
gene1748	3666	3	0.0886362	1	0.0299207	2	0.0557887	4	0.0499882	1	0.0120479	0	0	8	0.116154	8	0.0933564	4	0.0475463
gene1749	4056	217	5.79488	213	5.7603	212	5.34499	594	6.70947	575	6.26143	694	7.6736	521	6.83717	564	5.94878	691	7.42385
gene1750	13787	9703	76.2287	8955	71.2458	10161	75.366	19578	65.0576	20488	65.6347	19290	62.748	15551	60.0378	20718	64.2872	18440	58.2828
gene1751	5204	43	0.89498	26	0.548024	45	0.884268	68	0.598648	59	0.500747	58	0.499837	35	0.357987	71	0.58367	57	0.477295
gene1752	2168	177	8.84293	203	10.2707	213	10.0468	584	12.3411	444	9.04539	684	14.1493	373	9.15769	611	12.0567	530	10.6529
gene1753	7644	1557	22.0623	1537	22.0555	1531	20.4816	3107	18.6217	3246	18.7556	3248	19.056	2649	18.4458	3221	18.0267	3096	17.6494
gene1754	830	485	63.2916	348	45.9901	422	51.9928	866	47.8013	1033	54.97	1107	59.8146	866	55.5362	995	51.2852	933	48.9838
gene1756	1876	327	18.8798	278	16.2546	258	14.0636	372	9.08469	396	9.32322	418	9.99265	256	7.26346	335	7.63939	259	6.01612
gene1759	4530	47	1.12378	17	0.411637	22	0.49663	70	0.707945	74	0.721501	80	0.792007	52	0.611001	85	0.802726	58	0.557929
gene1762	835	15	1.94575	15	1.97046	22	2.69429	37	2.03009	34	1.79844	43	2.30951	28	1.78488	29	1.48579	23	1.2003
gene1763	1357	0	0	0	0	0	0	0	0	0	0	0	0	0	0	0	0	0	0
gene1765	5970	1	0.018143	2	0.0367468	6	0.102775	8	0.0613925	1	0.00739826	7	0.0525849	3	0.0267475	3	0.0214978	4	0.0291968
gene1766	3771	486	13.9592	395	11.4896	550	14.9147	1268	15.405	987	11.5602	1312	15.6032	1158	16.3451	1343	15.2358	1435	16.5823
gene1767	3947	8	0.219536	34	0.944877	35	0.906796	188	2.18218	16	0.179043	517	5.87436	6	0.0809134	4	0.043355	344	3.79787
gene1769	7354	632	9.30842	490	7.30863	570	7.92611	1058	6.59116	966	5.80173	1128	6.87896	504	3.6479	1184	6.88771	1163	6.89137
gene1772	2806	26	1.00362	34	1.32909	34	1.23908	112	1.82865	64	1.00739	155	2.47732	80	1.51754	100	1.52461	113	1.75485
gene1773	1805	297	17.8222	395	24.004	407	23.0582	1080	27.4124	1058	25.8888	1367	33.9648	758	22.3526	864	20.4778	998	24.0937
gene1776	5976	2290	41.5057	2444	44.8595	2901	49.6416	4958	38.0098	6193	45.7714	4324	32.4498	6856	61.0656	7144	51.142	8468	61.7475
gene1777	6482	285	4.76232	243	4.11207	355	5.60052	536	3.7884	399	2.71874	475	3.28641	354	2.9069	506	3.33955	366	2.46049
gene1778	3250	0	0	0	0	0	0	0	0	0	0	1	0.0137992	0	0	0	0	0	0
gene1779	1526	0	0	0	0	0	0	0	0	0	0	0	0	0	0	0	0	0	0
gene1780	7488	9	0.130184	15	0.21973	4	0.0546264	35	0.214142	14	0.0825783	48	0.287483	53	0.376744	17	0.0971247	57	0.33171
gene1781	6834	987	15.6432	1001	16.0666	1192	17.8365	2884	19.3339	2607	16.8488	2336	15.3298	3074	23.9423	4237	26.5235	4349	27.7309
gene1783	3197	0	0	0	0	1	0.0319864	11	0.157634	1	0.0138153	12	0.168336	36	0.599372	13	0.173959	55	0.749669
gene1784	1120	40	3.86834	49	4.7989	36	3.28695	186	7.60842	103	4.06184	137	5.4858	109	5.18018	174	6.64627	116	4.51325
gene1785	8029	2235	30.1508	2120	28.9626	2393	30.4782	3462	19.7545	3365	18.5109	3341	18.6618	3608	23.9189	3432	18.2866	3945	21.4109
gene1786	3554	376	11.4592	413	12.7467	390	11.2216	1116	14.3862	1027	12.7631	1095	13.8176	949	14.213	1062	12.7836	1022	12.5309
gene1787	2278	820	38.989	741	35.6803	812	36.4511	1178	23.6914	1580	30.6342	1089	21.4393	1300	30.3757	1429	26.8365	1295	24.7722
gene1788	7975	11	0.149398	92	1.26538	69	0.884763	111	0.637664	49	0.271374	77	0.43301	38	0.253623	37	0.19848	96	0.524554
gene1789	3879	166	4.63522	133	3.76093	142	3.74349	586	6.92114	436	4.96444	376	4.34716	777	10.662	993	10.9516	602	6.76279
gene1790	9712	2382	26.5653	1995	22.5319	2383	25.0914	3324	15.6802	4415	20.0782	2405	11.1056	4110	22.5253	3381	14.893	3067	13.7611
gene1792	618	6	1.05159	4	0.709962	5	0.827352	7	0.518931	23	1.64378	4	0.290275	48	4.13418	8	0.553794	12	0.84614
gene1793	1916	781	44.1507	869	49.7494	936	49.9562	3038	72.6427	3106	71.5994	2739	64.1112	2332	64.7843	3664	81.81	2461	55.9713
gene1794	2412	193	8.66687	160	7.27623	212	8.98809	440	8.35748	449	8.22191	413	7.6791	311	6.86309	323	5.72891	486	8.78028
gene1795	7891	3009	41.3021	2630	36.5584	2934	38.0222	5409	31.404	6186	34.6243	5391	30.639	5667	38.2259	6183	33.5208	5694	31.4438
gene1796	1448	404	30.22	456	34.543	444	31.3562	885	28.0011	967	29.4959	762	23.6006	913	33.5613	1024	30.2537	990	29.7931
gene1797	1992	225	12.2342	267	14.7023	311	15.9654	639	14.6964	756	16.7624	566	12.7428	590	15.7652	563	12.0911	645	14.1098
gene1798	5692	3	0.0570872	22	0.423957	19	0.341348	37	0.297808	28	0.217269	88	0.693354	29	0.271187	16	0.120255	53	0.405752
gene1799	1216	2	0.178147	5	0.451024	2	0.168192	3	0.113028	18	0.653796	5	0.184405	4	0.175091	9	0.316633	2	0.0716714
gene1800	5931	470	8.58326	362	6.6949	346	5.96564	682	5.26813	1496	11.1406	693	5.24014	389	3.49107	652	4.70291	434	3.18868
gene1802	2694	24	0.96493	58	2.36153	60	2.27752	157	2.66994	116	1.9018	238	3.96202	100	1.97578	121	1.92147	193	3.12183
gene1803	466	1	0.232432	7	1.64769	4	0.877774	6	0.589882	7	0.663462	9	0.866152	0	0	3	0.275411	3	0.280533
gene1804	6892	36	0.56577	25	0.397886	16	0.237401	36	0.239308	44	0.281975	65	0.422966	14	0.108123	12	0.0744874	88	0.5564
gene1805	8597	638	8.03815	573	7.31091	762	9.06393	1451	7.73251	1208	6.20617	2998	15.6395	801	4.95932	1366	6.79752	1658	8.40402
gene1806	2473	55	2.40891	98	4.34676	122	5.0448	115	2.13046	83	1.48237	160	2.90157	115	2.4752	118	2.04129	98	1.72684
gene1807	2487	202	8.79747	371	16.363	482	19.8189	955	17.5925	1364	24.2238	2064	37.2196	2234	47.8128	2850	49.0248	12341	216.234
gene1808	3394	130	4.14872	218	7.04544	174	5.24259	476	6.42532	288	3.74787	874	11.5488	493	7.73164	423	5.33182	581	7.45957
gene1812	3551	696	21.2296	702	21.6845	754	21.7135	2306	29.7515	2496	31.0454	1948	24.6023	2159	32.3622	2198	26.4803	1865	22.8864
gene1814	5784	622	11.6478	594	11.2648	613	10.8378	1047	8.29312	1194	9.11758	929	7.20319	1022	9.40501	1194	8.83126	951	7.16476
gene1815	6322	1371	23.489	1272	22.0697	1774	28.6951	3214	23.2912	4398	30.7259	3128	22.1896	3211	27.0347	2658	17.9865	2575	17.7489
gene1816	14653	1219	9.01072	1361	10.1881	1478	10.3147	2570	8.03538	2656	8.00581	2822	8.6371	2283	8.29308	3262	9.52366	3034	9.02274
gene1817	6996	1	0.0154822	2	0.0313577	1	0.014617	20	0.130972	0	0	38	0.243597	6	0.0456497	3	0.018345	31	0.193091
gene1818	585	0	0	1	0.187503	0	0	5	0.391574	0	0	13	0.996609	0	0	0	0	15	1.11734
gene1819	1862	0	0	0	0	1	0.0549198	22	0.541306	0	0	88	2.11953	6	0.171517	0	0	122	2.85515
gene1820	9168	891	10.5265	581	6.95129	1032	11.511	2169	10.8389	2346	11.302	1721	8.41867	1219	7.07727	2955	13.7889	1491	7.08684
gene1821	656	22	3.63246	113	18.8946	50	7.79426	193	13.4789	108	7.27149	179	12.2373	10	0.811396	68	4.43457	41	2.72351
gene1822	4969	0	0	0	0	0	0	0	0	0	0	0	0	1	0.0107119	0	0	1	0.00876961
gene1823	8721	99	1.22956	82	1.03136	135	1.58298	309	1.62327	245	1.2408	165	0.848506	224	1.36716	314	1.54032	342	1.70887
gene1824	1212	1	0.0893675	6	0.543016	10	0.843735	31	1.17181	0	0	69	2.55319	1	0.0439171	0	0	31	1.11457
gene1825	8948	176	2.13044	164	2.0104	158	1.80568	464	2.3757	455	2.24589	904	4.53085	425	2.52813	555	2.65347	669	3.25799
gene1826	6066	67	1.19634	53	0.958379	57	0.960906	307	2.31865	277	2.01688	245	1.81134	406	3.56254	243	1.71376	267	1.91804
gene1827	3356	143	4.61526	132	4.31435	150	4.57065	308	4.20464	295	3.88243	280	3.74174	212	3.36241	408	5.20098	328	4.25894
gene1828	1453	128	9.54172	128	9.66291	175	12.3163	306	9.64841	331	10.0616	336	10.3708	321	11.7591	306	9.00954	320	9.59696
gene1829	11562	1407	13.1809	1232	11.688	1643	14.5316	2898	11.4833	2815	10.7535	2510	9.73595	2654	12.2181	2872	10.6267	2683	10.112
gene1831	3788	1	0.0285938	0	0	1	0.026996	6	0.0725673	0	0	3	0.035518	0	0	2	0.0225874	4	0.046015
gene1832	5791	568	10.6237	550	10.4177	909	16.0516	1199	9.48561	1140	8.69471	2034	15.752	787	7.23365	1295	9.56672	772	5.80916
gene1833	3600	1205	36.2549	1029	31.3528	1205	34.2289	1862	23.6961	1757	21.5562	1777	22.1372	1750	25.8745	1732	20.5822	1646	19.924
gene1835	1436	1	0.0754272	0	0	1	0.0712122	2	0.063808	3	0.0922721	2	0.0624616	0	0	0	0	0	0
gene1840	5069	1629	34.8082	1142	24.712	1491	30.079	4962	44.8471	3734	32.5354	3551	31.4171	5972	62.7096	7655	64.6055	6507	55.9381
gene1843	3225	36	1.20908	61	2.07474	46	1.4586	77	1.09386	73	0.999762	62	0.862183	60	0.99028	70	0.928571	63	0.851256
gene1844	5102	656	13.9266	493	10.5991	623	12.4869	1471	13.2091	1412	12.2236	1507	13.2468	1244	12.9783	1862	15.613	1598	13.6485
gene1845	7276	2168	32.2737	2472	37.2666	2038	28.6431	12758	80.3322	8452	51.3063	17357	106.984	12108	88.576	18366	107.986	25981	155.601
gene1847	8407	829	10.6806	683	8.91135	712	8.66059	1662	9.05711	1658	8.71058	2344	12.5041	1422	9.00316	1231	6.26417	1711	8.86867
gene1848	6053	1298	23.2266	1211	21.9451	1347	22.7565	3504	26.5212	3586	26.1664	3492	25.8727	2729	23.9977	3273	23.1325	3668	26.4063
gene1849	3629	109	3.25328	86	2.59941	99	2.7897	164	2.07041	185	2.25159	129	1.59419	131	1.92141	229	2.69957	222	2.66572
gene1850	1731	299	18.7093	310	19.6439	298	17.6047	728	19.2679	648	16.5341	866	22.4367	589	18.1115	635	15.6936	798	20.0889
gene1851	3375	22	0.706043	17	0.552508	17	0.515091	122	1.6561	108	1.41336	107	1.42183	76	1.19861	151	1.91403	98	1.26532
gene1852	1260	140	12.0348	111	9.66309	86	6.9797	467	16.9803	400	14.0215	533	18.9712	407	17.1933	829	28.1469	483	16.7042
gene1854	1721	18	1.13285	29	1.84834	29	1.72316	38	1.01159	17	0.436286	71	1.85018	60	1.8557	118	2.93324	203	5.14002
gene1855	1379	1	0.0785449	1	0.0795425	3	0.222467	5	0.166114	1	0.0320287	12	0.39026	0	0	5	0.155115	0	0
gene1861	2056	633	33.3475	429	22.8875	568	28.251	995	22.1717	1280	27.4973	779	16.9923	751	19.4426	538	11.1945	769	16.2987
gene1862	9434	3587	41.183	4053	47.1242	4047	43.8678	7680	37.2962	8428	39.4577	7498	35.644	7437	41.9603	8315	37.7062	7047	32.5505
gene1864	2989	138	5.00075	135	4.95418	134	4.58445	331	5.07343	386	5.70381	309	4.63628	221	3.93553	353	5.05237	291	4.24245
gene1865	2527	1	0.0428625	8	0.347255	4	0.161869	63	1.14218	3	0.0524348	168	2.98155	6	0.126381	3	0.0507882	121	2.08655
gene1866	1997	24	1.30171	22	1.20839	23	1.17776	73	1.67473	61	1.34914	59	1.32499	91	2.42549	50	1.07112	35	0.763729
gene1867	6152	265	4.66565	240	4.27916	140	2.32713	505	3.76075	601	4.31481	656	4.78217	674	5.8315	504	3.50478	560	3.96662
gene1868	2877	2039	76.7644	1988	75.7949	1941	68.9913	3716	59.1746	4896	75.1632	2760	43.0236	3268	60.4615	2919	43.4051	3042	46.0754
gene1869	3406	0	0	0	0	0	0	0	0	0	0	0	0	0	0	0	0	0	0
gene1874	4557	1503	35.7242	1477	35.5521	1812	40.6619	2903	29.1855	3694	35.8032	3606	35.4882	3626	42.3531	3476	32.6323	3758	35.9358
gene1875	8128	25	0.333149	15	0.202428	18	0.226463	11	0.0620024	26	0.141284	9	0.0496588	50	0.327433	30	0.157901	41	0.219811
gene1876	4463	157	3.81026	109	2.67894	154	3.5286	241	2.47394	284	2.81057	243	2.44184	195	2.32565	145	1.38991	190	1.85514
gene1877	16156	379	2.5409	282	1.9146	476	3.01288	594	1.68443	712	1.94648	559	1.55173	577	1.90098	693	1.83504	861	2.3223
gene1878	4530	12978	310.307	12969	314.031	13903	313.848	29303	296.356	32141	313.375	28442	281.578	36984	434.562	35457	334.85	44190	425.084
gene1881	881	1621	199.292	1495	186.135	1368	158.788	7088	368.593	6791	340.456	9032	459.775	6140	370.962	7598	368.952	7452	368.592
gene1882	9595	8773	99.0343	8540	97.6285	9383	100.001	22914	109.41	22329	102.785	20581	96.1964	19010	105.457	26634	118.751	22226	100.941
gene1885	4882	859	19.058	866	19.4574	897	18.789	568	5.33028	860	7.78044	834	7.66136	703	7.66468	946	8.28972	701	6.25705
gene1887	1999	653	35.382	562	30.8381	693	35.4511	2700	61.8801	2394	52.895	1909	42.8283	1431	38.1034	2315	49.5433	1791	39.042
gene1889	2070	4	0.209301	8	0.423919	3	0.148204	3	0.0663973	11	0.234707	10	0.216654	7	0.179997	6	0.124002	20	0.421026
gene1890	6294	1233	21.2187	1215	21.1745	1331	21.6252	1290	9.38994	2004	14.0629	1619	11.5361	1184	10.0129	1661	11.2899	1280	8.86202
gene1898	1149	383	36.1045	624	59.5701	544	48.4158	1572	62.6805	1799	69.1536	2500	97.5792	1158	53.6445	1903	70.8542	2009	76.192
gene1899	1918	65	3.67068	98	5.60455	63	3.35893	112	2.67528	202	4.65164	149	3.48398	65	1.80385	98	2.18587	202	4.58936
gene1902	1285	0	0	0	0	0	0	0	0	0	0	0	0	0	0	0	0	1	0.0339114
gene1903	4141	146	3.81883	171	4.52954	217	5.35875	338	3.73948	297	3.16778	450	4.87354	338	4.34458	278	2.87201	433	4.55651
gene1904	2143	169	8.54175	274	14.0246	242	11.5479	437	9.34241	597	12.3043	484	10.1289	366	9.09066	341	6.80736	472	9.59774
gene1905	8848	25	0.306039	69	0.855397	37	0.427627	142	0.735264	219	1.09321	158	0.800847	149	0.89635	138	0.667238	209	1.02932
gene1906	2452	456	20.1431	569	25.454	534	22.2705	1397	26.1021	1142	20.5707	1420	25.972	1289	27.9814	1089	19	1285	22.8366
gene1907	3352	212	6.85037	127	4.15588	131	3.99646	3476	47.509	1865	24.5741	1499	20.0556	1449	23.0092	4321	55.1476	1859	24.1671
gene1908	2081	16	0.83278	15	0.790647	5	0.245701	30	0.660464	47	0.997538	12	0.258611	42	1.07427	60	1.23346	152	3.18288
gene1909	7930	251	3.42833	231	3.19523	300	3.86863	452	2.61135	557	3.10231	427	2.41486	411	2.7587	503	2.71357	487	2.67612
gene1911	9998	2324	25.1771	2158	23.6757	2580	26.3885	3903	17.8848	4823	21.3063	3243	14.5469	3928	20.912	3642	15.5838	3791	16.523
gene1912	4198	0	0	0	0	2	0.0487188	0	0	0	0	0	0	0	0	0	0	0	0
gene1913	2135	0	0	0	0	0	0	0	0	0	0	0	0	0	0	0	0	0	0
gene1914	963	0	0	0	0	0	0	0	0	0	0	2	0.0931411	0	0	0	0	0	0
gene1915	4716	0	0	0	0	0	0	0	0	0	0	0	0	0	0	0	0	0	0
gene1917	9967	6	0.0652032	37	0.407194	56	0.574556	432	1.98572	19	0.0841963	1094	4.92255	15	0.0801057	13	0.0557989	558	2.4396
gene1918	2088	0	0	0	0	0	0	0	0	0	0	0	0	0	0	0	0	0	0
gene1919	1271	0	0	0	0	0	0	0	0	0	0	0	0	0	0	0	0	0	0
gene1920	4374	1785	44.202	1738	43.5848	2067	48.3248	4299	45.0286	5622	56.7696	2671	27.3862	2843	34.5967	3078	30.1049	2765	27.5465
gene1921	1231	0	0	0	0	0	0	0	0	0	0	0	0	0	0	0	0	0	0
gene1922	3021	0	0	0	0	0	0	0	0	0	0	0	0	0	0	0	0	0	0
gene1924	4068	0	0	0	0	0	0	0	0	0	0	0	0	0	0	0	0	0	0
gene1925	5313	0	0	0	0	0	0	0	0	0	0	0	0	0	0	0	0	0	0
gene1926	13629	7381	58.6588	7235	58.2288	7713	57.8719	17238	57.9459	17844	57.8272	14314	47.1015	15523	60.6245	14740	46.2679	13971	44.6697
gene1928	2558	0	0	0	0	0	0	0	0	0	0	0	0	0	0	0	0	0	0
gene1929	1014	0	0	0	0	0	0	0	0	0	0	0	0	0	0	0	0	0	0
gene1930	2708	0	0	0	0	0	0	0	0	0	0	0	0	0	0	0	0	0	0
gene1931	2871	0	0	0	0	0	0	0	0	0	0	0	0	0	0	0	0	0	0
gene1932	6912	2002	31.372	2395	38.0072	2201	32.563	4636	30.7284	4491	28.6974	4641	30.1124	4533	34.9075	4688	29.0155	4466	28.1556
gene1933	4293	204	5.14697	152	3.88371	119	2.83462	804	8.58015	644	6.62565	637	6.65451	660	8.18313	981	9.77586	764	7.755
gene1934	2167	19	0.949679	21	1.06298	16	0.75504	32	0.676536	58	1.18215	34	0.703651	58	1.42464	673	13.2863	175	3.51907
gene1935	2742	0	0	0	0	1	0.0372942	0	0	0	0	0	0	0	0	0	0	0	0
gene1936	3291	0	0	0	0	0	0	0	0	0	0	0	0	0	0	0	0	0	0
gene1937	1380	0	0	7	0.556394	5	0.37051	11	0.365185	20	0.64011	6	0.194989	4	0.154283	9	0.279004	18	0.568385
gene1938	1965	0	0	0	0	0	0	0	0	0	0	0	0	0	0	0	0	0	0
gene1939	3030	0	0	0	0	0	0	0	0	0	0	0	0	0	0	0	0	0	0
gene1940	8171	40	0.530233	26	0.349029	45	0.563178	32	0.179422	52	0.281081	32	0.175635	48	0.312682	31	0.162305	46	0.245319
gene1942	665	0	0	0	0	0	0	0	0	0	0	0	0	0	0	0	0	0	0
gene1943	462	0	0	0	0	0	0	0	0	0	0	0	0	0	0	0	0	0	0
gene1944	1083	0	0	0	0	0	0	0	0	0	0	0	0	0	0	0	0	0	0
gene1947	2928	2	0.0739846	1	0.0374621	0	0	2	0.0312938	1	0.0150846	3	0.0459502	0	0	0	0	3	0.0446477
gene1948	2975	0	0	0	0	0	0	0	0	0	0	0	0	0	0	0	0	0	0
gene1950	2275	0	0	0	0	0	0	0	0	0	0	1	0.0197132	0	0	0	0	0	0
gene1951	5789	503	9.41124	385	7.29492	631	11.1464	863	6.82978	807	6.15706	1025	7.94068	809	7.43843	800	5.91198	812	6.11226
gene1953	4107	1	0.0263729	1	0.0267078	5	0.124496	16	0.178482	0	0	71	0.775302	0	0	1	0.0104165	35	0.371358
gene1954	6483	1551	25.913	1368	23.1459	1520	23.976	3856	27.2496	4046	27.5647	3924	27.145	3118	25.5998	3531	23.3007	4060	27.2897
gene1956	3590	3	0.0905126	5	0.15277	3	0.0854546	6	0.0765696	3	0.0369088	16	0.199877	5	0.0741331	0	0	5	0.0606911
gene1957	3496	1161	35.9702	1230	38.592	1371	40.1028	2181	28.5814	2429	30.6874	2125	27.2599	2376	36.1752	2224	27.2151	2283	28.4567
gene1960	1624	970	64.6946	1167	78.8222	1056	66.4946	4055	114.394	4174	113.519	4507	124.463	4445	145.687	4020	105.898	4065	109.075
gene1961	11904	1274	11.592	1233	11.3615	1566	13.4526	3444	13.2547	3341	12.3962	2771	10.4395	2659	11.8895	3383	12.1578	2890	10.5792
gene1962	1513	78	5.5839	67	4.85735	88	5.94775	224	6.7828	251	7.32721	271	8.03282	149	5.24184	264	7.46469	249	7.1715
gene1963	1022	961	101.849	1161	124.608	1151	115.168	2094	93.8697	2147	92.7865	2340	102.684	1827	95.1534	2683	112.309	3017	128.639
gene1964	3863	889	24.9264	1106	31.4047	879	23.2687	1627	19.2958	1520	17.3789	1909	22.1625	1721	23.7133	2127	23.5553	1737	19.5941
gene1965	1135	472	45.0431	430	41.5562	478	43.0666	1260	50.8598	1163	45.2572	1571	62.0751	975	45.7241	1115	42.0267	1313	50.4102
gene1966	8340	1977	25.6757	1931	25.3968	1912	23.4439	4367	23.9893	5353	28.3488	4831	25.9782	5409	34.5213	3397	17.4251	5185	27.0914
gene1970	9752	147	1.6327	128	1.43973	214	2.24403	424	1.99192	769	3.48286	488	2.24421	437	2.3852	474	2.07937	623	2.78384
gene1971	2426	584	26.0738	728	32.9158	762	32.1198	1434	27.0806	1602	29.1659	1458	26.9528	1458	31.9892	1070	18.8686	1108	19.9021
gene1973	7677	260	3.66829	327	4.67218	327	4.35577	874	5.21578	969	5.57488	1087	6.35003	731	5.0683	889	4.95401	928	5.26751
gene1974	4338	1	0.0249685	4	0.101143	1	0.0235732	5	0.0528056	0	0	1	0.0103383	0	0	0	0	0	0
gene1975	5015	0	0	0	0	0	0	0	0	1	0.0088071	0	0	0	0	0	0	0	0
gene1976	13379	279	2.25872	508	4.16489	375	2.86626	306	1.04785	1404	4.63497	719	2.41014	615	2.44674	209	0.668297	631	2.0552
gene1978	5970	879	15.9477	751	13.7984	865	14.8167	2376	18.2336	2193	16.2244	1700	12.7706	1838	16.3873	2459	17.621	1989	14.5181
gene1979	682	0	0	0	0	0	0	2	0.134352	0	0	0	0	0	0	0	0	1	0.0638947
gene1981	4482	38	0.91832	40	0.97893	63	1.4374	163	1.66616	115	1.13326	97	0.970593	103	1.22321	163	1.55583	136	1.32226
gene1982	1944	910	50.7023	787	44.406	1008	53.0241	1948	45.9084	2031	46.1442	1800	41.5254	1651	45.2051	1886	41.5042	1917	42.971
gene1983	4076	79	2.0993	91	2.4489	79	1.98199	212	2.38288	151	1.63624	298	3.27883	189	2.46811	153	1.60585	244	2.60858
gene1984	7838	460	6.35675	355	4.96806	412	5.37527	946	5.5295	958	5.39839	1033	5.91061	1222	8.29855	1175	6.41327	1163	6.46582
gene1985	4289	1366	34.4967	1651	42.2235	1560	37.1944	3395	36.2647	3342	34.4155	3037	31.756	2942	36.5109	4137	41.2645	2943	29.9009
gene1986	4299	27	0.680266	18	0.459271	9	0.214084	59	0.628759	30	0.308218	236	2.46197	29	0.35906	65	0.646834	73	0.739954
gene1987	1661	360	23.4755	404	26.6794	476	29.3053	1208	33.3194	1238	32.9196	1156	31.2123	763	24.4507	1056	27.1982	1155	30.3013
gene1989	6424	228	3.84425	376	6.42016	348	5.53965	750	5.34879	419	2.88079	956	6.67406	270	2.23715	629	4.18882	453	3.07285
gene1990	4258	506	12.8714	431	11.1029	559	13.425	1477	15.8919	1577	16.358	1372	14.4506	955	11.9381	1345	13.5134	1488	15.2281
gene1991	2783	6	0.233518	3	0.118242	1	0.0367448	17	0.279857	8	0.126964	26	0.418984	2	0.0382519	3	0.0461163	48	0.751584
gene1993	1496	0	0	0	0	1	0.0683561	0	0	0	0	1	0.0299782	0	0	0	0	0	0
gene1994	10460	1438	14.8905	1585	16.6212	1610	15.7399	3384	14.8217	4491	18.9633	3566	15.2893	2765	14.0702	2979	12.1839	2808	11.6981
gene1995	5892	117	2.15083	121	2.25261	189	3.28026	304	2.3638	289	2.1664	294	2.2378	317	2.86374	227	1.6482	320	2.36666
gene1996	2794	635	24.6167	691	27.1278	705	25.8031	899	14.7412	1040	16.4403	1106	17.7528	1091	20.7843	1134	17.3633	1004	15.6587
gene1997	1135	0	0	0	0	0	0	0	0	0	0	0	0	0	0	0	0	0	0
gene1998	5548	114	2.22562	116	2.29343	117	2.15654	308	2.5434	294	2.34053	336	2.71607	238	2.28337	180	1.38798	220	1.72797
gene1999	4119	73	1.91961	105	2.79615	66	1.63855	135	1.50156	205	2.19819	229	2.49334	155	2.00298	146	1.51638	90	0.952138
gene2000	8317	617	8.03528	932	12.2917	770	9.46744	1205	6.63774	902	4.79009	1869	10.0781	1215	7.77582	1282	6.59429	1387	7.26707
gene2003	5459	2772	55	2706	54.3724	2959	55.4294	6940	58.2433	7480	60.5191	5732	47.0902	6073	59.2143	6314	49.481	4878	38.9384
gene2006	1791	72	4.35431	125	7.65558	145	8.27906	243	6.21599	247	6.09123	296	7.41197	163	4.84427	264	6.30602	284	6.90991
gene2007	5055	426	9.1279	450	9.76461	485	9.81136	943	8.54654	969	8.46655	876	7.77178	987	10.3928	1066	9.02158	1014	8.7411
gene2008	2176	529	26.3317	557	28.0776	640	30.0767	1287	27.0969	1401	28.4369	1267	26.1129	1130	27.6411	1257	24.7129	1240	24.832
gene2009	912	3	0.356294	1	0.120273	0	0	2	0.10047	22	1.06545	16	0.786797	4	0.233454	4	0.187634	5	0.238905
gene2010	3005	195	7.02866	212	7.73847	197	6.70394	536	8.17184	720	10.5826	970	14.4765	657	11.6374	719	10.236	568	8.2367
gene2012	1813	0	0	0	0	0	0	0	0	0	0	0	0	0	0	0	0	0	0
gene2013	2258	0	0	0	0	0	0	0	0	0	0	0	0	0	0	0	0	0	0
gene2014	2792	0	0	0	0	0	0	0	0	0	0	0	0	0	0	0	0	0	0
gene2015	1164	14	1.30274	15	1.41352	15	1.31779	24	0.944622	18	0.683004	63	2.42731	44	2.01204	15	0.551296	10	0.374366
gene2016	4111	1386	36.5173	1300	34.6864	1636	40.6953	3724	41.5013	3770	40.504	2541	27.7201	2772	35.8907	3478	36.1933	2556	27.0933
gene2017	4139	416	10.8863	350	9.27548	410	10.1297	802	8.87726	875	9.33719	703	7.61723	792	10.1851	816	8.43415	766	8.0646
gene2018	2935	0	0	3	0.112118	5	0.174209	6	0.0936576	7	0.10534	8	0.122242	22	0.39898	11	0.160336	9	0.133624
gene2019	3223	1	0.0336064	4	0.136133	1	0.0317284	4	0.056859	2	0.0274077	3	0.0417444	5	0.0825745	0	0	2	0.0270408
gene2020	3021	0	0	8	0.290471	9	0.304649	33	0.500453	19	0.277784	105	1.55875	16	0.281907	6	0.0849664	53	0.764495
gene2021	3255	197	6.55538	270	9.09864	159	4.99522	700	9.85251	956	12.9721	714	9.8375	1371	22.4193	726	9.54184	769	10.295
gene2022	4295	155	3.90887	169	4.31606	172	4.09519	517	5.51477	496	5.10061	497	5.18956	396	4.90759	728	7.25128	1368	13.8795
gene2023	2642	4	0.163987	2	0.0830349	8	0.309646	3	0.0520221	18	0.300915	7	0.118824	10	0.201467	20	0.32385	24	0.395847
gene2024	2965	74	2.70327	159	5.88215	91	3.13852	212	3.27575	277	4.12628	159	2.40497	160	2.87231	203	2.92899	155	2.27801
gene2026	3672	467	13.7752	476	14.219	539	15.0105	1115	13.9114	1056	12.7018	1035	12.6408	854	12.3792	982	11.4408	1117	13.2556
gene2027	4182	22	0.569798	19	0.498349	29	0.709125	37	0.405338	39	0.411893	39	0.418233	55	0.700028	71	0.726308	111	1.15661
gene2029	3357	2	0.0645299	3	0.0980243	6	0.182772	32	0.436715	27	0.355235	30	0.400781	44	0.69765	13	0.165668	7	0.0908649
gene2032	3335	0	0	0	0	0	0	0	0	0	0	0	0	0	0	0	0	0	0
gene2034	2747	140	5.52016	145	5.78993	163	6.06789	299	4.98669	285	4.58237	306	4.99574	225	4.35974	342	5.32616	340	5.39349
gene2035	5111	203	4.30202	197	4.22789	231	4.62184	780	6.99179	379	3.27519	1104	9.68725	740	7.70659	579	4.8464	305	2.60042
gene2036	4645	208	4.8502	199	4.69928	224	4.93141	555	5.47403	552	5.24876	559	5.39714	582	6.6692	440	4.05241	508	4.76571
gene2037	1836	345	20.353	323	19.2972	451	25.1196	1157	28.8709	1146	27.5687	1021	24.9397	826	23.9466	1139	26.5398	1177	27.9353
gene2038	2749	488	19.2277	555	22.1453	507	18.86	1632	27.1985	1465	23.5378	1867	30.4584	1258	24.358	1451	22.5808	1621	25.6955
gene2039	2387	111	5.03678	101	4.64122	110	4.71247	288	5.52764	218	4.03374	419	7.87225	295	6.57819	319	5.71722	296	5.40367
gene2040	3016	0	0	0	0	0	0	0	0	0	0	0	0	0	0	0	0	0	0
gene2041	821	0	0	0	0	0	0	0	0	0	0	0	0	0	0	0	0	0	0
gene2042	1518	0	0	0	0	0	0	0	0	0	0	0	0	0	0	0	0	0	0
gene2043	2311	9	0.421818	9	0.427175	1	0.0442495	12	0.237893	3	0.0573357	30	0.582182	7	0.161226	22	0.407258	11	0.207416
gene2047	729	6335	941.242	6328	952.144	7425	1041.54	25974	1632.34	22906	1387.8	18873	1161.05	15365	1121.87	21701	1273.5	17607	1052.46
gene2048	7142	300	4.54971	226	3.47098	218	3.12137	1814	11.6364	1569	9.70302	947	5.94658	659	4.91136	1746	10.4585	874	5.33262
gene2049	3063	6	0.212171	13	0.465543	16	0.534173	47	0.702992	55	0.793084	49	0.717442	46	0.799369	49	0.684378	19	0.270306
gene2050	820	0	0	0	0	0	0	0	0	0	0	0	0	0	0	0	0	0	0
gene2051	1571	0	0	0	0	0	0	0	0	0	0	0	0	0	0	0	0	0	0
gene2052	1824	0	0	0	0	0	0	0	0	0	0	0	0	0	0	0	0	0	0
gene2053	6580	126	2.07409	173	2.88392	117	1.81831	205	1.42734	243	1.63111	214	1.45856	195	1.57741	239	1.55388	135	0.894041
gene2055	5133	420	8.86258	379	8.099	432	8.60639	1086	9.693	1152	9.91254	1076	9.4011	1150	11.9251	908	7.56765	1102	9.35534
gene2057	5411	469	9.3881	440	8.91946	505	9.54383	758	6.41788	934	7.62383	723	5.99236	804	7.90888	787	6.2222	940	7.57007
gene2061	5527	0	0	1	0.0198461	0	0	0	0	0	0	0	0	0	0	0	0	0	0
gene2062	3717	0	0	0	0	0	0	0	0	0	0	0	0	0	0	0	0	0	0
gene2063	1577	0	0	0	0	0	0	0	0	0	0	0	0	0	0	0	0	0	0
gene2064	2298	300	14.1401	325	15.513	375	16.6874	534	10.6461	497	9.55235	996	19.4378	491	11.3728	765	14.2416	461	8.74179
gene2065	6562	27	0.445666	70	1.17011	46	0.716853	97	0.677229	89	0.599042	163	1.11401	86	0.697588	92	0.599789	150	0.996103
gene2066	5763	4124	77.509	3597	68.4629	3845	68.227	6319	50.2342	7391	56.6446	5488	42.7074	5206	48.0831	5474	40.6352	4504	34.0564
gene2068	5770	12	0.225262	8	0.152082	18	0.319011	28	0.222322	31	0.237296	15	0.116588	15	0.138373	49	0.363301	15	0.113283
gene2069	7812	2591	35.9242	2235	31.3819	2658	34.7938	4006	23.4935	4439	25.0973	3357	19.272	3863	26.3208	4258	23.3179	2662	14.8489
gene2070	1627	0	0	0	0	0	0	0	0	0	0	1	0.0275645	0	0	0	0	2	0.0535663
gene2071	6568	1832	30.2117	1860	31.063	1970	30.672	4448	31.0264	4741	31.8816	4481	30.597	3845	31.1602	4058	26.4317	4166	27.6398
gene2074	2017	536	28.7833	396	21.5354	629	31.8899	547	12.4246	502	10.9926	481	10.6949	533	14.0656	316	6.70236	440	9.50596
gene2076	2718	7	0.278953	24	0.968558	7	0.263365	60	1.01135	43	0.698751	55	0.907508	29	0.567917	69	1.08604	67	1.07417
gene2077	2145	81	4.09016	124	6.341	105	5.00577	237	5.06198	370	7.61865	111	2.32078	176	4.36739	218	4.34786	165	3.35202
gene2078	18043	562	3.37373	352	2.13992	338	1.91565	1212	3.07747	702	1.71843	1081	2.68692	655	1.93228	1362	3.22935	1793	4.33033
gene2079	5867	248	4.57844	177	3.30918	293	5.10693	654	5.10695	557	4.19317	601	4.59405	626	5.6793	500	3.64587	944	7.01141
gene2080	17448	37	0.229688	25	0.157166	41	0.240296	94	0.246821	86	0.217699	100	0.257035	71	0.216595	47	0.115239	87	0.217282
gene2082	5182	697	14.5686	641	13.5683	821	16.2015	1660	14.6761	1662	14.1657	1629	14.0981	1866	19.1668	1655	13.663	1710	14.3796
gene2083	10535	2589	26.6183	2270	23.635	2543	24.6843	2556	11.1154	3281	13.7555	5188	22.0853	1641	8.29107	3048	12.3773	2526	10.4484
gene2084	3674	541	15.9493	482	14.3904	510	14.1951	1909	23.8049	1851	22.2521	1357	16.5645	983	14.2413	1185	13.7983	1235	14.648
gene2085	2651	8	0.326861	14	0.579271	4	0.154298	17	0.293791	22	0.366536	40	0.676687	8	0.160626	63	1.01666	36	0.591755
gene2087	7376	0	0	1	0.0148711	2	0.0277279	12	0.074535	3	0.017964	9	0.0547216	5	0.0360816	6	0.0347998	6	0.035447
gene2088	2857	7	0.265381	5	0.191966	11	0.393723	23	0.368822	26	0.401945	38	0.5965	12	0.223567	9	0.134766	42	0.640602
gene2089	1102	24	2.35891	8	0.796291	39	3.61903	33	1.37193	40	1.60318	10	0.406964	34	1.64223	18	0.698775	18	0.711771
gene2090	2626	2124	87.6077	2258	94.3176	2184	85.0485	4297	74.967	4816	81.0019	4271	72.9411	3752	76.0509	4322	70.4104	4256	70.6246
gene2092	1406	136	10.477	120	9.3618	125	9.09145	385	12.5451	401	12.5969	389	12.408	337	12.758	315	9.58455	461	14.2878
gene2093	4990	583	12.6547	593	13.0352	636	13.0336	1313	12.0549	1560	13.8079	1301	11.6927	1117	11.9149	1528	13.0999	1104	9.64091
gene2094	1438	7	0.527256	3	0.228837	3	0.213339	9	0.286737	4	0.122858	3	0.0935621	8	0.29612	10	0.297501	6	0.18182
gene2095	3595	510	15.3657	420	12.8149	507	14.4217	1035	13.1899	928	11.4013	835	10.4166	1001	14.8208	1014	12.0666	1129	13.685
gene2097	3379	312	10.0011	295	9.57629	295	8.92776	1737	23.5511	1314	17.1756	828	10.9895	970	15.2799	1491	18.8771	1184	15.2691
gene2098	2420	110	4.92334	130	5.89239	139	5.87365	320	6.05807	274	5.00079	479	8.87682	281	6.18055	239	4.22502	280	5.04187
gene2099	1434	3123	235.888	3093	236.589	3209	228.839	11012	351.817	10376	319.584	10375	324.471	7835	290.821	12132	361.934	10928	332.079
gene2100	5313	29	0.591208	18	0.371618	14	0.269462	102	0.879549	57	0.473848	64	0.540229	62	0.621138	150	1.20781	98	0.803777
gene2101	2264	105	5.02337	111	5.37787	109	4.92333	1388	28.0875	1067	20.8157	719	14.2426	916	21.5355	2385	45.067	1325	25.5029
gene2102	3590	93	2.80589	94	2.87208	105	2.99091	318	4.05819	355	4.36755	259	3.23551	381	5.64894	965	11.4995	1123	13.6312
gene2103	2020	8	0.428964	3	0.162905	6	0.303745	52	1.17937	15	0.327977	2	0.0444034	20	0.527005	55	1.16482	30	0.647171
gene2104	1596	25	1.69664	33	2.26801	19	1.21739	86	2.46868	71	1.96485	56	1.57359	64	2.13444	53	1.42066	81	2.21157
gene2105	907	0	0	0	0	0	0	0	0	4	0.194785	0	0	0	0	0	0	0	0
gene2106	3584	53	1.60173	42	1.28542	59	1.68342	110	1.40613	64	0.788707	129	1.61421	85	1.26237	72	0.859431	135	1.6414
gene2107	5671	430	8.2128	483	9.34224	564	10.1702	1076	8.69265	1061	8.26341	998	7.89239	764	7.17084	1114	8.40373	865	6.6467
gene2108	2240	66	3.19138	75	3.67263	56	2.55652	181	3.70195	139	2.74076	152	3.04322	183	4.3485	138	2.63559	130	2.52898
gene2109	2651	143	5.84263	51	2.1102	87	3.35597	396	6.84361	552	9.19672	568	9.60895	205	4.11605	341	5.5029	380	6.24631
gene2110	3582	2	0.0604765	3	0.0918669	9	0.256936	6	0.0767406	5	0.0616521	17	0.212844	4	0.0594389	13	0.155262	7	0.0851573
gene2111	1495	10	0.724505	20	1.46741	25	1.71004	55	1.68547	73	2.15668	74	2.21987	47	1.67337	44	1.25909	52	1.51569
gene2112	6994	1158	17.9335	961	15.0717	1122	16.405	2003	13.1206	2183	13.7858	2226	14.2737	1987	15.122	2766	16.9189	2282	14.218
gene2114	3744	451	13.0474	349	10.2248	422	11.5262	2007	24.559	1576	18.5919	1693	20.2796	1143	16.2498	2564	29.2974	1390	16.1781
gene2115	5861	158	2.9199	207	3.87402	204	3.55932	529	4.13508	426	3.21027	447	3.42037	400	3.63266	499	3.6423	647	4.81041
gene2116	1717	131	8.26387	121	7.72999	107	6.37268	383	10.2195	351	9.02902	343	8.95904	274	8.49409	216	5.38183	352	8.9335
gene2117	4339	535	13.3551	603	15.2437	637	15.0127	1654	17.4641	1736	17.6711	1722	17.7984	1835	22.5104	1587	15.6471	1656	16.6311
gene2119	5304	3747	76.5178	3505	72.485	3788	73.0323	9968	86.1002	9183	76.4689	8697	73.5366	7340	73.6595	10539	85.0046	8622	70.836
gene2120	4229	1	0.0256121	3	0.0778121	3	0.0725425	9	0.0975	13	0.135772	20	0.212095	10	0.125863	1	0.010116	8	0.0824331
gene2121	2088	275	14.2654	267	14.0263	292	14.3008	1155	25.3426	982	20.7723	964	20.7054	779	19.8584	1055	21.6157	1044	21.7881
gene2122	5494	362	7.13678	347	6.92795	401	7.46388	855	7.1298	781	6.27865	795	6.48957	864	8.3707	899	7.00032	978	7.7571
gene2124	15405	10863	76.3784	11798	84.006	13883	92.1574	18117	53.8796	22140	63.4775	20544	59.8082	21836	75.448	22222	61.7118	21881	61.8949
gene2125	4027	16	0.430349	21	0.572007	15	0.380906	114	1.29695	44	0.482586	125	1.39209	200	2.64353	27	0.286833	223	2.41308
gene2128	2960	387	14.1612	531	19.6773	435	15.0282	1369	21.1891	590	8.80367	344	5.212	773	13.9003	605	8.744	253	3.72459
gene2130	3277	75	2.47895	69	2.3096	29	0.904962	199	2.78212	52	0.700859	28	0.383194	66	1.07202	11	0.143603	99	1.31646
gene2131	2155	42	2.11098	96	4.88638	81	3.84367	51	1.08423	90	1.84459	82	1.70649	57	1.40787	31	0.615405	44	0.889723
gene2132	5269	376	7.72933	362	7.53605	369	7.16155	786	6.8343	512	4.29186	896	7.62636	467	4.71764	788	6.39801	1110	9.18003
gene2133	4734	1099	25.145	999	23.1473	1199	25.9	2475	23.9523	2588	24.1457	2304	21.8269	2490	27.9967	2852	25.7732	2869	26.409
gene2134	8748	0	0	0	0	0	0	3	0.0157113	2	0.0100978	10	0.0512659	0	0	3	0.014671	0	0
gene2135	4444	9	0.219357	33	0.814523	36	0.828394	179	1.84535	53	0.526751	397	4.0064	42	0.503051	41	0.39469	228	2.23568
gene2136	6486	3137	52.3866	3102	52.46	3434	54.1417	5231	36.9494	6005	40.8921	4511	31.1913	5689	46.6869	6073	40.0565	5354	35.9709
gene2137	10145	3327	35.5208	3564	38.5345	3663	36.9227	7473	33.7476	9089	39.5702	6778	29.9631	9240	48.4793	7171	30.2395	7116	30.5656
gene2138	956	176	19.9405	110	12.6211	119	12.7291	328	15.7187	312	14.4145	327	15.3401	410	22.8277	330	14.7674	303	13.8113
gene2139	1012	107	11.4521	95	10.2969	82	8.28594	333	15.0752	255	11.1292	314	13.9151	215	11.3082	349	14.7534	357	15.3722
gene2140	5268	593	12.1925	527	10.9731	586	11.3752	2023	17.5934	1947	16.3239	1757	14.9577	1412	14.2668	1780	14.4551	1611	13.326
gene2141	5418	159	3.17863	159	3.21901	158	2.98213	594	5.02282	379	3.08961	835	6.9117	287	2.81955	300	2.3688	520	4.18229
gene2142	2582	0	0	9	0.38234	13	0.514868	92	1.63242	0	0	219	3.80387	0	0	2	0.0331376	131	2.21088
gene2143	1555	52	3.62206	55	3.87968	82	5.39252	138	4.06582	139	3.9481	147	4.2396	127	4.3472	192	5.28223	208	5.82884
gene2144	2115	182	9.32059	207	10.7355	230	11.1205	331	7.16997	363	7.58054	568	12.0441	595	14.9742	1001	20.2475	1817	37.4364
gene2145	3436	238	7.5025	210	6.70393	187	5.56541	533	7.1068	487	6.26007	573	7.47892	489	7.57517	515	6.41211	667	8.45906
gene2146	954	51	5.79034	74	8.50838	75	8.03936	382	18.3449	484	22.4079	509	23.928	1169	65.2233	2186	98.0276	3908	178.507
gene2147	2485	13180	574.475	19369	854.957	13316	547.969	53972	995.043	54345	965.91	119783	2161.75	66773	1430.25	62337	1073.16	83379	1462.11
gene2148	1327	2	0.163246	2	0.165319	10	0.770615	8	0.276197	13	0.432689	8	0.270369	6	0.240667	10	0.322386	8	0.262705
gene2149	2214	819	40.0672	646	32.0051	797	36.812	1607	33.2536	1976	39.4197	1785	36.1575	1571	37.769	2005	38.7421	2223	43.7533
gene2150	4539	989	23.6003	804	19.4294	1060	23.8811	1252	12.637	1334	12.9807	1195	11.8072	1238	14.5177	1440	13.5722	1487	14.2758
gene2151	4728	787	18.0293	733	17.0055	850	18.3844	875	8.47872	1225	11.4436	1038	9.84594	891	10.0308	1241	11.229	1166	10.7466
gene2154	13989	211	1.63372	94	0.737063	170	1.24271	281	0.920279	318	1.00402	171	0.54821	164	0.624013	271	0.828761	247	0.769413
gene2156	6165	629	11.051	594	10.5686	779	12.9215	1585	11.7787	1881	13.4759	1637	11.9084	1659	14.3235	1571	10.9016	1938	13.6984
gene2157	1264	0	0	0	0	0	0	0	0	4	0.139771	0	0	0	0	1	0.0338454	4	0.137899
gene2160	1231	151	13.2862	100	8.91057	134	11.1315	398	14.8124	324	11.6249	408	14.8641	302	13.0583	468	16.2643	405	14.3366
gene2162	1910	0	0	1	0.0574289	1	0.0535396	6	0.143919	1	0.0231244	2	0.0469606	0	0	3	0.0671946	0	0
gene2163	6322	92	1.57622	56	0.971622	85	1.37491	197	1.42762	156	1.08987	370	2.62473	151	1.27133	192	1.29925	193	1.33031
gene2164	939	674	77.7457	554	64.7154	615	66.9758	2351	114.706	2215	104.187	2767	132.154	2065	117.055	2385	108.66	2555	118.57
gene2165	4076	951	25.2714	1154	31.0553	1154	28.9521	2633	29.5949	2823	30.5901	2281	25.0974	2664	34.7886	2232	23.4265	1849	19.7675
gene2168	1575	185	12.7225	192	13.3716	201	13.0504	682	19.8383	597	16.7416	617	17.5688	535	18.0805	608	16.5147	541	14.9681
gene2169	4037	1118	29.9961	1291	35.0777	1547	39.1868	3242	36.7921	2771	30.3167	3730	41.4369	1917	25.2755	2709	28.7076	3191	34.4443
gene2170	4607	162	3.80872	123	2.92854	161	3.57369	301	2.99328	264	2.53098	274	2.66729	240	2.77287	206	1.91292	356	3.36729
gene2171	1969	0	0	0	0	0	0	2	0.0465355	0	0	0	0	0	0	0	0	0	0
gene2173	7321	3309	48.9563	3023	45.293	3188	44.5304	3395	21.2456	3881	23.4141	3817	23.3824	4107	29.8601	4527	26.4537	3266	19.4399
gene2177	1757	46	2.83575	28	1.74803	64	3.72492	5159	134.522	1294	32.5287	1616	41.2484	1555	47.1081	4085	99.4642	1542	38.2439
gene2178	5547	550	10.7396	626	12.3788	708	13.0522	1969	16.2625	1636	13.0265	2385	19.2827	1846	17.7137	2119	16.3425	2249	17.6677
gene2179	8065	75	1.00725	80	1.08805	107	1.35671	686	3.8969	293	1.6046	566	3.14738	459	3.02932	356	1.88839	628	3.39316
gene2180	3258	167	5.55198	223	7.50788	186	5.83809	957	13.4574	797	10.8047	2086	28.7145	1529	24.98	1497	19.657	1808	24.1822
gene2181	5228	117	2.424	122	2.55969	129	2.52326	457	4.0048	545	4.60431	452	3.8774	332	3.38017	671	5.49077	654	5.45119
gene2182	4039	13	0.34862	2	0.054315	5	0.126592	83	0.941465	44	0.481152	45	0.499662	21	0.276746	157	1.66292	44	0.47471
gene2183	4195	6	0.154918	0	0	7	0.170638	19	0.207502	16	0.168458	15	0.16036	7	0.0888183	49	0.499702	15	0.155815
gene2185	4480	1052	25.4343	851	20.836	1149	26.2271	2862	29.2679	1899	18.7219	2687	26.8984	2092	24.8554	1848	17.647	2168	21.0878
gene2186	3529	168	5.15632	192	5.96779	176	5.09999	672	8.72403	659	8.24779	611	7.76474	429	6.47056	495	6.00068	468	5.77888
gene2187	2128	0	0	0	0	1	0.0480548	2	0.0430584	0	0	0	0	0	0	4	0.0804146	0	0
gene2195	3243	0	0	0	0	0	0	0	0	0	0	0	0	0	0	2	0.0263833	8	0.107496
gene2196	678	0	0	0	0	0	0	0	0	0	0	0	0	0	0	0	0	0	0
gene2197	2762	0	0	1	0.0397137	0	0	0	0	0	0	0	0	0	0	0	0	0	0
gene2198	1391	145	11.2908	203	16.0078	144	10.5863	317	10.4408	330	10.4783	330	10.6396	324	12.3981	356	10.9489	339	10.6199
gene2199	6879	891	14.0293	726	11.5764	913	13.5723	2010	13.3866	2097	13.4641	1781	11.6112	1501	11.6143	2094	13.0226	1820	11.5291
gene2200	4169	281	7.30057	238	6.26194	294	7.21147	597	6.56058	690	7.31006	586	6.30381	675	8.61804	663	6.80344	581	6.07286
gene2201	2349	23	1.06054	18	0.84053	34	1.48015	44	0.858162	39	0.733306	67	1.27917	34	0.770429	23	0.418882	63	1.16871
gene2204	2257	752	36.0885	653	31.7355	771	34.9326	1904	38.6487	2074	40.5864	1537	30.5408	1579	37.2381	1940	36.772	1644	31.7409
gene2206	823	321	42.2462	212	28.2553	254	31.5604	193	10.7438	257	13.7923	184	10.0266	203	13.129	302	15.6983	299	15.8314
gene2207	2053	256	13.5062	367	19.6083	331	16.4872	538	12.0059	611	13.1449	596	13.0195	414	10.7337	486	10.1273	493	10.4642
gene2209	2577	0	0	0	0	0	0	0	0	0	0	0	0	0	0	0	0	0	0
gene2210	10784	1187	11.9221	1638	16.6609	1839	17.4386	1795	7.62578	3865	15.8297	1810	7.52725	1213	5.98711	1795	7.12084	2204	8.90597
gene2211	6163	3	0.0527244	9	0.160182	6	0.0995561	24	0.17841	0	0	30	0.218306	2	0.0172733	3	0.0208246	38	0.268683
gene2212	4011	6	0.162025	8	0.218777	2	0.0509901	49	0.559684	11	0.121128	133	1.48709	9	0.119434	19	0.20265	103	1.11901
gene2213	8860	1136	13.8876	1060	13.1231	1368	15.7892	2931	15.1559	2441	12.1685	2238	11.3283	2537	15.2413	2322	11.2118	2143	10.5399
gene2215	4271	963	24.4219	1023	26.273	752	18.0052	1820	19.5228	2585	26.7322	1988	20.8749	1036	12.9112	2179	21.826	1436	14.6512
gene2216	11319	2997	28.6788	2439	23.6356	3225	29.136	8079	32.7001	6971	27.2014	6793	26.9148	6458	30.3687	9962	37.6517	7664	29.5051
gene2218	1348	0	0	1	0.0813718	0	0	0	0	2	0.0655305	1	0.0332696	0	0	0	0	0	0
gene2219	4174	19	0.493042	20	0.525583	24	0.587987	46	0.5049	39	0.412682	84	0.902535	21	0.267796	17	0.174238	101	1.05443
gene2221	2772	540	21.1	542	21.4472	631	23.278	860	14.2136	886	14.1171	595	9.62634	633	12.1548	639	9.86176	613	9.63644
gene2223	2171	328	16.3643	340	17.1784	361	17.0042	873	18.4227	1124	22.867	1140	23.5495	1026	25.155	1483	29.2232	1235	24.7889
gene2224	4759	447	10.1736	404	9.31171	368	7.90753	1325	12.7556	1012	9.39222	1066	10.0457	807	9.02598	1706	15.3359	1067	9.77008
gene2226	3978	1441	39.2357	1220	33.6402	1616	41.5418	1768	20.3619	1927	21.3954	1634	18.4215	1841	24.6335	1892	20.3471	2222	24.3405
gene2228	3117	9	0.312743	11	0.387097	7	0.229652	12	0.176378	15	0.212549	19	0.273372	23	0.39276	17	0.233324	26	0.363484
gene2229	2953	172	6.30881	146	5.42317	200	6.92588	426	6.60915	430	6.43145	421	6.39376	278	5.01092	454	6.57717	443	6.53717
gene2230	4444	962	23.4468	724	17.8701	1026	23.6092	3299	34.0101	2963	29.4484	2335	23.5641	2194	26.2784	3040	29.2648	2333	22.8765
gene2233	2552	524	22.2399	495	21.2759	390	15.6276	1360	24.4151	2964	51.2981	1428	25.0949	1353	28.2198	1174	19.6804	1679	28.6694
gene2234	1726	18	1.12957	5	0.317755	5	0.296236	20	0.530871	94	2.40542	21	0.545652	13	0.400903	21	0.520505	41	1.03512
gene2235	1635	0	0	0	0	0	0	0	0	0	0	1	0.0274296	0	0	0	0	0	0
gene2236	2858	602	22.8148	497	19.0747	820	29.34	1511	24.2216	2249	34.7561	935	14.6719	1376	25.6267	1532	22.9321	1636	24.9442
gene2237	3964	427	11.6675	448	12.3968	513	13.234	1166	13.4761	1391	15.4988	1262	14.2779	1032	13.8574	1007	10.8678	1267	13.9281
gene2238	5227	926	19.1885	942	19.768	1098	21.4812	1794	15.7242	1964	16.5956	1621	13.9081	1599	16.2829	2036	16.6637	2087	17.3988
gene2239	6948	166	2.5878	111	1.75237	289	4.2535	208	1.37152	196	1.24595	123	0.793931	235	1.8003	154	0.948217	289	1.81254
gene2240	1591	7	0.476552	12	0.827322	15	0.964117	31	0.892671	18	0.499696	73	2.05774	18	0.602197	13	0.349558	40	1.09557
gene2241	2227	3804	185.013	3545	174.606	4095	188.037	12583	258.859	11521	228.493	11940	240.448	9427	225.315	12810	246.08	13822	270.458
gene2242	3844	446	12.5671	395	11.2714	507	13.4876	747	8.90301	929	10.6742	925	10.7918	842	11.6591	747	8.3135	766	8.6835
gene2243	1269	318	27.1424	320	27.66	377	30.38	990	35.7415	896	31.1853	830	29.3328	843	35.3592	938	31.6219	930	31.9353
gene2244	1992	3	0.163123	0	0	0	0	0	0	8	0.17738	0	0	8	0.213765	0	0	0	0
gene2245	1792	3	0.181328	1	0.0612105	3	0.171195	11	0.281225	2	0.0492942	23	0.575609	26	0.772275	31	0.740066	4	0.0972683
gene2246	2816	319	12.2699	262	10.2055	235	8.53383	2221	36.134	1371	21.5035	1144	18.2193	1074	20.3006	1757	26.6923	1014	15.6911
gene2247	3068	45	1.58869	44	1.57312	43	1.43325	348	5.19665	137	1.97228	172	2.51426	207	3.5913	197	2.74699	157	2.22994
gene2248	9375	3246	37.5024	2417	28.2793	2529	27.5858	7729	37.7704	9116	42.9474	7134	34.1271	8538	48.4754	5426	24.7603	7627	35.4513
gene2249	8850	5645	69.0881	11161	138.332	6158	71.1549	19167	99.2226	22641	112.994	28181	142.807	15663	94.2037	25969	125.533	22484	110.708
gene2250	3905	401	11.1226	375	10.5335	459	12.0199	986	11.5679	907	10.2586	910	10.451	816	11.1226	916	10.0351	853	9.51869
gene2253	10756	167	1.6817	231	2.35573	253	2.40535	320	1.36301	728	2.9894	462	1.92632	303	1.49944	503	2.00062	266	1.07766
gene2254	21387	216	1.09392	340	1.74378	293	1.40096	961	2.05861	893	1.84419	1690	3.54384	1148	2.85712	657	1.3142	1819	3.70623
gene2256	7894	50498	692.882	46629	647.922	48409	627.101	104541	606.721	126120	705.652	73772	419.114	114621	772.865	103126	558.879	114806	633.748
gene2257	6067	21286	380.016	20154	364.377	17977	303.006	33555	253.386	45962	334.602	23504	173.742	36723	322.182	35516	250.436	39791	285.799
gene2258	1418	298	22.7626	311	24.0573	281	20.2646	819	26.4611	516	16.0723	976	30.8682	819	30.7429	1129	34.0615	948	29.1327
gene2259	4591	255	6.0161	324	7.74108	382	8.50873	949	9.47019	914	8.79311	1095	10.6966	883	10.2374	980	9.13199	1044	9.90929
gene2260	2188	152	7.52452	187	9.37471	149	6.96382	341	7.14014	390	7.87265	289	5.92363	269	6.54397	377	7.37124	277	5.51673
gene2264	2209	206	10.1008	192	9.53387	210	9.72148	346	7.17596	496	9.91721	350	7.10575	411	9.90336	359	6.95257	377	7.43695
gene2266	2626	1938	79.9358	2081	86.9243	1956	76.1698	4226	73.7284	4321	72.6764	4451	76.0152	3735	75.7064	4177	68.0482	3763	62.4437
gene2267	12813	1842	15.5712	1570	13.4404	1648	13.1527	3146	11.2488	3590	12.3751	3402	11.9075	3714	15.4286	2589	8.64426	3799	12.9202
gene2268	2304	0	0	0	0	1	0.044384	2	0.0397692	0	0	4	0.0778601	2	0.0462045	14	0.259951	0	0
gene2274	3401	2	0.0636951	1	0.032252	1	0.0300678	7	0.0942955	0	0	15	0.197798	12	0.187807	0	0	3	0.0384383
gene2277	4822	7	0.157236	7	0.159234	4	0.0848284	20	0.190021	20	0.183192	14	0.130208	13	0.1435	8	0.0709757	18	0.162665
gene2278	1676	6	0.387757	1	0.065447	3	0.183044	7	0.191348	7	0.184471	35	0.936551	18	0.571656	0	0	0	0
gene2279	3772	54	1.55062	61	1.77387	53	1.43685	128	1.55467	134	1.56905	96	1.1414	113	1.59457	198	2.24564	200	2.31051
gene2280	4392	627	15.4628	581	14.5103	626	14.5754	1786	18.6303	1780	17.9003	1642	16.7667	1653	20.033	1693	16.4908	1635	16.222
gene2281	3744	151	4.36841	154	4.51179	189	5.1622	423	5.17612	437	5.15524	309	3.70135	369	5.24598	343	3.91927	412	4.79524
gene2282	13686	5	0.0395709	3	0.0240441	9	0.0672473	9	0.0301277	5	0.016136	21	0.0688145	3	0.0116676	4	0.0125035	11	0.035024
gene2284	4449	1868	45.4775	2008	49.5068	2005	46.0851	4772	49.1403	5099	50.6205	4365	44.0007	4026	48.1668	4169	40.0882	4243	41.5585
gene2285	6350	7	0.119401	8	0.138191	7	0.112728	36	0.259734	27	0.187799	19	0.134189	38	0.318527	26	0.175165	15	0.102936
gene2286	1002	588	63.5612	607	66.4484	629	64.1936	1232	56.3304	1993	87.8503	878	39.2974	1010	53.6525	804	34.3269	608	26.4414
gene2287	4017	228	6.14774	537	14.6634	454	11.5575	590	6.72899	137	1.50634	1164	12.9954	137	1.81533	177	1.88503	514	5.57584
gene2288	975	0	0	0	0	1	0.104883	0	0	2	0.0906002	0	0	0	0	0	0	0	0
gene2289	2430	3	0.13372	7	0.315977	0	0	11	0.207389	1	0.018176	1	0.0184557	0	0	9	0.158447	7	0.125528
gene2292	3083	0	0	0	0	0	0	0	0	0	0	0	0	0	0	0	0	0	0
gene2293	1485	0	0	0	0	1	0.0688624	0	0	0	0	229	6.91586	146	5.23315	135	3.88914	191	5.60475
gene2294	1781	0	0	3	0.184766	1	0.0574176	1	0.0257238	4	0.0991973	11	0.276991	1	0.0298863	4	0.0960822	3	0.0734018
gene2295	3803	329	9.37027	344	9.92192	398	10.702	780	9.39654	776	9.01237	693	8.1723	682	9.54541	617	6.94074	735	8.42191
gene2296	3441	422	13.2834	470	14.9822	529	15.721	1054	14.0332	1235	15.8521	985	12.8378	890	13.7671	829	10.3066	946	11.98
gene2297	2005	436	23.5534	329	17.9989	416	21.2172	884	20.1994	958	21.1035	982	21.9652	1049	27.8482	748	15.96	996	21.6468
gene2298	943	2	0.229721	4	0.465277	7	0.759093	28	1.36034	13	0.608885	5	0.237791	16	0.903119	5	0.226832	8	0.369681
gene2299	2526	0	0	0	0	0	0	0	0	0	0	0	0	0	0	0	0	0	0
gene2300	5989	1456	26.3323	1297	23.7547	1539	26.278	3308	25.3053	3194	23.5551	3089	23.1314	2514	22.3433	2694	19.2438	2940	21.3916
gene2301	8329	22	0.286096	24	0.316069	43	0.52794	10	0.0550056	34	0.180297	27	0.145381	10	0.0639063	32	0.164363	22	0.115101
gene2302	5573	99	1.9241	94	1.85013	170	3.11938	178	1.46329	139	1.10161	327	2.63146	60	0.573058	44	0.337762	421	3.29187
gene2303	8022	48	0.648098	78	1.06654	100	1.27475	134	0.765283	235	1.29386	424	2.37039	157	1.04173	158	0.842599	146	0.793085
gene2304	7087	393	6.00638	267	4.1325	382	5.512	1047	6.76837	939	5.85203	886	5.60672	993	7.45802	1069	6.453	1105	6.79437
gene2305	2100	26	1.34102	32	1.67145	72	3.50608	77	1.67985	74	1.55638	82	1.75118	89	2.25583	91	1.85383	84	1.74305
gene2306	2474	245	10.7263	202	8.95602	231	9.54819	640	11.8517	531	9.47978	718	13.0155	529	11.3813	762	13.1766	588	10.3568
gene2307	1489	0	0	0	0	0	0	0	0	0	0	0	0	0	0	0	0	0	0
gene2308	2644	0	0	3	0.124458	1	0.0386765	2	0.0346552	0	0	2	0.0339239	0	0	2	0.0323605	8	0.131849
gene2309	1069	0	0	0	0	0	0	0	0	0	0	0	0	0	0	0	0	0	0
gene2310	5307	24	0.489829	34	0.702738	58	1.1176	45	0.388475	33	0.274643	75	0.633796	33	0.33098	42	0.338569	56	0.45982
gene2312	3448	1706	53.5913	1682	53.5084	1771	52.5243	5440	72.2822	5073	64.9832	5168	67.2191	3663	56.5466	5003	62.074	5582	70.5459
gene2314	11361	41	0.390886	25	0.241372	50	0.450051	93	0.37503	140	0.544271	47	0.185532	111	0.520047	103	0.387853	135	0.517805
gene2315	2066	249	13.0542	287	15.2376	320	15.839	946	20.9778	788	16.8461	828	17.9737	771	19.8637	932	19.2989	812	17.1268
gene2316	4848	100	2.23419	127	2.87346	81	1.70856	379	3.58159	297	2.70581	227	2.09991	464	5.09439	659	5.81526	368	3.30776
gene2317	3171	18	0.614835	17	0.588053	24	0.773969	60	0.866872	57	0.79393	35	0.495005	37	0.621072	47	0.634086	58	0.797042
gene2318	8639	8609	107.937	6554	83.216	8278	97.9875	28115	149.099	23550	120.401	26982	140.071	31423	193.607	37499	185.696	42790	215.838
gene2320	2892	4	0.149811	14	0.530999	6	0.212159	26	0.411884	50	0.763617	21	0.325656	35	0.644179	44	0.65088	48	0.723256
gene2321	4728	351	8.04104	328	7.60957	333	7.20237	868	8.41089	774	7.23048	740	7.01927	812	9.14145	962	8.70451	859	7.91708
gene2322	5467	2742	54.3251	2399	48.1332	2605	48.7267	3792	31.7774	4637	37.4621	4457	36.5621	4302	41.8849	4287	33.5468	4173	33.262
gene2325	4495	1097	26.4338	1072	26.1595	1057	24.0466	4159	42.3896	3311	32.5337	4612	46.0147	3328	39.4085	4722	44.941	4489	43.518
gene2326	4377	554	13.7093	614	15.3871	688	16.0739	890	9.31565	1023	10.3229	871	8.9244	677	8.23282	859	8.39582	828	8.24334
gene2327	5583	1147	22.2525	1298	25.5018	1333	24.4158	2384	19.5631	3089	24.4373	2359	18.9495	2167	20.6599	2635	20.1911	2743	21.4095
gene2328	1237	0	0	0	0	0	0	0	0	0	0	0	0	0	0	0	0	0	0
gene2329	1340	0	0	0	0	0	0	0	0	0	0	0	0	0	0	0	0	0	0
gene2330	6418	19	0.320654	27	0.461453	37	0.589536	44	0.314089	76	0.523019	93	0.649861	35	0.290272	51	0.339952	116	0.787603
gene2331	6258	231	3.99815	223	3.90871	222	3.62766	454	3.32369	546	3.85355	627	4.49334	525	4.4654	491	3.35655	457	3.18222
gene2333	5105	2024	42.9435	1964	42.1997	1816	36.3772	4152	37.2616	3993	34.5468	3806	33.4357	3637	37.9214	4437	37.1827	4787	40.8618
gene2334	3752	199	5.74477	219	6.40243	222	6.05061	553	6.75246	431	5.07362	667	7.97261	523	7.41951	648	7.38854	723	8.39701
gene2335	1056	40	4.10278	71	7.37493	38	3.67983	78	3.384	46	1.92397	126	5.35111	73	3.67956	213	8.62904	202	8.3356
gene2337	5033	1302	28.0199	1339	29.1821	1577	32.0415	2682	24.4136	2562	22.4831	2197	19.5767	2114	22.3571	3363	28.5856	2613	22.6236
gene2339	2158	5	0.250958	7	0.355804	4	0.189547	25	0.530748	7	0.143268	59	1.22613	20	0.493304	10	0.198242	38	0.767329
gene2342	7042	257	3.95293	240	3.73834	273	3.96438	501	3.25943	592	3.71304	547	3.4836	468	3.53742	563	3.42026	453	2.80318
gene2343	2419	119	5.32836	105	4.76121	129	5.45334	274	5.18937	360	6.5731	343	6.3591	255	5.61101	328	5.80076	330	5.94467
gene2345	2947	3	0.110261	2	0.0744412	1	0.0346999	8	0.124368	7	0.104911	13	0.197834	11	0.198678	8	0.116133	5	0.0739331
gene2346	15648	6	0.0415312	33	0.231323	8	0.0522805	7	0.0204946	22	0.0620966	28	0.0802484	3	0.0102047	20	0.0546787	31	0.0863281
gene2347	14302	76	0.575571	81	0.621229	75	0.536257	223	0.714345	228	0.704112	308	0.965809	313	1.16489	240	0.717895	306	0.932339
gene2356	760	3	0.427553	3	0.432983	1	0.134554	2	0.120564	4	0.232461	0	0	0	0	0	0	2	0.114674
gene2357	1498	0	0	0	0	0	0	0	0	0	0	0	0	0	0	0	0	1	0.0290896
gene2358	3605	6	0.180272	7	0.212989	20	0.567327	0	0	6	0.0735105	9	0.111963	12	0.177179	1	0.011867	2	0.0241754
gene2360	2386	116	5.26587	243	11.1712	196	8.40029	360	6.91245	56	1.03662	754	14.1722	21	0.468474	169	3.03014	356	6.50173
gene2362	2754	3	0.117988	4	0.159316	1	0.0371317	4	0.066542	1	0.0160376	2	0.0325689	0	0	6	0.0932039	6	0.0949372
gene2363	4392	671	16.5479	548	13.6862	682	15.8793	1517	15.8242	1881	18.916	1037	10.589	1078	13.0645	801	7.8022	842	8.35409
gene2365	8055	0	0	1	0.0136175	2	0.0253906	5	0.0284383	3	0.0164498	3	0.0167029	1	0.00660801	4	0.0212442	7	0.0378688
gene2369	2210	501	24.5543	551	27.3478	540	24.9868	1187	24.607	1411	28.1993	833	16.904	790	19.027	988	19.1254	793	15.6362
gene2372	4990	1877	40.7423	1743	38.3143	2144	43.9373	2586	23.7426	2717	24.0488	2043	18.3614	1969	21.003	2441	20.9273	1983	17.317
gene2375	4195	2125	54.8668	1969	51.4846	2316	56.4567	4152	45.3446	4836	50.9164	3825	40.8919	4517	57.3132	4131	42.1279	4153	43.1399
gene2378	5763	180	3.38303	234	4.4538	258	4.57804	707	5.62044	473	3.62507	750	5.83647	771	7.12102	610	4.52822	948	7.16818
gene2379	3832	0	0	0	0	0	0	0	0	0	0	0	0	0	0	0	0	0	0
gene2381	1589	17	1.1588	1	0.0690303	3	0.193066	37	1.06679	18	0.500325	16	0.451579	10	0.334975	37	0.996149	8	0.219389
gene2382	3051	15	0.532514	2	0.0719037	6	0.201103	52	0.780838	18	0.260576	43	0.632068	14	0.244243	52	0.729135	20	0.285652
gene2383	1904	1696	96.4809	949	54.6717	1527	82.0126	6082	146.345	5467	126.819	1928	45.4127	7236	202.287	6591	148.092	7675	175.655
gene2384	3173	5	0.17068	20	0.691391	22	0.709025	16	0.23102	11	0.153118	12	0.169609	31	0.52003	6	0.0808961	12	0.164801
gene2385	4224	634	16.2573	676	17.5544	1112	26.9209	3084	33.4495	3890	40.6752	4689	49.7845	4747	59.818	3091	31.3056	3849	39.7076
gene2386	15579	6319	43.933	5996	42.2168	6568	43.1124	16232	47.7345	15996	45.3498	14702	42.3228	12624	43.1314	16888	46.3751	13579	37.982
gene2387	3281	586	19.3452	603	20.1593	607	18.9187	2217	30.957	2169	29.1983	1763	24.0981	1550	25.1456	1841	24.0046	1899	25.2213
gene2388	1701	267	17.0016	255	16.4437	317	19.0574	810	21.8163	757	19.656	711	18.7457	554	17.3357	708	17.8064	623	15.96
gene2389	882	153	18.7891	159	19.7739	155	17.971	576	29.9195	603	30.1962	674	34.2712	413	24.924	654	31.7217	456	22.5292
gene2390	2899	156	5.82853	40	1.51348	53	1.86955	2825	44.6447	1285	19.5776	1097	16.9705	2160	39.659	12377	182.648	3628	54.5341
gene2391	429	1	0.252479	0	0	0	0	0	0	0	0	0	0	0	0	0	0	0	0
gene2392	4304	664	16.7101	477	12.1565	546	12.9727	2994	31.8698	2691	27.615	1862	19.4019	1348	16.6707	3927	39.0333	1758	17.799
gene2393	6675	1589	25.7843	2067	33.9667	1836	28.1274	3548	24.3519	4589	30.3648	5706	38.337	4320	34.4484	2991	19.1695	3786	24.716
gene2394	1076	280	28.1857	243	24.7718	318	30.222	724	30.8266	636	26.1065	563	23.4657	687	33.9845	813	32.324	725	29.3613
gene2395	3682	389	11.4432	386	11.4992	554	15.3863	1130	14.0603	1363	16.3499	1063	12.9475	893	12.9093	898	10.4337	1258	14.8883
gene2396	6057	939	16.7915	1169	21.17	1160	19.5843	2440	18.4558	2641	19.2581	3242	24.0045	2003	17.6019	2250	15.8917	2819	20.2809
gene2400	3595	626	18.8607	701	21.3886	579	16.4698	1169	14.8976	1632	20.0505	1344	16.7663	1043	15.4427	1525	18.1475	1634	19.8063
gene2405	2039	18	0.956175	32	1.72146	37	1.85564	117	2.62887	24	0.519873	179	3.93707	64	1.6707	241	5.05646	88	1.88068
gene2407	3071	150	5.29046	93	3.32175	159	5.29451	274	4.08762	199	2.86205	241	3.51945	243	4.21175	295	4.1095	236	3.34874
gene2408	3400	233	7.42266	256	8.25895	272	8.18085	519	6.9934	480	6.23542	619	8.16487	639	10.0036	504	6.34159	538	6.89529
gene2409	3693	88	2.58099	83	2.46526	91	2.51983	128	1.58793	120	1.43518	153	1.85802	195	2.81055	256	2.96556	236	2.78472
gene2410	880	65	8.00042	43	5.35981	73	8.48299	196	10.2041	134	6.72552	222	11.3138	252	15.2424	131	6.36847	223	11.0426
gene2412	6712	637	10.2794	419	6.8474	495	7.54157	429	2.92823	950	6.25137	317	2.11809	521	4.13164	485	3.09127	449	2.91503
gene2415	5701	3	0.0569971	1	0.0192403	2	0.0358746	0	0	0	0	1	0.00786659	0	0	2	0.0150081	7	0.0535052
gene2416	11799	82	0.75275	83	0.771608	107	0.927358	346	1.34348	267	0.99947	285	1.08327	480	2.16537	489	1.77301	575	2.1236
gene2422	5644	23	0.441391	31	0.602474	28	0.507317	86	0.69809	133	1.0408	63	0.5006	36	0.33951	34	0.257714	108	0.833846
gene2423	1940	0	0	0	0	0	0	0	0	0	0	0	0	0	0	0	0	0	0
gene2424	1937	0	0	2	0.113257	1	0.0527933	4	0.0946085	0	0	223	5.16313	179	4.91881	139	3.06995	275	6.18661
gene2425	1943	0	0	0	0	0	0	0	0	0	0	0	0	0	0	0	0	0	0
gene2426	2594	572	23.8841	530	22.4114	605	23.8503	811	14.3235	972	16.5501	951	16.4417	1149	23.5769	934	15.4036	993	16.6813
gene2427	7717	330	4.63178	264	3.75249	494	6.54617	292	1.73354	238	1.36217	259	1.50518	626	4.3178	324	1.79615	510	2.87986
gene2431	10420	272	2.82738	254	2.6738	300	2.94417	695	3.05574	525	2.22533	226	0.972698	384	1.96155	382	1.56835	165	0.690026
gene2432	1128	1	0.0960225	0	0	0	0	0	0	0	0	0	0	0	0	0	0	1	0.0386314
gene2433	631	0	0	0	0	0	0	0	0	0	0	0	0	0	0	0	0	0	0
gene2437	1470	0	0	0	0	1	0.0695651	28	0.872651	0	0	220	6.71186	0	0	3	0.0873073	128	3.79439
gene2438	3732	2	0.0580458	3	0.0881745	6	0.164406	9	0.110484	11	0.130183	20	0.24034	12	0.17115	16	0.183411	6	0.0700582
gene2439	2731	0	0	21	0.843454	3	0.112333	14	0.234858	0	0	182	2.98873	5	0.0974507	13	0.203642	151	2.40938
gene2440	1511	322	23.082	300	21.7781	414	28.0185	781	23.6803	873	25.5184	867	25.7331	637	22.4394	726	20.5551	981	28.2914
gene2441	3860	1813	50.8736	1997	56.7485	2036	53.9385	4115	48.8407	4367	49.9689	3530	41.0133	3714	51.2143	4965	55.0274	4063	45.8679
gene2442	5557	3903	76.0747	4351	85.884	4951	91.109	5275	43.4892	7461	59.3008	3669	29.6104	4752	45.5169	5681	43.7352	6547	51.3395
gene2443	1999	123	6.66461	105	5.76156	121	6.18987	301	6.89848	254	5.61209	310	6.95483	277	7.3757	270	5.77827	289	6.29991
gene2444	7616	1186	16.8671	1119	16.1164	1271	17.0658	2502	15.0508	2551	14.7941	2295	13.5143	2331	16.2912	2542	14.2789	2320	13.2743
gene2446	1825	500	29.6749	209	12.5617	413	23.1417	1005	25.2292	805	19.4821	572	14.0563	714	20.8244	546	12.799	397	9.47932
gene2447	6132	676	11.9406	624	11.1621	760	12.6742	1423	10.6317	1763	12.6985	1439	10.5244	1249	10.8417	1408	9.82307	1283	9.11746
gene2448	12349	2120	18.5946	1859	16.5124	2182	18.0689	4239	15.7265	4681	16.7421	3638	13.212	3116	13.4308	4354	15.0835	4200	14.8206
gene2449	11077	2442	23.8784	2620	25.9443	2720	25.1105	4945	20.4524	5486	21.8745	4077	16.5065	5253	25.2419	3953	15.2669	3801	14.9529
gene2450	3374	89	2.85711	74	2.40575	78	2.36406	229	3.1095	215	2.81447	162	2.15331	207	3.26559	155	1.96532	175	2.26018
gene2451	922	0	0	2	0.237937	5	0.554559	6	0.29814	7	0.335329	465	22.6183	7	0.404114	9	0.417598	123	5.81331
gene2452	1680	300	19.3417	228	14.8864	324	19.7217	587	16.0077	1141	29.9972	497	13.2674	1423	45.085	2400	61.1151	5539	143.672
gene2453	943	83	9.53342	79	9.18923	90	9.75977	191	9.27943	214	10.0232	266	12.6505	309	17.4415	157	7.12254	262	12.1071
gene2454	3649	195	5.78819	136	4.08817	161	4.51191	300	3.76658	302	3.65542	211	2.59326	308	4.49276	227	2.66133	196	2.34062
gene2457	851	2	0.254556	3	0.386683	6	0.720992	33	1.77658	35	1.81653	8	0.421597	50	3.12735	61	3.06653	22	1.12653
gene2458	3277	57	1.884	87	2.9121	85	2.65247	568	7.94094	363	4.89253	258	3.53086	1195	19.4101	1587	20.718	662	8.803
gene2460	5200	2111	43.9711	2037	42.9686	2302	45.27	3713	32.7131	4672	39.6829	4294	37.0336	3967	40.6065	4623	38.0336	4066	34.0732
gene2463	2986	186	6.74692	164	6.02445	198	6.78085	356	5.4621	347	5.13267	348	5.22669	329	5.86466	435	6.23227	358	5.22447
gene2464	1861	135	7.85723	138	8.13385	164	9.01169	461	11.3489	314	7.45224	357	8.60319	407	11.6408	394	9.05725	315	7.37587
gene2465	6362	334	5.68637	319	5.49997	372	5.9794	658	4.7384	529	3.67253	425	2.99594	530	4.43424	602	4.04808	450	3.08225
gene2466	1340	2	0.161662	8	0.654861	3	0.228942	25	0.854742	22	0.725139	5	0.167341	3	0.119166	10	0.319258	13	0.422754
gene2467	818	4488	594.267	3823	512.643	3959	494.927	8647	484.297	10253	553.607	10640	583.345	8122	528.501	10955	572.936	10454	556.902
gene2469	2016	256	13.7541	178	9.68485	260	13.1884	397	9.02194	396	8.67578	359	7.98622	315	8.31681	394	8.36089	293	6.33325
gene2470	4670	569	13.1971	539	12.6601	628	13.7515	1367	13.4107	1562	14.773	1366	13.1181	993	11.318	1617	14.8129	1362	12.7089
gene2471	3837	0	0	0	0	0	0	0	0	0	0	0	0	0	0	0	0	0	0
gene2472	1478	474	34.7365	490	36.3651	429	29.6819	892	27.6497	749	22.3826	568	17.235	1189	42.8197	1132	32.7656	1153	33.9942
gene2473	2534	4	0.170976	0	0	0	0	0	0	0	0	1	0.0176983	0	0	2	0.0337653	1	0.0171966
gene2474	5527	1222	23.9477	990	19.6476	1196	22.1284	1188	9.84752	1294	10.3407	1337	10.8487	1310	12.6159	1297	10.0392	1072	8.45191
gene2475	1374	2	0.157661	0	0	1	0.0744255	0	0	2	0.0642905	0	0	3	0.116217	0	0	0	0
gene2476	3518	1168	35.9608	795	24.7876	855	24.853	11997	156.234	8425	105.774	6566	83.7033	5495	83.1397	16353	198.86	6492	80.4141
gene2477	1233	0	0	1	0.0889612	2	0.165873	0	0	0	0	0	0	0	0	2	0.0693927	1	0.0353416
gene2479	3163	226	7.73912	175	6.0688	209	6.75703	792	11.4716	716	9.9981	876	12.4206	647	10.8878	1659	22.4385	1032	14.2177
gene2480	5235	1727	35.7321	1873	39.245	1743	34.0478	3561	31.1641	4515	38.093	3647	31.2433	4117	41.8601	3853	31.4868	3766	31.3482
gene2481	1251	522	45.1955	664	58.2203	614	50.1903	1578	57.7896	2240	79.085	2128	76.2872	1671	71.0977	1790	61.2128	2525	87.9536
gene2482	3137	73	2.52052	52	1.81825	74	2.41227	233	3.40284	249	3.50581	173	2.47326	95	1.61193	124	1.69104	85	1.18074
gene2483	2287	466	22.07	424	20.3359	511	22.8488	1315	26.3426	1163	22.4604	1134	22.2374	961	22.3663	1053	19.6974	1058	20.159
gene2484	2113	43	2.2042	37	1.92073	50	2.4198	59	1.27924	88	1.83945	97	2.05878	21	0.529001	75	1.51848	130	2.68098
gene2485	1268	145	12.386	127	10.9862	151	12.1777	148	5.34739	145	5.05071	181	6.40172	189	7.93376	210	7.08511	169	5.80787
gene2486	1577	3475	238.674	4264	296.585	3793	245.957	8826	256.408	14137	395.94	8269	235.157	8235	277.951	9461	256.656	11613	320.894
gene2487	4467	2719	65.9289	2707	66.4716	3194	73.1186	6164	63.2188	7154	70.7354	4640	46.5843	5469	65.1671	6320	60.5268	6137	59.8673
gene2488	1433	123	9.29697	89	6.81251	102	7.27885	461	14.7385	415	12.791	392	12.2681	274	10.1775	421	12.5685	618	18.7928
gene2489	6065	700	12.5011	693	12.5333	754	12.713	2100	15.8631	2454	17.8709	2042	15.0995	2097	18.4037	2015	14.2132	1532	11.0072
gene2490	2816	51	1.96164	25	0.973803	36	1.30731	166	2.70069	189	2.96437	116	1.84741	108	2.0414	174	2.6434	167	2.58424
gene2491	6500	2031	33.8438	2344	39.5556	2228	35.0518	5193	36.602	5164	35.0894	5598	38.624	5649	46.2588	8434	55.5094	7972	53.4445
gene2492	1674	0	0	1	0.0655252	3	0.183263	2	0.0547362	1	0.0263845	6	0.160743	2	0.0635933	1	0.0255559	4	0.104125
gene2493	3902	83	2.30395	83	2.33321	117	3.06625	588	6.90383	360	4.07492	410	4.71231	238	3.24658	402	4.40743	325	3.62949
gene2494	3339	160	5.19022	191	6.27452	211	6.46212	260	3.56744	288	3.8096	583	7.8305	258	4.11282	263	3.36966	331	4.31977
gene2495	2918	131	4.8626	132	4.96195	177	6.20293	347	5.44809	313	4.73765	299	4.5954	202	3.6847	430	6.3042	293	4.37554
gene2496	2206	269	13.2078	268	13.3258	320	14.8338	631	13.1046	862	17.2586	673	13.6819	963	23.2358	2479	48.0748	3221	63.626
gene2497	3089	160	5.61028	174	6.17867	216	7.15063	415	6.15503	460	6.57724	460	6.67848	352	6.06543	330	4.57028	298	4.20385
gene2499	8013	9	0.121655	11	0.150578	18	0.229713	53	0.303026	33	0.181896	67	0.374988	27	0.179352	60	0.320334	56	0.304539
gene2500	5959	870	15.8135	790	14.5418	903	15.4961	1808	13.9003	2019	14.9647	1766	13.2909	1549	13.8361	1779	12.7717	1441	10.5376
gene2502	1659	369	24.0914	329	21.7527	410	25.2724	973	26.8699	1256	33.4385	880	23.7889	820	26.309	699	18.0251	831	21.8275
gene2503	2628	231	9.5207	179	7.47122	195	7.58784	436	7.60083	482	8.10075	394	6.7237	341	6.90662	246	4.00457	336	5.57139
gene2504	1724	50	3.14134	40	2.54499	63	3.7369	153	4.06587	179	4.58585	169	4.3963	82	2.5317	84	2.08444	136	3.43757
gene2508	11454	197	1.86291	135	1.29283	147	1.31241	347	1.38794	242	0.933172	324	1.2686	199	0.924767	332	1.24002	234	0.890242
gene2513	725	0	0	0	0	0	0	0	0	0	0	0	0	0	0	0	0	0	0
gene2515	4272	364	9.22895	262	6.72719	409	9.79041	840	9.0084	904	9.34632	760	7.97847	781	9.73097	682	6.82967	695	7.08929
gene2518	2803	0	0	0	0	0	0	0	0	0	0	0	0	0	0	0	0	0	0
gene2519	3006	30	1.08097	11	0.401391	20	0.680377	42	0.640118	24	0.352635	73	1.08911	58	1.02701	153	2.17745	43	0.623345
gene2520	1483	1	0.0730367	0	0	0	0	2	0.0617858	2	0.0595652	0	0	0	0	0	0	0	0
gene2521	3552	951	28.9995	770	23.7783	771	22.1968	2328	30.0269	2417	30.0544	2324	29.3427	2088	31.2892	2428	29.243	2508	30.7683
gene2524	2983	296	10.7478	168	6.1776	246	8.43316	875	13.4386	1023	15.147	632	9.5017	667	11.9017	1764	25.2983	1580	23.0809
gene2525	1452	34	2.53627	50	3.77717	63	4.43693	197	6.21583	86	2.61599	181	5.59048	185	6.78175	142	4.18378	142	4.26158
gene2526	11044	1	0.00980745	3	0.029796	1	0.00925939	1	0.00414833	29	0.115978	13	0.0527903	4	0.0192784	8	0.0309892	17	0.0670767
gene2529	1613	1	0.0671503	9	0.612029	9	0.57058	20	0.568062	23	0.629792	20	0.556075	15	0.494987	10	0.265224	19	0.513297
gene2530	4049	22	0.588515	20	0.541809	16	0.404093	32	0.362078	37	0.403606	137	1.51744	52	0.683584	27	0.285274	90	0.968599
gene2531	1784	58	3.5214	48	2.95128	61	3.49658	223	5.72677	225	5.57046	182	4.57524	223	6.65344	112	2.68578	164	4.00588
gene2532	2749	383	15.0906	333	13.2872	364	13.5405	208	3.46648	355	5.70371	368	6.00358	577	11.1722	382	5.94477	591	9.36833
gene2533	3341	622	20.1649	571	18.7466	782	23.9353	1945	26.6712	1630	21.5484	1556	20.8867	1786	28.4539	1457	18.6565	1680	21.912
gene2534	6909	2423	37.9857	2704	42.9294	1853	27.4264	2704	17.9305	4757	30.4104	2879	18.688	2158	16.6254	1804	11.1704	1674	10.5582
gene2535	2738	93	3.67902	113	4.52698	74	2.7638	388	6.49229	433	6.98487	980	16.052	410	7.97052	402	6.28115	659	10.4882
gene2536	4351	37	0.921075	23	0.579832	39	0.916609	120	1.26355	93	0.944055	117	1.20596	118	1.44354	88	0.865247	108	1.08164
gene2537	3871	48	1.34308	39	1.10511	73	1.92845	160	1.89364	90	1.02689	159	1.84209	77	1.05878	96	1.06095	107	1.20451
gene2538	2230	198	9.61707	164	8.06682	246	11.2808	606	12.4499	459	9.091	643	12.9313	576	13.7485	541	10.3786	582	11.3728
gene2539	5720	699	13.2362	731	14.018	742	13.2653	1016	8.13762	1166	9.00339	933	7.31515	1088	10.1244	1258	9.40874	1401	10.6731
gene2541	3695	358	10.4942	372	11.0431	439	12.1495	917	11.3698	997	11.9175	1023	12.4165	854	12.3021	835	9.6676	937	11.0503
gene2542	2105	313	16.1055	345	17.9776	357	17.343	1092	23.7668	1139	23.8988	1099	23.4144	647	16.3602	938	19.0633	1128	23.351
gene2544	4084	211	5.59602	195	5.23736	261	6.53527	783	8.78367	630	6.81331	699	7.67589	540	7.03792	488	5.11188	612	6.53003
gene2545	4816	569	12.797	508	11.5702	552	11.7209	452	4.29983	633	5.80525	507	4.72127	565	6.24451	586	5.20544	578	5.22987
gene2547	3163	52	1.78068	37	1.28312	41	1.32554	109	1.5788	48	0.670264	287	4.0693	56	0.942378	63	0.852095	239	3.29267
gene2548	5991	1	0.0180794	37	0.677432	1	0.017069	14	0.10706	9	0.0663509	81	0.60635	42	0.373153	11	0.0785489	18	0.130925
gene2549	15028	740	5.33351	928	6.77346	1087	7.39668	1910	5.8228	1728	5.07863	4534	13.5306	2192	7.76383	5014	14.2735	4656	13.5009
gene2550	861	311	39.1237	247	31.4672	333	39.5503	828	44.0582	855	43.8598	798	41.5659	706	43.6454	820	40.7434	858	43.4244
gene2552	3842	8	0.225536	4	0.1142	3	0.0798496	11	0.13117	9	0.103464	17	0.19844	1	0.0138541	0	0	12	0.136105
gene2553	735	0	0	0	0	0	0	0	0	0	0	0	0	0	0	0	0	0	0
gene2554	669	0	0	0	0	0	0	2	0.136963	0	0	0	0	0	0	0	0	0	0
gene2556	4303	5581	140.483	4467	113.87	6208	147.533	8215	87.4653	12211	125.338	6640	69.2045	9794	121.151	7283	72.4078	10260	103.902
gene2558	3870	610	17.0727	684	19.3869	673	17.7833	1495	17.6982	1483	16.9252	1495	17.3248	1285	17.6737	1487	16.4379	1491	16.7887
gene2559	988	216	23.6799	174	19.3177	223	23.0811	481	22.3043	502	22.4414	599	27.1899	483	26.0212	539	23.3388	577	25.4489
gene2560	2218	227	11.0853	300	14.8362	263	12.1256	758	15.657	773	15.3929	939	18.9864	586	14.0628	699	13.4822	758	14.8921
gene2561	18921	1658	9.49124	1701	9.86107	1954	10.5606	3741	9.05823	4239	9.89516	2612	6.19108	2915	8.20032	2664	6.02333	2280	5.25098
gene2562	2744	448	17.6838	393	15.7099	484	18.0372	1324	22.1057	1472	23.6934	1082	17.684	976	18.9322	1082	16.869	1082	17.1827
gene2563	1537	16	1.12753	13	0.927755	19	1.26412	308	9.18072	297	8.53466	139	4.05582	136	4.70979	343	9.547	121	3.43053
gene2564	1701	0	0	4	0.25794	4	0.240472	35	0.942678	2	0.0519313	107	2.82109	2	0.0625838	6	0.150902	29	0.742922
gene2565	3975	437	11.9077	384	10.5964	451	11.6024	1457	16.7928	1421	15.7892	1233	13.9112	1687	22.5899	2112	22.7302	1781	19.5243
gene2566	6158	23	0.404548	35	0.623436	26	0.43176	98	0.729098	96	0.68855	96	0.699148	110	0.950801	132	0.917024	68	0.481192
gene2567	14243	403	3.06469	543	4.18179	618	4.43706	1089	3.50289	917	2.84362	931	2.93147	1023	3.82306	984	2.95556	1010	3.09008
gene2568	10923	756	7.49656	770	7.73237	835	7.81724	2330	9.77268	1767	7.14493	3275	13.4464	2485	12.1094	2947	11.5421	3033	12.0998
gene2569	1314	0	0	0	0	0	0	0	0	3	0.100839	2	0.0682609	0	0	0	0	0	0
gene2570	5298	128	2.61686	94	1.94616	130	2.50923	168	1.45277	230	1.91743	246	2.08238	144	1.44673	212	1.71187	234	1.92466
gene2571	8542	2926	37.102	2749	35.3003	3304	39.5539	9579	51.376	10865	56.179	9812	51.5152	7729	48.1615	10933	54.7553	8011	40.8674
gene2574	5894	5	0.0918845	4	0.0744412	5	0.0867498	6	0.0466381	1	0.00749365	1	0.007609	1	0.0090308	2	0.0145167	2	0.0147866
gene2576	9112	1838	21.8481	1699	20.4524	2058	23.0962	3395	17.0697	3245	15.7291	3197	15.735	3234	18.8913	2642	12.4041	2743	13.1178
gene2578	6649	712	11.5986	718	11.8449	840	12.9191	1499	10.3287	1694	11.2528	1022	6.89338	1302	10.423	1649	10.6099	1925	12.6161
gene2579	2295	1711	80.7513	2829	135.212	2818	125.565	5431	108.417	5590	107.58	4292	83.8715	5365	124.43	5640	105.134	3906	74.165
gene2580	10427	373	3.87464	426	4.4814	461	4.52116	501	2.20129	455	1.92733	635	2.73119	653	3.33342	513	2.10477	663	2.77079
gene2582	1673	2	0.129484	3	0.196693	1	0.0611241	1	0.0273844	3	0.0792007	0	0	0	0	3	0.0767135	7	0.182327
gene2583	11770	2129	19.5921	2460	22.9257	2072	18.002	7667	29.8434	7148	26.8233	6716	25.5901	5739	25.9535	8186	29.7538	6519	24.1354
gene2584	3345	319	10.3294	287	9.4113	290	8.86565	814	11.1488	637	8.41099	646	8.66112	426	6.77876	707	9.04211	630	8.20718
gene2585	3393	509	16.2486	385	12.4463	509	15.3406	1147	15.4874	1085	14.1237	1313	17.3547	1421	22.2919	1708	21.5353	2034	26.1226
gene2588	1315	40	3.29471	37	3.08631	45	3.49941	746	25.9904	545	18.3052	426	14.5285	284	11.4955	764	24.855	416	13.7853
gene2591	6036	1138	20.4209	1202	21.8433	1445	24.4809	2804	21.2828	2674	19.5666	2861	21.2572	3122	27.5309	2822	20.0011	2607	18.8209
gene2594	2658	2670	108.802	2285	94.2963	2655	102.145	4257	73.3751	4447	73.8951	3778	63.7447	4434	88.7927	4075	65.5872	3816	62.5609
gene2597	5226	244	5.05711	264	5.54113	259	5.06803	748	6.5574	761	6.4316	928	7.96372	762	7.76108	691	5.6566	891	7.42947
gene2598	2175	1255	62.4981	1134	57.1896	1045	49.1321	2863	60.3062	2490	50.5643	2007	41.3833	1915	46.8647	2274	44.7278	2413	48.3445
gene2599	6752	177	2.83938	133	2.16064	117	1.77199	196	1.32991	141	0.922338	207	1.37491	212	1.67124	153	0.969406	197	1.2714
gene2600	3201	0	0	0	0	0	0	0	0	0	0	0	0	0	0	0	0	0	0
gene2601	7103	53	0.808195	70	1.08099	70	1.00778	133	0.857847	58	0.360653	243	1.53427	63	0.472101	85	0.511946	184	1.12882
gene2602	4226	317	8.12479	343	8.90283	436	10.5503	571	6.19022	558	5.83188	450	4.77552	625	7.87204	821	8.31113	641	6.60964
gene2603	977	285	31.596	259	29.0783	319	33.3891	923	43.282	806	36.4371	779	35.7586	574	31.2719	833	36.4752	864	38.5362
gene2604	4272	441	11.1812	317	8.13939	475	11.3703	667	7.1531	909	9.39802	602	6.31979	988	12.3101	1352	13.5392	710	7.2423
gene2606	8067	3384	45.4361	3343	45.4557	3536	44.8238	7756	44.0479	9259	50.6939	7275	40.4444	8289	54.6924	7625	40.4366	8025	43.3493
gene2607	5074	38	0.811177	57	1.23222	29	0.584462	23	0.207672	31	0.269845	37	0.327031	51	0.535003	49	0.413135	79	0.678463
gene2608	1449	0	0	0	0	0	0	0	0	0	0	0	0	0	0	2	0.0590484	0	0
gene2609	2634	0	0	0	0	0	0	0	0	0	0	0	0	0	0	0	0	0	0
gene2611	1614	0	0	0	0	0	0	0	0	0	0	0	0	0	0	0	0	0	0
gene2612	1622	227	15.1585	208	14.0662	214	13.4919	416	11.7501	517	14.0781	351	9.70496	376	12.3388	492	12.9766	481	12.9224
gene2613	2737	194	7.67731	214	8.57635	272	10.1626	414	6.92987	493	7.95565	568	9.30703	442	8.59575	544	8.50297	454	7.2282
gene2615	4139	643	16.8267	658	17.4379	656	16.2075	1226	13.5705	1896	20.2324	1677	18.1708	1481	19.0457	1793	18.5324	1363	14.3499
gene2616	1359	84	6.69487	75	6.05348	112	8.42766	226	7.61884	195	6.33751	360	11.8801	218	8.53834	208	6.54773	204	6.54124
gene2617	1290	107	8.98414	100	8.50303	135	10.7017	349	12.3947	268	9.1759	313	10.8816	299	12.3372	322	10.6786	258	8.71524
gene2618	1076	110	11.0729	96	9.78639	86	8.17325	133	5.6629	196	8.0454	157	6.54372	102	5.04573	374	14.8698	249	10.0841
gene2619	646	419	70.2528	314	53.3164	352	55.721	866	61.4165	915	62.5593	1127	78.24	1076	88.6577	951	62.9788	1041	70.2211
gene2620	7296	800	11.8765	771	11.5913	728	10.2036	1180	7.40964	1559	9.43767	1010	6.20832	1048	7.64562	933	5.47071	1106	6.60571
gene2622	2225	0	0	1	0.0492985	2	0.0919197	8	0.164725	5	0.099253	13	0.26203	0	0	0	0	3	0.0587544
gene2623	12878	696	5.85387	801	6.82257	645	5.12177	1537	5.46796	1900	6.51642	1148	3.99789	1310	5.41451	1620	5.38162	1513	5.11964
gene2624	2925	193	7.14684	159	5.96259	207	7.23691	415	6.50013	413	6.23631	375	5.74967	301	5.47743	388	5.67483	368	5.48241
gene2625	6105	548	9.72248	472	8.48047	550	9.21267	828	6.21362	835	6.04094	760	5.58297	837	7.29754	1061	7.43492	810	5.78161
gene2626	10626	366	3.73073	433	4.46973	223	2.14607	2009	8.66184	173	0.719085	789	3.33	310	1.55285	2359	9.4974	356	1.45992
gene2628	2715	285	11.3699	244	9.85788	268	10.0942	837	14.1239	738	12.0058	723	11.9428	801	15.7036	1443	22.7375	1245	19.9825
gene2629	4137	467	12.2268	413	10.9504	456	11.2717	885	9.80071	999	10.6656	798	8.65077	843	10.8462	1067	11.0338	809	8.52143
gene2630	7357	942	13.8686	1027	15.312	1120	15.5678	2907	18.1027	3110	18.6708	2302	14.0327	2309	16.7055	2523	14.6711	2753	16.3063
gene2632	10559	360	3.69285	332	3.44889	318	3.07973	525	2.27791	526	2.20022	539	2.2893	427	2.15249	498	2.01768	426	1.75807
gene2633	10028	1492	16.1152	1423	15.5652	1497	15.2657	4647	21.2304	3915	17.2433	6451	28.8503	4435	23.5405	4093	17.4612	5725	24.8777
gene2634	1855	3	0.17517	3	0.177395	0	0	5	0.123488	5	0.11905	4	0.096706	7	0.200859	14	0.322872	16	0.375859
gene2635	2465	225	9.88662	299	13.3051	272	11.2839	680	12.6384	646	11.575	799	14.5367	729	15.7415	776	13.4676	738	13.0463
gene2636	4086	902	23.9106	957	25.6908	943	23.6005	2015	22.5931	2187	23.6404	1474	16.1784	1764	22.9793	1466	15.3491	991	10.5688
gene2637	17235	1675	10.5265	1349	8.58547	1807	10.7215	5412	14.3862	4680	11.9933	4080	10.6166	4132	12.761	6933	17.209	3844	9.719
gene2638	4708	131	3.01382	130	3.0288	185	4.01831	356	3.46428	311	2.91761	387	3.68648	159	1.79762	258	2.34439	338	3.12845
gene2639	819	113	14.9443	93	12.4555	130	16.2319	156	8.72651	292	15.7472	131	7.1734	143	9.2937	174	9.08891	82	4.36294
gene2640	4874	491	10.9113	477	10.7349	523	10.973	1360	12.7836	1362	12.3423	1285	11.8237	1022	11.161	1216	10.6732	1150	10.2816
gene2641	6038	811	14.5482	848	15.4052	930	15.7507	3792	28.7723	2886	21.1109	3649	27.1031	4162	36.6898	6457	45.7493	4960	35.7963
gene2642	993	61	6.6537	53	5.85451	68	7.00275	130	5.99783	184	8.18412	222	10.0263	127	6.80755	148	6.37616	135	5.92426
gene2643	1701	58	3.69323	52	3.35322	66	3.96779	111	2.98964	100	2.59657	71	1.87194	102	3.19178	176	4.42644	137	3.50966
gene2644	600	438	79.0688	609	111.334	572	97.4885	1393	106.365	1288	94.8131	1780	133.047	1222	108.407	1439	102.602	1662	120.706
gene2646	5911	1702	31.1875	1546	28.6888	1582	27.3687	4471	34.6532	4556	34.0429	4000	30.3484	4424	39.8374	5456	39.4875	3952	29.1343
gene2647	8755	1183	14.6356	1084	13.5812	1280	14.9507	2909	15.2225	2825	14.2517	2567	13.1494	2433	14.7918	3052	14.9133	2475	12.3188
gene2648	2368	94	4.2996	67	3.10354	80	3.45475	273	5.28179	265	4.94274	323	6.11728	205	4.60796	234	4.22747	270	4.96857
gene2650	3507	180	5.55929	183	5.72373	212	6.18171	442	5.77413	304	3.82861	456	5.83132	339	5.14518	334	4.07434	503	6.25002
gene2651	3231	519	17.3985	409	13.8851	519	16.4263	1219	17.2849	926	12.6584	1117	15.5044	492	8.10522	878	11.6253	633	8.53721
gene2653	2456	16	0.705625	31	1.38451	24	0.99929	62	1.15655	53	0.953128	109	1.99038	39	0.845226	66	1.14964	83	1.47265
gene2654	2264	49	2.34424	30	1.45348	38	1.71639	23	0.465427	95	1.85332	39	0.772548	31	0.728823	15	0.28344	49	0.943124
gene2655	7924	135	1.84532	84	1.16278	188	2.42617	260	1.50324	270	1.50495	242	1.36965	92	0.617988	124	0.669459	196	1.07786
gene2656	5772	823	15.4439	864	16.4192	902	15.9804	2026	16.081	2208	16.8957	1788	13.8924	1914	17.6503	2020	14.9717	1781	13.4458
gene2657	8898	1401	17.0541	1378	16.9871	1534	17.6296	3105	15.9871	3415	16.9513	2486	12.5299	2463	14.7336	3137	15.0823	2921	14.305
gene2659	3911	442	12.241	413	11.5831	491	12.8381	419	4.90824	455	5.13839	498	5.71056	528	7.18592	614	6.71626	492	5.48184
gene2660	5425	1223	24.4179	1391	28.1249	1318	24.8442	4366	36.8709	4132	33.6406	3939	32.5629	3480	34.1441	3750	29.5718	4123	33.1179
gene2661	4415	43	1.05492	46	1.14285	62	1.43605	68	0.705632	55	0.550219	84	0.853269	48	0.578691	34	0.329454	74	0.730382
gene2662	6165	3	0.0527073	4	0.0711689	26	0.43127	3	0.022294	0	0	19	0.138216	18	0.155409	26	0.180421	10	0.0706832
gene2663	3826	163	4.6145	145	4.15706	165	4.41009	269	3.22112	358	4.13277	263	3.08282	194	2.69894	93	1.03988	144	1.64009
gene2664	2710	226	9.03278	179	7.24515	240	9.0563	562	9.50095	472	7.69266	532	8.80399	334	6.56015	496	7.82995	423	6.80175
gene2665	739	0	0	1	0.148429	3	0.415131	4	0.247979	5	0.298833	2	0.121373	0	0	12	0.694678	5	0.294832
gene2666	4187	2601	67.2852	2422	63.4505	2724	66.5293	4605	50.3879	4316	45.5284	4959	53.1164	5284	67.1732	5504	56.237	6304	65.6089
gene2667	8853	192	2.34905	192	2.37889	232	2.67982	929	4.80756	754	3.7617	750	3.79934	878	5.27887	2100	10.1479	1197	5.89187
gene2669	3182	260	8.85025	210	7.23907	265	8.51637	416	5.98953	403	5.59382	429	6.04637	415	6.942	461	6.19794	420	5.75173
gene2670	9326	70	0.81299	168	1.97596	172	1.886	813	3.99388	351	1.66232	1074	5.16471	382	2.18024	343	1.57342	646	3.01847
gene2671	5174	447	9.35758	354	7.50482	453	8.95324	988	8.74843	1424	12.1559	1277	11.0688	1100	11.3163	1034	8.5495	1186	9.98867
gene2672	10539	807	8.29386	871	9.0653	906	8.79098	2443	10.62	2163	9.06485	2394	10.1874	2132	10.7677	2413	9.795	2270	9.3859
gene2673	5764	667	12.5338	623	11.8557	769	13.643	954	7.58271	1003	7.68565	983	7.64834	976	9.01285	1012	7.51109	970	7.33326
gene2674	1563	522	36.1738	425	29.8259	595	38.9284	1054	30.8945	1185	33.486	1110	31.8494	924	31.4666	1398	38.2644	763	21.2723
gene2675	5065	1297	27.7359	1231	26.6589	1423	28.7299	1703	15.4041	1754	15.2952	1697	15.0259	1768	18.5797	1923	16.2423	1619	13.9289
gene2676	3733	188	5.45484	208	6.1118	221	6.05401	358	4.39364	397	4.69717	326	3.91649	314	4.47722	362	4.14856	321	3.74711
gene2678	2430	73	3.25386	59	2.66323	41	1.72539	61	1.15007	60	1.09056	74	1.36572	18	0.394278	117	2.05981	123	2.20571
gene2679	708	3	0.458955	4	0.619713	5	0.72218	63	4.07668	11	0.68622	109	6.90448	3	0.22554	20	1.20849	40	2.46193
gene2680	3673	66	1.94628	74	2.20991	57	1.58695	265	3.30541	126	1.51514	95	1.15995	175	2.53603	155	1.80533	181	2.14737
gene2681	5731	58	1.09618	66	1.26321	76	1.3561	135	1.0792	95	0.732145	157	1.22859	119	1.10523	142	1.06	155	1.17856
gene2683	3189	190	6.45329	179	6.1569	191	6.12474	215	3.08876	223	3.08855	219	3.07983	230	3.83893	191	2.56227	208	2.84222
gene2684	2626	0	0	0	0	0	0	0	0	0	0	0	0	0	0	0	0	0	0
gene2685	11477	19293	182.076	17252	164.883	17409	155.115	23230	92.7301	30051	115.647	16008	62.5527	21324	98.8956	23058	85.9488	16819	63.8589
gene2688	1094	45	4.45531	40	4.01057	31	2.8977	98	4.10401	137	5.53104	104	4.26337	80	3.89233	65	2.54181	131	5.21799
gene2689	6621	46	0.752517	52	0.861476	56	0.864914	77	0.532803	130	0.867208	104	0.704445	75	0.60294	98	0.633212	89	0.585755
gene2690	10798	657	6.59029	596	6.05434	636	6.02313	814	3.45367	989	4.04535	801	3.3268	955	4.70757	809	3.20518	830	3.34953
gene2691	7493	0	0	1	0.0146389	2	0.027295	0	0	4	0.0235781	8	0.0478819	6	0.0426218	4	0.0228376	2	0.0116312
gene2693	4739	2082	47.5857	1903	44.0469	2339	50.4722	5598	54.1185	5345	49.8155	3979	37.6552	3494	39.2439	3603	32.5255	5222	48.0175
gene2694	13435	1292	10.4161	710	5.79675	895	6.8123	2359	8.04433	2183	7.17662	2778	9.27325	1946	7.70977	1571	5.00248	2457	7.96924
gene2696	1082	180	18.0189	131	13.2803	169	15.9723	539	22.8224	491	20.0428	407	16.8696	338	16.6275	508	20.0855	508	20.4591
gene2698	2555	15	0.635891	10	0.429312	21	0.840499	110	1.97243	35	0.605035	177	3.10685	26	0.54165	57	0.9544	65	1.10859
gene2699	1780	3	0.182551	0	0	1	0.0574498	3	0.0772149	3	0.0744397	11	0.277147	6	0.179419	76	1.82659	8	0.195848
gene2701	1258	0	0	0	0	0	0	5	0.182091	0	0	62	2.21029	1	0.0423113	0	0	2	0.0692785
gene2702	2156	2	0.100476	3	0.152629	2	0.0948615	40	0.849985	27	0.553119	71	1.47689	40	0.987524	454	9.00853	48	0.970157
gene2703	1568	60	4.14465	65	4.54706	108	7.04346	31	0.905765	52	1.46474	81	2.31674	18	0.611031	26	0.709372	96	2.66793
gene2704	878	3	0.370091	0	0	3	0.34941	8	0.417441	0	0	42	2.14532	6	0.363742	68	3.3133	88	4.36755
gene2705	2540	381	16.247	298	12.869	410	16.5066	1931	34.8296	1690	29.3871	1699	29.9983	1638	34.3255	4151	69.9142	3246	55.6883
gene2706	4457	3642	88.5074	3049	75.0375	3841	88.1273	9921	101.979	10827	107.292	7740	77.8818	11608	138.628	35008	336.025	22076	215.838
gene2708	1435	1062	80.1595	1095	83.7001	1116	79.5282	2047	65.353	2581	79.4401	2679	83.7256	1985	73.6284	2374	70.7743	2739	83.1744
gene2709	1024	2	0.21155	6	0.64271	8	0.798912	45	2.01332	0	0	82	3.5913	12	0.62376	2	0.0835558	84	3.57461
gene2711	4359	21	0.521813	20	0.503277	22	0.516113	81	0.85133	39	0.395168	163	1.67702	10	0.12211	9	0.0883288	131	1.30959
gene2712	1927	5	0.281042	5	0.284611	3	0.159202	14	0.332848	5	0.114602	31	0.721469	5	0.13811	5	0.111003	8	0.180908
gene2713	828	0	0	0	0	0	0	0	0	0	0	0	0	0	0	0	0	0	0
gene2714	5999	1162	20.9802	953	17.4252	1521	25.9274	1989	15.1899	2205	16.2343	1492	11.1539	1913	16.9735	1808	12.8934	1870	13.5835
gene2715	4825	50	1.12242	49	1.11394	84	1.78029	86	0.816584	93	0.851313	78	0.724995	60	0.661897	55	0.487654	74	0.668319
gene2717	8178	2834	37.5349	2976	39.9162	3129	39.1262	4884	27.3608	5448	29.4235	3639	19.9559	4602	29.9527	5118	26.7732	4347	23.1628
gene2720	7517	0	0	7	0.102145	3	0.0408118	16	0.0975159	0	0	80	0.477291	0	0	5	0.0284559	58	0.336227
gene2723	1682	146	9.40176	195	12.7166	154	9.36275	451	12.2843	532	13.9698	440	11.7318	585	18.5126	350	8.90202	553	14.3268
gene2724	6957	701	10.9139	675	10.6425	659	9.68662	1714	11.2873	1852	11.7577	1925	12.4093	1970	15.0723	1535	9.43915	2056	12.8781
gene2727	5940	848	15.4629	962	17.7645	938	16.1482	3000	23.1385	2933	21.8087	2767	20.891	2360	21.1476	3031	21.8296	2200	16.1393
gene2728	2564	420	17.7425	313	13.3903	445	17.7481	619	11.0604	682	11.7482	488	8.5357	452	9.38333	631	10.5283	424	7.20605
gene2729	3413	386	12.2499	347	11.1521	446	13.3631	802	10.7656	922	11.9316	728	9.56605	721	11.2444	670	8.39818	695	8.87356
gene2731	9532	875	9.94275	946	10.8861	965	10.3527	2569	12.3475	2324	10.7685	2780	13.0797	1543	8.61625	1365	6.12626	1568	7.16822
gene2732	5310	471	9.60746	412	8.51072	525	10.1105	928	8.00669	1182	9.83165	1062	8.96948	590	5.91417	876	7.05759	536	4.39865
gene2734	1134	355	33.9076	322	31.1463	376	33.9065	605	24.4423	730	28.4324	694	27.4463	665	31.2137	740	27.9168	652	25.0544
gene2735	6347	574	9.79548	639	11.0432	672	10.827	1502	10.8418	1739	12.1014	1672	11.8142	1299	10.8937	1557	10.4946	1091	7.49041
gene2736	1071	105	10.619	113	11.5732	128	12.2216	562	24.0407	349	14.3926	787	32.9551	323	16.0528	385	15.3786	386	15.7053
gene2737	1622	16	1.06844	11	0.743884	13	0.819599	58	1.63824	31	0.84414	91	2.5161	14	0.459424	25	0.65938	52	1.39702
[truncated: 17,120 more rows]
